# Supplementary material for: Lithium-ion battery components are at the nexus of sustainable energy and environmental release of per- and polyfluoroalkyl substances
Source: Nat Commun. 2024 Jul 8;15:5548. doi: 10.1038/s41467-024-49753-5 (PMC11231300; doi:10.1038/s41467-024-49753-5)
Supplement: Supplementary file 6 — Source Data [file 41467_2024_49753_MOESM6_ESM.zip]

Archive with 124 entries (117 files):
- Track density raw data - Full set/
- __MACOSX/._Track density raw data - Full set
- Track density raw data - Full set/Control - 0 ng_L  bis-FMeSI/
- __MACOSX/Track density raw data - Full set/._Control - 0 ng_L  bis-FMeSI
- Track density raw data - Full set/10ng_L bis-FMeSI/
- __MACOSX/Track density raw data - Full set/._10ng_L bis-FMeSI
- Track density raw data - Full set/5ng_L bis-FMeSI/
- __MACOSX/Track density raw data - Full set/._5ng_L bis-FMeSI
- Track density raw data - Full set/100ng_L bis-FMeSI/
- __MACOSX/Track density raw data - Full set/._100ng_L bis-FMeSI
- Track density raw data - Full set/1000ng_L bis-FMeSI/
- __MACOSX/Track density raw data - Full set/._1000ng_L bis-FMeSI
- Track density raw data - Full set/5000ng_L bis-FMeSI/
- __MACOSX/Track density raw data - Full set/._5000ng_L bis-FMeSI
- Track density raw data - Full set/Control - 0 ng_L  bis-FMeSI/Replicate 5.csv
- __MACOSX/Track density raw data - Full set/Control - 0 ng_L  bis-FMeSI/._Replicate 5.csv
- Track density raw data - Full set/Control - 0 ng_L  bis-FMeSI/Replicate 4.csv
- __MACOSX/Track density raw data - Full set/Control - 0 ng_L  bis-FMeSI/._Replicate 4.csv
- Track density raw data - Full set/Control - 0 ng_L  bis-FMeSI/Replicate 6.csv
- __MACOSX/Track density raw data - Full set/Control - 0 ng_L  bis-FMeSI/._Replicate 6.csv
- Track density raw data - Full set/Control - 0 ng_L  bis-FMeSI/Replicate 7.csv
- __MACOSX/Track density raw data - Full set/Control - 0 ng_L  bis-FMeSI/._Replicate 7.csv
- Track density raw data - Full set/Control - 0 ng_L  bis-FMeSI/Replicate 3.csv
- __MACOSX/Track density raw data - Full set/Control - 0 ng_L  bis-FMeSI/._Replicate 3.csv
- Track density raw data - Full set/Control - 0 ng_L  bis-FMeSI/Replicate 2.csv
- __MACOSX/Track density raw data - Full set/Control - 0 ng_L  bis-FMeSI/._Replicate 2.csv
- Track density raw data - Full set/Control - 0 ng_L  bis-FMeSI/Replicate 1.csv
- __MACOSX/Track density raw data - Full set/Control - 0 ng_L  bis-FMeSI/._Replicate 1.csv
- Track density raw data - Full set/Control - 0 ng_L  bis-FMeSI/Replicate 9.csv
- __MACOSX/Track density raw data - Full set/Control - 0 ng_L  bis-FMeSI/._Replicate 9.csv
- Track density raw data - Full set/Control - 0 ng_L  bis-FMeSI/Replicate 8.csv
- __MACOSX/Track density raw data - Full set/Control - 0 ng_L  bis-FMeSI/._Replicate 8.csv
- Track density raw data - Full set/Control - 0 ng_L  bis-FMeSI/Replicate 10.csv
- __MACOSX/Track density raw data - Full set/Control - 0 ng_L  bis-FMeSI/._Replicate 10.csv
- Track density raw data - Full set/10ng_L bis-FMeSI/Replicate 5.csv
- __MACOSX/Track density raw data - Full set/10ng_L bis-FMeSI/._Replicate 5.csv
- Track density raw data - Full set/10ng_L bis-FMeSI/Replicate 4.csv
- __MACOSX/Track density raw data - Full set/10ng_L bis-FMeSI/._Replicate 4.csv
- Track density raw data - Full set/10ng_L bis-FMeSI/Replicate 6.csv
- __MACOSX/Track density raw data - Full set/10ng_L bis-FMeSI/._Replicate 6.csv
- Track density raw data - Full set/10ng_L bis-FMeSI/Replicate 7.csv
- __MACOSX/Track density raw data - Full set/10ng_L bis-FMeSI/._Replicate 7.csv
- Track density raw data - Full set/10ng_L bis-FMeSI/Replicate 3.csv
- __MACOSX/Track density raw data - Full set/10ng_L bis-FMeSI/._Replicate 3.csv
- Track density raw data - Full set/10ng_L bis-FMeSI/Replicate 2.csv
- __MACOSX/Track density raw data - Full set/10ng_L bis-FMeSI/._Replicate 2.csv
- Track density raw data - Full set/10ng_L bis-FMeSI/Replicate 1.csv
- __MACOSX/Track density raw data - Full set/10ng_L bis-FMeSI/._Replicate 1.csv
- Track density raw data - Full set/10ng_L bis-FMeSI/Replicate 9.csv
- __MACOSX/Track density raw data - Full set/10ng_L bis-FMeSI/._Replicate 9.csv
- Track density raw data - Full set/10ng_L bis-FMeSI/Replicate 8.csv
- __MACOSX/Track density raw data - Full set/10ng_L bis-FMeSI/._Replicate 8.csv
- Track density raw data - Full set/10ng_L bis-FMeSI/Replicate 10.csv
- __MACOSX/Track density raw data - Full set/10ng_L bis-FMeSI/._Replicate 10.csv
- Track density raw data - Full set/5ng_L bis-FMeSI/Replicate 5.csv
- __MACOSX/Track density raw data - Full set/5ng_L bis-FMeSI/._Replicate 5.csv
- Track density raw data - Full set/5ng_L bis-FMeSI/Replicate 4.csv
- __MACOSX/Track density raw data - Full set/5ng_L bis-FMeSI/._Replicate 4.csv
- Track density raw data - Full set/5ng_L bis-FMeSI/Replicate 6.csv
- __MACOSX/Track density raw data - Full set/5ng_L bis-FMeSI/._Replicate 6.csv
- Track density raw data - Full set/5ng_L bis-FMeSI/Replicate 7.csv
- __MACOSX/Track density raw data - Full set/5ng_L bis-FMeSI/._Replicate 7.csv
- Track density raw data - Full set/5ng_L bis-FMeSI/Replicate 3.csv
- __MACOSX/Track density raw data - Full set/5ng_L bis-FMeSI/._Replicate 3.csv
- Track density raw data - Full set/5ng_L bis-FMeSI/Replicate 2.csv
- __MACOSX/Track density raw data - Full set/5ng_L bis-FMeSI/._Replicate 2.csv
- Track density raw data - Full set/5ng_L bis-FMeSI/Replicate 1.csv
- __MACOSX/Track density raw data - Full set/5ng_L bis-FMeSI/._Replicate 1.csv
- Track density raw data - Full set/100ng_L bis-FMeSI/Replicate 5.csv
- __MACOSX/Track density raw data - Full set/100ng_L bis-FMeSI/._Replicate 5.csv
- Track density raw data - Full set/100ng_L bis-FMeSI/Replicate 4.csv
- __MACOSX/Track density raw data - Full set/100ng_L bis-FMeSI/._Replicate 4.csv
- Track density raw data - Full set/100ng_L bis-FMeSI/Replicate 6.csv
- __MACOSX/Track density raw data - Full set/100ng_L bis-FMeSI/._Replicate 6.csv
- Track density raw data - Full set/100ng_L bis-FMeSI/Replicate 7.csv
- __MACOSX/Track density raw data - Full set/100ng_L bis-FMeSI/._Replicate 7.csv
- Track density raw data - Full set/100ng_L bis-FMeSI/Replicate 3.csv
- __MACOSX/Track density raw data - Full set/100ng_L bis-FMeSI/._Replicate 3.csv
- Track density raw data - Full set/100ng_L bis-FMeSI/Replicate 2.csv
- __MACOSX/Track density raw data - Full set/100ng_L bis-FMeSI/._Replicate 2.csv
- Track density raw data - Full set/100ng_L bis-FMeSI/Replicate 1.csv
- __MACOSX/Track density raw data - Full set/100ng_L bis-FMeSI/._Replicate 1.csv
- Track density raw data - Full set/100ng_L bis-FMeSI/Replicate 9.csv
- __MACOSX/Track density raw data - Full set/100ng_L bis-FMeSI/._Replicate 9.csv
- Track density raw data - Full set/100ng_L bis-FMeSI/Replicate 8.csv
- __MACOSX/Track density raw data - Full set/100ng_L bis-FMeSI/._Replicate 8.csv
- Track density raw data - Full set/100ng_L bis-FMeSI/Replicate 10.csv
- __MACOSX/Track density raw data - Full set/100ng_L bis-FMeSI/._Replicate 10.csv
- Track density raw data - Full set/1000ng_L bis-FMeSI/Replicate 5.csv
- __MACOSX/Track density raw data - Full set/1000ng_L bis-FMeSI/._Replicate 5.csv
- Track density raw data - Full set/1000ng_L bis-FMeSI/Replicate 4.csv
- __MACOSX/Track density raw data - Full set/1000ng_L bis-FMeSI/._Replicate 4.csv
- Track density raw data - Full set/1000ng_L bis-FMeSI/Replicate 6.csv
- __MACOSX/Track density raw data - Full set/1000ng_L bis-FMeSI/._Replicate 6.csv
- Track density raw data - Full set/1000ng_L bis-FMeSI/Replicate 7.csv
- __MACOSX/Track density raw data - Full set/1000ng_L bis-FMeSI/._Replicate 7.csv
- Track density raw data - Full set/1000ng_L bis-FMeSI/Replicate 3.csv
- __MACOSX/Track density raw data - Full set/1000ng_L bis-FMeSI/._Replicate 3.csv
- Track density raw data - Full set/1000ng_L bis-FMeSI/Replicate 2.csv
- __MACOSX/Track density raw data - Full set/1000ng_L bis-FMeSI/._Replicate 2.csv
- Track density raw data - Full set/1000ng_L bis-FMeSI/Replicate 1.csv
- __MACOSX/Track density raw data - Full set/1000ng_L bis-FMeSI/._Replicate 1.csv
- Track density raw data - Full set/1000ng_L bis-FMeSI/Replicate 9.csv
- __MACOSX/Track density raw data - Full set/1000ng_L bis-FMeSI/._Replicate 9.csv
- Track density raw data - Full set/1000ng_L bis-FMeSI/Replicate 8.csv
- __MACOSX/Track density raw data - Full set/1000ng_L bis-FMeSI/._Replicate 8.csv
- Track density raw data - Full set/5000ng_L bis-FMeSI/Replicate 5.csv
- __MACOSX/Track density raw data - Full set/5000ng_L bis-FMeSI/._Replicate 5.csv
- Track density raw data - Full set/5000ng_L bis-FMeSI/Replicate 4.csv
- __MACOSX/Track density raw data - Full set/5000ng_L bis-FMeSI/._Replicate 4.csv
- Track density raw data - Full set/5000ng_L bis-FMeSI/Replicate 6.csv
- __MACOSX/Track density raw data - Full set/5000ng_L bis-FMeSI/._Replicate 6.csv
- Track density raw data - Full set/5000ng_L bis-FMeSI/Replicate 7.csv
- __MACOSX/Track density raw data - Full set/5000ng_L bis-FMeSI/._Replicate 7.csv
- Track density raw data - Full set/5000ng_L bis-FMeSI/Replicate 3.csv
- __MACOSX/Track density raw data - Full set/5000ng_L bis-FMeSI/._Replicate 3.csv
- Track density raw data - Full set/5000ng_L bis-FMeSI/Replicate 2.csv
- __MACOSX/Track density raw data - Full set/5000ng_L bis-FMeSI/._Replicate 2.csv
- Track density raw data - Full set/5000ng_L bis-FMeSI/Replicate 1.csv
- __MACOSX/Track density raw data - Full set/5000ng_L bis-FMeSI/._Replicate 1.csv
- Track density raw data - Full set/5000ng_L bis-FMeSI/Replicate 9.csv
- __MACOSX/Track density raw data - Full set/5000ng_L bis-FMeSI/._Replicate 9.csv
- Track density raw data - Full set/5000ng_L bis-FMeSI/Replicate 8.csv
- __MACOSX/Track density raw data - Full set/5000ng_L bis-FMeSI/._Replicate 8.csv
