# Supplementary material for: Lithium-ion battery components are at the nexus of sustainable energy and environmental release of per- and polyfluoroalkyl substances
Source: Nat Commun. 2024 Jul 8;15:5548. doi: 10.1038/s41467-024-49753-5 (PMC11231300; doi:10.1038/s41467-024-49753-5)
Supplement: Supplementary file 6 — Source Data [file 41467_2024_49753_MOESM6_ESM.zip › Track density raw data - Full set/Control - 0 ng_L bis-FMeSI/Replicate 5.csv]

Time (min)	x-position	y-position
0.019444444	338.25	366.5
0.022222222	337.1938782	367.1653137
0.025	340.7449036	367.7380981
0.027777778	338.5	371.5
0.030555556	335.5	369.5
0.033333333	328.7820892	352.8231201
0.036111111	323.25	330.4285736
0.038888889	330.1666718	314.25
0.044444444	339.6395264	351.22966
0.047222222	341.5046692	359.682251
0.05	332.9246063	349.0317383
0.052777778	325.4107056	333.3214417
0.055555556	327.8146667	335.5038757
0.058333333	328.5	348.5
0.061111111	329.5	354.5
0.063888889	327.5666809	351.5
0.066666667	331	346
0.069444444	330.4565125	347.4347839
0.072222222	328.6899109	345.7752075
0.075	330.5	347
0.077777778	333.2767944	353.3928528
0.080555556	337.7394409	347.3168945
0.083333333	337.9931641	348.0205383
0.086111111	331.5	350
0.088888889	333.5	350.5
0.091666667	338.4629517	344.9537048
0.094444444	337.6218567	351.5294189
0.097222222	329.8027649	356.2064209
0.1	335.5	359.722229
0.102777778	344.5	358
0.105555556	335.6986694	358.5198669
0.108333333	329	358.5
0.111111111	329.5	358
0.113888889	338.2054749	356.2315979
0.116666667	342.6739197	355
0.119444444	341.3333435	354
0.122222222	333.3268127	354.1703796
0.125	337	355.5
0.127777778	341	353.5
0.2	347.277771	352.6111145
0.202777778	351.5	350
0.205555556	353.3888855	348.8518372
0.208333333	351.5384521	353.615387
0.211111111	348	354
0.302777778	333.8157959	362
0.305555556	335.1040649	364.5609131
0.308333333	337.9090881	363.0909119
0.336111111	339.5	362
0.338888889	338.7098694	363.2818909
0.341666667	340	362
0.369444444	340	364
0.377777778	340.1516113	360.7645264
0.380555556	347.0910034	353.2150879
0.383333333	354.7399902	331.7799988
0.386111111	363.5	326
0.388888889	372	328
0.391666667	380.3895416	339.4767456
0.394444444	383.75	358.25
0.4	380.7954559	357.7045441
0.402777778	370.7687683	347.8557434
0.405555556	362	356
0.408333333	359	364.2045593
0.411111111	361.796875	362.90625
0.413888889	361.009613	360.9807739
0.416666667	358	362
0.419444444	361.5	358
0.422222222	364.1923218	362.3269348
0.425	362.2000122	362.2000122
0.427777778	364	359
0.430555556	360	362.5
0.433333333	360	364
0.436111111	372.1976624	359.9883728
0.438888889	367.5	361.5
0.441666667	370.7115326	364.865387
0.444444444	372.3618469	364.9934082
0.447222222	364	367
0.45	362.3423767	366.4239197
0.452777778	364	366.5
0.455555556	364.8991394	367.1223145
0.461111111	366.5	364
0.463888889	361.9285583	369.5476074
0.466666667	348.7868805	376.065567
0.469444444	338.1203766	370.1296234
0.472222222	337.5882416	369.4264679
0.475	335.3994141	372.3762207
0.477777778	335.5	368
0.480555556	338	373
0.483333333	334.8865051	378.6963196
0.486111111	334	378.6363525
0.488888889	328	383.5
0.491666667	318.3482208	378.5803528
0.494444444	312.2414551	363.8612061
0.497222222	304.5	366
0.5	296.887085	370.2257996
0.502777778	291.5	370.5
0.708333333	281.173645	363.299408
0.75	278	371
0.755555556	280.5	363.5
0.925	284	354
0.927777778	282.9824524	353.9561462
0.933333333	276	355.5
0.936111111	267	356.5
0.938888889	261.5	364.5
0.941666667	263	371
0.944444444	275.5	374
0.947222222	283.5	372.5
0.95	285	359.2758484
0.952777778	286.7179565	353.9615479
0.994444444	291.557312	354.3312073
0.997222222	290	358
1	296.5	363.5
1.002777778	302.5	365
1.005555556	306.5	357
1.008333333	308.3441162	347.9176331
1.013888889	310.5	352
1.016666667	316.8417664	350.9620361
1.019444444	318.5	344
1.022222222	317.5	337.5
1.025	319.8969421	342.797699
1.027777778	327.0968933	343.4069824
1.030555556	332	344
1.033333333	330.5	334.5
1.036111111	330.7445984	328.8093567
1.038888889	335.1000061	324.9500122
1.041666667	340.5	316
1.044444444	337.5	312.5
1.05	328.5	306
1.055555556	332	309.5
1.058333333	328.5247803	315.1308594
1.061111111	324.5	313
1.069444444	334.7038879	324.1407776
1.072222222	336.6219482	321.7012329
1.077777778	323.5	319
1.083333333	314.5	319.5
1.086111111	319.8942566	312.0849304
1.308333333	324.6227112	299.8803711
1.338888889	334.5	318
1.341666667	339	324.5
1.366666667	346	335
1.369444444	349.7727356	343.8636475
1.372222222	349.25	352.5833435
1.375	352	361.5
1.377777778	352.5	376.9285583
1.380555556	350.2000122	386.8999939
1.383333333	350.7367554	396.5777283
1.386111111	350.5	406
1.388888889	347	415.5
1.391666667	341.5	426.5
1.394444444	339.5	435
1.469444444	325.5	454
1.472222222	322.4452057	443.4246521
1.475	322.1241455	430.6594543
1.477777778	327.625	427.25
1.480555556	339.5	440
1.483333333	347.2432861	443.9521179
1.486111111	351.0469818	437.6862488
1.488888889	352.5	422.6428528
1.491666667	351	419
1.494444444	350.7012329	429.0932465
1.497222222	352.7358246	430.6061707
1.5	356.4950867	421.0517273
1.502777778	352	429.25
1.505555556	360.0596619	435.5540924
1.508333333	360.5	430
1.511111111	355	431
1.513888889	354.25	436.75
1.516666667	362	434
1.519444444	358	438.4583282
1.522222222	354.7033997	444.1440735
1.525	357.5499878	444.980011
1.527777778	361.3888855	443.3888855
1.530555556	357.8114624	445.3770447
1.533333333	355.7647095	451.3235168
1.536111111	364	447
1.538888889	366.5	444.5
1.541666667	362	451.5
1.544444444	362.2411499	454.1631165
1.547222222	368.5	448
1.55	373.8095093	440.8809509
1.555555556	373	446
1.558333333	370.9576416	452.8728943
1.561111111	371.1891785	451.4324341
1.563888889	370.5	452.5
1.566666667	369.23172	459.76828
1.569444444	376	453
1.572222222	375	454
1.575	372.9166565	459.2916565
1.577777778	375.3433838	459.5602417
1.583333333	376	461.5
1.586111111	377.5	467.5
1.588888889	381.8333435	463.8333435
1.591666667	379.887085	464.112915
1.594444444	375.5	469
1.6	379.4864502	466.5903015
1.602777778	384	463.5
1.605555556	384.3620605	471.0172424
1.608333333	383.8366394	475.8168335
1.611111111	388.5	478
1.613888889	393.5	475
1.616666667	398	468.5
1.619444444	386	470.5
1.622222222	383.5	477
1.625	391.4403687	481.6513672
1.627777778	396	475.5
1.630555556	395.5	473.5
1.633333333	392.2378235	475.216217
1.636111111	385.5	483.5
1.638888889	392.8455811	487.6654358
1.641666667	403.5857239	484.3666687
1.644444444	404.8670959	484.6645508
1.647222222	399	490
1.65	399	495.1666565
1.766666667	394.2200012	500.1000061
2.041666667	395.5	501.5
2.044444444	403.5	504
2.047222222	404.5	512
2.05	402.81073	517.1271362
2.052777778	398.5	520
2.055555556	397.3181763	510
2.058333333	404.276886	504.8147278
2.061111111	406.5	510
2.066666667	418.25	511.1041718
2.069444444	424.5	514.5908813
2.072222222	422.5	523
2.075	424.5	522.5
2.077777778	431	525.5
2.080555556	432.5	530.5908813
2.083333333	426.5	535.5
2.086111111	423.1964417	539.7321167
2.088888889	420.5	543.5
2.091666667	421.2755127	550.1122437
2.094444444	413.6739197	549.5869751
2.111111111	391.4528198	537.4905396
2.116666667	386.7971802	544.8533936
2.119444444	389.6521606	539
2.122222222	397.9492798	532.5797119
2.125	393.4756165	527.8414917
2.133333333	386.5	526.8599854
2.136111111	386.6363525	537
2.141666667	389.7590027	548.1474609
2.266666667	409.3105164	523.6263428
2.269444444	424.2083282	524.8888855
2.272222222	438.5	520.5
2.275	438	518
2.277777778	429.5	515.5
2.280555556	423	522
2.283333333	416.5	527.4130249
2.3	421.7903137	557.2096558
2.302777778	432	556.5
2.305555556	440.5	555.5
2.308333333	450.6470642	550.6764526
2.311111111	462	541
2.319444444	480.25	504.0178528
2.325	481.5	483.6304321
2.327777778	477.919342	483.4354858
2.330555556	475.1440735	483.3305054
2.333333333	469.4512329	484.1829224
2.336111111	470.5	490
2.338888889	474.5	492.5
2.341666667	476.5	499.5
2.344444444	488.4782715	501.4782715
2.347222222	497.5	508
2.35	502.5	509.944458
2.352777778	507.1099243	510.8971558
2.355555556	511.480896	508.3375854
2.358333333	501.7694397	502.2616577
2.361111111	482.9347839	490.7608643
2.363888889	477.1747437	486.3408203
2.366666667	465.5909119	479.7727356
2.372222222	439.375	468.25
2.377777778	404.5	466.5
2.383333333	376	475.5
2.388888889	364	480.5
2.391666667	354.5	479
2.394444444	341.5	475
2.4	325	460.5
2.402777778	319	452.5
2.405555556	311.5	442.5
2.408333333	302.5	433.5
2.411111111	295	430
2.419444444	287.3793945	418.4145813
2.422222222	274	418
2.425	268	411.5
2.427777778	259.2579956	407.8273926
2.433333333	245.8455811	399.3345642
2.441666667	232.5	399
2.444444444	225.7352905	397.3235168
2.447222222	214.5	387.5
2.452777778	204	383.5
2.458333333	194.4055176	374.0747986
2.461111111	190.3495178	364.5194092
2.463888889	186	352
2.466666667	181	345.75
2.469444444	169.9942169	328.6703033
2.475	169.5	327
2.477777778	162.4409332	319.0527344
2.480555556	151	310
2.483333333	144.1458282	312.2916565
2.486111111	140.5	312
2.488888889	136.3888855	309.3888855
2.494444444	140.5	316.5
2.497222222	148.8572922	327.8354187
2.5	155.884613	339.5
2.502777778	150.0555573	341.247467
2.505555556	148.6538391	337.4230652
2.508333333	149.9655151	342.9569092
2.511111111	147.5	345
2.513888889	149	341.9249878
2.516666667	152.6977997	346.3901062
2.519444444	154.75	353.25
2.522222222	150.040329	351.5484009
2.525	146.9139099	344.4503174
2.527777778	152	351.5
2.530555556	154.368927	359.4873047
2.533333333	149	356.5
2.536111111	144.9166718	348.7083435
2.538888889	142	353.5
2.541666667	144.5	351.5
2.544444444	142.8333282	349.1666565
2.55	142	358.5
2.552777778	146	355
2.555555556	148.7748566	351.1725159
2.558333333	148	360.5
2.561111111	143	363
2.563888889	139.5238037	363.5238037
2.566666667	142.9444427	355.6111145
2.569444444	140.4499969	359.5
2.572222222	135.5	358.5
2.575	142.5	354.5
2.583333333	143.25	359.75
2.588888889	141.282959	361.3134308
2.591666667	146.5	355.5
2.594444444	277.7904739	220.7666626
2.6	138.3070221	355.8859558
2.616666667	143.4355774	358.2730713
2.619444444	141	363.3409119
2.652777778	150.5	373.5
2.655555556	159.7375259	369.2244263
2.658333333	176.7686615	363.3656616
2.663888889	179.5	363
2.666666667	174	371
2.669444444	172.5	373.5
2.694444444	177	368
2.697222222	180.5	365.5
2.7	187.253418	362.5821838
2.702777778	186.671875	361.109375
2.705555556	183.722229	364.1851807
2.769444444	195.8859711	360.3070068
2.775	199.5218964	356.284668
2.822222222	203.5	355
2.838888889	204.7158051	350.9680786
2.841666667	206.7592621	350.2407532
2.858333333	206	348.5
2.861111111	204	349
2.869444444	200.9605255	345.608551
2.872222222	185.8588257	336.8882446
2.875	176.990654	342.0303802
2.877777778	179.5	359.5
2.880555556	185.5	371.0714417
2.883333333	190.5	374
2.886111111	194.4903107	365.752182
2.888888889	192.6642303	357.4562073
2.891666667	189	365
2.894444444	187	367
2.897222222	194.5	358
2.9	197.4473724	356
2.902777778	198.3620758	361.0689697
2.905555556	197.7887344	356.8028107
2.908333333	203.2631531	353.8157959
2.911111111	203.5	357.5
2.913888889	196	361
2.916666667	200.5	362.5
2.919444444	207.5	369.5
2.922222222	202	372.5
2.927777778	198.737442	380.6324158
2.930555556	200.3720856	386.2325439
2.933333333	198.5	387.5
2.936111111	193.6360931	383.9142151
2.938888889	188.8716888	378.6947021
2.941666667	186.5921021	383.0394592
2.944444444	185.5	388
2.952777778	183.052948	389.5235291
2.955555556	178	384
2.958333333	172	381.5
2.961111111	161.5	380.5
2.963888889	147.7443161	373.0994263
2.966666667	144.5	357
2.969444444	149.0108643	348.4837036
2.972222222	155	344.5
3.05	160.6486511	339.4324341
3.105555556	324.5	296.25
3.213888889	167.0246887	345.2314758
3.219444444	173.5	357.5
3.222222222	176.6929474	367.4688721
3.225	183.6388855	375.472229
3.227777778	302.75	235.25
3.230555556	197.5	388.5
3.233333333	208.5	387
3.236111111	222.5	387.5
3.238888889	233.1999969	390.7999878
3.241666667	327	241.5
3.244444444	238.0632935	404.6202393
3.247222222	231.5	410
3.25	219	406.5
3.252777778	209.5	405
3.255555556	199.5	399.5
3.258333333	188.5	403.5
3.261111111	187	414
3.263888889	179.1315765	427.4473572
3.266666667	173.5	439.5
3.269444444	165	452.5
3.272222222	155.5	460.5
3.275	142.0869598	469.6304321
3.277777778	134.4444427	480.75
3.280555556	123.5	485
3.283333333	120.5	493.5
3.286111111	117.5	504.1000061
3.288888889	121.5	516.5
3.291666667	126.5	530
3.294444444	137.7831268	538.8132324
3.3	163.2522125	536.8982544
3.302777778	161.4072113	535.7989502
3.308333333	162	554.5
3.311111111	171.75	555.75
3.319444444	176.7195129	562.2805176
3.355555556	188.5	568
3.358333333	184.2142792	563.7857056
3.361111111	183.3639069	556.6124268
3.369444444	186.9814758	564.0184937
3.372222222	183.5	570
3.377777778	194.0882416	572.3823242
3.386111111	185.5	560.5
3.402777778	192	549.5
3.405555556	193.5	545.5
3.411111111	207.75	543
3.413888889	218.9754028	539.4180298
3.416666667	220.2358551	534.6697998
3.419444444	212.6832733	536.8426514
3.425	204.8043518	543.1956787
3.427777778	201.7727203	539.7727051
3.55	203	531
3.552777778	207.2152252	534.9437256
3.555555556	216	537.5
3.566666667	235	552.1428833
3.569444444	233	562.5
3.583333333	253.5683289	566.618042
3.586111111	260	565.5
3.588888889	262.6538391	562.8846436
3.591666667	257.5	571
3.594444444	253.9799957	577.0200195
3.611111111	255	572
3.616666667	263.8333435	563.833313
3.619444444	272	565
3.625	291	567
3.627777778	298	572.5
3.694444444	290	661.5
3.7	296	675.5
3.705555556	287	697.1481323
3.708333333	291.1764832	701.6470337
3.711111111	289.6428528	704.0714111
3.719444444	296.6842041	694.9473572
3.722222222	303.5	679.5
3.725	301.5	666
3.727777778	295.6602783	654.9258118
3.733333333	278	664.7272949
3.736111111	285	666.5
3.741666667	299.5	670
3.761111111	311.5	659.5
3.769444444	314	635.5
3.777777778	292	621
3.836111111	328.5	574.3965454
3.841666667	330.3666687	553.6166687
3.847222222	329.75	535.625
3.85	332.5	520.5
3.852777778	334	515.9568939
3.855555556	333.634491	495.3362427
3.858333333	332.5	487.5
3.861111111	335.5	476.0217285
3.863888889	339.5	466.5
3.866666667	342.5	452.5
3.869444444	346.5	445.5384521
3.872222222	349	428.5
3.875	353.9500122	427.1000061
3.877777778	357.4782715	420.0434875
3.880555556	360	414.8235168
3.883333333	359.5	408.5
3.886111111	360.0714417	399.9285583
3.888888889	354.5	392
3.891666667	348	389.5
3.894444444	342.5	386
3.897222222	333.6898804	383.5632935
3.9	327.5	381
3.902777778	315.5	380.5
3.905555556	309.25	383.75
3.908333333	300	375
3.911111111	297.3999939	374.5
3.919444444	293.5	367
3.922222222	292	354
3.925	287	342
3.927777778	282.5	334.5
3.930555556	276.1192932	327.0431519
3.933333333	274.5	318
3.936111111	270.8287659	310.7876587
3.941666667	268	300.5
3.944444444	267.0697632	298.1395264
3.95	256	297
3.952777778	248	296.5
3.955555556	238	296.5
3.958333333	236.2982941	295.4659119
3.961111111	243	296.5
3.963888889	250.4225616	291.6851807
3.966666667	253	294.5
3.969444444	245.0968628	298.6884766
3.972222222	244.875	298.75
3.975	250	296
3.977777778	247.5131531	297.3157959
3.980555556	241.6382904	303.6808472
3.983333333	242.0732269	300.5167236
3.986111111	246.2068024	299.6151733
3.988888889	240.5	304.5
3.991666667	239.3703766	302.0185242
3.994444444	242	301.5
4	239	320
4.002777778	237.390625	314.71875
4.005555556	240.7422333	310.3260803
4.008333333	237.4062195	310.8283539
4.011111111	232.0301208	319.6927795
4.013888889	234.4537048	312.2839508
4.016666667	242.0783081	303.5843506
4.019444444	241	313.1195679
4.022222222	230.5	317.5
4.025	231	311.5
4.027777778	237.1390991	307.7330933
4.033333333	242.744278	306.9656372
4.038888889	248	302.125
4.041666667	253.6851807	303.6851807
4.044444444	256	301
4.058333333	271.75	308.5
4.066666667	271.375	315.75
4.069444444	270.8282471	316.0954285
4.180555556	287.2604065	333.3020935
4.183333333	281.5	336
4.186111111	269.8700714	320.1771698
4.188888889	272.25	305.25
4.191666667	286	308.5
4.202777778	296.0967712	306.6451721
4.205555556	302.5	310
4.208333333	311	307
4.297222222	306.8250122	302
4.3	311.5	302.5
4.325	318.0783081	305.8373413
4.327777778	325	308.5
4.330555556	334.5	309
4.333333333	346.979248	307.2742004
4.355555556	343.5	300.5
4.358333333	331.1538391	298.8076782
4.361111111	324	300.5
4.366666667	314.0743713	310.6847076
4.369444444	309	316.5
4.372222222	307.0342407	330.0205383
4.375	313.5909119	341.7727356
4.377777778	314.5	354.5
4.380555556	321	362
4.383333333	324	373.5
4.386111111	329.8592224	383.5388489
4.388888889	341.25	398
4.391666667	351.5650024	408.0077515
4.394444444	357	413
4.397222222	371	417
4.4	387	410
4.402777778	398.3250427	406.2365112
4.405555556	408.5	391.9038391
4.408333333	412.9148407	378.6987152
4.411111111	411.7133331	365.5333405
4.413888889	400	347.5
4.416666667	384.5614014	340.7675476
4.422222222	351.5	342
4.425	341	351
4.427777778	332.5	360.5
4.430555556	325.9188538	375.4685974
4.433333333	316	388
4.436111111	303	402
4.438888889	294	406
4.441666667	281.5	401.5
4.447222222	277	401.5
4.45	274.5	400.6034546
4.452777778	276	396.5
4.455555556	277.350769	401.8719482
4.458333333	274.5	400.5
4.461111111	274.3260803	393.5
4.463888889	277.0546265	403.5588379
4.466666667	273.7062988	408.1573486
4.469444444	280.1274414	400.9117737
4.472222222	276.8962402	398.4622498
4.475	275	407
4.477777778	274.9473572	403.0526428
4.480555556	281.9578247	397.5662537
4.483333333	279.4453125	401.2578125
4.486111111	274.5	402.5
4.488888889	276	401.5
4.491666667	280.5	395.5
4.494444444	275.5	393.5
4.497222222	273	400.5
4.5	273.4726868	398.1775818
4.502777778	274	392
4.505555556	269	390.5
4.508333333	267.5	394.5
4.516666667	263.8101196	404.3038025
4.519444444	265.5	402.5
4.527777778	268.0430908	398.3017273
4.530555556	266	406
4.533333333	273	412.5
4.536111111	282	413
4.538888889	280.6689148	407.4324341
4.541666667	274	415.5
4.544444444	274.4756165	421.6829224
4.827777778	282.9943848	419.084259
4.830555556	279.705658	415.2742004
4.833333333	275.3157959	409.8421021
4.955555556	270.5370483	401.055542
4.958333333	262.7827148	391.5680542
4.961111111	258	386
4.963888889	253.9447784	386.4417114
4.966666667	248.0474396	387.5583801
4.969444444	249.5	398
4.972222222	247.5	408
4.975	247	418
4.977777778	250.5	427.5
4.980555556	254	436
4.983333333	263	439.5
4.986111111	271	440
4.988888889	276.5	438.5
4.991666667	273.869873	434.6095886
4.994444444	268.5	428
4.997222222	261.2435913	419.2435913
5	256	412.5
5.002777778	247.5	412.5
5.005555556	234.875	414.25
5.008333333	229	419
5.011111111	222.6420441	433.1278381
5.013888889	217.1088257	445.5567932
5.016666667	212	457.5
5.019444444	207.8076935	466.1923218
5.022222222	202.7736816	476.0894775
5.025	198.7647095	484.3823547
5.027777778	195.00354	490.4326172
5.033333333	197	488.5
5.036111111	208.5	484.5
5.038888889	213.2385864	475.2883911
5.041666667	216.5585175	472.4680786
5.044444444	216.5	478.5
5.047222222	218	486
5.05	226.6818237	488.4090881
5.052777778	232.7727203	484.1363525
5.055555556	233.5	483
5.058333333	228	492
5.061111111	229.5	494
5.063888889	234.4859161	488.0915527
5.066666667	240.5704803	485.9713745
5.069444444	237.8484879	490.4393921
5.075	231.6282043	490.9487305
5.077777778	232.5	485.6111145
5.080555556	226.5465088	482.6860352
5.083333333	225.2962952	489.6759338
5.086111111	222	495.5
5.091666667	225.6281433	496.1498718
5.094444444	229.0691833	489.8207397
5.097222222	230.8772888	491.0274658
5.1	232.9803162	499.933075
5.102777778	238.5944214	501.2381897
5.105555556	245.5	498.5
5.108333333	249.8771973	496.1403503
5.111111111	243	505.5
5.113888889	238.5	511.8928528
5.116666667	238.5	517
5.122222222	243.2282562	510.8831482
5.125	245.3678436	504.7378845
5.133333333	244.478775	511.2055664
5.136111111	240.222229	518.944458
5.15	234.5	517
5.255555556	237.5	513.5
5.258333333	246	514
5.261111111	252.5	512.5
5.263888889	257	520
5.266666667	253.5	531.5
5.269444444	251.6891937	535.5878296
5.272222222	259.5	537.5
5.275	262.5	539.5
5.277777778	265.5	544
5.280555556	270.5	545.5
5.283333333	273.7142944	542.5
5.286111111	278	530.5
5.288888889	283.5	525.5
5.291666667	292	528
5.294444444	301.0496826	533.7019653
5.297222222	295	541
5.3	288.7058716	544.5
5.302777778	278.5	539.5
5.305555556	273.1253967	538.6726685
5.308333333	266.4375	541.5625
5.311111111	259.78302	548.35849
5.313888889	247.3835602	555.5890503
5.316666667	241.777771	549.222229
5.319444444	236.75	541.75
5.322222222	230.5	530.5
5.325	222.0382233	534.6369629
5.327777778	221.1898193	541.2036743
5.333333333	229.5	546.5
5.336111111	238	549.5
5.338888889	247	540.5
5.344444444	243.5	533.166687
5.347222222	236.3560181	522.7288208
5.35	233.5385742	511.5890198
5.352777778	245	510
5.355555556	248.8999939	510.5
5.358333333	256	505.5
5.361111111	259.5	495
5.363888889	259.7619629	495.5075684
5.366666667	261.5	500
5.369444444	272.5	504.5
5.372222222	276.5	506.5
5.375	280	498.5
5.377777778	279.875	498.875
5.380555556	281.8125	507.8125
5.383333333	293	507
5.386111111	295	505
5.388888889	296.0145569	499.2475586
5.391666667	296.3414917	505.2492676
5.394444444	297	509.5
5.397222222	293.8640137	503.1401672
5.4	296	498.5
5.402777778	294.9334717	502.8154602
5.405555556	296.5	512
5.413888889	292.9752808	513.6710815
5.416666667	297.5	509.5
5.419444444	298.3429871	509.3925476
5.422222222	294.609375	517.28125
5.425	296.911438	525.4672852
5.427777778	302.5	521.5
5.430555556	306.5	517.5
5.433333333	310.5	523.5
5.436111111	308.1264954	528.4156494
5.438888889	305.6428528	531.2142944
5.441666667	308.5	529.539978
5.541666667	307	522
5.861111111	308.724823	524.0456543
5.863888889	314.5	515
5.866666667	317	508.5
5.869444444	322.5	507
5.872222222	329	513
5.877777778	334.5	522
5.880555556	344	523.5
5.883333333	350.1232605	519.7092896
5.886111111	357.3864746	516.3842773
5.888888889	358	512.75
5.891666667	360.5	512.5
5.894444444	365.3411865	510.5176392
5.9	372.6799927	505
5.902777778	385.9251099	505.5531311
5.905555556	388.7564087	498.2435913
5.908333333	393.5	486.5
5.911111111	394	472
5.913888889	391.5	460.5769348
5.916666667	394.2435913	452.7564087
5.919444444	405	450
5.922222222	417.9085693	445.8463135
5.925	418	435
5.927777778	422.204361	422.61203
5.930555556	435	416.5
5.933333333	443.0325317	418.754425
5.936111111	435	417
5.938888889	433.3571472	410.3571472
5.941666667	442.25	412.25
5.944444444	438.7173767	418.6739197
5.947222222	431.5	420
5.95	430.5	418.5
5.952777778	444.2710266	420.4532776
5.955555556	448.2077942	425.4415588
5.958333333	438.5	425
5.961111111	437.6315918	425
5.963888889	449.9011688	427.9651184
5.966666667	456	435
5.969444444	446.7612915	431.3388977
5.972222222	441.9534912	428.6976624
5.975	451.75	432.0714264
5.977777778	452.5	439.5
5.980555556	443.5	435.5
5.983333333	444.4781799	431.9934387
5.986111111	451.0909119	435.5454407
5.991666667	452	439.5
5.994444444	442.9151001	436.70755
6	455	441
6.005555556	448	444
6.008333333	447.5	435.5
6.011111111	445.5	431.5
6.016666667	461.5	439.5
6.019444444	466.0317383	438.0476074
6.022222222	459.5	430
6.027777778	459.1875	418.375
6.036111111	447.9444427	424.6111145
6.038888889	437	437.5
6.041666667	430	444
6.044444444	433	449.5
6.05	446.5	444
6.055555556	448.9552917	431.6138306
6.058333333	440.5	426
6.061111111	432.8644104	417.7288208
6.066666667	438.5	404.5
6.069444444	443.5	413.5909119
6.072222222	443	424
6.075	444.5	433.5
6.077777778	457.5	445
6.083333333	471.6121216	444.7331848
6.086111111	471.5	441.5
6.088888889	474	433
6.094444444	466.3279419	427.9301147
6.097222222	465.5	438.5
6.1	459.3311768	449.337677
6.102777778	463.5	458.5
6.105555556	452	468
6.108333333	442.25	470
6.111111111	440.5	460.5
6.113888889	454.0231476	452.7638855
6.116666667	467	446.5
6.122222222	463.5	448.5
6.125	449	449
6.127777778	440	443.5
6.133333333	409.4554749	447.7808228
6.138888889	390.5	480
6.144444444	380.9782715	518.4238892
6.152777778	355.6538391	543.6538696
6.155555556	352.7931824	550.8978882
6.158333333	357.157135	554.9857178
6.161111111	354	554.5
6.163888889	343.0447083	553.3861694
6.166666667	334.9729004	550.5591431
6.169444444	322.5	548
6.172222222	315.5217285	541.543457
6.175	311.4345703	535.0420532
6.177777778	309.9076538	535.0159302
6.180555556	308	534.5
6.183333333	298	534
6.186111111	289.5	534.5
6.188888889	275.2992401	534.5149841
6.191666667	255.2432556	541.2270508
6.194444444	244.5	552.5
6.2	216.696312	565.5656738
6.202777778	200.1999969	568
6.205555556	183.9354858	567
6.216666667	154	517
6.219444444	147.5	503.9666748
6.222222222	146	488.5
6.225	139.4285736	480.5714417
6.227777778	128.9117584	472.2058716
6.230555556	124.1311493	468.7008057
6.233333333	112.629631	463.0771637
6.236111111	101.5	457
6.238888889	95.5	453.5
6.241666667	84.84831238	446.1853943
6.247222222	72.62088013	445.1840515
6.25	66.08197021	443.9508057
6.252777778	65.59999847	447
6.266666667	64.16363525	452.2454529
6.272222222	85.97093201	461.0654144
6.277777778	89	464.5
6.280555556	92.03289795	467.7368469
6.283333333	99.85042572	464.670929
6.286111111	96.95151138	459.2807617
6.288888889	89.96931458	460.1859131
6.291666667	98.0904274	463.1861725
6.294444444	107.875	458.0625
6.302777778	94.5	450.5
6.305555556	100.5	447
6.308333333	97.82257843	438.3064575
6.311111111	92.96969604	430.0757446
6.316666667	104.25	422.25
6.319444444	116.739418	427.0599365
6.322222222	111.25	428.5
6.325	110	424
6.327777778	116	423
6.333333333	107.5	426.5
6.336111111	102	422.5
6.338888889	105	413
6.341666667	113.15625	408.1875
6.344444444	110.5	407.5
6.35	101.8153839	410.9615479
6.352777778	110.0821838	416.0406952
6.355555556	119	420.5
6.358333333	113.0625	416.0446472
6.361111111	109	410.5
6.366666667	104.5	411.5
6.369444444	110	419.5
6.375	111.5	421
6.377777778	105	412.5
6.386111111	104.948822	411.4842529
6.388888889	104.5	417.5
6.391666667	96.62555695	423.0874329
6.472222222	100.9349442	419.3364258
6.475	260	247.5
6.477777778	112.4107132	403.6785583
6.486111111	102.4101563	395.2421875
6.488888889	98.94295502	400.3456421
6.491666667	254.8783188	246.9867249
6.494444444	87.70230484	423.9970551
6.497222222	92	439.5
6.5	96	454.5
6.502777778	108.1407585	466.1195679
6.505555556	126.8427238	471.9629822
6.508333333	139.5	463
6.511111111	145.4215698	452.8921509
6.516666667	144.4902954	422.4029236
6.525	145	367
6.527777778	148.5	354
6.536111111	175.6438904	354.5863342
6.538888889	181	357.5
6.541666667	185	369
6.544444444	188.0757599	375.2272644
6.547222222	196.6911774	389.6205902
6.55	212.5	396
6.552777778	228	390
6.555555556	233.25	389.25
6.558333333	249.1119385	380.6940308
6.561111111	262	379.5
6.563888889	270	384
6.566666667	273.1880798	394.839447
6.569444444	270	405.5
6.572222222	268	410.5
6.575	256.9940338	421.2177582
6.577777778	243	435
6.580555556	241	447
6.583333333	235	458.5
6.586111111	224.3157959	466.6052551
6.588888889	217	469.5
6.591666667	210.2765961	474.2340393
6.594444444	201.1368408	480.7157898
6.597222222	193.2906952	482.4767456
6.6	186.5	473
6.602777778	180	466
6.605555556	175	460.5
6.608333333	168	457.25
6.611111111	160	448
6.613888889	151.5	446
6.616666667	139.7918091	448.9910889
6.619444444	133.8157959	446.5
6.622222222	132	447.5
6.625	130.5220947	443.3397827
6.627777778	135.3773041	434.3711548
6.630555556	143.5	423
6.633333333	153.9976959	411.8778687
6.636111111	170.0500031	396.75
6.638888889	177.5882416	385.1764832
6.641666667	175.4069824	382.825592
6.644444444	165	385
6.647222222	146.5	382.5
6.65	136.8935852	368.8294373
6.652777778	135	357.5
6.655555556	127.4117661	347.2745056
6.658333333	122.2037048	348.8086548
6.661111111	118.9615402	352.4230652
6.663888889	122.5	363
6.666666667	124.6860428	370.0348816
6.669444444	137.75	374
6.672222222	144.382019	372.6067505
6.675	135.75	372
6.677777778	130	374.4318237
6.680555556	142	376.5
6.683333333	144.9432983	372.6494751
6.686111111	138.8187485	371.2250061
6.688888889	132.6852264	380.6042633
6.691666667	139.6642303	384.7226257
6.694444444	144.5	382
6.697222222	142	382
6.7	137	383.5
6.702777778	140.3928528	387.5535583
6.705555556	147	384
6.708333333	148.6791077	389.962677
6.711111111	146	397.5
6.722222222	143.75	392.9285736
6.725	136.8928528	387.5
6.727777778	131.7188873	389.6673889
6.730555556	136.5	390.5
6.738888889	137.5	391.5
6.741666667	132.6111145	390.444458
6.744444444	135.75	383.75
6.747222222	140.8999939	382.8999939
6.75	143	378
6.752777778	135.5	373
6.755555556	128.9117584	370.3235168
6.761111111	130.5	368.8333435
6.763888889	138.6436157	372.0957336
6.766666667	144	374
6.769444444	145.8655243	364.1931152
6.772222222	139.5327911	361.3770447
6.775	138.5	369.5
6.783333333	132.9528351	374.1132202
6.794444444	130.9285736	378.0714417
6.802777778	137.5	389.5
6.808333333	125	387
6.811111111	123.5	388
6.825	131.5	392
6.827777778	137.5	395
6.977777778	154	390.5
6.980555556	159.5	395.5
6.983333333	167	400
6.994444444	176.75	408
6.997222222	182.3484802	411.4040527
7	188.5	409.5
7.002777778	192	409.9736938
7.005555556	188.7758636	405.7758484
7.008333333	184.5	401.5
7.011111111	180	403
7.013888889	178	405
7.016666667	176	416
7.019444444	176.6999969	424.8999939
7.022222222	181	435
7.025	188.5	442.5
7.027777778	198	447
7.033333333	210.9119568	434.078064
7.036111111	211.5	427
7.038888889	211.8977661	415.0799255
7.041666667	208.5	403.5
7.044444444	203.2052002	398.7601013
7.047222222	197.5	398.5
7.05	192.4523773	400.3254089
7.052777778	188.054657	409.3825989
7.058333333	192.5	429
7.061111111	200.0625	442.40625
7.066666667	222	446.5
7.069444444	223.5	435.5
7.072222222	223.5	426
7.075	218.8201447	421.1978455
7.077777778	211	419
7.080555556	202.9130402	419
7.083333333	194	416.5
7.086111111	188.4459534	420.9864807
7.088888889	182.0555573	421.944458
7.094444444	171.4417419	419.7912598
7.097222222	161.1071472	419.5
7.102777778	151.5	420.375
7.105555556	138.5	416.5
7.108333333	130.5	411.4545593
7.111111111	127.5	411.5
7.113888889	123	405
7.116666667	117	403
7.122222222	112	410.75
7.125	113.2289124	420.6686707
7.127777778	110.4568977	415.6896515
7.133333333	108.5944901	417.9252014
7.136111111	106.3421021	419.6842041
7.138888889	105.2414474	418.1387939
7.141666667	107	423
7.144444444	108.5	431.5
7.147222222	103.5	437.5
7.15	91.25926208	433.6296387
7.152777778	94.17499924	435.75
7.155555556	101	440.5
7.158333333	96.5	442.5
7.161111111	90.03125	440
7.169444444	99.75	445.75
7.175	99.88348389	448.2470856
7.186111111	86.97194672	458.1633606
7.188888889	89	459.5
7.191666667	86.5	455
7.2	83.8235321	462.8235168
7.205555556	86.75	455.0833435
7.325	111	474.5
7.327777778	107.5	477.5
7.35	97.61392593	481.9525299
7.358333333	93	529
7.361111111	95.08333588	531
7.366666667	84.5	527
7.372222222	88.5	527.5
7.375	86.72085571	522.3098145
7.377777778	83.5	522
7.383333333	93.68770981	503.6507111
7.386111111	103.5	508
7.388888889	108	518
7.391666667	114.7026138	523.4248657
7.394444444	117.5689621	527.2155151
7.4	113.5902786	528.326416
7.405555556	101.7592621	527.5
7.408333333	90.5	520.5
7.422222222	81.75640869	516.7564087
7.427777778	79.5	520.5
7.430555556	76.5	531.4411621
7.438888889	77.5	544.5
7.441666667	85	540.2142944
7.444444444	84.5	532.5
7.447222222	91.74790955	519.3102264
7.45	102	515
7.452777778	107	525.25
7.455555556	101.5	535.125
7.458333333	95.03012085	529.5241089
7.461111111	84	523.5
7.463888889	72.5	516
7.466666667	73.57142639	520.2857056
7.469444444	87	524.75
7.472222222	105.5533562	521.7984009
7.475	116.0789604	509.7095795
7.477777778	109.8833351	501.8566742
7.480555556	95.64705658	502.6764832
7.483333333	91	504.5
7.486111111	84.5	516.5
7.488888889	75.66666412	526.611084
7.491666667	75.5	534
7.497222222	75.94000244	538.1599731
7.5	72.08895874	542.9785156
7.502777778	88.54166412	555.1333618
7.505555556	98.5	556.5
7.508333333	102.5	552
7.511111111	96	544
7.513888889	91	540.5
7.516666667	81.5	539
7.519444444	78.5	539.5
7.522222222	83.5	532.5
7.525	95	523.5
7.527777778	103.5	522.5
7.530555556	112	529.75
7.555555556	96	555.5
7.558333333	94.59302521	559.8255615
7.561111111	99.88596344	559.6929932
7.572222222	118.2206497	579.56073
7.577777778	135.9652405	589.4037476
7.583333333	152.4436646	582.3450928
7.586111111	161	575
7.588888889	171.9166718	567.083313
7.602777778	177	568.5
7.605555556	172.5	557.5
7.608333333	165	547.5
7.611111111	152.0119476	545.4487915
7.616666667	128.5	559.5
7.619444444	127.7195129	563.4512329
7.633333333	125.8636398	557.9545288
7.638888889	135.1040955	548.998291
7.644444444	148.5	533
7.652777778	138	511
7.655555556	128.9107208	511
7.672222222	121.6621628	513.4053955
7.675	118.5	514.5
7.8	118	538
7.802777778	116.5	533.5
7.805555556	107.5	523.5
7.808333333	105.6754379	514.1140137
7.811111111	98.5	508
7.813888889	91.5	501
7.816666667	85.5	495.75
7.819444444	82.14788818	508.6971741
7.822222222	79.5	511
7.825	78.57142639	526
7.827777778	85.5	537
7.830555556	97.07281494	544.762146
7.833333333	111.1999969	545.4000244
7.836111111	123.5	539.5
7.838888889	130	527
7.841666667	125.5	520
7.844444444	119.5	509
7.85	97.27102661	506.7172852
7.866666667	103.75	554
7.869444444	100.6538467	567.1923218
7.872222222	116.9179077	575.2425232
7.875	131.7682953	572.2316895
7.877777778	131.7457581	563.8728638
7.880555556	123.5	561.5
7.883333333	115	572
7.888888889	113.6451645	579.4193726
7.894444444	114	581
7.911111111	137.5	575
7.913888889	127	570.25
7.916666667	114.2752762	576.3669739
7.919444444	109.5	585.2692261
7.938888889	152.3235321	598.9705811
7.941666667	151.5	608.25
7.944444444	155.5	616
7.952777778	163.125	607
7.955555556	157.5	611.5
7.958333333	152.125	617.5
7.991666667	147	627.5
8.002777778	154.2446747	619.4786987
8.005555556	155	618
8.008333333	157.5	623.5
8.016666667	168.6888123	631.1992798
8.025	164.2796631	615.0932007
8.027777778	164.5	617.5
8.030555556	171.9074097	623.161377
8.036111111	176.7119751	615.3778076
8.038888889	175	608.5
8.044444444	176.9756317	611.858429
8.055555556	190.469696	608.5454712
8.061111111	191.5	623
8.094444444	221	645
8.1	228.1521759	650.5
8.102777778	229.4016418	653.4672241
8.105555556	223	649.5
8.111111111	221	649.5
8.116666667	221.2462616	659.8582153
8.119444444	219	664
8.122222222	217.5	658.5
8.125	217.5	653.5
8.127777778	221.28125	653.90625
8.136111111	219	652.5
8.138888889	222.7884598	652.9807739
8.144444444	227.5	657.6578979
8.147222222	223.5	652
8.188888889	217.5	651.5
8.191666667	208.5275116	644.4732666
8.194444444	202.5	636.5
8.316666667	251	662.5
8.336111111	255	672
8.338888889	251	659.5
8.341666667	243.5	652
8.352777778	219.5	647.5
8.355555556	213.5	655
8.358333333	215.5	664
8.361111111	221.1703949	673.5558472
8.369444444	240	671
8.372222222	253	676.25
8.375	262	664.5
8.377777778	271.0384674	657.6538391
8.383333333	268.9363708	637.654541
8.408333333	217.8412704	648.3016052
8.422222222	185.6941681	660.5388184
8.427777778	177.5	659.5
8.433333333	164.9558792	663.7794189
8.436111111	156	668
8.438888889	152.5	675
8.444444444	144	675
8.447222222	143	665
8.45	141.5	659.5
8.452777778	138.9961853	652.980896
8.455555556	135.5909119	640.3181763
8.458333333	137.2971497	627.6601563
8.461111111	136.5	622
8.463888889	126.4594574	612.4256897
8.466666667	111	608.5
8.469444444	101.5	613.5
8.472222222	102.0487823	617.487793
8.475	103.6136398	621.2727051
8.480555556	103.5	626.5
8.483333333	108.0870285	633.7116089
8.486111111	115.5	631.5
8.488888889	119.0360794	631.6546631
8.491666667	124.6842117	631.6578979
8.494444444	134.2702637	627.8648682
8.5	142.2297363	618.2297363
8.505555556	131.5	611
8.508333333	121.6358032	605.1419678
8.511111111	115.5	600
8.513888889	106.5	597
8.516666667	96.75	608.25
8.519444444	88	611.5
8.522222222	83.5	619
8.525	82.5	626.2999878
8.527777778	83.5	627.5
8.536111111	87	629.5
8.616666667	90.98799896	630.0679932
8.619444444	94.52173615	628.7391357
8.622222222	98.5	621.5
8.636111111	101	628
8.638888889	104	638.5
8.641666667	104	645
8.644444444	107.5	647.5
8.647222222	111.2906952	649.0814209
8.65	114.4444427	645.611084
8.652777778	112.5806427	645.7419434
8.663888889	119	642
8.666666667	124.5	643.5
8.669444444	123.4375	652.7750244
8.672222222	124.1374969	655.5499878
8.675	124.0699997	657.4500122
8.677777778	128.5	658.5
8.680555556	131.5	661.9000244
8.683333333	134.5	670.5
8.686111111	140.5	678.5
8.688888889	144.8461609	682.0769043
8.694444444	154.5	686
8.7	164	687
8.702777778	165.6086884	682.3043213
8.708333333	167.9930878	673.2833862
8.711111111	172.7692261	672
8.722222222	160.9615326	663.5
8.725	151	661.5
8.727777778	141	666
8.730555556	133.3861847	670.9552612
8.733333333	132.5	674
8.738888889	131.5	672.2999878
8.741666667	129.5	672.5
8.744444444	129	670.0263062
8.75	126.4285736	668.7142944
8.752777778	124	666.5
8.763888889	126	662.5
8.766666667	124	655
8.769444444	129.5	647
8.772222222	124.5	642
8.775	111.5	635.5
8.777777778	103.5	640
8.794444444	103.1111145	636
8.797222222	107.728157	637.6990356
8.8	110	642.5
8.802777778	117.5	640.5
8.805555556	123.5	642.5
8.808333333	135.5967712	644.5
8.811111111	149.5	641.5
8.816666667	162	644
8.827777778	161.5	643
8.830555556	153.5	648.5
8.833333333	148	654
8.836111111	146	659
8.838888889	143.5	665
8.841666667	143.8000031	668.5999756
8.844444444	155	669.5
8.847222222	156.875	668
8.85	162.5	663
8.852777778	168	656
8.858333333	166.0983582	650.2294922
8.861111111	161.8904114	642.6849365
8.875	147.8333282	645.5
8.877777778	142	638
8.883333333	134.8571472	629
8.888888889	141.8673401	646.4898071
8.894444444	149.3888855	635.722229
8.9	172.4615326	628.1538696
8.902777778	181.5	631.5
8.905555556	185.5	639.5
8.913888889	194.6283722	645.0878296
8.916666667	198.0882416	651.0882568
8.922222222	197.5	651.5
8.925	197	646.5
8.927777778	187.7045441	646.0409241
8.933333333	177.5	659.5
8.936111111	171	666.5
8.938888889	166.6641846	678.6716309
8.941666667	158	688
8.944444444	158.5	691
8.95	158	691.5
8.952777778	159.0281677	689.8873291
8.955555556	165.34375	690.65625
8.958333333	172.5833282	687.777771
8.961111111	180	679.5
8.966666667	183	656
8.969444444	175	646.5
8.972222222	161	648
8.975	155	649
8.977777778	151.6190491	654.3809814
8.980555556	140	658.5
8.986111111	132	662.5
8.991666667	127	658.5
8.994444444	127	651.5
8.997222222	124.5	645.5
9	119.5	638
9.002777778	116.5	626.5
9.005555556	120	618
9.008333333	128	604
9.011111111	137	601
9.016666667	145.5	599.5
9.019444444	139.1423798	603.3675537
9.022222222	141.5	595
9.025	145.5625	597.5625
9.027777778	149.8981171	603.6912231
9.052777778	120.6063843	593.3085327
9.055555556	113.7702713	590.0134888
9.075	129.5	619
9.083333333	123.5	628.0454712
9.086111111	120.1428604	631.8571167
9.105555556	162.1128998	623.1935425
9.111111111	182.8181763	616.5908813
9.133333333	171.2692261	641.7307739
9.136111111	179	634
9.138888889	184.6736679	636.1548767
9.147222222	185	645.5
9.15	181	638.5
9.158333333	155	630.5
9.175	181.1907196	655.2319336
9.191666667	214	661
9.194444444	225.5	658.5
9.211111111	206	622.5
9.222222222	198	619
9.225	193.5	622.5
9.227777778	187	627
9.233333333	177.0657959	624.7368164
9.236111111	167.5	628.5
9.238888889	159.625	623.458313
9.241666667	152.7799988	628.1799927
9.319444444	152.0214691	625.0889282
9.466666667	123.5294113	612.5294189
9.483333333	121.359375	615.234375
9.486111111	114	619
9.488888889	111	626.4545288
9.491666667	115	631.5
9.494444444	121	631.5
9.497222222	129.5	628
9.5	137.7307739	627.5
9.505555556	135.5	623.5
9.508333333	128	625.5
9.511111111	119.5094376	630.7453003
9.513888889	115.2621155	638.4030762
9.516666667	114.5	648
9.519444444	115.5833359	656.1203613
9.522222222	121.5	659
9.525	127.5	665.5
9.527777778	134	669
9.530555556	143.5	674.5
9.533333333	155.5	676.5
9.536111111	165.8636322	677.2272949
9.538888889	173.4375	676.5
9.541666667	173	668.5
9.547222222	164.25	661.5
9.55	151.8581085	664.7398682
9.552777778	143	665.5
9.555555556	133.7682953	674.2316895
9.558333333	136.0253754	677.6641846
9.561111111	142	682.5
9.563888889	151	685
9.566666667	159.2692261	681.8076782
9.569444444	171.5	681.5
9.572222222	174	675.5
9.575	177	668.5
9.577777778	177.1854858	660.3468018
9.586111111	161	646
9.588888889	151.5	649
9.591666667	140.5073547	656.1470337
9.6	135.5	665.5
9.602777778	136	667
9.605555556	142	670
9.608333333	152.3000031	669.5
9.611111111	161	671.5
9.613888889	167	669
9.619444444	178.6538391	658.6538696
9.625	183.2704926	644.352478
9.627777778	179.6290283	635.6935425
9.633333333	169.5	623.5
9.636111111	163.5	623.5
9.638888889	155.5	626.5
9.641666667	145.3067932	627.6070557
9.644444444	139	630.5
9.647222222	129.5	630.5
9.65	118.7212372	632.3052979
9.652777778	115.5	632.5
9.655555556	106	628
9.658333333	99.65894318	623.8973389
9.661111111	94.07352829	610.3235168
9.663888889	89.5	595.5
9.666666667	88.5	595.5
9.669444444	87	603.5
9.672222222	89.86904907	613.4761963
9.675	98.90050125	607.2568665
9.677777778	94.29999924	596
9.683333333	87	594.5
9.686111111	94.71739197	602.3261108
9.688888889	103	600
9.691666667	105.9249191	590.3370361
9.694444444	103.5	582
9.7	93	580.5
9.702777778	87	583.5
9.708333333	112.2410355	579.1135254
9.711111111	118.4117661	568.2794189
9.716666667	114.4246597	555.0822144
9.725	103.8442039	561.2065125
9.727777778	106.5	551
9.733333333	103	547
9.744444444	101.25	557
9.75	103.6567535	554.7486572
9.752777778	100.5	546
9.755555556	96.5	538.833313
9.766666667	87.5	534.5
9.769444444	85.83058167	534.7644653
9.775	84.10098267	535.9729004
9.777777778	86	543.5
9.783333333	103	546
9.788888889	112.5	550
9.802777778	117	561.5
9.805555556	112.4767456	568.5697632
9.808333333	110.1818161	570.1818237
9.811111111	106.5	571.5
9.822222222	99	568.2272949
9.825	103	566
9.833333333	127.0500031	564
9.85	146.5	548
9.852777778	150	541.444458
9.858333333	160	548
9.866666667	173.5	553.5
9.869444444	178	547
9.872222222	184	539.0652466
9.875	186.5	526
9.886111111	172.1138	534.8103638
9.888888889	165.4183655	537.0918579
9.891666667	160	541
9.894444444	149.5	539
9.9	141.5	557.5
9.902777778	145.6000061	563.5999756
9.905555556	153	566.5
9.911111111	164.0526276	570.6710815
9.925	155.5	557
9.927777778	156.5	554
9.933333333	162.2857208	547.2857056
9.936111111	166	539.5
9.938888889	165	529.5
9.941666667	161	522
9.944444444	155.8813629	516.8051147
9.947222222	150.5263214	513
9.95	141	512.5
9.952777778	136.6428528	506.7857056
9.955555556	131.5	505
9.958333333	129	507
9.961111111	124	506
9.963888889	121.2857132	510
9.966666667	118	513
9.969444444	111	513.5
9.972222222	106.9000015	514
9.975	99.22187805	513.2062378
9.977777778	91.5	506.5
9.980555556	87.5	497
9.983333333	87.12577057	487.7546082
9.986111111	84	474.5
9.988888889	78	468
9.991666667	68.60713959	462.3571472
9.994444444	59.5	461.5
9.997222222	52.5	464
