# Supplementary material for: Lithium-ion battery components are at the nexus of sustainable energy and environmental release of per- and polyfluoroalkyl substances
Source: Nat Commun. 2024 Jul 8;15:5548. doi: 10.1038/s41467-024-49753-5 (PMC11231300; doi:10.1038/s41467-024-49753-5)
Supplement: Supplementary file 6 — Source Data [file 41467_2024_49753_MOESM6_ESM.zip › Track density raw data - Full set/Control - 0 ng_L bis-FMeSI/Replicate 4.csv]

Time (min)	x-position	y-position
0.066666667	254.3116913	479.9675293
0.069444444	255.2548981	474.7156982
0.072222222	259.2674561	467.7325439
0.075	260.2647095	464.8529358
0.077777778	264.5	460.5
0.194444444	266.5	456.5
0.2	268.5	455.5
0.202777778	272.5	455.5
0.205555556	282.5	456.5
0.208333333	294.5	457.5
0.211111111	304	461
0.216666667	311.5	468.5
0.225	311.5	476.5
0.241666667	310.5	477
0.244444444	312.2391357	481.1956482
0.247222222	311	483.875
0.25	308	473.5
0.252777778	309	463.5
0.255555556	314.7867737	470.5735168
0.258333333	317.5	474.5
0.261111111	315	463
0.266666667	322.4598389	469.9417725
0.269444444	321.0284119	465.2954407
0.272222222	323.6824341	471.4898682
0.275	325	471
0.277777778	327	469
0.280555556	331.7962036	481.2701416
0.283333333	337.5	480
0.286111111	335.290329	468.5709686
0.288888889	335	464
0.291666667	336.25	472.5
0.294444444	337.7874146	477.553894
0.297222222	339	471
0.3	337.1145782	478.1927032
0.302777778	338.5	488.722229
0.305555556	343.1499939	484.1999969
0.308333333	343.605896	476.9823608
0.311111111	343.5	489.7666626
0.316666667	346.6561279	490.0925903
0.319444444	343.6666565	485.5
0.322222222	346.2857208	494.3214264
0.325	349.5750122	497.027771
0.327777778	346	492
0.330555556	348.5	489
0.333333333	354.5	491.5
0.336111111	354	491.5
0.338888889	351.6935425	488.932251
0.341666667	357	491.5
0.344444444	365.5	498
0.347222222	366.3260803	492.7608643
0.35	362.0667725	489.0149841
0.352777778	362.5602875	497.4893646
0.355555556	369	493.5
0.358333333	371.2403259	485.925415
0.361111111	364.0306091	486.9744873
0.363888889	362.5699158	501.9265747
0.366666667	367	501.7619019
0.369444444	364	493.5
0.372222222	360.7937927	493.5282593
0.375	371	501
0.377777778	374.5	495
0.380555556	372.1428528	491.8571472
0.383333333	377.25	500.5
0.386111111	384.5	498
0.388888889	381.2672424	490.3310394
0.391666667	379.328949	498.421051
0.394444444	385.7755127	508.7550964
0.397222222	391.186554	506.5820923
0.4	390.2372742	499.5593262
0.402777778	381.5	492.5
0.405555556	378.8125	489.09375
0.408333333	382.3067627	497.6564331
0.411111111	387	496.5
0.413888889	388.4512329	494.8658447
0.416666667	381.5270386	494.1486511
0.419444444	384.5	500.9545593
0.422222222	396.4777222	498.7479248
0.425	395.3495178	492.5194092
0.427777778	391.3009644	485.2718506
0.430555556	383.5327759	483.7131042
0.433333333	391.6567078	489.3283691
0.436111111	402.9074097	492.7037048
0.438888889	406.7010193	495.1532593
0.441666667	402.65625	491.03125
0.444444444	408	484
0.447222222	415	480
0.45	421.5192719	488.5967407
0.452777778	426.8064575	496.612915
0.455555556	425	489.75
0.458333333	428.1818237	481.9090881
0.461111111	433.75	488.9772797
0.466666667	436	489
0.469444444	439.9130554	487.7391357
0.472222222	441	499
0.475	440.1190491	500.3095093
0.477777778	446.75	500
0.483333333	442.5	518.5
0.486111111	439	518.7058716
0.488888889	442.0652161	515.0652466
0.491666667	448.8289185	516.4522705
0.494444444	452.5	528.0666504
0.5	443.5	540.5
0.505555556	437.7731018	532.9832153
0.511111111	437	529
0.513888889	433.9603882	521.6881104
0.516666667	444	517
0.519444444	453	511.5
0.525	441.5	515
0.527777778	445.3125	512.5625
0.533333333	460.0322571	515.5806274
0.536111111	448.3868561	517.9981689
0.538888889	435	519
0.541666667	435.7592468	514.055542
0.544444444	449.1440125	508.0159912
0.55	439	501
0.552777778	448.3443451	501.113205
0.555555556	451.9074097	498.9074097
0.558333333	445.5	493
0.561111111	444	498
0.563888889	448.7147064	505.3864441
0.586111111	470.5	517
0.588888889	463.8456726	517.9691162
0.591666667	466.65625	509.8062439
0.594444444	473.3951111	504.1433716
0.6	461	511
0.602777778	349.75	514.5
0.605555556	443.9088287	498.3676453
0.608333333	450.5	489
0.611111111	463.6590881	484.6590881
0.616666667	471.8333435	496.055542
0.619444444	471.3214417	492
0.622222222	468.7926941	487.0853577
0.625	474.5	481
0.627777778	479.3399963	484.6600037
0.633333333	463.5	486
0.636111111	447.9953308	488.7102661
0.638888889	440.9285583	482.2142944
0.641666667	440.7598572	469.5147858
0.644444444	440.012207	463.4756165
0.647222222	438.5	468
0.65	443	465
0.652777778	446.4820557	460.0919189
0.655555556	441	464.5
0.658333333	437.5	459
0.661111111	443.4391327	450.4854584
0.663888889	445.5833282	453
0.666666667	442.5123749	447.2202911
0.672222222	440	440
0.675	441.2556763	430.529541
0.677777778	440.5	422.5
0.680555556	430.8225708	437.5967712
0.683333333	432	431.5217285
0.686111111	438.2297363	425.7702637
0.688888889	439.8625031	426.5187531
0.691666667	431.5	431
0.694444444	438.384613	426.115387
0.7	442	423.5
0.702777778	437.2393494	431.6755371
0.705555556	445.7999878	436
0.708333333	457.5	439.5
0.716666667	456.5	436.5
0.719444444	446.4978638	422.9234924
0.722222222	459.25	417.75
0.725	465.5	421.5
0.727777778	455.25	416.4444427
0.733333333	453.8999939	400.1000061
0.736111111	445.5	403
0.738888889	441.2256165	398.1687012
0.741666667	444.0343628	390.2557373
0.744444444	448.4155884	392.7402649
0.747222222	444	397.5
0.875	441.6666565	395.5
0.877777778	450	395.5
0.883333333	449.6418304	409.7001648
0.919444444	427.5	409
0.922222222	416.5	408.5
0.933333333	416	406.5
0.936111111	412	408
0.938888889	409	413.5
0.941666667	402.5	420.5
1.077777778	394.5	423
1.080555556	389.6967773	420.7329407
1.116666667	380	413
1.119444444	380.3979492	411.3775635
1.122222222	384	403.5
1.125	391.5	395.5
1.127777778	395	390.3333435
1.133333333	397.1428528	390.9642944
1.136111111	402.5	389.5
1.138888889	407	392.5
1.141666667	422.5949402	393.5189819
1.144444444	429.3095093	390.7857056
1.147222222	431.5	384
1.15	434	372.5
1.152777778	429	364
1.155555556	424.5	354
1.158333333	425	343
1.161111111	420.4840698	330.9581604
1.163888889	413.5	326
1.166666667	404.5	323.8999939
1.169444444	397.5935364	322.3201294
1.172222222	388.5	316.5
1.175	387.5	319
1.177777778	383.7718506	323.6941833
1.180555556	381	330
1.183333333	379.0258484	337.9310303
1.186111111	381.2524719	344.6287231
1.188888889	388.5	353
1.191666667	387.5	363
1.194444444	383.4892578	377.2634277
1.197222222	377	383.5
1.2	374.25	399.5
1.202777778	380	416.5
1.205555556	380.5	426
1.208333333	384.1724091	436.5862122
1.211111111	381.5	447.5
1.213888889	374.5	450.5
1.216666667	354.2954559	456.5909119
1.219444444	339.8947449	459.3157959
1.222222222	329.6499939	455
1.225	328	443.5652161
1.233333333	327	424.9310303
1.236111111	327.5700989	420.0940857
1.238888889	333.1590881	415.5397644
1.244444444	340.5	424
1.247222222	346.5	433.5
1.25	349.7257996	441.7257996
1.252777778	352.7960815	444.8296204
1.255555556	359.5	443.5
1.261111111	372.2328796	428.5924683
1.266666667	379.1455688	427.3987427
1.269444444	379.1397705	429.2849426
1.277777778	380	426.5
1.280555556	386.1548767	426.2168274
1.286111111	391	422
1.288888889	388.3333435	422.944458
1.291666667	388.5	433
1.319444444	393.7702637	432.9864807
1.322222222	399.9050598	432.5126648
1.325	396.5	426
1.327777778	383.8358154	422.5820923
1.330555556	379.8181763	429.2545471
1.333333333	379.9042664	436.3563843
1.336111111	384.5	439
1.338888889	399.398407	433.3770142
1.341666667	409.7857056	426.2142944
1.344444444	413.534668	420.0722656
1.347222222	422.1071472	422.3214264
1.35	433	422.5
1.352777778	440	427.5
1.355555556	449.6859436	427.1733704
1.358333333	454.5	431
1.444444444	436.2692261	400.3923035
1.447222222	432	397
1.45	422	387.5
1.452777778	412.7325439	379.7325439
1.455555556	407.5194702	371.1069946
1.458333333	407.6904907	359.7380981
1.461111111	413.125	348
1.469444444	415	341.5
1.472222222	411.2391357	336.5
1.475	401.5	332.5
1.477777778	396.6265869	325.7784729
1.483333333	379.5	326.5
1.486111111	370.797699	330.9809265
1.488888889	363.6891785	335.2297363
1.491666667	360.5	343
1.494444444	356	344.5
1.497222222	348.5	348
1.5	340.9126892	343.7063599
1.502777778	325	343.5
1.505555556	319	335
1.508333333	307.5	326.25
1.511111111	304.5	311
1.513888889	299	305
1.516666667	289.5	296
1.519444444	280.5895386	291.7537231
1.522222222	274.2142944	290.5
1.525	261.6590881	296.5
1.527777778	251.253418	305.5821838
1.530555556	245.260231	314.8494263
1.533333333	241.8448334	325.5344849
1.536111111	237.5	335
1.538888889	232.2941132	346
1.541666667	224.0818939	353.3448334
1.544444444	214.5	360.5
1.547222222	201.5	368
1.55	191.5	375.5
1.552777778	178.5	379
1.555555556	159.6762772	372.5160217
1.558333333	143.1933899	363.8962402
1.561111111	135.4122772	362.2017517
1.563888889	125.5	359.5
1.566666667	119.0053787	360.6935425
1.569444444	119.9603958	363.3118896
1.572222222	123.5	366.5
1.575	124	376.5
1.577777778	120.5	387
1.580555556	132.8004227	397.8739624
1.583333333	146.5	407.5
1.586111111	160.0625	410.5
1.588888889	175	414
1.591666667	186	419
1.594444444	194.5	428
1.597222222	201	440
1.6	210.0862122	450.4827576
1.602777778	220	461
1.605555556	227.5	471
1.608333333	239	476
1.611111111	248.3409119	478.1136475
1.613888889	262	475.5
1.616666667	273.3285828	480.5
1.619444444	280.4335632	477.2940063
1.622222222	289.4441833	477.8488464
1.625	296.0945892	473.9864807
1.627777778	311	470.5
1.630555556	321.5	459.5
1.633333333	330.9352264	445.3821259
1.636111111	337.3919067	430.716217
1.638888889	346.4166565	416.5833435
1.641666667	360.5767975	404.9134064
1.644444444	375.8461609	398.2019196
1.647222222	389.6550598	393.2191162
1.65	404.0768433	384.631958
1.652777778	422.3999939	379.5
1.655555556	434.8341675	384.9547729
1.661111111	461.5	408
1.663888889	465	422.5
1.666666667	468	437.9852905
1.669444444	459.5	449.5
1.672222222	448.0474243	459.0426788
1.675	429.2410126	455.8777008
1.677777778	418.2657776	449.3198242
1.680555556	403.25	443.75
1.683333333	386.5	433.5
1.686111111	372.5575714	418.7003479
1.688888889	362.5797119	403.1666718
1.691666667	365.5805054	384.8008423
1.694444444	377.7468567	371.216217
1.697222222	392.0675659	365.977478
1.7	410.5813904	359.3139496
1.702777778	429	364.5
1.705555556	443.5	374
1.708333333	456.9337311	388.9797211
1.711111111	460	406.5
1.713888889	455.5	421.5
1.716666667	441.0018463	431.3981476
1.719444444	429.5	443.5
1.722222222	418.5	456.5
1.725	410.3685608	472.9690704
1.727777778	394.7083282	483.6458282
1.730555556	377.2766571	489.0694885
1.733333333	358.3970947	485.7157135
1.736111111	345.5	480.5
1.738888889	336.4590607	471.2339172
1.741666667	328	454.5
1.744444444	327.5	441.5
1.747222222	329	424
1.75	334	408
1.752777778	346.3044128	395.1716003
1.755555556	367.2038574	387.3541565
1.758333333	386.5	383
1.761111111	394.5	384
1.763888889	407.8109741	383.8993835
1.766666667	419.5	385
1.769444444	421.5	384
1.772222222	431.75	382
1.775	444.5	379.277771
1.777777778	444.222229	377
1.780555556	436	385.25
1.783333333	432.5	396
1.788888889	429	403.5
1.791666667	421.0753479	403.3219299
1.794444444	417	402.5
1.825	405.5	393.3518372
1.827777778	412.6567535	381.7697754
1.830555556	421.0911713	368.8874054
1.833333333	427.1666565	360.8333435
1.836111111	429.384613	356.1923218
1.838888889	426.5	353.5
1.841666667	426.3062744	353.5994873
1.844444444	425.5	351.5
1.85	411.5	349.5
1.852777778	411.2653198	342.8061218
1.855555556	408.7631531	340.6842041
1.858333333	403	339.5
1.861111111	396.5	331.5
1.883333333	380.5	322.5
1.886111111	368.5	317.5
1.888888889	356.5	314.5
1.891666667	350.6732178	313.0039368
1.894444444	344.5689697	311.5689697
1.897222222	342.182251	305.4065552
1.9	340.6600037	306.6600037
1.902777778	331.8559265	305.3305054
1.908333333	325.0294189	311.5
1.911111111	318.25	310
1.913888889	314.5441132	309.1323547
1.916666667	302.8033752	317.5674133
1.919444444	294.5	310.5
1.922222222	278.5	304
1.925	274	293.5
1.927777778	270.5	283.5
1.930555556	275.0857849	281.6255188
1.933333333	280.3235168	277.5588379
1.936111111	286	276.5
1.938888889	292.8468628	274.4372559
1.941666667	295.6489258	274.2978821
1.944444444	295	282.5
1.947222222	302.5252228	297.1467896
1.95	311.2878723	308.6704407
1.952777778	322.5	317
1.955555556	328.5	323.5
1.958333333	330	334.2241516
1.961111111	322.5	344.5
1.963888889	314	352
1.966666667	309	363
1.969444444	300	372.5
1.972222222	294.5	380
1.975	285.5	386.5
1.977777778	282.5	392
1.980555556	278	397
1.983333333	279.7000122	408.2999878
1.986111111	277	422
1.988888889	275.5	433
1.991666667	280	443
1.994444444	284	452.5
2.002777778	292.5	467.5
2.005555556	297.5	472.5
2.008333333	298.5	478.3399963
2.011111111	298	490.5862122
2.016666667	302.0283051	509.9151001
2.019444444	303	519
2.022222222	308.7651978	527.1975098
2.033333333	330.5	540.5
2.038888889	329.9736938	536.9736938
2.041666667	327.5	533
2.044444444	326	525
2.05	324.5779114	526.0541382
2.052777778	323	521.5
2.055555556	326	516.5
2.247222222	332.190094	500.7364197
2.25	334.0100708	502.6141052
2.252777778	334.7891541	507.9698792
2.255555556	332.8703613	508.944458
2.258333333	332.2617188	507.21875
2.261111111	335	504.5
2.269444444	331	521
2.272222222	328.5	515
2.275	324	505.5
2.277777778	314.2252808	498.5659485
2.283333333	295.8529358	501.0294189
2.286111111	296	504
2.288888889	296.2043152	502.7526855
2.291666667	295	502.2647095
2.294444444	292.337616	502.3803406
2.297222222	286.5	503
2.3	287.4208069	509.133667
2.302777778	289.6588135	510.4823608
2.308333333	287.7069092	509.8448181
2.369444444	292.5576935	505.8461609
2.375	291.1503601	506.3286743
2.377777778	287.5	508
2.383333333	289.5	508.5
2.386111111	287.5	503.5
2.388888889	284.5	501
2.391666667	283.5	496.5
2.394444444	285	492
2.397222222	295	488
2.4	300.5	487
2.402777778	302	482.5
2.405555556	304.5	476
2.408333333	305.5	469.5
2.411111111	310.5	465
2.413888889	316.4291992	460.5265503
2.416666667	330.5	456.5
2.419444444	343.5	452
2.422222222	350	437
2.425	357.3166656	427.4333344
2.427777778	377.7475586	424.1179047
2.430555556	393.8018799	429.3679199
2.433333333	403.5	435.5
2.436111111	409.5	443
2.438888889	411.5	440.5
2.444444444	413.5	438
2.447222222	416.8999939	436.7000122
2.45	409.3478394	435.855072
2.452777778	399.5	434.5
2.455555556	395	426.5
2.458333333	402	414
2.461111111	413	404.5
2.463888889	421.7839966	400.6579285
2.466666667	436.5	395.5
2.469444444	443	406.75
2.472222222	447	422
2.475	439.9472046	434.1233826
2.477777778	422.445343	445.5250854
2.480555556	408	457
2.483333333	400.060257	468.929718
2.486111111	393	485
2.488888889	386.1556244	500.1386719
2.491666667	383	514.5
2.494444444	378.25	530.5576782
2.502777778	385.1470642	574.1470337
2.505555556	392.3409119	582.1136475
2.508333333	397.5	588
2.511111111	404	589
2.516666667	410.7996521	586.3808594
2.519444444	413.0816345	579.3877563
2.525	409.9929199	560.2127686
2.536111111	417.5	551
2.538888889	423.5	551
2.541666667	421.1328735	558.1678467
2.544444444	418.1808472	565.7127686
2.558333333	412	569.5
2.566666667	424.620697	561.6724243
2.569444444	430	564.5
2.572222222	432.75	573.5
2.575	430.0217285	575.0217285
2.577777778	433.1688385	568.5389709
2.580555556	443.8963318	548.2102966
2.583333333	439.5071411	519.5157166
2.586111111	427.0227356	499.0227356
2.588888889	414.0086212	485.0018463
2.591666667	404.5	471.5
2.594444444	403.3297729	462.2234192
2.6	397	467.5
2.602777778	406	471
2.605555556	413.5	466.5
2.608333333	420	461.5
2.611111111	336.3478241	488.0760803
2.613888889	419.277771	460.6851807
2.616666667	419.5	468
2.619444444	417.5	471.6428528
2.622222222	418.5	471.5
2.625	411.5	466.5
2.627777778	400.6755371	458.9521179
2.630555556	391.5	451.5
2.633333333	389.078949	441.921051
2.636111111	387.875	435.625
2.647222222	384	433
2.65	377.8125	431.875
2.652777778	383.75	429
2.655555556	391.6549683	420.3111267
2.658333333	393.5	411
2.666666667	398	402
2.669444444	399.5	398
2.675	411.8214264	401.9642792
2.677777778	427	406.25
2.683333333	452.8244629	414.0212708
2.686111111	466	420
2.711111111	468.75	420.25
2.716666667	455.5	417.25
2.719444444	442.5	423
2.725	437.5	422
2.727777778	426.2553253	416.4574432
2.733333333	419	405.1538391
2.738888889	425.9558716	399.9411621
2.741666667	432.058136	397.4302368
2.744444444	435.8939514	398.7878723
2.747222222	435.5	401.5
2.75	442.7432556	412.4729614
2.752777778	446	422
2.755555556	452.2058716	432.9117737
2.758333333	458.3888855	448.3888855
2.763888889	461	475
2.766666667	462	486.5
2.775	473.5	516
2.777777778	475.1065674	520.0081787
2.791666667	474	525.9423218
2.794444444	475.5	533
2.8	474.5	536
2.836111111	420.722229	620.388916
2.838888889	417.8705139	618.201416
2.841666667	416	612.5
2.844444444	410.5	604
2.85	323	551.75
2.866666667	428.5	537
2.869444444	439.5	528.5
2.891666667	458	525.5
2.908333333	469.9479065	533.020813
2.922222222	465.3979492	539.581604
2.925	465	544.5
2.927777778	463.5348816	555.6991272
2.933333333	456.5	573.5
2.936111111	453.5	582
2.938888889	447.5	593.5
2.941666667	440	603.5
2.944444444	422.75	614.25
2.958333333	384	636.5
2.961111111	374.5	640.5
2.972222222	360.1122437	636.7041016
3.011111111	367.1499939	571.8999939
3.016666667	386.0683899	554.512146
3.025	403.5991821	525.1033325
3.027777778	407.5	507.25
3.033333333	408	471.5
3.036111111	406.5	457.359375
3.044444444	396.3999939	420.5
3.05	321.7089081	469.7774048
3.052777778	386.8648682	424.6783752
3.055555556	384.5	436.9814758
3.058333333	388	449
3.061111111	392.5	459.5
3.063888889	397.8737793	460.0776672
3.066666667	409	459.5
3.069444444	426.5912628	458.1150818
3.072222222	444.1686096	457.7645416
3.077777778	471	459.5
3.083333333	471	465.5
3.086111111	472.390625	472.28125
3.088888889	473	487
3.091666667	466.5500031	500.0500031
3.094444444	460	512
3.105555556	454.2037048	517.7963257
3.108333333	453.5	518
3.119444444	436	530.5
3.122222222	429	532
3.136111111	424.6797791	541.3988647
3.138888889	429.093689	554.7523193
3.15	446.5	593.5
3.152777778	440.5	601
3.177777778	370	657
3.188888889	368.2142944	657.6428833
3.2	356.5420837	657.1369934
3.202777778	338	654
3.205555556	323.875	650.75
3.208333333	311.8443298	640.8962402
3.225	337.5	552.25
3.227777778	335.1143799	535.5718994
3.230555556	335.5	515.5
3.233333333	332.8701324	494.4155884
3.236111111	325.6358795	474.8624573
3.238888889	320.6475525	466.3032837
3.261111111	318.0932312	467.7203369
3.269444444	311	462.5
3.272222222	311	460
3.275	308.657074	459.6308899
3.283333333	298.5	454.5
3.286111111	292.1708984	457.0822754
3.288888889	285	460.875
3.291666667	276.6000061	463
3.294444444	268.4306335	459.306366
3.297222222	263.5	457.5
3.3	255	456.5
3.302777778	251.3214264	456.4107056
3.305555556	241.141243	448.7957611
3.308333333	226.5	440.5
3.311111111	216.4047546	431.4047546
3.313888889	211	421.5
3.316666667	202	416.5
3.319444444	193.5	411.5
3.322222222	187	408
3.325	178.5	399.5
3.327777778	171.0909119	390.4545593
3.330555556	166.25	375
3.333333333	172.5	356.5
3.336111111	179.5	338.5
3.338888889	197.5	330.5
3.341666667	200.5891724	318.04776
3.344444444	216	311
3.347222222	226.1451645	293.3548431
3.35	236.3343964	286.1910706
3.352777778	243.1293945	290.9345093
3.355555556	254	295
3.358333333	267	298
3.361111111	278.6931458	306.1266174
3.366666667	313.5384521	301.5
3.369444444	327.5	298.5
3.372222222	338.5	291.5
3.375	345.4285583	291.8571472
3.377777778	354.53125	300.0625
3.380555556	361	312
3.383333333	367.5	327
3.386111111	369.7036133	343.925354
3.388888889	376.5	351.5
3.391666667	375	367.5
3.394444444	371	378
3.397222222	360	389.5
3.4	350.1585388	398.8414612
3.402777778	336.1052551	402.2631531
3.405555556	321	404.25
3.408333333	308.750885	408.8832703
3.411111111	304.2930908	410.5
3.413888889	284.7879181	407.280899
3.416666667	269.7910004	397.9291382
3.419444444	259.4018555	386.182251
3.422222222	253	377.5
3.425	239.8214264	363.3392792
3.427777778	228.5	346.5
3.430555556	224.2092438	324.9389496
3.433333333	219.25	304.75
3.45	225.428833	305.2330933
3.452777778	219.1739197	306
3.455555556	209.5483856	306.8709717
3.458333333	201	307.5
3.461111111	191.5	313
3.463888889	183.5	321.5
3.466666667	172	334
3.469444444	161	349
3.472222222	149.9545441	361.536377
3.475	137.3019333	371.2056274
3.477777778	118.5	381.5
3.480555556	111.5	393
3.483333333	101.9854507	410.8002625
3.486111111	90.5	428
3.488888889	88.44334793	443.4533386
3.491666667	89.08620834	462.3362122
3.494444444	89.5978241	485.8912964
3.497222222	95.75	505.6000061
3.5	99	521.9423218
3.502777778	109.5	532.5
3.505555556	120.1653214	546.4435425
3.508333333	129	554
3.511111111	139	563.5
3.519444444	168.9914017	607.8529663
3.522222222	173.0093231	623.7733154
3.525	180.2441864	635.2442017
3.527777778	190.1930389	637.9272156
3.538888889	251.5	613.5
3.541666667	258.868103	600.2066956
3.544444444	254	589
3.55	230.9393234	575.7135925
3.552777778	218.5643616	574.1088867
3.555555556	207.5	575.5
3.558333333	192.5	578.25
3.566666667	141.5	588
3.569444444	127.75	582
3.572222222	112.0986824	569.1381531
3.575	101.272728	560.9091187
3.602777778	105.6818161	553.8636475
3.605555556	106	555
3.608333333	105.9863358	553.352478
3.611111111	108.7307663	549.1923218
3.636111111	114.8529434	535.3235474
3.638888889	113.3333359	534.166687
3.641666667	113.6666641	534.333313
3.655555556	111.5	524
3.658333333	117.0263176	511.6447449
3.661111111	128	500
3.663888889	127.5	491.5
3.666666667	127.1099319	483.1595764
3.669444444	125	474.5
3.672222222	127	459
3.675	132	448
3.680555556	147.1923065	428.115387
3.683333333	148	418.75
3.686111111	144.432518	402.62117
3.688888889	146.565567	384.057373
3.691666667	152	372.5
3.694444444	158.240387	358.5288391
3.7	174	329
3.702777778	188.9095764	329.4308472
3.705555556	208.0588226	330.2205811
3.708333333	222.1978455	327.075531
3.716666667	274.5	332.5
3.722222222	300.25	308.8333282
3.725	319.5	311.5
3.727777778	335.0288544	295.0492706
3.733333333	343.5	282.9500122
3.736111111	345	281.3157959
3.738888889	344.0862122	282.1896667
3.741666667	343.5	279.2333374
3.75	344.5	277.5
3.752777778	339.9946289	272.3064575
3.755555556	332.1856995	268.1856995
3.758333333	328.0231934	263.7450256
3.761111111	326.9411621	267.1176453
3.766666667	326.0487671	266.9024353
3.769444444	321.2796631	264.0932312
3.772222222	315.2015076	266.2164307
3.775	311.8888855	267.902771
3.780555556	308.2179565	267.7820435
3.783333333	302.7802429	269.7738953
3.786111111	296.2601624	266.7073059
3.788888889	292.3157959	266.0131531
3.791666667	289.2272644	267.2272644
3.8	287	267
3.802777778	288.6702271	261.9468079
3.805555556	288.3054199	262.1651611
3.808333333	295.5	265
3.811111111	301.5	275.5
3.813888889	308.5	283
3.816666667	310.3804321	299.2246399
3.819444444	309.5053406	315.467926
3.822222222	309.5	328.5
3.825	306	343.5
3.827777778	311.8406677	351.5659485
3.830555556	312.7203369	363.0762634
3.833333333	314.631134	368.4180298
3.836111111	319	366.5
3.838888889	323.5	362.5
3.841666667	333.6818237	350.8636475
3.844444444	341	339
3.847222222	348.9253235	325.4480591
3.85	351	313
3.852777778	352.1964264	291.9732208
3.855555556	351	280.055542
3.858333333	349.5	276.5
3.861111111	342.5	281.7666626
3.863888889	337.6138306	288.0447083
3.866666667	328.2883148	301.3375854
3.869444444	313.1315918	305.7631531
3.875	282	288
3.877777778	263.283783	279.4054108
3.880555556	252.2572327	266.6502991
3.883333333	247	268
3.886111111	242.5	268
3.888888889	238.5	269.5
3.891666667	228	270.5
3.894444444	218.28125	276.609375
3.897222222	207.5	284.5
3.9	199.4034119	291.9772644
3.902777778	193.5	296.5
3.905555556	193.9402924	300.4253845
3.908333333	186	314
3.911111111	180	312.5
3.913888889	165.0607986	331.7018738
3.916666667	151.4861145	347.5208435
3.919444444	145	366
3.922222222	126	366
3.925	109.10569	372.1016235
3.927777778	98	372
3.930555556	88	377
3.933333333	82.5	386
3.936111111	81.59999847	392.2000122
3.938888889	77.5	405.5
3.941666667	78	413
3.944444444	76.5	420.5
3.947222222	76	429.5
3.95	76.5	446
3.952777778	71.07824326	462.4095154
3.955555556	62.48749924	477.1875
3.958333333	64.34415436	486.9675293
3.961111111	69	495
3.963888889	78.5	506
3.966666667	88.5	519.5
3.969444444	95.42330551	532.5417786
3.972222222	100.5	547.7174072
3.975	101.1428566	559.8571472
3.977777778	99.5	574.0908813
3.986111111	113.5	588.5
3.988888889	127.9181023	595.9051819
3.991666667	144	602.5
3.994444444	158.5	604
4.025	195	585
4.027777778	203.5	574.5
4.033333333	230	547
4.036111111	240.6424179	534.3181763
4.038888889	254.7553253	523.8829956
4.041666667	270.0514679	513.7794189
4.044444444	283.7692261	507.5384521
4.047222222	296.4308472	496.4733429
4.05	312.25	483.5
4.052777778	327.6785736	470.25
4.055555556	345.0473633	456.2981873
4.058333333	359.9337311	439.2981873
4.061111111	371.5	423.5
4.063888889	379.3571472	405.4285736
4.072222222	379.3823547	392.5
4.075	381	384.5
4.086111111	376.5	378
4.088888889	377.202301	372.2175598
4.091666667	376.5297546	370.4516602
4.097222222	376.5	367
4.1	366.5	360
4.113888889	364.5	352.5
4.122222222	369	347.6521606
4.125	370.5675354	344.8955078
4.127777778	377.0154114	342.3414001
4.130555556	384.85849	337.8962402
4.133333333	396.8536682	336.0487671
4.136111111	408.9723663	337.6369324
4.138888889	420.5	351
4.141666667	424.8125	358.625
4.144444444	430.5	368
4.15	428.5	366.5
4.152777778	435.5882263	371.5882263
4.155555556	439.0769348	375.9230652
4.161111111	440.8783875	379.6801758
4.166666667	439	386
4.169444444	437.1029358	395.4558868
4.172222222	430.1470642	407.3823547
4.177777778	428.5652161	415.4565125
4.183333333	421.7189636	418.6605835
4.194444444	419.5	421.5
4.205555556	414	422
4.208333333	414	420
4.211111111	417.5	413.5
4.213888889	426.2131653	400.4197235
4.216666667	435.4444427	384.7182617
4.219444444	440.5	375.5
4.222222222	439.2999878	372.8999939
4.225	436.1470642	368.8529358
4.227777778	432	365.5
4.233333333	410.5	350.5
4.236111111	393.3529358	340.3823547
4.238888889	377	331.5
4.241666667	357.0890808	320.8018188
4.244444444	347.5668182	315.6161346
4.247222222	336.2352905	319.5882263
4.25	300.5	297
4.252777778	295.0360718	294.3453674
4.255555556	275.2738037	290.829361
4.258333333	256	295.5
4.261111111	242	303.75
4.263888889	222.25	315.25
4.266666667	204.75	326.75
4.269444444	191	342.75
4.272222222	178	355
4.275	165	365
4.277777778	148.75	380.5
4.280555556	141	397
4.283333333	137.875	415.375
4.286111111	136.5	433
4.288888889	133.5833282	442.7916565
4.291666667	127.220932	449.7790833
4.294444444	116.5714264	456.8571472
4.297222222	115.850502	469.3861542
4.3	118.4285736	484.2857056
4.302777778	124.25	494.4499969
4.308333333	141	525.5
4.311111111	145.5	536
4.325	162.6428528	557.7857056
4.338888889	210	557
4.391666667	145.7777786	608
4.394444444	200.8003311	561.1872864
4.4	209.5	554.5
4.416666667	202.0122986	547.9631042
4.419444444	229.5286865	527.1024475
4.422222222	212.70327	515.5303802
4.425	215.5	501.9736938
4.427777778	212.3859634	490.2354279
4.430555556	209.384079	472.7374268
4.433333333	203.5	458.6625061
4.436111111	193	439.5
4.438888889	194.5	423.7257996
4.441666667	193	411
4.444444444	195.9000015	390.5
4.447222222	204.5	371.4743652
4.45	213.625	352.25
4.452777778	226.4423065	333.9326935
4.455555556	238.5396042	314.3217773
4.458333333	253.0403214	298.4838715
4.466666667	280.5437927	307.446991
4.469444444	285.1999969	307.25
4.472222222	303.1172791	323.2283936
4.475	318.5137329	334.1013641
4.477777778	328.5922546	349.6476135
4.480555556	334.5	361.5
4.483333333	294.5	446.5
4.486111111	347.5	383.5
4.488888889	358.5	387
4.491666667	363.5678711	392.0203552
4.497222222	373.8093567	397.4846802
4.5	377.5097656	409.0219421
4.502777778	382.4822998	420.6924744
4.505555556	381.1734619	430.2755127
4.508333333	374.1009521	436.8192444
4.511111111	362	441
4.513888889	349.5	437
4.516666667	340.3157959	433.8421021
4.522222222	338.5	431
4.525	334	429
4.536111111	330.5	421
4.538888889	327	421
4.541666667	325.5	418.5
4.544444444	325.1600037	417.0400085
4.547222222	329.5159607	406.6808472
4.55	336.5	392.5
4.566666667	341.8076782	383.5
4.575	344	379.5
4.577777778	347	374.5
4.580555556	348.9333344	355.1833344
4.583333333	352.4553528	337.5089264
4.586111111	361.2321472	322.4799194
4.588888889	368.078949	317.2105408
4.591666667	370.7962952	320.8086548
4.594444444	370.722229	328.222229
4.6	370	323.5
4.605555556	387.5	311
4.608333333	389.7191772	313.025116
4.611111111	390	313
4.613888889	388.6322937	307.3171082
4.616666667	388	301
4.619444444	387.859375	299.578125
4.622222222	384.5	302
4.625	377.5	296
4.627777778	370.4797668	291.933197
4.630555556	362.9875031	294.9437561
4.633333333	356.7307739	303.2692261
4.636111111	355.722229	302.6111145
4.638888889	354.4705811	301.1764832
4.641666667	348	304.5
4.644444444	347.9411621	299.9411621
4.647222222	347.7826233	295.9637756
4.65	345.5	289.5
4.652777778	341.0827332	296.1546631
4.655555556	337	298
4.658333333	338.5	294.5
4.661111111	330	295.5
4.663888889	337	295.5
4.666666667	339.5	294.5
4.669444444	340.6714172	291.3285828
4.672222222	343.9303741	280.3105316
4.675	346.7195129	270.4512329
4.677777778	345.5788269	272.9876709
4.680555556	339.5	273
4.683333333	331.4394836	279.6178284
4.686111111	320.6111145	286.6666565
4.688888889	310.980011	292.019989
4.691666667	304	289.5
4.694444444	295.5	292
4.7	271.4032288	300.3064575
4.705555556	267.25	300.0499878
4.708333333	265	302.5
4.711111111	258.2000122	304.7999878
4.719444444	252.8227844	314.6329041
4.722222222	254.0975647	319.4146423
4.725	259	322
4.727777778	260.5	320
4.730555556	265.5	317
4.733333333	268.5	308.75
4.736111111	260.0526428	298.0526428
4.738888889	255	297.5
4.741666667	249.5	291.5
4.744444444	244	298
4.747222222	239.9107132	310.4285736
4.75	235.6428528	327.6428528
4.752777778	227	338.5
4.755555556	217.5	347
4.758333333	202.1167068	349.6166992
4.761111111	190.855423	346.1686707
4.772222222	183.2083282	349
4.775	180.0177612	349.1192932
4.777777778	173.5	354
4.783333333	166.8543091	366.2980042
4.786111111	155.9386826	374.14151
4.788888889	143	375
4.791666667	128.3333282	375.777771
4.816666667	123	384
4.830555556	124.5425568	379.627655
4.838888889	125	379.5
4.841666667	135	373.5
4.844444444	142.2297363	364.7702637
4.852777778	149.4545441	362.1363525
4.855555556	146.7793579	355.56073
4.880555556	147.962616	351.5233765
4.894444444	128.9693909	379.6428528
4.897222222	126.7222214	384.9166565
4.9	118.1358414	393.5693665
4.902777778	114.8183823	397.1322937
4.905555556	111	398.5
4.908333333	101.5340919	398.2159119
4.911111111	94	400
4.916666667	98.5	399.5
4.919444444	111.4255295	400.1914978
4.922222222	125.75	399.25
4.925	142.5	400.5
4.927777778	147.5	400
4.930555556	156.7702637	401.5810852
4.933333333	161.8609467	401.949707
4.936111111	166.5	392.25
4.938888889	175.0161285	389.6290283
4.941666667	177.5	377.5
4.944444444	191.5	362.75
4.947222222	190	355
4.95	190.5	340
4.952777778	186.5	329.5
4.955555556	182.5	316.5
4.958333333	172.5	310
4.961111111	162.7377777	303.7312622
4.963888889	158.5	304.1000061
4.966666667	156.2692261	307.3269348
4.969444444	154	311.375
4.980555556	152.6923065	316.3076782
4.983333333	151	324
4.986111111	147	324.5
4.988888889	143.4663773	328.0906372
4.994444444	136.5	329.5
4.997222222	133	328
5	129.7212372	329.6947021
5.002777778	126	331.5
5.005555556	125	339
5.008333333	125.5	338.25
5.011111111	115	354
5.013888889	112.444725	358.7261353
5.016666667	114.5	363
5.019444444	115.5	366.2058716
5.022222222	117	370.5
5.025	116	377.2142944
5.027777778	116	388
5.033333333	118	389.5
5.036111111	113.3825607	399.8985901
5.038888889	104.5	404
5.041666667	98.5	416
5.044444444	98.5	429
5.05	97	445.5
5.052777778	108	455.5
5.055555556	112.5	466.5
5.111111111	112.7413788	484.120697
5.122222222	100.5	487.2272644
5.155555556	94.55555725	480.555542
5.158333333	97	473.5
5.169444444	97.42857361	460
5.177777778	96.5	452.9375
5.186111111	102.5	431.5
5.191666667	121.8780518	416.0609741
5.2	120	415.5
5.202777778	121	408
5.205555556	115	397.9423218
5.211111111	119	381.5
5.216666667	140.5	371.875
5.219444444	149	366
5.222222222	160.4179077	360.7985077
5.225	174	354.5
5.227777778	180.5	348
5.230555556	180.9196167	338.1012573
5.233333333	183.3399963	327.1400146
5.236111111	187	322
5.238888889	189	318
5.241666667	190.7793579	315.56073
5.244444444	191.25	319.75
5.25	204.5	319.5
5.258333333	212.4110184	321.9576263
5.261111111	220.7176514	325.9411621
5.302777778	233.4081268	333.8109436
5.319444444	243.5806427	328.3548279
5.322222222	250	322
5.325	259.2257996	316.419342
5.327777778	269.3181763	312.5909119
5.336111111	285.5	300
5.338888889	286.4090881	299.2272644
5.344444444	283	299.5
5.358333333	284	299.5
5.366666667	278	298
5.369444444	270	302.5
5.372222222	255.7580719	302
5.375	246.9230804	307.5576782
5.394444444	225.5	313
5.397222222	218.282608	313.6552734
5.4	207.5	311.5
5.402777778	199.5	312
5.405555556	193	319
5.408333333	191.5	329.5
5.411111111	187.6666718	336.3333435
5.416666667	162.717392	335.5869446
5.419444444	154.5	331.5
5.422222222	151.1027374	325.5958862
5.425	155.6798553	322.7590027
5.427777778	163.5	316
5.430555556	174	307
5.433333333	185.5	297
5.436111111	192.6960754	288.8529358
5.438888889	199.1309967	290.9280396
5.441666667	208	290
5.444444444	215.5	290
5.447222222	235.5	291.5
5.45	246.3144379	302.0979309
5.452777778	255	308.5
5.455555556	270.75	312
5.458333333	279.5	314
5.461111111	293	313
5.463888889	300	308.5
5.466666667	303	303.5
5.469444444	302.2200012	300.5799866
5.472222222	300	305.5
5.475	294.5	311
5.477777778	295	314
5.480555556	292.5967712	313.3709717
5.483333333	293.5	309.5
5.486111111	300	308.5
5.488888889	307.5	300
5.491666667	311.5	296
5.494444444	314.530304	291.5
5.497222222	326.2036133	290.2270813
5.5	331	279.5
5.502777778	328.8888855	274.1111145
5.505555556	324.5	274
5.508333333	318	274.5
5.511111111	308	282.5
5.513888889	299.1578979	284.421051
5.516666667	285.6276245	280.9615326
5.519444444	270	268.5
5.522222222	263.8627319	261.931366
5.525	264	263
5.527777778	265	265
5.530555556	272.5	265
5.533333333	276.2571411	266.3857117
5.536111111	277.8999939	268.8999939
5.541666667	280.4117737	269.6323547
5.544444444	284.5	274
5.547222222	291	282
5.55	289	285
5.552777778	282.5	289
5.555555556	275.5	294
5.558333333	264.8636475	299.5681763
5.561111111	253.7941132	305.7352905
5.563888889	243	298
5.569444444	229.5	301
5.572222222	228.408493	298.4346313
5.575	223.5943451	300.93396
5.577777778	224	311.5
5.580555556	222.3399963	319.4599915
5.583333333	222	331.4130554
5.588888889	218	336.5
5.591666667	218.5	335.5
5.594444444	214.5	329
5.627777778	207	318.5769348
5.633333333	199.8200073	321.1799927
5.636111111	194.8871002	325.8064575
5.638888889	189.5	336
5.641666667	181.7735901	347.4386902
5.644444444	170.5	349
5.647222222	153	350.5
5.65	146.5	351.5
5.655555556	132.7417603	369.3955994
5.658333333	123.9536057	387.3994904
5.661111111	120	399.5
5.666666667	111.1969681	417.8030396
5.669444444	104.5	421.5
5.672222222	101.1831665	425.8366394
5.683333333	101.5	421
5.688888889	116.7439041	400.2561035
5.691666667	124	391.5
5.7	134.5	379.5
5.705555556	135.7063446	370.0873108
5.711111111	144	351.5
5.719444444	143.5	348
5.725	165	333
5.727777778	179.4748688	331.6708679
5.730555556	195.9332962	323.0737762
5.733333333	214.5604858	316.9233856
5.736111111	232.1128998	314.9515991
5.738888889	247.75	308.25
5.741666667	265.5	298.75
5.744444444	277.2889404	294.7010193
5.75	299.46875	294.6484375
5.752777778	313.2894592	302.7105408
5.755555556	326.5	307
5.758333333	338.5	315.5
5.761111111	355.1376801	327.4094238
5.763888889	365.7710876	338.6566162
5.769444444	371	340.5
5.772222222	377.5	347
5.775	388	352
5.777777778	396.8548279	354.9515991
5.783333333	404.5	362.5
5.786111111	414	375.5
5.788888889	416.5	389.5
5.791666667	414.5	400
5.794444444	412	403
5.797222222	411.3374939	407.9249878
5.8	401.5	413.5
5.802777778	395.5	417
5.808333333	387.5	413.5
5.811111111	376.3854675	406.1255493
5.813888889	365.2555542	392.2555542
5.816666667	360.1523132	387.7152405
5.836111111	356.0740662	377.8888855
5.838888889	355.5	372
5.841666667	350.8417664	370.0569763
5.861111111	346.5	370.5
5.863888889	346.5	366.5
5.866666667	337.5	364.5
5.869444444	322.7857208	356.4642792
5.872222222	309.5	346.5
5.875	297.9565125	339.9565125
5.877777778	284.5	327.5
5.880555556	274.7799988	319.8500061
5.883333333	266.7307739	313.7307739
5.888888889	248.5	288.5
5.891666667	246	279
5.894444444	250.2307739	277.2307739
5.897222222	257	276
5.9	260.9430237	275.5379639
5.902777778	268.9230652	276.0576782
5.905555556	277	283
5.908333333	283.5	296
5.911111111	294.5	308.5
5.913888889	296.2083435	315.34375
5.916666667	295.5	319
5.919444444	291.5	321
5.922222222	280.3285828	317.1971436
5.925	273	307
5.927777778	264.2213745	298.183197
5.930555556	255.7852249	280.2261353
5.933333333	248.5	267.5
5.936111111	245.6808472	268.3616943
5.938888889	247.2142792	271.7857056
5.944444444	247.9230804	396.2423248
5.947222222	241.5	274.5
5.95	238.9200745	274.1022339
5.952777778	227	271
5.955555556	216.5	277.5
5.958333333	202.5	288
5.961111111	192	300.5
5.963888889	180.8883514	299.4514465
5.966666667	175	304
5.969444444	175	311.5
5.972222222	169.5063324	316.6202393
5.975	156.3243256	324.180191
5.977777778	145.5	330
5.980555556	141.389534	338.4534912
5.983333333	136.7835846	346.5447693
5.986111111	127.5	355
5.988888889	125.8947372	366
5.991666667	126.5	368
6	120.4292908	369.9595947
6.002777778	121.0357132	376.9285583
6.005555556	118.8134308	387.5895386
6.022222222	122.5	391.5
6.025	122	393
6.027777778	124	398
6.033333333	133.5	404
6.058333333	139.277771	413.6111145
6.061111111	133.5	416
6.072222222	122.5	379
6.075	128.2368469	377.2669067
6.077777778	142.5	381.75
6.088888889	154.7021332	389.3510742
6.091666667	159.9285736	390.9285583
6.094444444	160	399.5
6.097222222	159.5	411.5
6.1	149.1363678	416.1363525
6.102777778	143.5	419.5
6.105555556	129.75	425
6.108333333	120.5	424
6.119444444	96.56521606	430.8695679
6.122222222	93	436.5
6.125	89	443.6956482
6.161111111	96.5	508
6.169444444	91	517
6.177777778	91	522
6.183333333	109.4705887	538.0192261
6.188888889	126.5	545.5
6.191666667	127	554
6.194444444	131.7307739	559.8846436
6.208333333	133.7671814	565.6297607
6.211111111	131	567.5
6.227777778	144	569.5
6.261111111	159.5	497.5
6.266666667	142	481.5
6.269444444	133.5	471
6.272222222	121	460
6.277777778	118.8354416	452.1835327
6.302777778	114.5	456
6.305555556	123.5	462
6.308333333	132.5	469.5
6.311111111	138.255722	476.0343628
6.313888889	136.5	484
6.316666667	131.5	488.5
6.319444444	118.5064774	483.415802
6.341666667	93.22137451	519.7098999
6.344444444	104	529
6.347222222	115	537.5
6.35	113.5	548.5
6.352777778	107	556.5
6.358333333	106.370369	564.7407227
6.361111111	112.1935501	569.887085
6.366666667	107.5	571
6.369444444	103.6031723	564.3809814
6.372222222	108	562
6.375	113.5	566
6.377777778	120.5	569.5
6.383333333	142.5	578
6.386111111	150	585
6.388888889	144.517189	598.5134277
6.391666667	136	607.5
6.394444444	143.0361404	609.6026001
6.405555556	186.5	622.277771
6.408333333	186	620
6.416666667	201.4090881	576.5
6.425	208.6468277	528.4880981
6.427777778	200.9341583	508.9037323
6.430555556	193.5	489.03125
6.433333333	195.5	474.0882263
6.436111111	186.9821396	461.7857056
6.438888889	168.62883	456.3772888
6.441666667	162.5695343	442.3178864
6.444444444	156.2393646	422.6585693
6.447222222	135.9417801	417.3618774
6.45	115.91259	419.4615326
6.455555556	91.25	441
6.458333333	85.11538696	456.0576782
6.461111111	85.5	461
6.466666667	99	461.5
6.469444444	97.30555725	447.4305573
6.472222222	95.66901398	438.2957764
6.483333333	94.46385193	450.3233032
6.486111111	95.95544434	456.3217773
6.5	98.40351105	453.9649048
6.502777778	105.6363602	450.9090881
6.505555556	101.5	438.5
6.508333333	103.5	431.8999939
6.511111111	105.5	421.5
6.516666667	105.0199966	425.4333191
6.519444444	107.7205887	423.5441132
6.522222222	120	409.5
6.525	131.4183655	398.663269
6.527777778	132.4148865	399.5425415
6.530555556	127	404
6.533333333	134.5	403.4166718
6.536111111	138	394.5
6.538888889	133.7340393	394.2021179
6.544444444	148.9641571	387.7748108
6.55	148.953392	387.8898315
6.552777778	160.3438721	383.2732239
6.555555556	154.6835938	368.3148804
6.558333333	147.8786011	369.4700623
6.561111111	157.8055573	380.1944427
6.566666667	161	363
6.569444444	158	372.5
6.572222222	144.0447769	377.2838898
6.575	133.0454559	375.3181763
6.577777778	132	376.2727356
6.580555556	140.6896515	376.7586212
6.583333333	152.2079163	379.0198059
6.586111111	151.9166641	389.8333282
6.588888889	142.6090851	394.3727417
6.591666667	137.5983582	392.1721191
6.6	141.5	384
6.602777778	151.1111145	373.8888855
6.605555556	154.5	368.5
6.608333333	149.4925842	361.27388
6.611111111	141.0270233	368.9584961
6.616666667	160.9285736	371.5714264
6.619444444	150.8333359	371.9583282
6.622222222	152.75	385.1666718
6.625	164.716217	385.283783
6.627777778	166.5	377
6.630555556	157	372.25
6.633333333	148.0670166	375.5927734
6.636111111	147.5	379
6.638888889	146	371.5
6.641666667	143.0652161	360.0217285
6.644444444	141	355.5
6.647222222	139.5	367
6.65	138.5	371
6.652777778	139.1290359	368.7923431
6.655555556	145.5346375	358.5873566
6.658333333	145.2567596	362.7432556
6.666666667	162.0714264	363.0714417
6.669444444	159.537735	365.4151001
6.672222222	158	364
6.675	168	369.5
6.677777778	164.0543442	373.5471039
6.683333333	167	376
6.686111111	165.6842041	382.6315918
6.688888889	162.3029175	389.857666
6.691666667	163	395.6000061
6.694444444	168.4577484	396.7253418
6.697222222	168.277771	404
6.713888889	160.5	403
6.716666667	154.4615326	398.884613
6.719444444	155.5	399.5
6.722222222	161	395.5
6.725	168.3633881	395.4071045
6.727777778	175.5	398
6.730555556	180.5	399.5
6.733333333	178	396
6.736111111	171.0763855	402.753479
6.738888889	173	407
6.741666667	179.375	399.25
6.744444444	182.4482727	391.7758484
6.761111111	183.5	391.5
6.763888889	180	398
6.766666667	173.5	406
6.769444444	166.359375	403.6875
6.772222222	160	396.6136475
6.775	159.5	388
6.777777778	155.5588226	384.9411774
6.783333333	140	368.25
6.786111111	141	360
6.788888889	140.6000061	363
6.791666667	140.5347672	359.8725128
6.794444444	143.9905701	352.0471802
6.802777778	150.5	353.7749939
6.805555556	156.7424316	345.2575684
6.808333333	161.5	342.5
6.811111111	161.1538391	339.615387
6.813888889	163.5	349
6.816666667	166.3000031	352.2999878
6.819444444	167.1914902	348.9290771
6.822222222	162.5	339
6.825	171.5	335.5
6.827777778	171.0505676	333.3876343
6.830555556	166.5714264	336.5714417
6.833333333	174.6000061	343.3333435
6.836111111	180	350
6.883333333	179.75	336.75
6.886111111	180.2569427	325.4583435
6.888888889	180.5	331
6.891666667	182.5	341
6.894444444	181.75	339.25
6.897222222	190.5	334.5
6.902777778	186.0155106	351.6029816
6.905555556	195.1928635	345.6547546
6.908333333	196.5	355
6.911111111	194.5	355
6.913888889	202.5	359
6.916666667	202.5	362.5
6.919444444	199.875	365.125
6.922222222	204.777771	364.2037048
6.925	206.6914825	363.9468079
6.927777778	207.616272	368.4302368
6.930555556	214	376.5
6.933333333	222.9242401	381.030304
6.936111111	224.616272	382.1511536
7.077777778	227.5	383.5
7.080555556	221	380
7.083333333	219	377
7.086111111	215	379.5
7.088888889	210.3378448	386.6621704
7.091666667	204.746994	385.5783081
7.094444444	204.6045456	375.4796143
7.097222222	215.5	368.5
7.1	217	368.5
7.188888889	233.5	442.75
7.191666667	210.5	364
7.194444444	206.5	369
7.197222222	207.7030182	376.4602814
7.2	220.5	376.5
7.202777778	218.5	372
7.205555556	212	371.5
7.208333333	218.5952377	378.4952393
7.211111111	226.5	379.5
7.213888889	219.5	378.5
7.216666667	222.5	378.5
7.219444444	226.3897705	373.5078735
7.222222222	224.5596619	372.1136475
7.225	224.5	379.5
7.261111111	230.5	386
7.263888889	230	391
7.266666667	235.5	393
7.269444444	244.6639404	391.942627
7.491666667	244	403
7.497222222	244	401.5
7.5	240.5	401.5
7.505555556	259.4503784	389.3893127
7.508333333	267.5	385
7.513888889	272	377.134613
7.516666667	268.1721191	369.8852539
7.519444444	263.1332397	380.0560455
7.522222222	259.460907	388.8519592
7.525	261	395.5
7.530555556	256.5116272	400.7558289
7.533333333	261	391.5
7.536111111	260.1192932	379.9568481
7.538888889	258.5	371.5
7.541666667	255.5	360.5
7.544444444	264.1460571	362.4943848
7.547222222	270.9099731	367.9182739
7.55	275.5	375.5
7.552777778	279.5	386
7.555555556	284	393
7.558333333	290.5	395
7.561111111	292.5	389
7.563888889	290.5	381.5
7.566666667	292	371
7.569444444	285.0569153	369.8008118
7.572222222	283.5836792	373.9267883
7.575	278.8250122	378.2833252
7.577777778	266.9736938	382.5
7.583333333	266.6111145	383.5370483
7.586111111	259	378.5
7.588888889	250.0493011	368.5986023
7.591666667	251.3156433	359.8938599
7.594444444	252	349.5
7.597222222	254.5	347.5
7.6	251.5555573	340.555542
7.602777778	246.5	328.5
7.605555556	239.5	319.5
7.608333333	242	305.5
7.611111111	248.282608	299.0217285
7.616666667	252.9718323	297.1126709
7.622222222	254.5	295
7.625	255	298.5
7.633333333	251.5	302.5
7.641666667	249.3205109	304.0128174
7.644444444	248.3145752	301.9503174
7.666666667	249.1428528	303.2380981
7.683333333	244.2692261	304.0384521
7.686111111	240.0625	305
7.688888889	232.5	302
7.691666667	226	300
7.7	228	300.5
7.702777778	229.6347198	304.7849731
7.705555556	223	308.8181763
7.708333333	214	308
7.711111111	206.8200073	309.0799866
7.719444444	208.5540466	303.7432556
7.722222222	213	303.5
7.725	224	305.5
7.727777778	229.0749969	310
7.733333333	248.953125	308.015625
7.736111111	264.5	300.5
7.738888889	275.4565125	295.9782715
7.741666667	280.7739868	287.9520569
7.744444444	288.9126892	283.2936401
7.747222222	303.4403687	279.3486328
7.75	316.6188049	284.4603882
7.752777778	331.828949	284
7.755555556	347.5	286.5
7.758333333	353.019989	289.019989
7.761111111	355.6538391	295.3461609
7.763888889	357	304.5
7.766666667	352.3474426	303.2627258
7.769444444	346.1956482	305
7.772222222	347	303.2058716
7.775	348.3204041	303.4836731
7.777777778	350	299.5
7.780555556	349.9692993	302.8140869
7.783333333	350.5	296.5
7.786111111	348.6666565	299.555542
7.797222222	351	300
7.8	353.749115	298.2615662
7.808333333	353	289.5
7.811111111	351.2083435	288.5833435
7.827777778	341.777771	285.5
7.830555556	337.4142761	280.3571472
7.833333333	334.555542	272.1111145
7.838888889	336.3085022	274.1170349
7.841666667	332.5	272.5
7.844444444	334	269.5
7.847222222	336.8125	269
7.858333333	334.6477356	269.2954407
7.861111111	332.28125	268.4375
7.863888889	329	268.5
7.866666667	327.5409851	268.8114624
7.869444444	324.6704102	271.5582886
7.872222222	323.1333313	272.6889038
7.875	319.5	271
7.877777778	318.6336975	270.6283569
7.883333333	319.8636475	270.4090881
7.886111111	323	267.5
7.888888889	322.2727356	269.2424316
7.891666667	326.3863525	270.6477356
7.894444444	333.5	268
7.9	337.8983154	269.3389893
7.902777778	340	272
7.905555556	341	272.5
7.908333333	341	270.5
7.911111111	336.6875	271.3125
7.913888889	333.5	271.5
7.916666667	334.657135	277.2285767
7.919444444	336.2575684	280.2575684
7.922222222	343.5	282.5
7.925	350	287
7.927777778	351.5	288.5
7.930555556	354	286.5
7.933333333	353.6550293	287.6937866
7.936111111	350	288.5
7.938888889	346	283.4500122
7.941666667	345.9545593	286.2954407
7.944444444	344.6935425	291.0053711
7.95	351.4876404	292.4567871
7.952777778	348.9862366	300.0229492
7.955555556	347.8554688	300.71875
7.958333333	351.4855042	300.3985596
7.961111111	347.5333252	300.3833313
7.963888889	340.5344849	299.9482727
7.975	342	297
7.977777778	345.3623962	300.8486328
7.983333333	343.9285583	300.0714417
7.986111111	341.7010193	301.2889404
7.994444444	344.2738647	294.5552673
8	348.5	292
8.002777778	355.375	286.5416565
8.005555556	357.5	284.5
8.008333333	359.3666687	284.0333252
8.011111111	362	280.5
8.013888889	358.0522461	273.8880615
8.019444444	357	273.555542
8.027777778	350.0853577	273.7804871
8.030555556	347.5	277
8.033333333	342.2132263	281.7022095
8.036111111	336.875	279.75
8.041666667	331.5	281.7857056
8.044444444	325.4449158	287.023407
8.047222222	324.1390076	285.6099548
8.05	321	290
8.052777778	315.5	285
8.055555556	314.5	275.5
8.058333333	312.5	276.5
8.061111111	311.6673584	274.7816467
8.063888889	307.5	281
8.066666667	302.5	285
8.069444444	297.4163208	284.4205017
8.072222222	292.5	290
8.075	287.612915	292
8.077777778	278.5	291
8.083333333	270.5	292.1666565
8.086111111	277	295.5
8.088888889	283.5	304.5
8.091666667	286	300.5
8.094444444	290	298
8.097222222	292	293.2592468
8.1	294.5	289.5
8.102777778	294.5	284.5
8.105555556	288.0294189	281.5392151
8.108333333	290	277
8.111111111	291	271
8.113888889	292.8511353	269.5228882
8.116666667	294.9941101	266.7588196
8.119444444	298.5	266.5
8.127777778	297.2714233	264.4761963
8.130555556	290	264.5
8.136111111	289.4495544	267.678894
8.138888889	280	271
8.141666667	268.2834778	274.9685059
8.144444444	259.5	281
8.147222222	252	289
8.15	251.5	295.5
8.152777778	240.5	296
8.155555556	233	301
8.158333333	231.0584412	305.0974121
8.161111111	231	309.5
8.169444444	230.5	317.0263062
8.172222222	230.5	320.5
8.177777778	237	326
8.186111111	241.8999939	330.7000122
8.188888889	243.6277313	324.0875854
8.191666667	248.5	323
8.194444444	249.0645142	318.0322571
8.2	244	314.5
8.202777778	237.5	319
8.205555556	234.5	321.5
8.208333333	219.75	320.75
8.211111111	199.5	321
8.216666667	186	325.5
8.219444444	179.9871826	331.3910217
8.222222222	174.990036	343.0896301
8.225	168.5	351.5
8.227777778	160.2848053	355.7088623
8.255555556	153.2037048	356.2037048
8.258333333	149.5714264	352.4285583
8.266666667	152	354.5
8.272222222	155.7051239	350.2948608
8.275	159.5	344
8.277777778	161	343
8.283333333	158	348
8.286111111	149.7919312	354.1645813
8.291666667	151.3909149	354.1945496
8.294444444	158.5714264	356.5357056
8.297222222	164.9347839	362.8043518
8.3	167	370
8.305555556	161	369.5
8.308333333	150	363.5
8.311111111	152	358.5
8.319444444	151	353
8.325	150.5	348
8.333333333	156.5791321	347.4424438
8.344444444	159	347
8.355555556	159.625	345.3125
8.369444444	156.0652161	349.5
8.372222222	153.1063843	346.6702271
8.383333333	154.5	353
8.386111111	152.0355225	359.5382385
8.388888889	149.5	363.5
8.391666667	139	371.5
8.394444444	131.4310303	379
8.402777778	122.5	386.2368469
8.405555556	127.8087082	389.7849731
8.413888889	133.5555573	389
8.416666667	144	388.5
8.419444444	147	379.5
8.422222222	142.25	366.4821472
8.425	133.5	362
8.427777778	138.5026321	374.8421021
8.433333333	162	393.5
8.436111111	156.8030243	394.1969604
8.438888889	152	399.5
8.441666667	152.077179	402.9765015
8.444444444	155.5	404.5
8.447222222	155.5	406
8.45	151.5	407.5
8.452777778	161.3671875	407.4453125
8.455555556	168.5	408
8.458333333	165	412
8.461111111	158	409.5
8.463888889	163	409
8.466666667	171	404
8.469444444	173.8588867	400.6811829
8.472222222	171.5	404
8.475	169.5	406
8.477777778	173	400
8.480555556	176.8559265	401.4321899
8.483333333	175.9285736	405
8.486111111	176.4545441	405
8.488888889	186.5718079	405.0053253
8.491666667	194	401
8.494444444	190.8684235	398.3947449
8.497222222	180.2312317	400.1442566
8.5	177	393.0178528
8.502777778	179.0698853	388.6720581
8.505555556	180.8578644	386.1722412
8.508333333	183.5	383
8.511111111	187.2142792	386.9285583
8.513888889	182	389
8.516666667	177.5	393.5
8.519444444	173	395
8.522222222	165.6764679	395.9117737
8.525	162.5434723	404.9782715
8.527777778	166.0882416	408.5
8.530555556	166	403.5
8.533333333	170.75	398.5
8.536111111	173.3455353	401.5731812
8.538888889	175.5	408.7105408
8.544444444	180.0555573	404.7592468
8.55	183.7034912	402.8721008
8.552777778	179.3461609	403.115387
8.555555556	173.5	397
8.558333333	166	396
8.563888889	157.5	397
8.566666667	150.8287659	396.6095886
8.569444444	143.5	390.5
8.572222222	144.8636322	382.7727356
8.575	143.8900757	387.1595764
8.577777778	138.5	393.5
8.580555556	132.0833282	391.3333435
8.583333333	126.1315765	385.1315918
8.586111111	135.1315765	388.3421021
8.588888889	138.9021454	400.4544373
8.591666667	135	408.5
8.594444444	134.5693665	414.5057678
8.641666667	142	415.5
8.644444444	145.6683197	410.5198059
8.647222222	147.9411774	405.1985168
8.65	147.1923065	408
8.652777778	146.8999939	416.2999878
8.655555556	150	411.5
8.658333333	151.2407379	406.7592468
8.661111111	150.5	411.5
8.666666667	150.5397797	413.1590881
8.669444444	146.5823746	404.3975372
8.672222222	143.5384674	399.5384521
8.675	146	402
8.677777778	151	407.5
8.680555556	149	408.5
8.683333333	141	408
8.686111111	145.0394211	403.9865417
8.688888889	153.7639618	397.7487183
8.708333333	153	395
8.711111111	147.3916321	398.2930908
8.713888889	148.5	392.5
8.716666667	143.5	387
8.719444444	142	383.5
8.722222222	149	378
8.725	153.8876648	371.6453857
8.727777778	141	372
8.736111111	140	396.5
8.738888889	137.5	395
8.741666667	144.8529358	398.5
8.75	132	392
8.752777778	142.4637756	385.1231995
8.755555556	146	383
8.758333333	145.9459534	380.2432556
8.761111111	144.5	376.5
8.766666667	133.6578979	387
8.769444444	137	381
8.777777778	130.5	384
8.786111111	133.5	371.5
8.791666667	134	373.5
8.8	129.3000031	378.1000061
8.802777778	127	377
8.805555556	132.2607765	375.5603485
8.808333333	140.6739197	382.2391357
8.811111111	139.4322052	386.4152527
8.836111111	134.5	400
8.838888889	131.3999939	399.6000061
8.841666667	122.5	398.5
8.844444444	115	396.8571472
8.85	119.9166641	408.9166565
8.852777778	122.3134308	404.1343384
8.855555556	124.5	405
8.858333333	120.9475784	409.887085
8.861111111	116	408.5
8.872222222	114.2441864	405.5116272
8.875	117	407.5
8.877777778	121	401.9772644
8.9	118.8344612	402.8141937
8.905555556	110.0882339	411.0882263
8.95	119	420
8.952777778	127	421
8.955555556	126.5	419.5
8.961111111	116.9049606	417.586792
8.969444444	111.8699989	411.3800049
8.972222222	108.0487823	414.7561035
8.975	108.7432404	411.2567444
8.977777778	110.1639328	416.5409851
8.983333333	104.2407379	423.7592468
9.041666667	112.5	418.5
9.044444444	114.2857132	419.5
9.066666667	104	416
9.072222222	108.1111145	417.555542
9.075	118.2934799	414.0181122
9.077777778	128.131073	413.6747437
9.080555556	124.5	417.5
9.083333333	128.1923065	418.115387
9.086111111	132	416.5
9.088888889	133	419.5
9.091666667	129.3036194	414.0110321
9.094444444	127	409.5
9.097222222	124	416.2894592
9.1	121.0991898	415.536438
9.102777778	117.5	413.5
9.105555556	122.115387	409.5
9.108333333	129.3495636	402.3760986
9.111111111	128	397
9.166666667	120.4166641	393
9.169444444	117.6111145	397.3888855
9.172222222	116.115387	398.1923218
9.175	120.8871002	390.6290283
9.177777778	123.5	387.5769348
9.183333333	123.0357132	383.3571472
9.186111111	125	382
9.188888889	122.5	382
9.191666667	122	383
9.194444444	129.434433	386.2377014
9.2	132.5517273	382.758606
9.202777778	134	383.5
9.205555556	135	381.5
9.208333333	137.629631	380.0771637
9.211111111	142	377.5
9.216666667	138.9135361	382.5469971
9.219444444	144.2755127	389.9081726
9.222222222	149.8333282	384.1666565
9.227777778	168.4411774	380.1470642
9.383333333	168	388
9.561111111	168	390.6764832
9.566666667	168.8571472	387.5714417
9.569444444	167.6363678	386
9.583333333	168.3449554	391.3062134
9.586111111	175.5	399
9.588888889	180.5	397
9.591666667	183.6505432	396.7473145
9.594444444	183	392
9.597222222	183.5	383.7173767
9.6	182.7748566	380.1725159
9.602777778	177.2042694	380.1951294
9.605555556	174.5	380
9.608333333	171.3275909	382.6724243
9.611111111	170.4596558	390.4365845
9.613888889	177.5	400.5
9.616666667	180	407
9.619444444	185.9682007	407.4479675
9.622222222	188.8926392	403.7515259
9.625	190.3030243	396.9848633
9.627777778	190	391
9.630555556	188.8092804	391.7680359
9.633333333	186.3421021	387
9.636111111	181.8720856	387.7558289
9.638888889	176.5625	392.875
9.641666667	175.5379791	397.0569763
9.644444444	173.7068939	400.7069092
9.647222222	177	401.5
9.65	176.4411774	403.3235168
9.652777778	170.5	411
9.661111111	161.3500061	410.7000122
9.663888889	162	405.5
9.666666667	161	398
9.669444444	164.5	393.5
9.677777778	165.037735	387.1886902
9.683333333	163.5567017	377.7422791
9.688888889	159	369.5
9.691666667	155.3853149	363.2935791
9.711111111	155	359.444458
9.725	157	355
9.733333333	147.3214264	359.5892944
9.736111111	144.7105255	358.5
9.738888889	143.5	364
9.741666667	143.5	366.5
9.744444444	146	377
9.747222222	154.5	383
9.752777778	163	386
9.755555556	165.1046448	384.1976624
9.783333333	172.1034546	379.0344849
9.786111111	170.0882416	379.5
9.794444444	171.8589783	377.4230652
9.8	169.8305817	378.2355347
9.802777778	168.0070496	372.2042236
9.805555556	161	369.8823547
9.808333333	150	368
9.816666667	145.1428528	370.1428528
9.819444444	142	368
9.822222222	141	372.3076782
9.833333333	144.7409973	388.3060913
9.836111111	155	387.5
9.838888889	162.1824341	386.6790466
9.841666667	159.5	396.5
9.844444444	155.5	405.5
9.847222222	149.1842041	414.3947449
9.85	143.4499969	407.625
9.852777778	130.227272	398.0454559
9.855555556	115.5	397
9.858333333	109.5	403.5
9.861111111	101.7571411	409.2428589
9.863888889	91.05681992	417.5965881
[truncated: 32 more rows]
