# Supplementary material for: Lithium-ion battery components are at the nexus of sustainable energy and environmental release of per- and polyfluoroalkyl substances
Source: Nat Commun. 2024 Jul 8;15:5548. doi: 10.1038/s41467-024-49753-5 (PMC11231300; doi:10.1038/s41467-024-49753-5)
Supplement: Supplementary file 6 — Source Data [file 41467_2024_49753_MOESM6_ESM.zip › Track density raw data - Full set/Control - 0 ng_L bis-FMeSI/Replicate 6.csv]

Time (min)	x-position	y-position
0.866666667	262	526.7857056
1.219444444	264.25	529.5
1.238888889	263.0560303	528.25
1.244444444	257.75	528.25
1.255555556	263.25	528.25
1.275	265.4401855	527.4914551
1.302777778	259.9921875	530.015625
1.311111111	259	524.5
1.358333333	262	530
1.486111111	269.2966003	525.5
1.502777778	267.8125	528
1.533333333	269.1681824	528.75
1.555555556	258.6016998	528.6779785
2.244444444	141	377.5
2.408333333	141.2072144	355.4819946
2.411111111	142	351.5
2.413888889	145.879303	345.120697
2.45	162	347.5
2.452777778	167	347
2.572222222	178.9637756	361.6884155
2.575	184.9610443	365.8441467
2.577777778	188.96875	369.96875
2.583333333	192.3597565	363.5609741
2.586111111	204	356
2.588888889	211.0848999	352.70755
2.591666667	209	350.305542
2.819444444	211	347
2.822222222	216.5	344
3.05	219.6739197	339
3.052777778	224	333.5
3.055555556	234	331.5
3.058333333	238.4729767	326.716217
3.305555556	246	320.5
3.308333333	255.5	315.5
3.311111111	260	313.5
3.483333333	286.3243103	304.0810852
3.486111111	291.7302551	302.3522339
3.6	299.5	304
3.602777778	304.0666809	304.5
3.605555556	313	303.5
3.711111111	314.5	302
3.713888889	319.5	308
3.719444444	330.5	307
3.722222222	330.5	311
3.727777778	335.5	312
3.741666667	336.1639404	326.7049255
3.788888889	335.2692261	332
3.791666667	329.0282898	337.5377502
3.794444444	321	348.5
3.797222222	315.3848267	347.7931824
3.8	315.8216858	349.374115
3.9	313.5	353
3.902777778	311	354.2142944
3.905555556	307	344.5
3.908333333	298.8809509	330.8095245
3.911111111	288.25	309
3.925	287.5	316.5
3.927777778	287	325.5
3.930555556	291	339.5
3.933333333	294.8999939	345.2999878
4.052777778	295.2945251	348.1712341
4.055555556	293.5	349.5
4.058333333	293.5	350
4.061111111	292	341.5
4.063888889	285.226532	338.8121643
4.15	286	331.5
4.208333333	284.5	325
4.211111111	280.5	315.5
4.216666667	270.115387	302.2692261
4.219444444	269	302.5
4.222222222	267.3964233	304.9661255
4.233333333	264.058136	314.1278992
4.236111111	263.7209167	315.8139648
4.275	260	321
4.277777778	260.9545593	319.2272644
4.361111111	257.6666565	320.6666565
4.433333333	258	324
4.436111111	255.5	330.0714417
4.438888889	252.7820587	334.0384521
4.447222222	254.0261917	343.8095245
4.45	255.0653687	339.8250732
4.452777778	255	344
4.455555556	255.9285736	348.5
4.458333333	259.2282715	351.5326233
4.461111111	258.7142944	356
4.472222222	260.5	358.5526428
4.580555556	266.5	360
4.583333333	272	361
4.586111111	274.0352783	364.3091431
4.65	282.0384521	366.9615479
4.652777778	281.8500061	369.5
4.680555556	279	365.5
4.683333333	285	366.5
4.686111111	289.3323975	370.8687134
4.688888889	295.0900269	371.3390808
4.691666667	298.25	364.25
4.694444444	295.5	360.5
4.741666667	298.5	366
4.744444444	301.7213135	365.7049255
4.747222222	299.1397705	367.2849426
4.825	297.1987	367.224884
4.827777778	296.1497803	366.4535828
4.872222222	295.5	371
4.875	294.5	376
4.894444444	290.2428589	377.7571411
4.897222222	288	380.5
4.9	286.4701538	388.0721436
4.902777778	284.0526428	385
4.983333333	284.5	384
4.988888889	282	387
4.991666667	270.1666718	458.6666718
5.005555556	265.1477127	458.9968262
5.008333333	273.5	396
5.011111111	267.5	401.5
5.013888889	263.8666687	407
5.016666667	264.6884155	409.4420166
5.030555556	267.3809509	410
5.063888889	264.3612976	466.7979431
5.066666667	275.2623291	407.9439392
5.111111111	272.8278809	408.3032837
5.113888889	274	411.5
5.116666667	271.5	412.9705811
5.141666667	264.75	528.25
5.166666667	272.8181763	411
5.169444444	272	410
5.183333333	265.6000061	468.6999969
5.186111111	275.722229	415.3888855
5.188888889	276.73172	415.3170776
5.191666667	266.1978455	415.4856262
5.194444444	252.5	409
5.197222222	236	409.5
5.2	241.8204193	465.686615
5.211111111	229.5	407.5
5.258333333	237.5625	396.3125
5.261111111	239.5	393.5
5.266666667	242.1999969	386.2000122
5.272222222	250.7676086	379.5457764
5.333333333	246.125	381.5
5.336111111	247.5	379.5
5.358333333	248.6637573	384.2177734
5.361111111	246.3857117	379.7428589
5.438888889	246.5	383
5.441666667	248	379
5.444444444	245.6330109	370.2635498
5.447222222	244.8469391	368.8061218
5.45	247.5304871	356.3109741
5.452777778	248.7677155	345.8228455
5.475	249.5	340.5
5.477777778	251.4148026	432.6480408
5.533333333	251.2237549	348.1685181
5.536111111	250.5	349.5
5.577777778	250.9117584	346.5
5.583333333	253.5	351
5.586111111	262	358.5
5.588888889	268.75	377.375
5.591666667	278.4758911	391.9698792
5.594444444	281	397
5.602777778	278.5108643	398.5706482
5.605555556	276.5588379	401.5588379
5.611111111	267	403
5.711111111	252.3999939	400.5
5.716666667	250.884613	402.4230652
5.855555556	252.196106	402.648407
5.858333333	250.6379242	404.2758484
5.861111111	253.5033569	408.7382507
5.863888889	253.865387	420.5384674
5.866666667	250.5	436.5
5.869444444	250.6600037	439.3399963
5.875	249.5	440.75
5.877777778	247.7592621	439.277771
5.880555556	243	439.5
5.883333333	238.5	439
5.886111111	237.4666595	436.4666748
5.963888889	233	432
5.966666667	231.6132965	432.2684631
5.969444444	232.9873352	435.392395
6.033333333	225.8924103	427.5696106
6.036111111	244.0238113	476.75
6.038888889	231.5987701	428.7469177
6.061111111	257.6329803	528.5
6.075	230.960434	426.5143738
6.077777778	243.2738113	476.5892792
6.080555556	225.425293	427.8620605
6.083333333	237.7381592	414.0986786
6.086111111	251.5	397.5
6.088888889	261.1093292	456.9191742
6.091666667	258.5	386.5
6.094444444	260.4005127	454.8181763
6.097222222	260.5	387.6428528
6.111111111	263	388.5
6.147222222	266.5	399.2083435
6.15	263.644989	404.4702454
6.152777778	266	404.5
6.177777778	269.5	527
6.205555556	263	402.5
6.208333333	262.5	409.4500122
6.211111111	269.4664917	409.0530701
6.213888889	273	418
6.322222222	277.3718567	419.2381592
6.325	278	419
6.380555556	278	419
6.383333333	282	424
6.386111111	282.8529358	422.2058716
6.419444444	281.5	421
6.422222222	282.6428528	425.9285583
6.425	284.5	427.5
6.427777778	286	434.5
6.461111111	290.7865601	432.8612061
6.466666667	290.5	438
6.488888889	288.5149231	433.6194153
6.494444444	288.5	436
6.497222222	294.9230652	436.0769348
6.5	295	437.5
6.511111111	262.5644684	528.745697
6.563888889	295.5714417	440.5714417
6.566666667	301.5	441.5
6.569444444	282.25	486.25
6.572222222	317	450
6.583333333	323.5	453
6.586111111	290.4456482	489.5
6.608333333	329	454.5
6.627777778	330.6077881	454.2365417
6.630555556	332.2000122	457.7000122
6.677777778	255.0012665	526.7996216
6.680555556	331.6111145	457.722229
6.683333333	338.7612	456.3432922
6.688888889	346.2383423	446.6146851
6.691666667	354.5	448.5
6.697222222	364.5	448.5
6.741666667	315.25	482.75
6.744444444	380	446
6.747222222	394.422699	449.6055145
6.75	411.1390991	457.5187988
6.752777778	416	456.9318237
6.755555556	338.7601318	489.9226837
6.780555556	416.5	450.5
6.788888889	261.3116608	527.3692322
6.802777778	340.6534729	482.4516296
6.808333333	422	440
6.811111111	423.5	437.5
6.819444444	422	429
6.855555556	416.1764832	425
6.858333333	411.0783081	422.6204834
6.861111111	412.3478394	417.3260803
6.863888889	409.25	398.75
6.888888889	406.5	384
6.891666667	331.395874	455.7805481
6.925	262.9901886	610
6.933333333	412.6315918	388.8421021
6.936111111	332.6017914	461.2228699
6.938888889	410.5385742	399.4109802
6.941666667	258.9560852	528.7953186
6.961111111	265.0124969	528.84375
6.972222222	263.765625	529.5
7.008333333	263.25	527
7.111111111	409.5	394.5
7.155555556	411.590271	398.7696533
7.377777778	336.2825012	460.4375
7.383333333	420	394.4285583
7.388888889	439.6650085	381.9026489
7.391666667	440	391.5
7.394444444	347.0147095	462.25
7.408333333	443	413.5
7.411111111	448.2575684	416.2575684
7.416666667	355.4519196	472.5
7.458333333	459.5	424
7.461111111	460.5638428	429.3510742
7.502777778	459.277771	438.6388855
7.505555556	465.0714417	441.7857056
7.508333333	468.5	449.5
7.511111111	362.965271	489.25
7.516666667	357.25	495
7.522222222	454.115387	472.1923218
7.525	355.0625	498.875
7.555555556	433.5	490.5
7.577777778	432	491.5
7.580555556	348.5474243	507.1472321
7.583333333	432.5639648	491.7441711
7.586111111	433	483
7.611111111	451.5	456.5
7.630555556	439.8529358	447.3823547
7.633333333	348.25	486.5
7.658333333	451	467
7.675	466.7069092	465.0862122
7.683333333	465.7173767	454.1087036
7.686111111	461.884613	453.9615479
7.694444444	258.8657074	612.3287354
7.711111111	256.4166718	529
7.716666667	262.9801483	525.5
7.733333333	271.3571472	526.5
7.758333333	261.8798065	532.4086609
7.775	362.5	482.5
7.783333333	352.3703308	473.2213287
7.786111111	448.5	419.25
7.8	348.0533142	472.9730835
7.805555556	436.6451721	419.9032288
7.808333333	430	427.5
7.811111111	339.0930786	477.2419739
7.844444444	423.5	434
7.847222222	419.7232056	440.6071472
7.85	418.5	450.5
7.852777778	416	459.5
7.858333333	414.0666809	480.9333191
7.861111111	401.5	485
7.866666667	325.25	503.75
7.916666667	391.0714417	480.4090881
7.919444444	388.2297363	484.7702637
7.922222222	381.5	491.5
7.933333333	266.5	528
7.936111111	373.5	502.5
7.938888889	372.1829224	506.8780518
7.941666667	372.6191711	510.8886108
7.944444444	370.375	514.875
7.952777778	262.5	528.25
7.958333333	275.4447479	525.5753784
7.983333333	367.0799866	519.1799927
7.986111111	313.595108	521.2080688
8	264.9949646	526.5504761
8.005555556	366.2963867	519.074646
8.008333333	367.5	528
8.011111111	367	530.5
8.019444444	318.2875061	529.3125
8.022222222	264.9032288	528
8.036111111	259.1397095	528.5073547
8.038888889	313.8792114	526.4410095
8.041666667	367	537
8.044444444	377	539.5
8.069444444	271.9515991	530.5
8.077777778	379.5	542
8.1	379.5	545.5
8.102777778	389.5	549
8.125	257.8786469	529.106781
8.152777778	426.25	544
8.155555556	443	538
8.161111111	463.5	516
8.177777778	473.6071472	482.1071472
8.186111111	365.5	493.75
8.188888889	470.0599976	462.6400146
8.191666667	368.8283844	491.2161713
8.211111111	431	427.5
8.213888889	421.5	428
8.216666667	407.3357544	430.8795471
8.219444444	402.1981201	435.3679199
8.222222222	330.25	482.75
8.230555556	398.0101318	449.091095
8.236111111	405.5	468
8.238888889	412.5	479.5
8.25	342.8772736	509.25
8.252777778	340.375	508.5
8.255555556	343.1892395	507.0543518
8.269444444	262.5	527.75
8.302777778	422.4545593	489.7727356
8.308333333	436	495
8.311111111	447	499
8.316666667	454.3823547	500.5392151
8.327777778	460	490.9249878
8.336111111	462.5	486
8.338888889	362.25	501.75
8.341666667	470.6279602	471.097168
8.344444444	470	467
8.355555556	466.5	459
8.358333333	472	456.5
8.369444444	472.1425781	460.6164551
8.383333333	473.4340515	461.6648254
8.386111111	477	461.5
8.388888889	483	459
8.391666667	483	460.5
8.402777778	482.4273682	459.4050293
8.405555556	369.25	489.5
8.408333333	485.3999939	454.5
8.411111111	368.5	485.75
8.416666667	481	444.5
8.419444444	480.5	434.5
8.425	466.75	422.25
8.427777778	355	468
8.430555556	450.9754028	410.5327759
8.433333333	446.842865	413.0714417
8.444444444	434.5	410.5
8.447222222	425.1491089	410.921051
8.455555556	416.5	407.8333435
8.461111111	412.6697998	406.93396
8.463888889	405.5	403.5
8.466666667	396	402.5
8.469444444	391	396
8.472222222	387.2388	395.3432922
8.475	383	394
8.480555556	383.3219299	389.0068359
8.483333333	317.9802094	452.2572021
8.486111111	374.1842041	372.4122925
8.488888889	317.5	447.5
8.502777778	374.0688782	363.8110962
8.505555556	374.5	360.4130554
8.508333333	378	349.5
8.533333333	376.75	343.25
8.536111111	376.375	332.875
8.538888889	377.4425354	331.2701111
8.544444444	374.7042236	327.0563354
8.547222222	375.5	323
8.55	367.7799988	317.7799988
8.552777778	369	317.5
8.558333333	369.5350952	318.921051
8.561111111	368	320.1428528
8.566666667	364.245575	319.0325317
8.569444444	357.8275757	314.8965454
8.572222222	345.1402588	313.14328
8.575	337.4614258	320.4918976
8.583333333	298.8841553	426.5679169
8.586111111	328.1000061	334.5666809
8.588888889	330.5836792	340.4205017
8.591666667	329.7557373	346.3702393
8.594444444	329.6168823	348.1753235
8.6	331.6666565	354.6666565
8.602777778	339	361
8.605555556	340.9827576	368.0344849
8.608333333	340.7069092	370.7069092
8.613888889	347	372.5
8.616666667	351	375.5
8.622222222	358	378.5
8.625	366.5	384.5
8.627777778	375.5	388
8.633333333	386.5	391.0454407
8.636111111	396	396
8.638888889	408.5	400
8.65	430.75	399
8.652777778	442.71875	397.5625
8.663888889	449.3781738	400.4847717
8.666666667	454.2049255	400.9754028
8.675	456.5	402.7105408
8.677777778	457	408
8.683333333	467	418.4473572
8.688888889	471.2297363	430.1013489
8.691666667	469.5	431.8125
8.694444444	467.3552551	431.8881531
8.697222222	470	436
8.7	471	446
8.702777778	477.0975647	458.6951294
8.705555556	477.3099823	477.8357391
8.708333333	476	493
8.711111111	475.5961609	499.9038391
8.713888889	470.5	483
8.716666667	471.5	471.5
8.719444444	472	471
8.722222222	477	470.5
8.738888889	483.6401978	472.5280457
8.741666667	487.5526428	472.6052551
8.75	486	464
8.752777778	477	453.5
8.755555556	468	444.5
8.758333333	453.8010254	434.18367
8.761111111	440	429.5
8.772222222	424.5	422.5
8.775	408.046051	429.0361786
8.777777778	393.5	432.5
8.780555556	388.5	435.5
8.783333333	389.5	437.5
8.788888889	387.9827576	438.8448181
8.791666667	376.5	444.5
8.794444444	358.84198	448.7216949
8.797222222	338.78125	448
8.8	326.4951782	445.8768005
8.802777778	291.1965027	486.2402649
8.805555556	322.3181763	447.5
8.808333333	312.9138336	442.563385
8.811111111	294	435
8.813888889	290.4122925	427.1842041
8.816666667	285.5	431.5
8.825	278.8163757	421.4265442
8.827777778	263.5	419
8.830555556	247.5	412
8.833333333	240.3681335	410.467041
8.838888889	236.5	410
8.841666667	235.5	414
8.844444444	230.9734344	409.567627
8.847222222	228	411
8.866666667	231	414.5
8.897222222	228	411.5
8.9	224.9752502	413.8267212
8.902777778	213.5645142	413.1451721
8.916666667	214.3709717	417.2849426
8.922222222	214	418.5
8.925	209.25	424.4166565
8.936111111	207.5	434.5
8.938888889	206.7580719	434.2419434
8.955555556	208.703537	433.5619507
8.958333333	206.6818237	436
8.961111111	209.1136322	439.6590881
8.972222222	208.0746765	446.4480591
8.975	216.2073212	455.2073059
8.977777778	217.1053467	460.2090149
8.980555556	220.1696014	462.1299438
8.983333333	226.9166718	462.2083435
8.986111111	231	464
8.988888889	235.5	463.5
8.991666667	238.4105072	463.5778198
8.997222222	244.6999969	463.3999939
9	252.4226532	461.5939331
9.005555556	255.1103821	458.6947937
9.008333333	260.5	456.6111145
9.016666667	266	451.5
9.019444444	276.5	444
9.022222222	283.7631531	438.7105408
9.027777778	283	433.5
9.030555556	292	428
9.033333333	297.7432556	421.6621704
9.038888889	301.5	415.5
9.041666667	304.5	407.5
9.044444444	318.2130127	402.150238
9.052777778	322.5	393.5
9.055555556	328.5	387.5
9.061111111	334.0431519	381.8807068
9.063888889	343	372.5
9.066666667	348.5	365
9.069444444	355.1666565	358.5
9.075	357.0126648	355.392395
9.086111111	363.5	348
9.097222222	377.5	338.5
9.1	380.5	332.5
9.147222222	387.0848999	332.70755
9.186111111	384.2575684	329.7424316
9.208333333	385.2567444	329.7432556
9.211111111	386.612915	327.7742004
9.225	385	326
9.227777778	382	325
9.241666667	379.8947449	325.4736938
9.244444444	379.5461426	323.3923035
9.25	369.2478027	320.6150513
9.252777778	367	318.5
9.266666667	359.3611145	315.722229
9.269444444	353.5	307.5
9.272222222	347	307
9.275	338.2826233	310.5869446
9.286111111	331.5	312
9.288888889	333	307
9.291666667	328.9010315	309.28125
9.3	316.5	320
9.316666667	305	328.5
9.330555556	300.5	337.5
9.333333333	291.5	343
9.336111111	282.5	354.5
9.338888889	280	354
9.347222222	272	361.5
9.35	264.5	369.5
9.352777778	259.384613	373.5384521
9.361111111	250.5	376.5
9.363888889	245	374.5
9.383333333	249	374
9.386111111	244	380
9.388888889	241.5869598	389.0652161
9.4	238	405.8571472
9.413888889	240.5	419.5
9.416666667	238.5	420.5
9.419444444	245.1128998	421.2903137
9.427777778	247.3933868	426.6029358
9.430555556	251.3058319	428.7718506
9.433333333	258.5	429.6875
9.436111111	260.5	432
9.45	262	431
9.461111111	266.5	429.5
9.463888889	269.125	429.5
9.466666667	274.7352905	430.8529358
9.469444444	277.7203369	430.0932312
9.505555556	280	423.5
9.508333333	282.8333435	423.8333435
9.511111111	284.5833435	422.055542
9.541666667	282.78125	424.21875
9.544444444	285.7142944	421.6428528
9.547222222	289	417.5185242
9.55	286	412
9.552777778	287.2999878	406.2999878
9.555555556	286	407
9.588888889	283.5	404
9.591666667	280.6363525	397
9.594444444	281	398
9.7	283.5714417	404
9.705555556	283	399
9.758333333	283.5	400
9.761111111	280	397
9.8	277.6666565	397.4166565
9.802777778	272.9114685	393.3756104
9.805555556	265.5	398
9.808333333	258	408
9.811111111	253	414.5
9.813888889	243.0862122	420.5172424
9.819444444	235.9230804	422.8461609
9.822222222	230	420.5
9.825	226.375	417.375
9.827777778	225.6608429	416.4510498
9.847222222	220.0142822	410.0142822
9.85	218.0063324	404.3987427
9.852777778	214.5	403
9.855555556	212.5	403
9.869444444	209	409.1764832
9.872222222	210.1020355	410.5101929
9.916666667	206.5	411
9.919444444	207.2128754	404.3118896
9.922222222	202.5224152	402.5403442
9.925	196	400
9.958333333	200	395
9.961111111	196.8333282	397.4166565
9.963888889	197.8333282	394.5
9.966666667	195.5	390.5
9.969444444	189.5	394
9.972222222	187.8859711	388.6929932
9.975	182	382.5
9.977777778	174.4486008	372.2172852
9.980555556	180.115387	363.5
