# Supplementary material for: Lithium-ion battery components are at the nexus of sustainable energy and environmental release of per- and polyfluoroalkyl substances
Source: Nat Commun. 2024 Jul 8;15:5548. doi: 10.1038/s41467-024-49753-5 (PMC11231300; doi:10.1038/s41467-024-49753-5)
Supplement: Supplementary file 6 — Source Data [file 41467_2024_49753_MOESM6_ESM.zip › Track density raw data - Full set/Control - 0 ng_L bis-FMeSI/Replicate 7.csv]

Time (min)	x-position	y-position
0.016666667	440.3831177	605.824646
0.022222222	438.5	606.5
0.038888889	438.9782715	606.9782715
0.041666667	440	605
0.044444444	445.5	601
0.05	450	595.5
0.052777778	456.8636475	590.1363525
0.055555556	459	582
0.058333333	459	570.5
0.061111111	463.5	561
0.066666667	465.2692261	558
0.069444444	462.5	554
0.072222222	468	555
0.075	467	550
0.077777778	467	545.5
0.080555556	468.5	538.5
0.083333333	468	535.5
0.086111111	467.3445129	534.4399414
0.088888889	468.5	529.833313
0.091666667	472.4081726	525.2958984
0.094444444	471	515.5
0.1	472.8157959	494.8157959
0.102777778	474.3454285	492.0015869
0.105555556	476.5	489.5
0.108333333	475.3695679	485.5
0.111111111	472.1770325	483.1832275
0.116666667	468.5	473.5
0.119444444	465.5	462.5
0.127777778	452.5	449
0.130555556	448	449.5
0.133333333	438	449
0.136111111	438.8448181	451.9827576
0.138888889	435.5	462.5
0.141666667	437.5	471.5
0.144444444	447.5	478
0.147222222	459.0116272	480.1046448
0.15	467.0967712	482.0322571
0.155555556	470.9642944	479.0357056
0.166666667	471.2950439	478.2204895
0.169444444	470.8571472	474.6190491
0.172222222	473.7424316	476.7424316
0.186111111	475.5	486.6538391
0.188888889	478.3823547	492.5
0.191666667	482.5	495
0.194444444	481	498.5
0.2	476	501
0.202777778	472.5	510
0.205555556	470.8495178	517.1019287
0.211111111	469.5	530.5
0.216666667	467.5	536.5
0.222222222	463	540
0.225	466.5	544.5
0.227777778	467	545.5
0.233333333	463	537
0.236111111	459.5	530
0.238888889	460.5769348	520.3461304
0.266666667	458.4370117	525.4527588
0.269444444	451.1321716	523.296936
0.272222222	446.9285583	525.81427
0.275	437	529.5
0.283333333	428	535
0.286111111	425.1801147	540.2456055
0.288888889	420.5	547.5
0.291666667	423.5	549.833313
0.294444444	427.9473572	554.9473877
0.297222222	434.5	563
0.3	439	568.5
0.308333333	437.9117737	571.3235474
0.311111111	438.5	581
0.319444444	438.0302124	595.2114258
0.325	438	600
0.327777778	440.5	605.5
0.333333333	432.5	607
0.336111111	430.5	612
0.338888889	420.615387	617.8461304
0.341666667	414.75	621.5
0.344444444	410	627.5
0.347222222	400.2441711	636.7557983
0.35	391.0769348	643.9230957
0.352777778	387	650.5
0.355555556	379.5882263	660.4117432
0.358333333	371	665
0.361111111	361.6803284	667.9098511
0.363888889	349.5	667.5
0.366666667	340.3260803	664.7174072
0.369444444	329.3486633	665.2034912
0.375	312.1071472	663.5
0.377777778	299.9831543	662.117981
0.380555556	296	662.25
0.386111111	291.5	666.5
0.388888889	287.6294861	669.7446289
0.402777778	283.4274292	675.8446655
0.405555556	280	684
0.408333333	279	685
0.411111111	284	687
0.416666667	279.5	688.5
0.419444444	274.875	685.25
0.422222222	267	684
0.425	255.5	675
0.427777778	251.2544556	666.9519653
0.441666667	240.5	663
0.444444444	233	660
0.45	217.5	660
0.452777778	208.5	661.5
0.455555556	196.4655151	663.5
0.458333333	188.5	665.5
0.461111111	187.3709717	659.9387207
0.466666667	169.5	654
0.469444444	157.4140625	646.078125
0.472222222	149	631.5
0.475	141	621.5
0.477777778	135.5	615.5
0.483333333	132.5	612.5
0.486111111	128.0652161	611.0652466
0.488888889	125.3949585	609.0671997
0.491666667	122.5	607.5
0.494444444	122.228569	601.4143066
0.497222222	122.5954742	600.9974976
0.5	125.5	596.25
0.502777778	110.75	589.9375
0.505555556	108	576.5
0.508333333	106.5	560.5
0.511111111	111	543.5
0.519444444	118.5	527
0.533333333	125.5	515.5
0.538888889	129	511
0.541666667	194.5	518
0.544444444	144	521
0.552777778	147.8999939	526.9000244
0.566666667	144.5	535.5
0.569444444	138.8695679	538.2282715
0.572222222	129	538.611084
0.575	189.0933342	530.9766541
0.577777778	117	532.5
0.580555556	99	536.5
0.583333333	92	542
0.591666667	93.125	542.875
0.594444444	88.5	547.5
0.597222222	91.73843384	550.2509155
0.6	97.5	551
0.602777778	100.0452347	556.859436
0.605555556	100	560.5
0.608333333	105.1184235	566.5197144
0.611111111	109	576
0.616666667	119.5	590.5
0.619444444	124	590.5
0.625	125.5	595
0.633333333	126.3928604	598.6964111
0.65	127	611.5
0.652777778	139.5	615.5
0.655555556	153	618.5
0.658333333	164.8101044	621.3118286
0.663888889	180	618
0.666666667	190.7817383	613.8776855
0.672222222	199	613.5
0.677777778	214	615
0.688888889	225	629
0.691666667	230.3694305	634.2565002
0.694444444	243.7608643	631.5
0.7	259	615.5
0.702777778	267.5	603
0.705555556	275.5	600
0.708333333	282.5	601.5
0.711111111	284	606.25
0.716666667	295	607.5
0.719444444	302.5	617
0.722222222	307.5	618.833313
0.725	311.8396301	616.3867798
0.727777778	316.5	618
0.733333333	337	614
0.736111111	339	611.2000122
0.738888889	342	607.5
0.741666667	344	607.5
0.744444444	349.5	604.5
0.75	362.8013	599.2249146
0.752777778	368.5	597.5
0.755555556	375.5	595.5
0.758333333	388	599.5
0.761111111	401.5	604
0.766666667	412.6097412	609.5365601
0.769444444	424.6379395	610
0.772222222	427.5	608
0.780555556	432.686554	608.5372925
0.783333333	431.7250061	609
0.791666667	432.5	609
0.794444444	436	605
0.802777778	440.8809509	605.2380981
0.808333333	444	601.5
0.811111111	444.3215332	597.2790527
0.813888889	448.2008667	594.6282349
0.816666667	449.5	591.5
0.819444444	452.459198	584.6020508
0.822222222	452.5	573
0.825	449.5	561
0.827777778	451	555.3548584
0.833333333	456.7272644	543.3863525
0.838888889	466.23172	539.7683105
0.841666667	469	535.5
0.844444444	468.28125	530.71875
0.847222222	476	525.638916
0.85	476.5	515.5
0.852777778	477.5	504.5
0.855555556	476.75	490.5
0.858333333	473.1525574	475.966095
0.861111111	469	470.5
0.863888889	468.5	460
0.866666667	465.465332	452.2227783
0.869444444	465.5	451
0.875	464.6460571	443.6685486
0.877777778	465.5	444.875
0.880555556	462.5	431.5
0.883333333	466.5	427
0.886111111	464	421.3250122
0.888888889	462	422.5
0.891666667	463.5	420
0.894444444	462.694458	417
0.902777778	463	416
0.905555556	464.4117737	416.2352905
0.908333333	463.0689697	412.9655151
0.911111111	460.134491	407.8859558
0.913888889	459	396.4523926
0.916666667	446.5	395
0.919444444	436.9295959	390.6299744
0.922222222	430.8939514	391.1839905
0.925	429.0428467	386.8485718
0.927777778	427.7050476	384.7841797
0.930555556	423.7000122	383.5
0.933333333	424.4898071	376.7142944
0.952777778	421	365.5
0.958333333	421	364
0.961111111	418.6521606	362.1304321
0.966666667	417.5	361.5
0.969444444	423.9367065	363.4430237
0.972222222	422.5	366
0.975	424	369.5
0.977777778	425	369.5
0.988888889	429.9940186	373.4322815
0.991666667	435	380
0.994444444	439.8333435	380
0.997222222	445.2916565	380.8958435
1	441.5636902	387.0541382
1.002777778	442	387.5
1.005555556	446.5	397.1111145
1.008333333	449.0714417	405.9285583
1.011111111	451.6942444	411.474823
1.013888889	455	419
1.016666667	459	422
1.019444444	459.5	427
1.022222222	464	434
1.025	466.1487732	436.8553772
1.027777778	467.5	443
1.030555556	470.5	451.2391357
1.033333333	470.5	461.7758484
1.036111111	463.5	469.5
1.05	456.5	487.5
1.052777778	455	495.5
1.055555556	462	507.5
1.058333333	464.5	515.5
1.061111111	470	521
1.066666667	467.444458	538.7036743
1.072222222	466	541
1.075	465.4772644	546.0454712
1.083333333	465.5	549.5
1.086111111	462.8787842	554.7575684
1.088888889	462	565.5
1.091666667	456	566
1.1	459.5	573
1.102777778	455.1176453	577.0588379
1.108333333	452.3023376	576.5349121
1.111111111	454	576.5
1.116666667	439.5	596
1.119444444	429.5	602.5
1.122222222	420.5	612.5
1.125	415.5807495	616.9782715
1.127777778	415.384613	625.8461304
1.130555556	412.5	632.5
1.133333333	408.5	635
1.136111111	410.2936401	636.3634644
1.138888889	407.5	642.5
1.141666667	396.5	644.5
1.144444444	388.6428528	646.5
1.147222222	376	644
1.15	368	640
1.158333333	361.3421021	635.3421021
1.163888889	351	638
1.166666667	346.5	640
1.169444444	347	639.5
1.172222222	343.5416565	638.916687
1.183333333	337.7666626	629.7000122
1.186111111	339.5	629
1.2	342.5	621.5
1.202777778	345.3275757	617.1034546
1.205555556	349.1000061	618.5
1.216666667	364.0786438	620.0336914
1.222222222	369.5	624.5
1.230555556	377	623.5
1.236111111	385	628.5
1.238888889	389.2749939	624
1.241666667	392.6566162	623.6626587
1.244444444	394.796875	619.8046875
1.25	395.5	618
1.252777778	403.2592468	613.3703613
1.255555556	406.0416565	612.958313
1.261111111	407.5	611
1.277777778	407.7049561	608.77948
1.283333333	420	602.5
1.294444444	417.2883301	597.9890747
1.302777778	438	593.5
1.308333333	441.6538391	591.9615479
1.311111111	443.8333435	587.5
1.313888889	442.5	581.5
1.316666667	447.5	578.2619019
1.319444444	445.5	572.5
1.322222222	445.2333374	563.7000122
1.325	447	555.2391357
1.327777778	451	551.5
1.333333333	460.3536682	544.4512329
1.336111111	466.6649475	543.8814697
1.338888889	468.0681763	543
1.341666667	470.0872192	540.2106323
1.35	473.6467896	538.7660522
1.352777778	471	534.5
1.355555556	470.4562988	527.8058472
1.358333333	470.0507813	515.78125
1.361111111	468	512
1.369444444	467	513
1.372222222	473.5921021	503.3157959
1.375	476.8684082	498.7105408
1.377777778	472.8571472	496.7142944
1.383333333	474.7727356	494.5
1.386111111	475.9432983	495.2113342
1.388888889	478	493
1.391666667	479.5	488.8500061
1.394444444	476	476
1.397222222	469.6475525	468.368866
1.4	464.5	460.5
1.402777778	462.8132629	446.7831421
1.413888889	462.6951294	435.4756165
1.416666667	462.5	428
1.419444444	465	423.5
1.422222222	463.3746033	418.4035339
1.425	463.5	411.5
1.427777778	458	404.5
1.430555556	451.9137878	397.5172424
1.433333333	442.5	389.5
1.436111111	436.3778687	385.1564941
1.438888889	432.5	379.5
1.441666667	429.5	376
1.444444444	425	373
1.447222222	426.2936096	366.2034912
1.45	423.0487671	362.9024353
1.458333333	424	362.9782715
1.461111111	426.3260803	360.2577515
1.463888889	432.1285706	360.7342834
1.466666667	434.7571411	365.7571411
1.469444444	437.6020508	366.8061218
1.472222222	439.5	373.5
1.475	443	381.5
1.477777778	447.5	393.5
1.480555556	451	399
1.483333333	452	402.4615479
1.486111111	463	404.25
1.488888889	460.0666809	406.0666809
1.491666667	458.1363525	411.9848633
1.494444444	455.8695679	416.2608643
1.497222222	458.5	419.5
1.5	464.5	431
1.502777778	470	445
1.505555556	474	450.5
1.508333333	476.5337524	457.8036804
1.511111111	475.5	474
1.513888889	474.6532898	492.036499
1.516666667	476.625	498.5
1.519444444	475.6923218	503.0897522
1.522222222	481	514.5
1.525	475	523.5
1.527777778	461.5869446	529.8043213
1.533333333	443.525177	539.6942749
1.536111111	436.5	540.5
1.538888889	436	542.708313
1.541666667	439.0862122	543.6206665
1.544444444	441.2096863	548.4031982
1.547222222	441.7857056	549.6428833
1.55	448.3695679	555.8695679
1.552777778	459.444458	552.555542
1.555555556	462.3571472	551.7857056
1.558333333	461.5	552.5
1.561111111	464.0833435	551.5595093
1.563888889	465.734375	544.6328125
1.566666667	467.5	542.5
1.569444444	465.9941101	540.7588501
1.572222222	467.5	534
1.575	468.4651184	523.3023071
1.577777778	470.8999939	518.5
1.594444444	468	507.5
1.6	464.6477356	508.7045593
1.602777778	463	505
1.605555556	458.6666565	497.1666565
1.608333333	450.5	491.5
1.611111111	443.0836182	485.4487915
1.613888889	438.5	479.5
1.622222222	428.7195129	475.7195129
1.625	419.5	471.5
1.627777778	407.5	468.5
1.630555556	405.6818237	468.3181763
1.636111111	401.5	466
1.638888889	396.1856995	463.1856995
1.641666667	391	456
1.644444444	383.5	450
1.647222222	385.5434875	446.4565125
1.65	387.5	442.5
1.652777778	396.5	440
1.655555556	408.5	447.5
1.658333333	412.4117737	454.4117737
1.661111111	415.8579407	458.3352356
1.663888889	419.5	460.5
1.666666667	421.2000122	465.7999878
1.669444444	429	472
1.672222222	437	477
1.675	440	479.5
1.677777778	438	481
1.683333333	441.2272644	490.1363525
1.686111111	440	499
1.688888889	441.2647095	505.7941284
1.691666667	447.1557007	513.6287231
1.694444444	449	519
1.697222222	456.5	520.5
1.7	467.9256897	524.2702637
1.702777778	475	521
1.705555556	480.8388062	526.2697144
1.708333333	486	528
1.711111111	482.5	534.5
1.713888889	475	540.5
1.716666667	473	548
1.719444444	469	555
1.722222222	467	563
1.725	463.7462769	571.5223999
1.727777778	464.5	578
1.733333333	442	602.5
1.736111111	439	610
1.738888889	426	615
1.741666667	420	623.5
1.744444444	415.222229	640.722229
1.747222222	411.4615479	646.8461304
1.75	407	650.5
1.752777778	395.8888855	658.1388855
1.755555556	385.1219482	658.9390259
1.761111111	355.8815765	672.8684082
1.766666667	322.5	690.5
1.769444444	313.5	693.7000122
1.772222222	306.7244873	693.1122437
1.775	294.2635193	681.5270386
1.777777778	283.5	667.5
1.780555556	275.8829651	663.8404541
1.783333333	263.3661499	668.2559204
1.786111111	252.3032837	677.942627
1.788888889	244	684.5
1.791666667	237.5	690.5
1.794444444	237.5	688
1.8	228.7739716	687.869873
1.802777778	225.5	687
1.805555556	217.9054108	689.8513794
1.808333333	210	681.5
1.811111111	199.6428528	674.6309509
1.813888889	184.5	669
1.816666667	172.5	672.5
1.819444444	166.6111145	670.277771
1.822222222	166.5	657
1.825	164	651.5
1.827777778	162.5	637.9411621
1.833333333	163.8999939	618.2999878
1.836111111	165	604.4459229
1.838888889	167	588
1.841666667	166	577
1.844444444	163.7867584	566.5735474
1.847222222	157.5	556
1.85	146	549
1.852777778	131.5	550.5
1.855555556	119.9870682	551.5474243
1.858333333	108	560
1.872222222	106	567.5
1.883333333	99.27777863	570.277771
1.894444444	95.5	570
1.902777778	94	576
1.905555556	88	583
1.908333333	91.35134888	585.2973022
1.916666667	101.0923538	583.9840698
1.919444444	106.3000031	586.5
1.922222222	113.7758636	589.7493286
1.925	112.5	594.9091187
1.927777778	113	604
1.933333333	111	616
1.936111111	119.8160362	622.8490601
1.938888889	137.4068871	631.7202454
1.941666667	151.5	633
1.944444444	159.5	635
1.947222222	174.8125	640.625
1.95	184.5	651
1.952777778	195.2441864	659.2442017
1.955555556	206.3928528	662.4464111
1.958333333	219.1933975	669.28302
1.961111111	228.7531586	671.6898804
1.969444444	230.5	677.5
1.983333333	233	686.7142944
1.986111111	235.5952454	684.5
1.988888889	239	678.5
1.991666667	241	676
1.994444444	244.7592621	678.8457031
2	246.9090881	678.5454712
2.002777778	252.5	682.5
2.005555556	254.4672089	682.4016113
2.008333333	258.6799927	689.4799805
2.011111111	272.6607208	689.9821472
2.016666667	296.3867798	678.93396
2.019444444	299.5	679.5
2.022222222	310.5	678.5
2.025	315.5	682
2.027777778	320	679.5
2.033333333	320	683
2.036111111	323.722229	686.166687
2.044444444	354.3409119	678
2.047222222	361.4327698	674.0126343
2.052777778	376	664
2.055555556	382.5	654.5
2.058333333	387	640
2.061111111	390.9312439	632.4124756
2.066666667	399.7647095	631.5882568
2.075	415.4333191	638.0999756
2.077777778	415.625	645.125
2.083333333	401.2727356	639.3863525
2.086111111	390.3115845	636.6304321
2.088888889	383.5	634.5
2.091666667	374	640
2.094444444	373	648
2.1	370.7692261	660
2.102777778	370.5	663.416687
2.105555556	361.9166718	669.1666565
2.108333333	352	675
2.111111111	344	677
2.113888889	331.5	680.916687
2.116666667	317.5	680
2.119444444	312	676
2.122222222	308	668
2.125	306.5	663
2.127777778	305.5	652
2.133333333	311.5	643.5
2.138888889	312.9915161	639.4237061
2.15	320	627
2.152777778	333.2651062	622.5939331
2.155555556	336.6703186	620.05896
2.158333333	338.25	620.5
2.166666667	363.3838806	626.7774048
2.169444444	375	625.5
2.177777778	390.0319214	627.6063843
2.180555556	394.5	629
2.191666667	410.5	633
2.194444444	412.5	629.5
2.2	422.5	624
2.202777778	426.4802094	613.8723145
2.205555556	427.2366333	595.1234436
2.208333333	426	584.5
2.211111111	426	575.5
2.219444444	426.5	571.5
2.222222222	431.7061157	568.4542236
2.225	440.4310303	569
2.227777778	451	572.5
2.233333333	457.078949	578
2.236111111	458.625	575.3125
2.238888889	460	572
2.241666667	462.5	562
2.244444444	465	548.7285767
2.247222222	467.0105286	538.3684082
2.25	468	528.5
2.252777778	469.1511536	526.5930176
2.255555556	468	523.5
2.258333333	469	516.2600098
2.261111111	464.5	508
2.263888889	458	505
2.266666667	454.6666565	501.5
2.269444444	447.5	505.5
2.272222222	440.2999878	505.7666626
2.275	435.5	503
2.277777778	435.5	502.5
2.280555556	430.5	504.5
2.283333333	428	503.5
2.286111111	427.4545593	504
2.291666667	426	504
2.294444444	422	506.5
2.297222222	421.2768555	510.8491821
2.3	423.9377441	521.0662842
2.302777778	429.5	529.5
2.305555556	434.5	535
2.308333333	440.5	541
2.311111111	452.6650543	547.8185425
2.322222222	461	558
2.325	457.0762634	564.2626953
2.327777778	454.1567078	566.4701538
2.333333333	448.4276428	580.1447144
2.336111111	445.5	592.5
2.338888889	441.5	597.6052856
2.341666667	439	603.5
2.344444444	436.9514465	614.1941528
2.35	422	630.25
2.352777778	411	636
2.355555556	396.5086212	645.5603333
2.358333333	379.5	650.5
2.361111111	364	655.75
2.366666667	350.5	671
2.369444444	349	675.5
2.372222222	348.8636475	681.0454712
2.375	342.625824	683.642395
2.377777778	336.5	682.5
2.383333333	307.6000061	675.7999878
2.386111111	300.5	672.833313
2.388888889	293.004425	668.8363037
2.391666667	287.5	661.5
2.394444444	277.5	658.5
2.397222222	274.1861267	666.1496582
2.4	272.5	678.258606
2.402777778	270.5	686.5
2.405555556	275.7371216	691.4381714
2.416666667	274.5	689
2.419444444	278.5	684.5
2.422222222	278.5	682
2.425	284	683
2.427777778	287.625	687.6875
2.430555556	288.5	690
2.433333333	286.5	689.5
2.436111111	275.1956482	693.5
2.438888889	268.5	691
2.441666667	255.75	691.6071472
2.444444444	244.5	678
2.447222222	235	665
2.45	232	648.5
2.452777778	230	642
2.455555556	227.5	632.5689697
2.458333333	224.5	627.7608643
2.461111111	215.5	619.25
2.466666667	206.1388855	617
2.469444444	200.4493256	618.0202637
2.472222222	191.7057953	622.2217407
2.475	185	629.5
2.483333333	177.4107208	640.6785889
2.486111111	174.5	647.5
2.488888889	178.5	656
2.491666667	186.5	656.5
2.494444444	198.5	663.5
2.5	212.7325592	675.7325439
2.502777778	220.3571472	679.0714111
2.505555556	224.1128998	681.8064575
2.508333333	235.5652161	686.543457
2.511111111	245.6956482	685.9130249
2.516666667	251.14151	690.4244995
2.519444444	255.277771	695.277771
2.522222222	255.5	696.5
2.541666667	254	702
2.544444444	250.5	703
2.547222222	246.1363678	703.9545288
2.552777778	243.5	707.4130249
2.555555556	245	711.5
2.558333333	248.2391357	709.8912964
2.561111111	249.5	707.5
2.563888889	254	707.9666748
2.566666667	253	708.5
2.569444444	255.5659332	706.335144
2.572222222	245	707.5
2.575	232.9251938	696.8464661
2.577777778	219.8928604	680
2.580555556	214.25	664.5
2.583333333	212.5	652.5
2.586111111	210	644.5
2.594444444	195.7299194	634.7372437
2.597222222	190	639
2.6	188	647.5
2.602777778	184	656.5
2.605555556	181.5	660
2.608333333	184.7380981	666.7380981
2.611111111	183.5	664
2.613888889	183.9642792	663.9642944
2.616666667	184.0806427	662.6613159
2.619444444	193.7010345	663.8608398
2.622222222	205.5	670
2.627777778	222.25	673.5
2.636111111	243.1263123	673.7368164
2.641666667	252	678
2.644444444	259.1146851	682.435791
2.65	272.5	683
2.652777778	287.5	684
2.655555556	295	688
2.658333333	299.5	687
2.661111111	303.5	685.75
2.663888889	307.8571472	684.2857056
2.666666667	318.875	686.291687
2.669444444	326.1388855	687
2.672222222	333	682
2.675	338.3548279	675.5806274
2.677777778	340.7508545	664.144043
2.683333333	338.5	651
2.686111111	338	646
2.688888889	336.5	647.5
2.691666667	329.6025696	645.3974609
2.694444444	322.5	650.5
2.697222222	316.4242554	657.1514893
2.7	312.6122437	667.163269
2.702777778	310.5	680
2.705555556	310	684.5
2.719444444	314	691
2.725	317.3141479	686.588501
2.727777778	321.0217285	688.456543
2.733333333	331.5	686
2.736111111	336	687.0357056
2.738888889	341.5	692
2.741666667	341.5	697
2.744444444	336.5	695.5
2.747222222	335	696.5
2.75	326.5	696
2.752777778	320.9335327	699.4537354
2.755555556	314.2368469	702.8859863
2.758333333	306.5	705
2.761111111	300.3164063	710.7590332
2.763888889	293.9689331	706.3079224
2.766666667	286.2272644	703.5
2.769444444	272.5	704
2.772222222	265	702.5
2.775	263.75	704
2.777777778	252.5	703
2.780555556	252.5	702.388916
2.783333333	242.4221649	696.7518921
2.786111111	233.5	688.5
2.788888889	229	677.5
2.791666667	222.5	671
2.794444444	213	667.25
2.797222222	202.6566315	671.2289429
2.8	199.9579468	671.4345703
2.802777778	197.5	669
2.805555556	192.5	670.5
2.808333333	188	666.416687
2.811111111	182.8720856	662.6627808
2.816666667	171.5	649.5
2.819444444	160.5	642.5
2.822222222	150.5	638.5
2.825	144.6047058	636.7512817
2.827777778	144.421051	629.7017822
2.830555556	139.2528076	621.1292114
2.833333333	130.837204	611.3720703
2.836111111	128.097229	604.541687
2.838888889	122.787674	598.5753174
2.85	113.4655151	590.1551514
2.852777778	112.8865509	591.2227173
2.855555556	108	595.5
2.869444444	98.97826385	597.9347534
2.872222222	102.9242401	598.2879028
2.875	105	602
2.877777778	106.5	604
2.883333333	116.2428589	617.2428589
2.886111111	126.5	620.5
2.888888889	130.5	623.5
2.891666667	139	631.5
2.894444444	140	636
2.897222222	144.5408173	641.6020508
2.9	150.5	654.5
2.902777778	155.0754547	662.4335327
2.905555556	159.8809509	665.3095093
2.908333333	169.8698578	668.0616455
2.911111111	188.25	671.75
2.913888889	201.25	674.083313
2.916666667	211.3064575	678.3709717
2.919444444	224.0897369	682.6923218
2.922222222	238.3254166	687.7310486
2.925	251.5	679
2.927777778	259.5	671
2.930555556	261.5	663.5
2.933333333	261.5	653
2.941666667	259.9718323	645.8873291
2.944444444	261.3181763	642.3181763
2.95	263	637
2.952777778	271.5	636.5
2.955555556	279.4333191	634.5
2.961111111	283.9156494	634.7590332
2.963888889	294.9971924	635.5838013
2.966666667	310.5	633.5
2.969444444	323.5	636.5
2.972222222	333.1747131	639.4517822
2.975	342.5	638.5
2.977777778	356.9860382	631.4674072
2.983333333	377.444458	616
2.988888889	388.8073425	618.4449463
2.994444444	402	624.5
3.005555556	404.5	632.6176758
3.008333333	405.9101563	635.46875
3.011111111	399.5	636
3.016666667	401.2441711	639.8023071
3.022222222	404	645.5
3.025	402.9047546	649.2619019
3.027777778	399.6393433	651.7705078
3.030555556	393.158783	654.3578491
3.033333333	383.6831055	655.9084473
3.036111111	370.5	660.5
3.038888889	358.5	672.5
3.041666667	348.5	672
3.044444444	350.5	672.5
3.05	335.3975372	679.7622986
3.052777778	319.5	675
3.055555556	307.5	669
3.058333333	296	663.5
3.061111111	285.5	664
3.063888889	270.2647095	671.7352905
3.066666667	262.1774292	679.3064575
3.072222222	256	687
3.075	256	690.5
3.077777778	262.5	690.7941284
3.086111111	257.6403503	695.5350952
3.088888889	253.5	691.5
3.091666667	250.966095	693.6271362
3.094444444	244	698
3.1	227.5	688
3.102777778	219.5	680
3.105555556	212.5	674.5
3.108333333	202.5	675
3.111111111	188.5	671
3.113888889	173.146347	674.9512329
3.116666667	167.875	675.375
3.119444444	163	666.583313
3.122222222	154.5	660.5
3.125	142.8708115	652.5066223
3.127777778	133.5514679	648.0698242
3.130555556	126.5	645.5
3.133333333	122.3032761	642.647522
3.136111111	123.25	631
3.138888889	125	622.5
3.141666667	124.5	615.5
3.144444444	122.081604	602.9569702
3.147222222	123.1650467	599.5339966
3.15	122.8000031	594.2000122
3.152777778	116.4663162	587.1715698
3.155555556	100	584
3.158333333	93.5	584
3.161111111	89.66666412	587.333313
3.163888889	89.92500305	584.6863403
3.166666667	87.30999756	585.5900269
3.169444444	91.15137482	579.7293701
3.172222222	98	573.5
3.175	100.0778427	567.2275391
3.177777778	103	563
3.180555556	109.5733948	557.2798462
3.183333333	109.5	551
3.186111111	119.75	546.75
3.188888889	119.138298	538.9680786
3.191666667	127.5	535.5
3.194444444	135.5	537
3.197222222	135.3113251	531.4622803
3.2	147.5	535.5
3.202777778	159	539
3.205555556	171	548
3.208333333	179.125	551.75
3.211111111	183.53125	555.59375
3.213888889	186.8877563	555.8673706
3.216666667	185.8888855	561.555542
3.222222222	184	560
3.225	184.8125	562.916687
3.227777778	183	566
3.230555556	175.1976776	570.3779297
3.233333333	167.5	578.5
3.236111111	157.4137878	579.1551514
3.241666667	142.5744629	579.1914673
3.244444444	135.7266083	577.6970215
3.247222222	128	580.5
3.261111111	119	587
3.266666667	120	591.75
3.269444444	117.8548355	598.4354858
3.272222222	121.5	609.5
3.275	130.4236145	613.659729
3.277777778	135	615.5
3.291666667	152.454361	626.2676392
3.294444444	155.8283615	625.4664307
3.297222222	159.5	625
3.3	176.9242401	630.4620972
3.302777778	180.5	631.5
3.305555556	186.4655151	638.6379395
3.308333333	185.5	646.5
3.311111111	187	662
3.316666667	195.5	676
3.319444444	206.7814331	673.9311523
3.322222222	218	671.5
3.325	229.5	668
3.327777778	238	666
3.330555556	251	662
3.333333333	259.5	660.5
3.336111111	270	665.5
3.338888889	284.5	676.5
3.344444444	298.5	689
3.35	317.5753937	677.7619019
3.352777778	325.2799988	666.8499756
3.355555556	327.4290466	655.2094727
3.358333333	334.3861694	646.9552612
3.361111111	336.1326599	640.6020508
3.366666667	342	638
3.369444444	349.1000061	635.5
3.372222222	359	636.5
3.375	369	640
3.377777778	376.5	641.5
3.380555556	383.5	639
3.383333333	399.5	637
3.386111111	417.4401398	631.3239441
3.388888889	429.5	622
3.391666667	440	615
3.394444444	445.5	607.5
3.397222222	452	594
3.4	459	579.5
3.402777778	466	565.5
3.405555556	469.5224609	555.9100952
3.408333333	474.5	548
3.411111111	478.5	532
3.413888889	478	519
3.416666667	472.5454407	510.0909119
3.419444444	469.5	499.5
3.422222222	475.5	487
3.425	477	479.5
3.427777778	474.7016907	472.4659119
3.430555556	475	473
3.433333333	476.5	463
3.436111111	478.8174744	458.2063599
3.438888889	477.5	456.5
3.441666667	481	451
3.444444444	483.5947266	448.2263184
3.447222222	472.5	444
3.45	468	438.5
3.452777778	460.5	434.5
3.455555556	451	429
3.458333333	442.5	421.5
3.461111111	438	416
3.466666667	434.5	407.5
3.469444444	434	406
3.472222222	437.5	400.5
3.475	444	389
3.480555556	443	384
3.483333333	438.5	377
3.486111111	434	372
3.488888889	425.3540039	369.1934204
3.491666667	424.5	367.5
3.494444444	416	369
3.5	399	369
3.511111111	389	366
3.513888889	393.883728	367.9767456
3.516666667	395.5	363.5
3.519444444	395.5	353
3.533333333	402.5	338.5
3.536111111	402.2999878	340.5
3.538888889	410.5	343
3.541666667	420.0552368	347.8569336
3.544444444	419.5	351
3.547222222	424	355
3.55	431	363
3.552777778	346.4236221	448.4049683
3.555555556	443.5	378
3.558333333	351.7649765	454.7332916
3.563888889	463	396.5
3.566666667	464.1486511	398.5810852
3.569444444	362.91745	461.6438599
3.572222222	469.5	401
3.575	361.7908783	463.2798767
3.577777778	481.0243835	403.1219482
3.580555556	484.5	401.5
3.583333333	484.875	404.25
3.586111111	482	403.5
3.588888889	485.6990356	400.1941833
3.591666667	483.5	396
3.594444444	475.5975647	386.92276
3.597222222	471.3421021	373.3684082
3.6	356.5	444
3.602777778	452.6515198	359.5
3.605555556	346.75	439.5
3.608333333	423	350.5
3.611111111	417.7485657	343.3273315
3.613888889	415.5185242	345.4074097
3.616666667	405.5	340.5
3.619444444	398.5	329
3.622222222	388.7489624	318.9937744
3.625	386	302
3.627777778	386	293
3.636111111	323.25	407.25
3.638888889	387.5	295
3.641666667	323.8389816	411.7627258
3.644444444	406.5	313
3.647222222	335.5	427.5
3.65	413.7550964	342.8622437
3.652777778	407.5	352
3.655555556	397.9502869	354.6929932
3.666666667	325.7374725	437.3165131
3.669444444	320.9423065	534.5961609
3.672222222	399.5	334.5
3.675	330.786911	532.4110718
3.677777778	329.4011993	427.123291
3.680555556	397.3965454	332.6379395
3.683333333	407.3333282	344
3.686111111	414.0280762	342.7921448
3.688888889	417.5	346.5
3.691666667	419.5	355
3.694444444	419.15979	364.3505249
3.697222222	414.125	374.25
3.7	409	386
3.702777778	406.5	389
3.708333333	402.5	391
3.711111111	397	389
3.713888889	394.2489014	390.7290649
3.716666667	391	389.5
3.719444444	391.9252625	382.5103149
3.722222222	386.1968384	381.3582764
3.725	379.5	371.5
3.727777778	379.3235168	364.6764832
3.730555556	369.7105408	360.6804504
3.733333333	359.8500061	358.1499939
3.736111111	357	351.5
3.738888889	358.5	347.5
3.741666667	360.5	343.5
3.75	366.5	333.5
3.752777778	375.625	329.5
3.755555556	387.3787842	326.4393921
3.758333333	395	335
3.761111111	406.8835754	341.7739868
3.763888889	417	352
3.766666667	423.5	363.5
3.769444444	429	375.5
3.772222222	437.8809509	388.3988037
3.775	445.5	398.5
3.777777778	451.7910156	401.806488
3.783333333	453.9171143	407.1417236
3.786111111	459.4166565	409.5
3.788888889	460.2435913	413.2435913
3.791666667	466.8614502	420.7168579
3.794444444	465.2216492	425.7886658
3.797222222	464.84375	435.5625
3.8	467.9098358	450.9508209
3.802777778	470.5	463.5
3.808333333	473	464.5
3.811111111	474.5	471.9666748
3.813888889	480.691803	479.7532043
3.816666667	476.5	494
3.819444444	474	513
3.822222222	472	524.8599854
3.827777778	469.1486511	531.1486206
3.833333333	472.5	544.5
3.836111111	465	548.5
3.838888889	465.4928894	550.0195923
3.841666667	464	558
3.844444444	465.7433777	564.2407227
3.847222222	463.0234985	566.9429321
3.85	456.1088715	574.7578125
3.852777778	445.5	584
3.855555556	433.0652161	588.5869751
3.858333333	425.5967712	588.873291
3.861111111	420.2978821	587.6489258
3.866666667	412.3557739	575.5096436
3.883333333	423.0161438	559.5
3.886111111	439.5	560.125
3.888888889	454	553
3.891666667	467.5	550
3.894444444	471.2333374	541.2000122
3.897222222	470.5	535.5
3.9	469.4941711	522.9883423
3.902777778	460	509.5
3.905555556	456.2407532	503.2407532
3.908333333	458.3673401	501.836731
3.911111111	458.5	495.5
3.913888889	461.25	482.25
3.916666667	468.8985901	474.3825684
3.919444444	473.6764832	467.2058716
3.922222222	469.7505341	453.8769989
3.925	461.5103912	434.705307
3.927777778	451.5	420
3.936111111	453.1376038	409.5504456
3.938888889	452.5	402
3.944444444	453.319397	398.11203
3.95	442	391.5
3.952777778	431.3070068	394.3807068
3.955555556	422.7102051	387.8312073
3.958333333	408	386.5
3.961111111	399.5	375.5
3.963888889	397	363
3.966666667	396	347.3823547
3.969444444	397.0445557	334.767334
3.975	395.8333435	333.6111145
3.977777778	395.5	328
3.980555556	385.5	322
3.983333333	378.7735901	316.8867798
3.986111111	367.5	314.5
3.988888889	349	309.5
3.991666667	335	308
3.994444444	323.5	305
3.997222222	313.5	301
4	303.0384521	293.9615479
4.002777778	288.4642792	296.3214264
4.005555556	273.8426819	308.8089905
4.008333333	267	322
4.011111111	265	328.5
4.016666667	252.5	327
4.019444444	237.5	324
4.022222222	222	323.5
4.025	207.5	325
4.027777778	192.5	321.5
4.038888889	186.5	331.0714417
4.041666667	183	335.5
4.052777778	176.7684631	347.3858948
4.055555556	174	355
4.058333333	170.25	368.25
4.061111111	170.5	377
4.063888889	172.9250031	383.9249878
4.072222222	176.9631195	389.3731689
4.075	183.3507538	389.4253845
4.077777778	192.4716644	396.3130188
4.080555556	203.760498	394.8739624
4.083333333	203.5	394
4.086111111	211.836731	394.6122437
4.088888889	223.7574005	396.8402405
4.091666667	233.7744598	396.2947388
4.094444444	241.5	397
4.102777778	247	400
4.105555556	250.4668579	402.3729248
4.108333333	259.5	403
4.111111111	271.6983948	405.6781311
4.113888889	275.5	406.5
4.116666667	274.5	403.5
4.119444444	276.6864319	407.0762634
4.122222222	283.283783	410.283783
4.125	290.7069092	412.0862122
4.127777778	287.6363525	413
4.130555556	293.5	415.5
4.133333333	296.859375	421.84375
4.136111111	298	416.5
4.138888889	303.5	418.5
4.141666667	312.5	421.5
4.144444444	315.75	421
4.147222222	320.5	424.5
4.15	324.9163818	427.5885315
4.152777778	329.4545593	428.4545593
4.155555556	333.0147095	429.3382263
4.158333333	338.7011719	426.7485352
4.161111111	344	423
4.163888889	360.5	416.5
4.166666667	371.5	415
4.169444444	376.9583435	413.5833435
4.172222222	378.9285583	418.6428528
4.175	382.101059	413.1755371
4.177777778	381.5	416
4.180555556	382	414.5
4.183333333	378.7558289	419.2441711
4.186111111	370.5	422.5
4.188888889	361	422.5
4.191666667	356.0172424	417.7758484
4.194444444	345	411
4.197222222	332.5	407.4230652
4.2	328	407
4.202777778	312	421.75
4.205555556	317	424.7321472
4.208333333	311	431.5
4.211111111	314.8571472	437.2857056
4.213888889	320.4108276	439.9267578
4.216666667	324.9249878	448.5125122
4.219444444	330.6199951	450.6440125
4.222222222	336.5	449.5
4.225	348.2002563	440.8554382
4.227777778	359	439
4.230555556	368.2264099	438.5094299
4.233333333	376.6779785	441.0423584
4.236111111	387.5	446.5
4.238888889	393	450.5
4.241666667	400	451
4.244444444	414.5	450
4.247222222	433.2658234	440.9968414
4.25	446.5967712	433.7257996
4.252777778	455.5	434
4.255555556	463	442
4.258333333	462.5	443.5434875
4.261111111	464.3378296	449.3378296
4.266666667	467.4068909	454.645752
4.269444444	467.5	459.5
4.272222222	470.5	464
4.275	472.1875	466.15625
4.280555556	473.8999939	468.7000122
4.286111111	476.3344421	474.7384033
4.288888889	483.5	476
4.291666667	477.7455444	481.9519653
4.294444444	480.5166626	486.4333191
4.297222222	475.5384674	500.4807739
4.3	465.2063599	515.3809814
4.302777778	463.5	529
4.305555556	455.3562927	535.5119629
4.308333333	461.5	536.5
4.313888889	463	546.5
4.316666667	466.0454407	550.5
4.319444444	465.5	549.5
4.325	468.5714417	548.4642944
4.327777778	469	545
4.330555556	471.7340393	537.0213013
4.333333333	474.5	527.5
4.336111111	477	518.5151367
4.338888889	474	504.2742004
4.341666667	475.4264832	495.6470642
4.344444444	476.5	486
4.35	476.4577332	485.5140991
4.352777778	475.6745911	485.5158691
4.355555556	482.1026001	491.1872864
4.358333333	482	492.5
4.361111111	480.5	501
4.366666667	478.5	513.5
4.369444444	480.5	521
4.372222222	484	529.5
4.375	488.117981	533.2471924
4.380555556	487.1650391	528.475708
4.383333333	490.6629944	530.4833984
4.386111111	491.3709717	534.6290283
4.388888889	487.5	546.5
4.391666667	484	562
4.394444444	479	574
4.397222222	477.6048889	581.0489502
4.4	470	585
4.402777778	464.5	590.5
4.405555556	453.5	602.5
4.408333333	446.5	610
4.411111111	441.5	625
4.413888889	437.5	632
4.416666667	437.5	635
4.419444444	438.5588379	635.3235474
4.422222222	428.6598511	632.447937
4.425	417.5	623
4.427777778	410.7810059	614.9215088
4.436111111	402.9025879	600.175354
4.438888889	398.4098511	594.4590454
4.444444444	399	595
4.45	391.370697	585.1637878
4.452777778	396.8513489	577.4729614
4.455555556	399.6428528	574.6428833
4.458333333	405.5	567
4.466666667	419.9782715	567.5
4.472222222	429	574
4.475	438	583.5
4.477777778	441.9291992	591.4071045
4.480555556	442.6666565	595.333313
4.483333333	441	600
4.486111111	435.2297363	601.7702637
4.488888889	426.2710876	605.090332
4.494444444	419.1590881	605
4.511111111	409.5	607.5
4.513888889	408.1290283	610.4515991
4.516666667	412	615.5
4.519444444	420.0049438	623.1930542
4.522222222	425	624
4.525	432	615.5
4.533333333	436	600
4.536111111	438.5	595.9000244
4.538888889	444	593.5
4.541666667	448.1692505	586.4688721
4.544444444	450	580
4.55	452	565.5
4.566666667	459.5	560.5
4.572222222	468	555
4.575	469.5431519	547.0255127
4.577777778	468	539.8599854
4.580555556	471.8333435	532.611084
4.583333333	474.5	531
4.586111111	478	527
4.588888889	483.1056213	532.0352173
4.591666667	480.5	531.5
4.594444444	471.5	532
4.597222222	469.61203	537.1431274
4.6	470	550
4.602777778	469	556
4.605555556	467	559.5
4.608333333	471.5	553
4.611111111	474	543.387085
4.613888889	471.1923218	528.5512695
4.616666667	477.5	519
4.619444444	479	504.758606
4.622222222	468.5	497.5
4.625	455.5	489.5
4.627777778	445.5	483
4.630555556	439	483.5
4.633333333	434.962616	482.4766235
4.636111111	432	484.5
4.638888889	432	494
4.641666667	435.5	501
4.644444444	442.5	506.5
4.647222222	454.3888855	506.6111145
4.652777778	461.5	494.5
4.655555556	468	485.5
4.658333333	468.8888855	476.8444519
4.661111111	466.6666565	476.6666565
4.666666667	459.5	466
4.669444444	451	456
4.672222222	448.5	448.5
4.675	449.5	443
4.677777778	453.5625	434.875
4.680555556	459	428.5
4.683333333	468	423.5
4.686111111	465.4298096	417.1315918
4.688888889	462.8125	416.1875
4.691666667	461.5	413.5
4.694444444	456	407
4.697222222	461	395.5
4.7	460.5	389.5
4.702777778	454.5	389
4.705555556	449.5	386
4.708333333	439.879303	384.5
4.711111111	439.5	379.8181763
4.713888889	430	378.5
4.716666667	421.5	366
4.719444444	418.5757446	356.1515198
4.722222222	410	349.5
4.725	414.4377441	348.1846619
4.733333333	415.3928528	345
4.736111111	414.825592	344.941864
4.738888889	413.5957031	338.2081299
4.741666667	407.882019	338.7078552
4.744444444	397.5	333.5
4.747222222	391.5	331.5
4.75	383.0890503	329.2945251
4.752777778	376	327.5
4.755555556	369.1856995	322.5
4.758333333	356.0655212	323.0145569
4.761111111	349.5	317.7999878
4.763888889	338.7264099	314.7264099
4.766666667	330.5	302.5
4.769444444	322.3834229	296.168396
4.772222222	319.2603455	295.0950317
4.775	313.5	295
4.777777778	304.5	291.5
4.780555556	294.4825745	295.5447693
4.783333333	286	299.5
4.786111111	278.5	303.5
4.788888889	274.1702271	306.2340393
4.791666667	267.5	303.5
4.794444444	260.239502	299.1260376
4.797222222	251.5	296.5
4.8	245	295.5
4.802777778	239	299
4.805555556	235	303
4.808333333	229.6224518	307.2550964
4.811111111	231	312
4.813888889	226.5263214	322.4473572
4.816666667	226.8000031	329
4.819444444	225.5	331.5
4.825	223.5	335.5
4.827777778	223.7201538	345.7015076
4.830555556	226	355
4.833333333	227.8636322	356.3181763
4.836111111	233.13414	354.5487671
4.838888889	239.5	353
4.841666667	245.5	354.5
4.844444444	251.2446747	347.7553101
4.847222222	254.8909454	339.1337585
4.85	259.9651184	339.7209167
4.852777778	258.0652161	340.8043518
4.855555556	260.0357056	342.3928528
4.858333333	264.7319641	343.1546326
4.861111111	272.0384521	339.5
4.863888889	280.8725586	344.3627319
4.866666667	283.2742004	346.4354858
4.869444444	284	352.5
4.872222222	287	366.953125
4.875	291.027771	372.027771
4.877777778	291.5	376
4.880555556	289.5	380.5
4.883333333	295	382.9782715
4.891666667	296.1588135	387.3235168
4.894444444	290.1363525	388.6818237
4.897222222	280.5	390
4.9	275	396.5
4.902777778	270.949585	398.7563171
4.905555556	277	403.5
4.908333333	286.4380493	399.8539734
4.911111111	292.6116028	394.6244507
4.913888889	294.5	394.5
4.916666667	300.5	391.5
4.919444444	301	390.5
4.922222222	307.5	392.5
4.925	316.8396301	391.5943298
4.927777778	329.5	394.5
4.930555556	344.990387	401.490387
4.933333333	344.5	411
4.941666667	347	411
4.944444444	348	415
4.947222222	357	408
4.95	357.3407135	392.9454193
4.952777778	358.7653503	379.4804382
4.955555556	357.0099487	378.5596008
4.958333333	358.9382019	385.8146057
4.966666667	369	385
4.969444444	383.5	379.5
4.972222222	387	372.5
4.975	384.5	381
4.977777778	377.5	383.5
4.980555556	380.8435059	387.3778687
4.983333333	386	385.5
4.986111111	392.5	374.5
4.988888889	387	370
4.991666667	385	377.5925903
4.994444444	388.058136	381.7790833
4.997222222	390.5479126	374.979248
5	392.605896	368.9823608
5.002777778	393.0384521	376.9615479
5.005555556	398.5	373.5
5.008333333	402.5	360
5.011111111	404	358.5
5.013888889	406.5	360
5.016666667	410.8863678	357
5.019444444	409.0465088	345.0348816
5.022222222	403.4141541	353.4379578
5.025	403.4512177	355.6768341
5.027777778	405.2106018	344.5353699
5.030555556	407.5	343.25
5.033333333	406.0915527	344.8802795
5.036111111	396.25	334.5
5.038888889	385.2753906	336.0334778
5.041666667	377	335.5
5.044444444	370.875	340.375
5.047222222	374.0961609	333
5.05	380.5	329.5799866
5.052777778	379	332.5
5.055555556	376.5158691	323.6745911
5.058333333	371	324.5
5.061111111	374.2272644	327.8181763
5.063888889	374.5979004	328.744751
5.066666667	368.421875	318.5
5.069444444	351.5	310.5
5.072222222	345.3105316	324.0842133
5.075	344.0865326	341.009613
5.077777778	347.5	350.5
5.080555556	343.5	353
5.083333333	348	357.3076782
5.086111111	348.4130554	360.5
5.088888889	354.9828796	365.6130066
5.091666667	366.5	358
5.094444444	373.3818054	351.4363708
5.097222222	379.5	353.5
5.1	386.1071472	358.1071472
5.102777778	385.9304199	363.1087036
5.105555556	378.5	367
5.108333333	372.7674561	374.5348816
5.111111111	373.5	379
5.113888889	372.6856995	380.9642944
5.116666667	370.5	385.5
5.119444444	378	387.5
5.122222222	379.0848999	391.29245
5.125	384.5903931	393.7542419
5.127777778	393	402.5
5.130555556	399.5	404.5
5.133333333	405.7554016	404.6582642
5.136111111	411.9520569	407.2260132
5.138888889	419.5	407.5
5.141666667	429	411.5
5.144444444	434.3076782	414.9038391
5.147222222	441.9430237	415.5379639
5.155555556	452	420
5.158333333	458.1363525	423.0454407
5.161111111	451.4494934	428.1565552
5.163888889	441	434.5
5.166666667	432	436
5.169444444	426.0184021	437.1043091
5.172222222	424.9980164	445.0139465
5.175	423	453.5
5.177777778	428	459
5.180555556	434.5	467.5
5.183333333	440.9705811	473.9117737
5.186111111	439	471.5
5.191666667	438	475.8863525
5.194444444	442.5	475
5.197222222	445.6000061	478
5.2	452	475.5
5.202777778	459.2538452	476.3615417
5.216666667	468.6600037	484.4599915
5.219444444	463	482.5
5.222222222	455.6016846	480.1610107
5.225	462.6216125	475.6756897
5.227777778	472.1587524	471.5504456
5.233333333	463.5	466
5.236111111	459.4272766	461.2090759
5.238888889	455.5	469
5.241666667	453.7758484	480.8448181
5.244444444	447.5	487.8333435
5.247222222	435.5	488.5
5.25	432.3150635	494.4520569
5.252777778	430.5	492.5
5.255555556	433.1315918	486.6052551
5.261111111	437.5	481
5.266666667	433.3853149	479.2935791
5.275	432	478
5.277777778	436.6188049	477.6287231
5.280555556	445.7014465	482.0108032
5.283333333	448.5	489
5.286111111	451	498.5
5.288888889	461.8534546	499.4568939
5.291666667	472	492
5.294444444	471.5	477.8928528
5.3	468.6847839	468.7934875
5.302777778	472.2459106	477.3114624
5.308333333	472.4393921	487.3181763
5.311111111	473.5	496.7857056
5.316666667	471.0978394	506.9565125
5.319444444	463.3727417	504.7666626
5.322222222	455.5	498.5
5.325	463.9624939	508.9750061
5.327777778	470	527.5
5.333333333	472.5	539.5
5.336111111	473.5	543
5.338888889	474.5	543
5.341666667	468.0714417	545.5
5.344444444	462	545
5.352777778	454.5	553.5
5.355555556	453.5	560
5.358333333	454.9292297	567.079895
5.361111111	454	570
5.366666667	448.5	569
5.369444444	451	570
5.372222222	450.5	573
5.386111111	453.5	572
5.394444444	445.0548096	577.3803711
5.402777778	438.1607056	579.9464111
5.405555556	426.8200073	588.1799927
5.411111111	420.8333435	585.5
5.416666667	408.5526428	592.7105103
5.430555556	403.5	595.5
5.433333333	391.5238037	597.0952148
5.438888889	382.265625	601.3671875
5.441666667	372.4117737	595.7058716
5.444444444	361	584.5
5.447222222	350	573
5.45	338.5	571
5.455555556	325.4393921	564.4014893
5.458333333	319.747467	558.6593018
5.461111111	311.0606689	556.8682251
5.463888889	305	556
5.475	296.9069824	555.6976929
5.477777778	293.9358826	548.2179565
5.480555556	288.6875	549.7102051
5.483333333	281.5	550
5.486111111	273	552
5.488888889	264.5	550
5.491666667	257.3295288	546.9906616
5.494444444	251.6071472	547.6964111
5.497222222	252.7868195	545.2286987
5.5	240.9205322	540.1126099
5.502777778	228.5	541.5
5.505555556	220	539.3235474
5.508333333	207.353447	545.3362122
5.511111111	204.9590149	548.4344482
5.519444444	207	552
5.522222222	208	556
5.525	205.8642883	563.68573
5.527777778	212	566
5.538888889	223.9565277	574
5.541666667	231.5	570.5
5.544444444	241.9828949	563.8231812
5.547222222	248.5	553.5
5.55	257	539.5
5.552777778	259.1074829	519.0327148
5.563888889	264.5	504
5.566666667	264.5	491
5.569444444	260.9367065	479.0885925
5.572222222	250.0555573	474.194458
5.575	240	460.5
5.577777778	238.7700806	448.8795471
5.580555556	235	441
5.583333333	239.5	434.5
5.586111111	247.2857208	432.5714417
5.594444444	251.7212372	429.9336243
5.597222222	258.6831055	421.9084473
5.6	266.5	420.5
5.602777778	273	416.5
5.605555556	269.0384521	422.0384521
5.608333333	264.7272644	428
5.611111111	268.5	423.5
5.613888889	267.5	418.5
5.616666667	262.5	422.5
5.619444444	270.2111206	424.7888794
5.622222222	282.5	416.5
5.625	290	406
5.627777778	284.5	399.5
5.630555556	276.722229	397.055542
5.633333333	281	405
5.636111111	288	410
5.638888889	290.7941284	406.0882263
5.641666667	284.5	398
5.644444444	291	404
5.647222222	290.5	409.5
5.65	285.5	404
5.652777778	294	405
5.655555556	293.4078979	399.3157959
5.658333333	292.5	395.5
5.661111111	290.1551666	400.6896515
5.663888889	297.5	407
5.666666667	297.5163879	407.6639404
5.669444444	297.5	411
5.672222222	297.5	410
5.675	295.5	417
5.677777778	297.4214783	418.9711914
5.680555556	296	423
5.683333333	292	425.5
5.686111111	293.2155151	425.6982727
5.688888889	290.6951294	433.5243835
5.691666667	292.0596313	428.821106
5.694444444	297.5	421.5
5.697222222	294.5	420
5.7	292.5	423
5.702777778	291.5	426
5.705555556	289.1185608	426.9845276
5.708333333	285.5	425.5
5.711111111	288.5	415.5
5.713888889	291.1199951	415.3800049
5.716666667	290.5	418
5.719444444	286.7320557	413.5607605
5.722222222	286	420.5
5.725	291.5458679	418.3004456
5.727777778	288.5	416.5
5.730555556	287.65625	420.6875
5.733333333	291.5	420
5.736111111	283	417.75
5.738888889	280.4514465	422.4126282
5.741666667	279.5	418
5.744444444	274.0465088	420.2092896
5.747222222	274.5	424.5
5.75	274.7233429	413.9850006
5.752777778	274.5	410.5
5.755555556	275.1143799	415.5718994
5.758333333	274.2093048	415.9667816
5.761111111	272.6150513	412.5154724
5.763888889	275	416.5
5.766666667	276	414.5
5.769444444	274.8378296	413.216217
5.772222222	276.5	415.5
5.775	274.2384033	411.7489319
5.777777778	274.707489	411.7564697
5.780555556	271.9411621	414.8823547
5.783333333	273.2372742	408.0169373
5.786111111	276.3042603	408.9234924
5.788888889	272.5	411
5.791666667	276.2368469	405.6052551
5.794444444	273.5	409
5.797222222	271.7608643	406.7282562
5.8	274.722229	403.3888855
5.802777778	275.5	412
5.805555556	272	410.9782715
5.808333333	271.8125	401.7749939
5.811111111	271.4090881	408.6818237
5.813888889	268.8636475	409.1363525
5.816666667	265	399.5
5.819444444	261.7033997	391.4321899
5.822222222	259.5	395.5
5.825	257.4953613	399.0162659
5.827777778	256.5	404
5.852777778	251.4754639	402.230072
5.861111111	255.5	400.5
5.95	255.4905701	398.0377502
5.952777778	254.4615326	397.4615479
5.955555556	248.6551666	393.6896667
6.013888889	251.6871033	394.7677307
6.016666667	248	395
6.044444444	246.5	394
6.047222222	244.6754456	386.1491089
6.05	249.3999939	381
6.052777778	251	383.5
6.055555556	253.9347839	384.7173767
6.058333333	251.0909119	381.3181763
6.061111111	245.5833282	379.4166565
6.066666667	238.5	381
6.069444444	243.2561035	380.7438965
6.072222222	235	371.5
6.075	216	368.5
6.077777778	211.5	360
6.080555556	208.9285736	354.0714417
6.083333333	201.8076935	349.3461609
6.086111111	198.2319946	329.4153137
6.088888889	202.7666626	313.2333374
6.091666667	212	304
6.094444444	222.6184235	305.1315765
6.097222222	232.5911713	316.2761993
6.1	231.25	335.5
6.102777778	224.0544586	341.4505005
6.105555556	225.75	347
6.108333333	219	347
6.111111111	215.472229	348.0050354
6.113888889	212.7438965	338.7438965
6.116666667	205.5	330
6.119444444	208.5	313.5
6.122222222	220.5	310
6.125	223.6342468	314.6616516
6.127777778	228.7604218	324.3958435
6.130555556	235	337
6.133333333	244	347.5
6.136111111	249.5	346
6.138888889	263.5	354.5
6.141666667	271.7073059	358.3170776
6.144444444	273.5	356.5
6.147222222	277.5	359
6.15	293	362
6.152777778	312.5	363.5
6.155555556	318	363
6.158333333	330	371.5
6.161111111	342.5	379
6.163888889	348.0301208	380.2108459
6.166666667	355	377.5
6.169444444	369.5	374
6.172222222	382	369
6.175	387.5	356
6.177777778	387	341
6.180555556	386	335.6451721
6.183333333	383.5	329.5
6.186111111	382	324
6.188888889	374.5400085	321.5
6.191666667	364.194809	327.75
6.194444444	351	341.5
6.197222222	343.3157959	354.5921021
6.2	332.5	359
6.202777778	313.5	362.5
6.205555556	299	363
6.208333333	286.9607849	352.9926453
6.211111111	274.875	338.8125
6.213888889	272	328
6.216666667	272.5	323.5
6.219444444	276.5	313
6.222222222	280.1619568	308.8521118
6.225	282.5	300
6.227777778	279.4666748	289
6.233333333	264.0778656	297.184433
6.236111111	254.5	310
6.241666667	227.0897369	327.2051392
6.244444444	213	341
6.247222222	198	350.5
6.25	186.5	357.5
6.252777778	180	359
6.255555556	174.0185242	362.9938354
6.258333333	166.4361725	365.7978821
6.261111111	158.5735321	368.2132263
6.263888889	146.0148468	373.9950562
6.266666667	135.5	375.5
6.269444444	123.5	375
6.272222222	122	382
6.275	124	391
6.283333333	134	402
6.286111111	140.790329	402.2096863
6.288888889	141.5180206	404.3378296
6.291666667	136.7708282	403.5416565
6.297222222	138	401
6.3	141.2601318	395.3716125
6.302777778	144.3350754	394.0772247
6.305555556	148.5	387
6.308333333	151.4444427	381
6.311111111	164.1666718	379.5
6.313888889	165.1944427	366.1111145
6.316666667	167.5	355.1818237
6.319444444	169.5	345
6.322222222	177.6428528	331.3571472
6.325	189	322
6.327777778	206.7840881	318.2045441
6.330555556	225	318.5
6.333333333	238.5	324.5
6.336111111	249.6999969	329.2333374
6.341666667	259	326
6.344444444	272	314.5
6.347222222	283.8033752	306.3112488
6.35	295	300.5
6.352777778	307.1544189	296.8272095
6.355555556	312	304
6.358333333	324.5	308.5
6.361111111	340.7667236	315.0969849
6.363888889	353.5	327
6.366666667	359.5	340.5
6.369444444	364.1026611	351.5132446
6.372222222	366.2572937	362.8301086
6.375	370.5	370.5
6.377777778	376.5	377.5
6.380555556	385.5	380
6.383333333	394.5	388
6.386111111	407.6129761	397.447113
6.388888889	422.9833374	405
6.391666667	427.5725861	405.5806427
6.394444444	431.5	404.5
6.397222222	440	397
6.4	439	388.5
6.402777778	440	382.5
6.405555556	435.5	377
6.408333333	423	370.5
6.411111111	412.2844238	363.1706543
6.416666667	408.1818237	352.5909119
6.419444444	408.0970154	350.6194153
6.422222222	410.5	344.8461609
6.425	412	340.09375
6.427777778	405.6188049	338.133667
6.430555556	395.507431	334.0571289
6.433333333	381.5	337.5
6.436111111	371.3378296	333.5
6.438888889	355	336
6.441666667	344	328.5
6.444444444	332.4143677	321.6662598
6.447222222	316.5	321.5
6.45	297.2021332	314.0265961
6.452777778	277	306
6.455555556	259.5	302
6.458333333	246.116272	303.0930176
6.461111111	231.5	312
6.463888889	223	327
6.469444444	217.965683	345.931366
6.472222222	217	364.5
6.475	220.8953552	371.2907104
6.477777778	223.5	371
6.480555556	229.5	369.5
6.483333333	237	368
6.486111111	247.6329498	363.0144653
6.488888889	257.53125	356.15625
6.491666667	267.7267456	348.3023376
6.497222222	268.2179565	348.7820435
6.5	272.2111206	348.3222351
6.502777778	279.5	347.5
6.505555556	292.2359619	340.882019
6.508333333	303.7058716	336.4117737
6.511111111	309.9863892	333.620636
6.519444444	314.7857056	327.1071472
6.522222222	324	321
6.525	327.7095337	311.3555298
6.533333333	329	303
6.536111111	331.5	301.5625
6.538888889	323.5	295
6.541666667	321.5298462	296.8432922
6.544444444	309.3823547	300.2058716
6.547222222	300.1774292	307.5
6.55	283.717804	307.4386597
6.552777778	277.5	322
6.555555556	263.5	324.5
6.558333333	255	323.5
6.561111111	246.5	323
6.563888889	225	326
6.566666667	209	329
6.569444444	189	326.75
6.572222222	177.25	333.25
6.575	174	335
6.577777778	168.5	337.5
6.580555556	162.9100037	346.5899963
6.583333333	159.5	359
6.586111111	157	363.5
6.588888889	157.6690674	369.1906433
6.591666667	161.3484802	373.9242554
6.594444444	159.5	377.5
6.597222222	152.717392	382.8912964
6.6	143.5	380
6.602777778	129.8021545	381.924469
6.605555556	115	387
6.608333333	109.3571396	394.2142944
6.611111111	109.5	407.3064575
6.613888889	114.5490189	417.6470642
6.619444444	122	424.5
6.622222222	134	422.5
6.625	144.5	419
6.627777778	148	412
6.630555556	143.3875275	413.0892334
6.633333333	137	420
6.636111111	129.5	418.8076782
6.638888889	124.0339355	421.6086121
6.641666667	111	421.5
6.644444444	94	423.5
6.65	88	450
6.652777778	96	461
6.658333333	108	464
6.661111111	118	466
6.663888889	124.9473648	464.0526428
6.666666667	127.5	461
6.669444444	126.3214264	458
6.672222222	119.1890488	467.5883484
6.675	119	482
6.677777778	112.5	486.5
6.683333333	97.54999924	479.7200012
6.686111111	85.5	473.5
6.694444444	85	472.5
6.7	89.5	466
6.702777778	95.5	463.5
6.705555556	98.86842346	469.2263184
6.708333333	109.3301888	473.76651
6.711111111	125	479.5
6.713888889	129.722229	491.277771
6.716666667	138	496.5
6.719444444	141.5	495.5
6.722222222	143.1821136	495.731781
6.725	145.5	493
6.727777778	155.4641571	491.4533997
6.730555556	160.5553436	486.1826477
6.733333333	175.6101685	479.2627258
6.736111111	178.4130402	474.2826233
6.738888889	181.5	467
6.741666667	188.7234039	455.7659607
6.744444444	196.277771	448.722229
6.75	199.7365265	443.7664795
6.755555556	203.2916718	434.4583435
6.758333333	203	427.5
6.763888889	203	421
6.766666667	199.6781311	413.3016052
6.769444444	200.4123535	407.8426208
6.775	191.6659317	399.9210663
6.777777778	175.5	390
6.780555556	163	385.5
6.783333333	150.5	380
6.786111111	139.5	376
6.791666667	134.9629669	373.5185242
6.8	130	371
6.802777778	131	369
6.811111111	132	370.5
6.813888889	133.6608429	367.8916016
6.822222222	131.5	363
6.827777778	135.3333282	365.5833435
6.830555556	134	363.5
6.833333333	139.5	359.5
6.836111111	147	350.5
6.838888889	153	349.5
6.844444444	160	349
6.85	169.6421814	348.9360046
6.852777778	170.5	340.5
6.855555556	176	331.5
6.858333333	182.5	322
6.861111111	191.5	314
6.863888889	198.5	316
6.866666667	211	311.5
6.869444444	221.8902435	309.8048706
6.872222222	238	306
6.875	254.8661957	297.9084473
6.877777778	270	296
6.880555556	288.1328125	295.21875
6.883333333	303.9730988	307.8751526
6.886111111	316	319.5
6.888888889	327.25	327.5
6.891666667	329.5	329.2999878
6.897222222	357.9813538	324.7983856
6.905555556	366.2272644	315.6818237
6.908333333	361.8076782	317.0384521
6.911111111	348.1842041	319.5
6.913888889	332	315.5
6.916666667	317.421051	321.3684082
6.919444444	314	328
6.922222222	303.2567444	331.3716125
6.925	294	338.5
6.927777778	281	346.5
6.930555556	273	353
6.933333333	269	364
6.936111111	270.5714417	371.7142944
6.938888889	277	381.5
6.941666667	288.4651184	382.7907104
6.944444444	293.5	382
6.947222222	303	382.5
6.95	310.8414612	387.0609741
6.952777778	323.8899078	384.4633026
6.961111111	337	393.1111145
6.963888889	340.5	383.5
6.966666667	343.5	376.5
6.969444444	340.5	368.5
6.972222222	340.8103333	365.9827576
6.975	335.5	364
6.977777778	326.5	352
6.980555556	319	341.5
6.983333333	309.2463684	338.1231995
6.988888889	311	338
6.991666667	310.5	334.5
6.994444444	303	332.5
6.997222222	292.5	328.4166565
7	275	327.5
7.002777778	258.5	322.5
7.005555556	244.5	315.5
7.008333333	232	308
7.011111111	227.5	301.5
7.013888889	223.5	304.5
7.016666667	221.0714264	302.5
7.019444444	218.5	304
7.022222222	212.3177032	307.71875
7.025	208.5	319.5
7.027777778	204.5	324.5
7.030555556	205.3888855	342.25
7.033333333	210.5	359.5
7.036111111	212.5502472	370.283905
7.038888889	213	377.5
7.041666667	223.5	381.5
7.044444444	237.5	385
7.047222222	247.5	384.5
7.05	253	385.5
7.055555556	261	387
7.058333333	270.5	393
7.061111111	277.9615479	391.4230652
7.063888889	275	394.5
7.069444444	287.3823547	395.1470642
7.072222222	298	398
7.080555556	311.3064575	393.5
7.083333333	318.5	382.5
7.086111111	334.2808228	368.8287659
7.088888889	344	352.5
7.091666667	345.6791077	345.7686462
7.094444444	346.09375	346.3125
7.097222222	351.5	350.5
7.1	355.5	349.5
7.102777778	363.1376038	352.4495544
7.105555556	359.5	366.5
7.108333333	353	378.5
7.111111111	357.0273438	382.1720276
7.113888889	358	390.7333374
7.116666667	355.2108459	396.0301208
7.119444444	350.6230774	403.0692444
[truncated: 900 more rows]
