# Supplementary material for: Lithium-ion battery components are at the nexus of sustainable energy and environmental release of per- and polyfluoroalkyl substances
Source: Nat Commun. 2024 Jul 8;15:5548. doi: 10.1038/s41467-024-49753-5 (PMC11231300; doi:10.1038/s41467-024-49753-5)
Supplement: Supplementary file 6 — Source Data [file 41467_2024_49753_MOESM6_ESM.zip › Track density raw data - Full set/Control - 0 ng_L bis-FMeSI/Replicate 3.csv]

Time (min)	x-position	y-position
0.011111111	279.5	298.5
0.019444444	255.5	302
0.027777778	256.9047546	309.8809509
0.491666667	255.3636322	303.7272644
0.494444444	254.4459534	303.7432556
0.511111111	255.5403214	309.4193573
0.516666667	253.7602081	309.1581573
0.519444444	251.5	315
0.522222222	250	315.5
0.527777778	255.5	319.5
0.533333333	239.796051	319.7861786
0.538888889	240.9057922	323.1376953
0.552777778	249.2011566	334.8103333
0.555555556	246.5629883	333.1653442
0.558333333	241.5	334
0.561111111	245	334.5
0.563888889	254.2755127	340.4183655
0.566666667	247.308136	346.0755768
0.569444444	239.6450806	354.8056946
0.572222222	244.5	353.5
0.575	249	354
0.577777778	245.3549194	356.1943054
0.583333333	254.6538391	360.3461609
0.586111111	254.6515732	364.8779602
0.588888889	255.5208282	374
0.594444444	258.0942612	369.0204926
0.597222222	253.5	380.75
0.6	264.25	389.25
0.602777778	270.5	386.9090881
0.605555556	271.7191772	385.869873
0.608333333	279.9475098	387.9318695
0.611111111	286	381.2250061
0.616666667	283	388.5
0.619444444	291.6829224	394.3327179
0.622222222	298	389.5
0.625	298	389.5
0.627777778	299.5	395.5
0.630555556	307.1856995	395.8143005
0.633333333	309.5	387.5
0.636111111	305.5	387.5
0.638888889	309.5	391
0.641666667	311.5	387.5
0.644444444	314	383
0.647222222	313.1666565	387.5
0.65	317.3095093	393.1190491
0.652777778	316.3783875	392.9459534
0.655555556	315.9335327	392.8294678
0.658333333	310.5	392
0.666666667	317	395.5
0.669444444	327.5	396
0.672222222	334.3897095	386.9595642
0.675	333	375.5
0.677777778	333.75	377.5
0.683333333	345	383
0.686111111	335.5	382
0.688888889	330.9717102	384.9528198
0.691666667	337	386.5
0.694444444	338.7087402	379.3786316
0.7	317.1551819	382.4655151
0.702777778	324.8815765	384.9868469
0.705555556	327	380
0.708333333	321.7999878	375
0.711111111	323.4108276	379.028656
0.713888889	330.5	378
0.716666667	327.5	372
0.719444444	325.1302185	369.2916565
0.722222222	327.3807373	373.224762
0.725	330.5	375
0.727777778	334	367.5
0.733333333	324.875	358.75
0.736111111	313.9174347	358.1169739
0.738888889	300.40625	362.8625031
0.741666667	295.5	367.5
0.744444444	292.375	357
0.747222222	286.2857056	351.7142944
0.75	281.9310913	358.0653687
0.752777778	284	360.5
0.755555556	282.5	355
0.758333333	279.5	350
0.761111111	273.6690674	355.9136658
0.766666667	277	356.5
0.769444444	275.5	347.5
0.772222222	269	345
0.775	264	346
0.777777778	264.1594238	350.7391357
0.780555556	271.93013	357.6199188
0.791666667	275	356.5
0.794444444	270	346
0.797222222	260.677002	339.2521973
0.8	263	334.5
1.45	280.5	334.5
1.719444444	287.75	343.65625
1.794444444	291.3260803	353.5
1.797222222	290.5	350.5
1.8	292	347.5
1.805555556	293.789856	343.1473389
1.808333333	296	340.5
1.825	296.140625	337.28125
1.827777778	291	337.5
1.833333333	291.5	343.5
1.944444444	279.277771	351.722229
1.947222222	278	349
1.95	278.527771	349.055542
1.952777778	273.1956482	353.1956482
1.955555556	266.5	357
1.961111111	257.7999878	358
1.963888889	252	353
1.966666667	243.5	347.5
1.969444444	241.1219482	337.3658447
2	238.6756744	330.533783
2.002777778	231.5	328
2.005555556	226.5	330.375
2.008333333	219.5	331
2.011111111	212.5	331
2.027777778	210.4468079	328.6383057
2.155555556	198	319.5
2.172222222	188	340
2.175	187.8333282	341.8333435
2.177777778	183	343.5
2.183333333	173	341.5
2.188888889	167.615387	331.7692261
2.191666667	165.2037048	327.847229
2.194444444	174.5	327.5
2.2	182.5	335.5
2.205555556	190	341
2.208333333	194.3691559	342.9953308
2.211111111	194.6590881	346.1136475
2.213888889	192.0958557	344.6139832
2.216666667	192	340
2.219444444	188.5	335.4677429
2.222222222	188.5	323
2.225	195	315.5
2.227777778	203	313.5
2.230555556	215.9666595	309.5
2.233333333	224	317.5
2.236111111	232.5	319.5
2.241666667	240	323.5
2.244444444	249	327
2.247222222	260.5	332
2.25	268.3095093	331
2.252777778	271	324
2.286111111	282.7622986	319.3770447
2.288888889	288	328
2.291666667	292	336.5
2.294444444	295.5	341.5
2.297222222	299.5	342.5
2.3	302.3267822	347.8779602
2.308333333	307.5	349.5
2.322222222	302.5	349
2.325	298.5	344
2.327777778	290.0949402	347.5063171
2.333333333	286	350
2.338888889	285.5	358
2.441666667	271	379.5
2.544444444	270	403
2.691666667	283	414.5
2.719444444	286.6188049	416.0544434
2.75	289	422
2.788888889	291.4938965	426.3536682
2.791666667	293.4230652	421.0384521
2.794444444	290.5090179	408.5165558
2.8	297.6785431	398.8350372
2.802777778	278.25	463.75
2.805555556	298.6071472	394.1071472
2.808333333	305.3205719	383.2036285
2.811111111	312.5	383
2.813888889	309	376
2.816666667	311.1102295	370.5826721
2.819444444	316.5084839	378.2542419
2.822222222	319.3142395	377.8082886
2.825	317.5189514	364.5165405
2.827777778	319	355
2.830555556	330.3867798	361.6981201
3.091666667	338	361
3.544444444	332.5	355.5
3.547222222	330.3853149	347.2935791
3.55	325.9647827	342.8943787
3.552777778	323.3125	337.9375
3.555555556	329	339
3.566666667	336.5263062	344.8684082
3.569444444	339.6964722	348.0220032
3.572222222	350	351.5
3.575	360	347.5
3.577777778	367.7727356	341.4090881
3.586111111	316.3546448	421.191864
3.722222222	375.6681519	325.2610474
3.725	375.2619019	326.0238037
3.727777778	379.273407	324.302948
3.733333333	389.6891785	338.6891785
3.736111111	392.5	341.5
3.741666667	332.3999939	435
3.744444444	416.8486633	354.2297363
3.755555556	422.1551819	385.5402222
3.761111111	424.5	391
3.769444444	409.5	406
3.775	395	411.5
3.783333333	393.9274292	417.2540283
3.786111111	397.7061157	425.2748108
3.788888889	401.295929	429.540802
3.791666667	400	437
3.797222222	392	441
3.802777778	387.0416565	445.7708435
3.805555556	380.5	443.5
3.808333333	383	450.8043518
3.811111111	381.5625	454
3.813888889	384.5	460.5
3.816666667	390.1818237	464.5
3.863888889	401.6445923	466.0662537
3.866666667	398.277771	475.3888855
3.869444444	394.5	481.5
3.872222222	391	489.5
3.877777778	388.5	501
3.883333333	399	493
3.886111111	404	481.5
3.894444444	405	476.5
3.9	419.3398438	482.0907593
3.902777778	427.5	478.5
3.905555556	434.8424683	480.9657593
3.908333333	441.0384521	478
3.911111111	448	474
3.916666667	454.5	457.5
3.919444444	465.5	448.5
3.961111111	449.9047546	432.0476074
3.963888889	447	436
3.966666667	448.5	442
3.969444444	448.0416565	448.9583435
3.977777778	449.5	434
3.983333333	456	429.1730804
3.986111111	463.5	431.5
3.988888889	359.0576935	475.4230804
3.991666667	461	420.5
4	459.5	412
4.019444444	444.2878723	404.2272644
4.022222222	444.5	405
4.027777778	445	387
4.030555556	444.5	384.5
4.036111111	443.3927155	383.5469513
4.066666667	437.5151367	380.2424316
4.072222222	432	376.5
4.075	430	372.5
4.077777778	429.5	371
4.091666667	413.8571472	372.9642944
4.094444444	413	374.5909119
4.1	410	379
4.102777778	415.3125	377.1875
4.105555556	417.5	384
4.108333333	416	388
4.125	430.884613	397.5
4.891666667	442.1393433	415.9590149
4.894444444	444.4639587	417.5810852
4.911111111	440.5411682	413.0117798
4.913888889	440.5	414.5
4.922222222	444.2142944	420.0357056
4.925	442	415
4.927777778	437.5	412
4.933333333	431.5	419.5
4.938888889	429.5	424.5
4.941666667	435.5	426
4.947222222	440.5	417.3421021
4.95	439.5	411.5
4.952777778	436.1221313	405.3358765
4.955555556	425.5	410.5
4.958333333	425.6724243	417.6724243
4.961111111	431.6590881	423.2840881
4.963888889	437.8459778	423.7606506
4.983333333	447.3695679	399.4130554
4.986111111	443.25	389.75
4.988888889	433	384
4.991666667	427.4194336	384.8128052
4.994444444	433.5833282	387.25
5	431	384.125
5.002777778	429	391.3235168
5.008333333	427.1499939	379.3000031
5.011111111	425.2489929	388.2762146
5.016666667	435.2083282	375.0833282
5.019444444	435	380
5.022222222	440	381.5
5.025	435.1629333	374.2191162
5.027777778	432.1904907	373.8809509
5.033333333	414	373
5.036111111	421.7282562	375.0760803
5.038888889	426.722229	371.444458
5.041666667	421.5	368
5.044444444	415.0416718	365.2416687
5.052777778	423.1896667	353.1637878
5.055555556	422.5	356
5.058333333	426.8013	362.2685547
5.061111111	424	362
5.069444444	432.4565125	367.2608643
5.072222222	430.8840637	366.7970886
5.075	433	376
5.138888889	429.25	385.75
5.141666667	434	379.5
5.144444444	436	371.5
5.191666667	431.4166565	367.3333435
5.202777778	414.4649048	348.2543945
5.205555556	403.068634	351.9902039
5.208333333	397	352.5
5.211111111	394	358.875
5.216666667	416.6716309	396.3358154
5.219444444	425	403.5
5.222222222	427.5	408
5.227777778	422	419.5
5.230555556	420.1612854	433.2661285
5.233333333	414.7916718	450.5416718
5.236111111	424.0421906	465.2482605
5.238888889	435.5	461
5.241666667	438	452
5.244444444	432.4090881	446.9181824
5.25	420.6320801	448.0471802
5.252777778	403.9166718	449.25
5.255555556	395.2692261	446.3076782
5.258333333	406.4182739	451.0480804
5.261111111	417.9207764	459.6366272
5.266666667	433	476.5
5.269444444	434	484.5
5.272222222	427.1140442	487.3070068
5.275	425.5	483
5.277777778	427	475.5
5.286111111	424.5	477.4500122
5.288888889	425.2352905	470.1764832
6.252777778	463	429.5
6.255555556	460.3125	434.90625
6.272222222	450.5	446.5
6.275	450	444.5
6.35	438	432.5
6.352777778	441.5	436.5
6.358333333	456.1315918	453.921051
6.361111111	454.2272644	459.2272644
6.366666667	443.5	468.1363525
6.369444444	446.7857056	472.6904907
6.372222222	447.657135	469.8357239
6.375	453	463
6.377777778	454.5	460.5
6.386111111	447.1438293	467.5684814
6.388888889	448.4090881	472.6818237
6.394444444	439.5	479
6.397222222	437	484
6.4	439.5	491
6.416666667	444.415741	491.1910095
6.419444444	450.5	485.5
6.422222222	456.277771	482.277771
6.425	458.5	481.0384521
6.55	473.3932495	484.4269714
6.552777778	476.5	477.8684082
6.555555556	472.2268982	467.9831848
6.558333333	472.8333435	468.8333435
6.561111111	476.8502502	478.2258911
6.566666667	480.1379395	485.4310303
6.861111111	453.7629089	485.4524841
7.022222222	472	501
7.405555556	471.5	521.5
7.45	437.4523926	525.3095093
7.452777778	437.2200012	518.9799805
7.461111111	442.0526428	516.4157715
7.472222222	455.5	513
7.475	455.5	513.166687
7.483333333	462.0053711	506.026886
7.486111111	460	499.5
7.488888889	458	493.5
7.491666667	458	491
7.5	447	479
7.508333333	447	460
7.6	461.2857056	434
7.602777778	459.1573029	424.3541412
7.605555556	454.1156616	419.1119385
7.608333333	463	419.5
7.611111111	469.5	424.5
7.616666667	456.5882263	414
7.619444444	458	412
7.636111111	462.4195251	402.5574646
7.638888889	453.409729	398.6736145
7.652777778	435.5397949	402.554718
7.655555556	438.5	409.5
7.658333333	447.5794373	412.2079468
7.752777778	453.5	411
8.161111111	466.2313538	428.9179077
8.316666667	462.8571472	423.7619019
8.322222222	452.5	425
8.325	447	434.5
8.327777778	448.7089539	437.7984924
8.344444444	452.868042	441.5416565
8.402777778	468.65625	456.8125
8.502777778	459.5	475.5
8.505555556	470.5	496.5
8.508333333	460.8611145	499.5
8.511111111	449.5	509.5
8.516666667	437.5	524
8.519444444	423.7127686	522.1383057
8.522222222	422.3633118	535.3448181
8.525	419.2435913	539.2435913
8.527777778	409.5185242	538
8.533333333	405.7794189	542.7683716
8.536111111	407.5	545.5
8.55	410	547.5
