# Supplementary material for: Lithium-ion battery components are at the nexus of sustainable energy and environmental release of per- and polyfluoroalkyl substances
Source: Nat Commun. 2024 Jul 8;15:5548. doi: 10.1038/s41467-024-49753-5 (PMC11231300; doi:10.1038/s41467-024-49753-5)
Supplement: Supplementary file 6 — Source Data [file 41467_2024_49753_MOESM6_ESM.zip › Track density raw data - Full set/Control - 0 ng_L bis-FMeSI/Replicate 2.csv]

Time (min)	x-position	y-position
0.016666667	373.875	517
0.022222222	376	513.2894897
0.027777778	377	511
0.111111111	384	515.5
0.116666667	389.5	509
0.119444444	388.4536743	508.1130676
0.127777778	387.887085	513.0161133
0.133333333	389.7811584	506.6140442
0.15	386.722229	510.6111145
0.152777778	389.6975708	511.311554
0.158333333	391.3726501	502.7641602
0.161111111	391.3988647	499.09552
0.166666667	386.5	496
0.172222222	381.9838562	500.2419434
0.183333333	378.125	496.75
0.188888889	379.3461609	488.7307739
0.194444444	377.5	490.5
0.211111111	377.5772705	483.1818237
0.216666667	380.8205566	475.5975647
0.219444444	379.9893494	471.372345
0.316666667	378.5	469
0.319444444	380.5	468
0.322222222	385	471
0.325	384	475.4047546
0.327777778	384.5	477.5
0.333333333	380	478
0.338888889	379.4310303	477.1896667
0.341666667	380	472.5
0.344444444	378	475
0.35	376.5	462.5
0.369444444	376.5416565	467.625
0.372222222	375	463.8888855
0.4	375.5	462.5
0.402777778	374.5	461.5
0.408333333	375	456.6388855
0.411111111	376.3461609	454.6538391
0.416666667	378.25	456.25
0.419444444	378.8181763	452.5
0.425	382.4268188	454.9634094
0.427777778	379	453
0.516666667	381.3666687	452
0.519444444	385.7142944	451.4285583
0.525	382.5342407	450.4383545
0.527777778	379.6818237	448.5
0.533333333	373.7307739	454.3269348
0.55	374.3148193	461.6851807
0.552777778	374	462
0.555555556	371.4076843	463.7346191
0.569444444	363.9074097	464.3148193
0.572222222	362.2692261	461.5
0.638888889	360.7470703	460.7235413
0.641666667	358.86026	461.8726807
0.688888889	358.8135071	467.0513611
0.752777778	358.0128174	474.0897522
0.755555556	361.2172852	476.8971863
0.758333333	364.1556091	472.6410828
0.766666667	365.466095	466.9152527
0.769444444	365.5	468.5
0.772222222	363.5	464.5
0.777777778	361.2561035	463.2268372
0.786111111	358.6739197	461.4130554
0.791666667	358	455
0.8	362.1185608	455.3041382
0.805555556	363.5	453.5
0.944444444	371.0652161	456.5
0.955555556	378	457.5
1	372.5	457
1.033333333	367.9732056	453.5892944
1.036111111	369	452.6071472
1.038888889	371.0643616	452.9059448
1.041666667	369.5162964	451.0108643
1.061111111	367.6734009	457.5161438
1.066666667	365.4417419	454.131073
1.069444444	367.5	453
1.116666667	364.2558899	446.3470459
1.119444444	368.5344849	444.4310303
1.122222222	370	439.5
1.125	365.8471069	437.2975159
1.127777778	363.5	441
1.133333333	364	445.5
1.138888889	363.4512329	447.7195129
1.141666667	366.5	445.5
1.144444444	367.0294189	443.0882263
1.15	366.6853943	439.084259
1.152777778	362.0567017	438.7886658
1.158333333	362.3032837	440.8224182
1.161111111	364.9867554	443.5728455
1.175	363.3953857	445.6296997
1.177777778	366	445
1.180555556	367.3035583	443.5089417
1.188888889	369.5	441
1.225	369	438
1.236111111	363	435.5
1.238888889	359	432
1.241666667	358.2438049	427.7396545
1.244444444	357	422
1.286111111	361.6324463	418.857605
1.288888889	362.777771	418.444458
1.294444444	365.8999939	419.2999878
1.305555556	368	421.6000061
1.308333333	366.5	427
1.311111111	364.5	427
1.319444444	363.9588928	427.2397156
1.322222222	363.3645325	429.3844604
1.325	357.7941284	428.4411621
1.338888889	356.6304321	425.8043518
1.341666667	357.7069092	422.8448181
1.375	362.6363525	420.5454407
1.377777778	365.0666809	422.0666809
1.386111111	364.2337646	427.8246765
1.388888889	362.1122437	427.2755127
1.416666667	356.0147095	431.3382263
1.422222222	353.9285583	425.6428528
1.425	357.5	425
1.45	357.3252563	426.131073
1.455555556	362.0140076	425.2850342
1.466666667	358.2890625	428.515625
1.469444444	352.5	431.5
1.475	355.5	433
1.486111111	351.5	429
1.519444444	349.5	421
1.522222222	353	420.5
1.525	352	422
1.527777778	348.2706909	419.8383484
1.536111111	346.4592896	421.1380005
1.538888889	346.2850342	423.2289734
1.541666667	347.5	422.6666565
1.547222222	355.1499939	420.7250061
1.55	352.8170776	416.7256165
1.552777778	348.6268616	415.3432922
1.558333333	349	419.5
1.566666667	347.5	424
1.658333333	349	424.5
1.661111111	355.5	422
1.675	358.5	428
1.691666667	358.3468323	431.9504395
1.694444444	352.8553772	430.0413208
1.711111111	353.9285583	432
1.75	351.0734558	427.736969
1.766666667	354	427.5
1.772222222	355.5	427.3823547
1.786111111	354.5	435.5
1.8	349.5	434
1.805555556	350	431.5
1.827777778	349.8143005	429.4599915
1.833333333	353	422.5
1.836111111	349.9645996	421.7610474
1.838888889	345.625	422.5
1.841666667	346.3102722	421.0928955
1.858333333	345.5	425.722229
1.861111111	347.5946045	425.1891785
1.883333333	349.5	419.5
1.888888889	349.5	421.5
1.894444444	348	417.5714417
1.905555556	345	419.3863525
1.911111111	347.4186096	425.6278992
1.919444444	348.5	423
1.925	353.0652161	420.8043518
1.936111111	349.5	421
1.938888889	353.3392334	417.7125244
1.947222222	348.8023376	421.4534912
1.952777778	346.5	423.5
1.961111111	346.5969543	426.3033142
1.966666667	350.8461609	426.9230652
1.975	351.5	421.5
1.977777778	353.2840881	422.5681763
1.983333333	351.2999878	420.7000122
1.988888889	347.9473572	417.0526428
1.994444444	345	420.5
2	343.7692261	422.615387
2.016666667	343.5	423
2.019444444	345	425
2.036111111	347	419.5
2.044444444	347.5	420.5
2.05	346.3095093	418.6904907
2.058333333	342.6290283	417.3709717
2.063888889	340	423.5
2.072222222	342.5380554	425.9184875
2.075	343.8985596	426.5797119
2.083333333	345.5	426
2.094444444	348.5984802	421.5606079
2.1	347.6326599	417.3265381
2.105555556	343.7857056	416.5
2.111111111	342	418
2.119444444	341.3181763	421.6818237
2.122222222	339.3095093	422.8809509
2.125	340.5	423.5
2.127777778	340.5	420.6000061
2.136111111	343.8030396	418.1969604
2.141666667	346.6000061	414.6000061
2.144444444	347.3125	411.9375
2.15	344.5	412.5
2.152777778	341.8782959	411.8284607
2.161111111	339.5	408
2.163888889	335.052002	406.4200134
2.169444444	335.375	403.5
2.172222222	336.53125	400.84375
2.180555556	337.75	397.75
2.183333333	338.2364502	398.770752
2.188888889	341	400.5
2.194444444	343.5	402.078949
2.2	339	405
2.216666667	339.4253235	405.0726013
2.219444444	333.4765015	405.7741394
2.241666667	333.8278809	403.5655823
2.266666667	333.8333435	404
2.283333333	341.5	403.5
2.286111111	340.8095093	408
2.288888889	344	405.5
2.294444444	346.3813477	403.3644104
2.3	346.8225708	400.3709717
2.302777778	345.3163147	397.6199036
2.308333333	342.5	403.5
2.311111111	340.1000061	405.2999878
2.325	342	412
2.327777778	341.5	410
2.333333333	348.1849365	408.9520569
2.338888889	345.3333435	405
2.344444444	344	398.8888855
2.352777778	340.96875	403.4375
2.355555556	341.8755493	404.8799133
2.361111111	342	412
2.369444444	346.7770691	409.8280334
2.372222222	346.2459106	410.1967163
2.383333333	348.222229	406.444458
2.386111111	349	400.75
2.391666667	342.5	402
2.4	338	405
2.405555556	338.2584229	402.4382019
2.411111111	336.1428528	405.1428528
2.419444444	332.5	406.5454407
2.422222222	332.527771	409.055542
2.427777778	330.2894592	408.5
2.436111111	330.6612854	408.1774292
2.438888889	326.9493713	410.759491
2.441666667	324.1771545	411.1929016
2.466666667	327.5	408.5
2.472222222	327.5	407.5
2.488888889	329	408.5
2.491666667	328.907074	407.7079773
2.505555556	327.0545349	409.6454468
2.508333333	325.3214417	414.5892944
2.511111111	323.2867432	412.9786682
2.516666667	322.9565125	412.1739197
2.538888889	323.4320984	411.6419678
2.541666667	323.5	410.5
2.572222222	326	411
2.591666667	329.5	408.5
2.594444444	331	407.5
2.619444444	327.7139282	411.5746155
2.622222222	329.3666687	410.6333313
2.65	323.1140442	415.3070068
2.666666667	321.0714417	414.2142944
2.669444444	323	413.125
2.672222222	317.7364807	412.9459534
2.675	317.0951233	409.8658447
2.677777778	316	411
2.686111111	315	415.5
2.688888889	316.2647095	417.8529358
2.691666667	318.1000061	415.1000061
2.702777778	319.078949	410.5
2.705555556	319	408.5
2.708333333	317.5	405.5
2.719444444	313	408.5
2.722222222	314.5	411.4565125
2.730555556	312.5	412.5
2.736111111	311.5743713	416.2438049
2.744444444	315.1440735	414.3305054
2.75	317.5458679	413.1054993
2.755555556	316.5649719	412.5505371
2.766666667	314.0882263	407.5
2.772222222	311.8765259	409.7145691
2.777777778	307.8662109	411.8239441
2.783333333	308	414.5
2.794444444	309	416.5
2.797222222	313	416
2.808333333	314.7212524	410.1283264
2.811111111	312	410
2.822222222	307	409.6666565
2.825	304.0370483	412.1851807
2.833333333	307.25	414.75
2.844444444	306.5	416.5
2.847222222	307.7368469	417.1954956
2.858333333	311	413.5
2.872222222	307.5	412.5
2.877777778	308.5	407
2.888888889	304.8616943	409.4957581
2.897222222	302.5	413
2.9	302	412.5
2.908333333	301.1521606	413.5
2.916666667	305.9473572	416.4736938
2.919444444	304.6764832	412.0588379
2.927777778	306.5	410
2.938888889	303.9257813	408.890625
2.95	298.875	411.875
2.955555556	296.5	412.5
2.966666667	296.5	411.5
2.969444444	292.3539734	414.8495483
2.972222222	292	413.5
2.975	290.884613	415.1923218
2.980555556	290.0731812	413.8536682
2.983333333	288.4803162	411.7165222
2.986111111	286.3912964	406.9130554
3.016666667	288	409.5
3.019444444	288.3613281	407.1569214
3.038888889	289	405.5
3.041666667	285.5909119	407.5454407
3.044444444	286.3064575	410.9946289
3.061111111	282.8250122	413
3.063888889	283.3798828	413.2012939
3.086111111	284.6578979	413.6578979
3.088888889	289	412.5
3.1	286.5	410.5
3.102777778	288	412.1666565
3.105555556	285.5	407.5
3.119444444	283.5	413
3.122222222	284.5	412.6499939
3.133333333	283.0384521	411.115387
3.138888889	283.9761963	416
3.152777778	288.5	411.5
3.166666667	287.7128906	411.4483948
3.180555556	287.9545593	407.3181763
3.191666667	282.216217	409.0270386
3.194444444	281	408
3.202777778	281	409
3.205555556	279	407
3.208333333	277.5	407.5
3.216666667	278.134613	409
3.238888889	276	409.5
3.241666667	273	409.2000122
3.244444444	274.0890503	408.3630066
3.266666667	269	409.5
3.272222222	264.5	405
3.286111111	268.5	404
3.302777778	266.9049683	399.2603455
3.316666667	266.209259	401.3898621
3.330555556	272.0811462	399.2120361
3.333333333	268.5740662	399.3518372
3.336111111	267.5	398.5
3.338888889	265.5	398
3.35	264.5	403.5
3.352777778	266.7843323	398.899353
3.355555556	265.7105408	400.3421021
3.366666667	267.3936157	403.2127686
3.369444444	267.612915	402.1612854
3.377777778	268.672699	400.8895569
3.383333333	268	401
3.394444444	266.5	398.5
3.397222222	262.5	403
3.411111111	260.3571472	402.7857056
3.413888889	262.8836365	404.29245
3.436111111	267.5122681	403.5429382
3.438888889	267.368927	401.3726501
3.441666667	266	397.5
3.452777778	264.5	399.5
3.455555556	264	402.5
3.466666667	264	402.5
3.469444444	260.5	404
3.472222222	261.8387146	405.9354858
3.475	263.435791	406.9128418
3.486111111	265.7935791	407.1972351
3.505555556	264.6951294	405.1585388
3.516666667	269.067749	407.3064575
3.525	267.5	405.5
3.538888889	261.6785583	402
3.558333333	259.2681274	404.4275513
3.561111111	260.7150574	406.7473145
3.577777778	265.0769348	408.1538391
3.602777778	267	404
3.605555556	268.2826233	401.2826233
3.608333333	263	400.4500122
3.611111111	261.8947449	402
3.633333333	259	405
3.644444444	260	407
3.666666667	262.0423584	403.8220215
3.683333333	265.5	404.5
3.686111111	261	401
3.688888889	258.1111145	400.222229
3.705555556	256	401.5
3.708333333	253.4875031	402.9249878
3.719444444	256.5	404.5
3.722222222	256.4842834	405.9397888
3.738888889	259.6741638	401.9382019
3.761111111	260.4686584	401.3996887
3.777777778	257.5	401
3.780555556	251.7702637	401.4189148
3.786111111	250.8225861	404.3387146
3.797222222	248.7767792	404.5223083
3.8	247.5	408
3.805555556	251	408
3.811111111	252.5	409.5
3.827777778	251.2561035	402.2561035
3.833333333	248.9146271	404.1829224
3.836111111	247.5	404.5
3.85	246.75	412.75
3.866666667	248.5599976	412
3.869444444	252.5	411.5
3.883333333	252	407.1666565
3.891666667	251.9672089	410.557373
3.908333333	251.5	409.5
3.922222222	243.5	408
3.966666667	242.1358643	412.8478394
3.994444444	240.8684235	414.7105408
4	239.578949	416.1578979
4.002777778	233.9341125	418.4728699
4.011111111	235	419
4.025	233.5223389	417.7402344
4.133333333	234.5909119	413.7954559
4.152777778	237.5	415.6428528
4.177777778	242.3399963	412.4599915
4.186111111	243.8333282	411.4629517
4.188888889	245.8449707	409.927948
4.2	241	406.5
4.211111111	238.5	409.5
4.222222222	237.3614502	411.4457703
4.225	235.5689697	409.5689697
4.241666667	235.4424438	413.6690674
4.25	235.6354523	415.3844604
4.252777778	240.0313873	414.3493652
4.269444444	241.7142792	407.7142944
4.272222222	243.7307739	411.884613
4.283333333	243.2423706	410.3610229
4.286111111	240	407
4.288888889	232.25	415
4.291666667	232.5	412
4.313888889	233.5689697	411.258606
4.316666667	234.1190491	413.9476318
4.319444444	234.4105072	414.4221802
4.338888889	235.7758636	417.2241516
4.344444444	237	413.5
4.347222222	235.6111145	411.6666565
4.35	235.91362	409.4266968
4.372222222	235.5	415
4.402777778	230.5	416.5
4.425	229.1239624	416.0082703
4.441666667	227.5	417
4.452777778	225.5474854	419.5148315
4.466666667	222	417.5
4.505555556	219.5869598	413.5869446
4.508333333	217.5	414.5
4.522222222	217	409.5
4.536111111	217.0365906	413.2561035
4.55	220	411
4.561111111	221.5	411.5
4.575	221.7640533	411.4266357
4.588888889	224.5	412.5
4.605555556	227.5	415.5
4.608333333	227.5	413
4.622222222	231.5	415
4.625	234.1428528	416.7142944
4.630555556	237.5454559	415.7045593
4.638888889	236.0882416	412.5
4.65	236	413.5
4.663888889	230.0241089	412.326355
4.677777778	226.283783	413.9826355
4.694444444	224.0775146	417.5790405
4.7	227.5	419
4.727777778	231.8620758	417.4827576
4.738888889	231.5	418.5
4.744444444	230.5	417.4230652
4.747222222	231	418.5
4.766666667	225	421
4.772222222	226.6144562	422.8554077
4.786111111	227.5	424.8333435
4.788888889	229.179245	425.64151
4.805555556	232	420.5
4.813888889	232	421
4.816666667	234.4390259	418.8292542
4.838888889	233.0412445	421.4226685
4.841666667	228.8945007	420.4541321
4.861111111	227	418.5
4.886111111	223.7391357	424.2173767
4.897222222	222.9696198	424.3950195
4.9	222.277771	423.722229
4.925	223.4871826	427.0256348
4.927777778	220.25	431.25
4.941666667	221.7758636	427.2241516
4.958333333	221	428.5
4.972222222	223	431.3571472
4.975	220.5	428.5
4.988888889	221	428.5
4.991666667	217.5	430
4.994444444	216.5	430
5.005555556	214.8214264	426.8928528
5.111111111	220.5792084	421.8564453
5.15	220	421
5.161111111	220.7021637	421.6083069
5.180555556	215.5	421.8157959
5.188888889	215.3876343	427.0505676
5.266666667	226	425
5.291666667	219.1140289	423.3070068
5.294444444	219.5	421.5
5.313888889	214	422.5
5.338888889	212.5892792	427.3214417
5.361111111	208.2926788	427.2601624
5.391666667	209.5	432.884613
5.422222222	207.5	435
5.444444444	211	436.4285583
5.469444444	206.8030243	438.3282776
5.488888889	206.5	440
5.491666667	209.5	443.5
5.516666667	207	443
5.536111111	204.4752502	442.3465271
5.602777778	199.5	437
5.605555556	200.5	439.5
5.622222222	198.0841522	436.3019714
5.641666667	197.2894745	437.7105408
5.655555556	199	432.2999878
5.675	204.5085144	437.3808594
5.677777778	207.8362885	437.2698975
5.736111111	207	434.5
5.75	206.1923065	435.5
5.758333333	205.8482208	435.2321472
5.766666667	202.2857208	435.1428528
5.775	201.3252411	438.868927
5.786111111	203.6904755	439.8809509
5.8	207.5	440.5
5.816666667	208.5	435.5
5.825	204.4166718	434.7916565
5.836111111	203.6643829	433.8904114
5.844444444	201.7206421	436.1263428
5.852777778	202	441.5
5.855555556	201.2058868	440.7941284
5.861111111	204.9642792	442.4500122
5.872222222	206.5	439
5.880555556	206.4565277	436.8478394
5.883333333	205.0175476	435.9561462
5.911111111	200.2121277	435.3712158
5.919444444	199.5	438
5.936111111	201.5874939	443.0375061
5.95	206.3333282	446.25
5.983333333	206.394043	440.0827942
5.988888889	207.7647095	437.6764832
6.005555556	204.8478241	436.9347839
6.016666667	200.4375	438.8125
6.025	203.5	441.4599915
6.036111111	203.2700806	441.2627869
6.055555556	207.4629669	444.9814758
6.058333333	208.5833282	445
6.075	208.5	442
6.086111111	205.8582153	441.5671692
6.105555556	204.4395599	440.3955994
6.111111111	201.5833282	442
6.119444444	202.5	444
6.144444444	207.4166718	447.5
6.155555556	209	444
6.161111111	229.0865936	481.596756
6.188888889	204.9198456	446.9656372
6.194444444	203.7957001	446.7526855
6.205555556	203.5	446.5
6.211111111	207.9837189	450.6627808
6.227777778	207.6160278	445.8922729
6.233333333	207	445.5
6.236111111	209	444
6.252777778	205.5	447
6.3	200.5	448.5
6.336111111	226.1285324	484.053299
6.344444444	196.1923065	449.2692261
6.358333333	194.5	450.5
6.369444444	198	455.75
6.372222222	188.523056	453.6959534
6.394444444	186.2945709	454.3062134
6.427777778	189.1000061	457.5
6.491666667	191.5	454
6.511111111	193.1509399	451.9622498
6.522222222	188.7424316	452.2575684
6.533333333	186.859375	454.15625
6.544444444	187	459
6.55	190	455.5
6.552777778	191.5	454
6.558333333	191.9301605	449.717865
6.569444444	190.8970642	451.1176453
6.572222222	185.6844635	452.0339661
6.586111111	184.1666718	455
6.588888889	190	454
6.591666667	192.5	452.5
6.594444444	187.75	454
6.702777778	196.5140228	461.1869202
6.705555556	193.9560699	459.0983276
6.708333333	194.5285645	459.1971436
6.711111111	191.5571442	461.1285706
6.725	191	463.34375
6.727777778	190.5	465.5
6.738888889	192	467
6.741666667	197	465.5
6.744444444	192.5	463.5
6.761111111	194.5	462.5
6.769444444	189.6935425	461.3064575
6.788888889	185.5	467.3636475
6.805555556	189	469
6.808333333	189.7586212	470.2930908
6.844444444	195	468.9090881
6.858333333	198.5	475
6.869444444	198.5769196	478.5769348
6.891666667	200	474.5
6.894444444	199.1923065	479.3461609
6.919444444	194	482
6.922222222	193.5806427	482.7096863
6.952777778	190.625	486
6.955555556	190.6586609	486.5961609
6.983333333	194.25	483.5
6.986111111	194.0234833	483.077179
7	193.65625	480.8125
7.005555556	192	482
7.022222222	189.8979645	482.4898071
7.025	192.5434723	484.5434875
7.041666667	194.4468079	486.9042664
7.061111111	194.4562073	481.3357544
7.072222222	195	481
7.094444444	221.1174164	499.513031
7.122222222	191	483.5
7.194444444	185.75	493
7.208333333	185.6315765	495
7.227777778	182.3235321	491.5
7.25	178.4047546	492.5476074
7.266666667	176.745285	492.6697998
7.286111111	175.8621979	489.8582764
7.305555556	177	489
7.325	175.3755341	488.6116028
7.344444444	169.1823578	485.2411804
7.361111111	170.6267548	481.7394409
7.375	169	482
7.386111111	166.9563141	480.3349609
7.4	167	472
7.408333333	167.062088	471.3169861
7.419444444	168	472
7.436111111	166.8000031	470.1000061
7.45	168	464
7.452777778	168	464
7.461111111	166.7155151	459.8275757
7.483333333	168.9899292	456.8892517
7.486111111	167.5	453.4166565
7.5	169.3936157	452.3616943
7.505555556	167.8552704	453.1907959
7.508333333	168.5	450.5
7.516666667	171	445.5
7.519444444	173.384613	446.7692261
7.522222222	173.5	444
7.525	173	438.5
7.527777778	170.5	438.5
7.530555556	166.7196198	436.9299011
7.533333333	160	436
7.536111111	155.1140289	438.6929932
7.538888889	154.0034943	444.758728
7.541666667	156	439.5
7.544444444	159.6650543	433.2184448
7.552777778	158.5	431
7.555555556	153.6958771	428.2628784
7.558333333	149	438
7.561111111	150	447.5
7.563888889	161.659317	445.252533
7.575	157.977066	436.8945007
7.580555556	156.6111145	435.3888855
7.622222222	158.5	432.5
7.641666667	157.8043518	429.8043518
7.652777778	153.4166718	430.944458
7.655555556	149.5158691	432.6745911
7.666666667	153	439
7.672222222	157.5	437
7.675	159.6993103	434.9089355
7.677777778	160.9512177	428.8048706
7.688888889	157.5	431
7.694444444	156.3734131	427.892395
7.697222222	152.85849	429.9056702
7.702777778	152.9375	434.6875
7.705555556	151.6722107	434.8383789
7.708333333	151	435.5
7.711111111	156.8295746	437.5788879
7.719444444	162.8177643	436.5934448
7.722222222	162.1842041	431.5526428
7.725	157.3928528	431.2767944
7.727777778	153.962616	430.8271179
7.738888889	150.5	435.5
7.741666667	152.6086884	437.710144
7.744444444	156.5	443
7.758333333	160.745285	443.5094299
7.761111111	161.6600037	440.6600037
7.763888889	160.3000031	436.5
7.766666667	157.5	436.5
7.780555556	153.8814392	436.2800598
7.783333333	151	439
7.8	151.8333282	443.5
7.805555556	155.6634674	445.740387
7.808333333	155.4321442	443.157135
7.811111111	160.840271	444.3611145
7.813888889	160.7565155	437.3912964
7.816666667	159.5	434.8636475
7.819444444	154	437
7.822222222	152	441
7.825	156.6201782	445.5515137
7.827777778	163.6746979	450.4307251
7.852777778	165.3333282	446
7.855555556	166	445
7.858333333	165.4104462	443.2313538
7.875	162.4135284	442.5413513
7.877777778	159.5	442
7.880555556	158.7277832	443.9111023
7.886111111	161.4160309	445.797699
7.891666667	162.8246765	447.5130005
7.9	163.2702637	442.4459534
7.905555556	161.660141	440.2971497
7.913888889	158	441
7.916666667	154.5	442
7.925	155.4913025	444.2623291
7.930555556	156	448.5
7.938888889	156.5	448.5
7.941666667	157.5	448
7.947222222	160	445
7.952777778	158	447
7.955555556	161	445.5
7.958333333	155.7608643	443.5
7.963888889	156.5	444.4090881
7.969444444	157	449.5
7.980555556	154.6111145	448.6111145
7.986111111	161.0203247	452.2886047
7.994444444	159	449.5
8	160.4032288	449.4032288
8.013888889	159	447.5
8.027777778	156.0976105	444.9063721
8.030555556	154.0454559	449.4090881
8.036111111	154	455.5
8.044444444	154.144577	451.6144714
8.05	149.0365906	452.1829224
8.055555556	149.1385498	456.6686707
8.063888889	146	460.5
8.069444444	147.2464752	464.1443787
8.077777778	153.5862122	465.7672424
8.080555556	154	469
8.083333333	155.5	469.1666565
8.091666667	158	468
8.1	163.9181824	468.2563782
8.108333333	167.5	469
8.111111111	164.723877	468.8283691
8.127777778	166.8999939	461.7999878
8.133333333	166.8148193	462.2160645
8.144444444	166.9499969	461.0499878
8.15	168	458
8.161111111	167.9666595	455.5
8.169444444	167.6379242	455.4310303
8.177777778	168	451
8.188888889	171.8333282	452.5
8.194444444	172.127655	450.5638428
8.202777778	169	448
8.205555556	173.3310852	448.5540466
8.208333333	171.8925171	443.5560608
8.225	170.7973022	441.7973022
8.227777778	167	442
8.230555556	164.8823547	440
8.238888889	163.5	438
8.241666667	165	440
8.244444444	161.5521393	443.6184692
8.247222222	155.5	447.5
8.25	164	446.5
8.266666667	168.0289307	441.0041199
8.269444444	169.5	439.5
8.275	171.3571472	436.4142761
8.277777778	168.5081329	435.6924133
8.291666667	160.4415588	433.2012939
8.294444444	164.4629669	432.2314758
8.3	162	430
8.302777778	159.9403687	437.178894
8.305555556	155.5	443
8.316666667	153.3684235	446.7236938
8.319444444	161.3504639	452.4719543
8.322222222	171.4392242	450.2679443
8.325	177.0714264	443.5
8.35	172.160553	441.6284485
8.366666667	174.4322052	435.0593262
8.369444444	173.765213	431.4608765
8.383333333	174	427
8.386111111	174.2105255	424
8.397222222	176.3406219	420.65625
8.4	173.4761963	419.0952454
8.402777778	172.9850159	419.0667725
8.405555556	173.1666718	416.5
8.408333333	166.5689697	415
8.411111111	164	412
8.413888889	155	410.5
8.416666667	150	413.5
8.419444444	144	417
8.422222222	140.5	423.5
8.425	135.2731628	432.095459
8.427777778	131.5	436
8.430555556	142.5	441
8.433333333	150.5	436
8.455555556	155.2978668	437.4893494
8.458333333	155.7076111	433.0328674
8.461111111	156	424.5
8.463888889	153.5	418
8.466666667	143.8874512	412.8763733
8.469444444	135.5	401.5
8.5	133	408
8.508333333	130.5	410
8.511111111	131.9705811	413.4664001
8.522222222	136.7727203	418.5909119
8.525	140.9621582	417.3605652
8.536111111	139.5437927	412.1934204
8.538888889	140.0440369	411.8937683
8.55	132.5749969	407.625
8.555555556	130.3040314	411.5230408
8.558333333	133.6519012	414.2341919
8.561111111	140.154129	417.5075073
8.572222222	139.8178864	414.5993347
8.575	142.4615326	412.384613
8.577777778	143	409.5
8.588888889	137.5	407.5
8.591666667	135.7157898	411.1368408
8.594444444	135.6447296	415.7763062
8.597222222	140.9606781	411.7191162
8.6	142.7514191	411.1158142
8.602777778	138	411.5
8.613888889	134	416
8.616666667	135.1399994	417.5599976
8.619444444	141.25	414.5
8.627777778	138.5454559	419
8.633333333	141.5	421.5
8.638888889	144.5	418.5
8.641666667	152	425
8.652777778	157	426
8.658333333	162.6111145	421.4629517
8.661111111	165.5	426
8.675	169.1575317	424.9383545
8.677777778	170	427
8.697222222	171	432
8.7	172.6899261	434.2247925
8.713888889	173.5	441
8.719444444	176.1236572	443.5322571
8.725	178.0527344	450.0636292
8.733333333	181.875	459.5
8.741666667	180	460
8.744444444	177.5	464
8.75	176.2965088	467.8721008
8.769444444	169.5	468.5
8.772222222	170.2804871	475.7195129
8.775	171.185257	476.5916443
8.777777778	173.5099945	481.8399963
8.838888889	183.7660522	482.3348694
8.844444444	185.5	481.5
8.85	182	479
8.852777778	179.5	480.5
8.858333333	179.5	483.5
8.872222222	183.4183655	484.7653198
8.875	185	485
8.886111111	186.5	480.5
8.888888889	185.2718048	479.0838928
8.908333333	184.837204	484.8604736
8.911111111	185.5	484
8.919444444	187	487.5
8.925	187.5	487.5
8.927777778	189	485
8.938888889	187.5	485
8.944444444	183	484.5
8.955555556	184.2346954	487.1530762
8.961111111	186	489
8.972222222	186.5	494
8.988888889	194	493.5
8.991666667	195.5	493.5
8.994444444	195.8972626	492.4862976
9.005555556	195.2941132	494
9.008333333	197.5	494.5
9.011111111	199.5232544	497.7092896
9.027777778	202.0584412	497.7337646
9.044444444	199.8435516	502.4447937
9.05	195.2391357	505.4456482
9.052777778	192.5	500.5
9.069444444	186.5454559	505.5
9.072222222	181	505
9.116666667	179	503
9.119444444	182	500.5
9.155555556	179.5	497.5
9.158333333	177	495
9.161111111	176	494.5
9.177777778	174.722229	495.7592468
9.183333333	176.5769196	498.8076782
9.2	176.5	495.5
9.208333333	177.5462189	492.420166
9.211111111	176.5	494
9.216666667	174	493
9.225	174.4223328	496.1990356
9.227777778	177	496.5
9.233333333	177.5	494.5
9.244444444	177.7653046	496.1530762
9.261111111	178.0747986	491.6929016
9.275	172.7449036	496.1734619
9.288888889	177	495.5
9.3	178.884613	491.6538391
9.302777778	183.3597565	491.5609741
9.311111111	179	490.3333435
9.316666667	180.5454559	490.9090881
9.319444444	179	492.8912964
9.333333333	183.7857208	494.5
9.338888889	187.5	496.5
9.35	186.326767	496.0039368
9.361111111	191	490.5
9.375	186.3333282	488
9.391666667	187.5	491.5
9.408333333	184	492.5
9.419444444	181	499.5
9.422222222	177.4541321	500.8945007
9.425	177.5	507.5
9.427777778	173.5	515.5
9.430555556	177.5	521.5
9.45	184.5	528.5
9.455555556	180.5	532
9.461111111	184	532
9.466666667	181	543.5
9.469444444	180.6799927	549.5800171
9.472222222	182.0822754	550.8860474
9.483333333	182.5	553
9.486111111	177	557.8157959
9.488888889	174.625	564.625
9.491666667	169	567.5
9.497222222	169.3955994	572.5054932
9.5	168.0121918	577.1829224
9.502777778	172.0454559	578.2272949
9.505555556	172.3888855	583.722229
9.527777778	175	583.333313
9.544444444	176.4166718	582.166687
9.55	180.5909119	585.5908813
9.552777778	187	583
9.555555556	191	581
9.558333333	193.8676453	580.5147095
9.561111111	195.4133911	577.397644
9.563888889	202.0406799	583.2220154
9.566666667	198	569.5
9.569444444	199.375	563.75
9.572222222	193.7115326	564.8653564
9.575	185.8084106	563.1074829
9.577777778	185.3663635	563.1174927
9.583333333	181.5	571
9.586111111	188.8513489	571.4189453
9.588888889	192.2433624	570.5796509
9.602777778	190.5561829	568.4606934
9.605555556	193	566
9.616666667	192	562.5
9.619444444	191.9549713	559.9265137
9.622222222	189.1299591	559.5264282
9.641666667	186.1176453	558.5882568
9.644444444	185.6739197	557.6521606
9.652777778	185.5	558.5
9.655555556	184.1363678	561.8636475
9.658333333	183.1428528	559.1428833
9.669444444	185.4878082	561.8841553
9.683333333	188.3421021	558.0263062
9.697222222	189.1484375	555.40625
9.702777778	185	555
9.713888889	184.7083282	558
9.719444444	184.5	557
9.727777778	187.5769196	557.8846436
9.736111111	191	561
9.744444444	190.1219482	557.7561035
9.752777778	192	554
9.761111111	191.3766479	552.4735718
9.766666667	190.036087	554.664978
9.772222222	184.8030243	556.2879028
9.775	187.4018707	556.6682129
9.777777778	186.8095245	560
9.788888889	189.1315765	558.6842041
9.791666667	187.5	556
9.794444444	191.372879	553.6101685
9.805555556	190.6818237	556.8636475
9.808333333	191	555.5
9.822222222	187.3700409	555.9873657
9.825	189	557.888916
9.827777778	191.5	562
9.841666667	192.3070221	558.8742676
9.844444444	193	557.5
9.855555556	191.0368347	558.2263184
9.858333333	192.8868561	555.857666
9.866666667	190.7692261	557
9.875	189.3333282	554.5
9.877777778	189.5	557.5
9.891666667	192.0348816	560.1046753
9.894444444	190.9135284	555.5375977
9.905555556	190.5	562.833313
9.908333333	190.5	563
9.916666667	194.8055573	561.361084
9.922222222	193	562.6500244
9.927777778	194.7568817	563.8577881
9.933333333	192.5	569.7000122
9.936111111	191.8161316	573.3709717
9.938888889	191.5	579.5
9.941666667	188.5	579
9.952777778	188.5172424	582.4310303
9.955555556	197	587.4285583
9.958333333	189	592.0769043
9.966666667	191.4415588	592.6038818
9.969444444	193	597
9.972222222	192	596.5
9.977777778	192.8636322	598.2272949
9.980555556	191	598
9.983333333	198	603
9.986111111	198.2313385	607.2910156
9.988888889	202.5	604.5
