# Supplementary material for: Lithium-ion battery components are at the nexus of sustainable energy and environmental release of per- and polyfluoroalkyl substances
Source: Nat Commun. 2024 Jul 8;15:5548. doi: 10.1038/s41467-024-49753-5 (PMC11231300; doi:10.1038/s41467-024-49753-5)
Supplement: Supplementary file 6 — Source Data [file 41467_2024_49753_MOESM6_ESM.zip › Track density raw data - Full set/Control - 0 ng_L bis-FMeSI/Replicate 1.csv]

Time (min)	x-position	y-position
0.008333333	214.2522125	687.3495483
0.036111111	209	691
0.05	214.1000061	704.9000244
0.052777778	219.5	705.5
0.055555556	227.5	705
0.094444444	170.7666626	688.2333374
0.1	162.6111145	690.666687
0.108333333	159.5	669.5
0.111111111	159	657
0.122222222	167	630
0.127777778	168.0618591	617.2680664
0.133333333	177.5	601.5
0.136111111	182.5	594.5
0.138888889	190.2468414	590.9177246
0.586111111	262.5	559.5
0.591666667	266.5	551
0.594444444	273.277771	543.611084
0.6	283.5	540.5
0.602777778	293.5	541.5
0.608333333	300.5	546.5
0.669444444	388.0909119	607
0.694444444	416	615.5
0.697222222	423.0714417	623.6428833
0.7	433.1625061	635.1500244
0.702777778	429.3529358	636.2794189
0.722222222	428.8789368	635.7263184
0.727777778	432.163208	629.6761475
0.738888889	438.5	605
0.741666667	440	597.5
0.744444444	443	588
0.75	447	579
0.752777778	451	566
0.755555556	452.6325378	562.4699097
0.761111111	453.3695679	555.7318726
0.763888889	458	549
0.766666667	463.3333435	541.333313
0.769444444	468	535.5
0.775	469	534
0.777777778	476.3556824	536.7474365
0.788888889	491	539.5
0.791666667	495.0245972	546.4180298
0.794444444	496.5	550.4473877
0.797222222	495.5	555
0.8	496.080658	559.5645142
0.802777778	494.8874207	560.4057617
0.805555556	488.6964417	563.7678833
0.811111111	482.5	569.5
0.813888889	470.2999878	574.9000244
0.816666667	457	580
0.822222222	445.6499939	583.3499756
0.825	433.5	584.5
0.827777778	423.7631531	584.2894897
0.833333333	399.4171448	578.1183472
0.836111111	393.2645569	573.1786499
0.866666667	367	492
0.872222222	371.5	483
0.875	378.4565125	475.5652161
0.883333333	387.5	462
0.886111111	397	455
0.891666667	405.6774292	453.1612854
0.894444444	416.2999878	448.5
0.902777778	433	452
0.958333333	464.7575684	458.7272644
0.961111111	463.5	454.5
0.966666667	451	447.5
0.983333333	445.5333252	425.4666748
0.986111111	437.5	430.5
0.988888889	439.7083435	435.8541565
1.008333333	444	436.1818237
1.011111111	443	442.5
1.016666667	439	444.5
1.027777778	441.5	439.5
1.036111111	441	445.5
1.05	428.5	428.5
1.052777778	428.5	426.5
1.055555556	438	428.5
1.175	457.5	434
1.177777778	461.2857056	435.8571472
1.188888889	463.65065	441.112442
1.194444444	451.5	441.5
1.2	431.4285583	444.8571472
1.205555556	420	439
1.208333333	412.2600098	441
1.213888889	401.4629517	441.5
1.216666667	389.0544434	443.4108887
1.222222222	381	447
1.225	377.2333374	447.2333374
1.227777778	371	447.5
1.230555556	367.5	441
1.236111111	362.5982056	442.96875
1.238888889	360.5	438
1.241666667	360.5	435.3888855
1.244444444	360	432
1.247222222	358.5	427
1.252777778	360.0111084	422.8777771
1.261111111	361.0869446	418.8695679
1.272222222	343.7000122	418.5
1.275	337	418.5
1.283333333	316.7264099	416.8710632
1.286111111	299.5	416
1.288888889	292.6190491	417
1.297222222	280.0165405	419.9380188
1.3	268.6379395	419.5
1.302777778	261	415
1.308333333	238.5	422
1.311111111	225.8687897	422.875885
1.313888889	219.5	425
1.316666667	211.2484589	424.8926392
1.319444444	204.65625	426
1.322222222	201.5	425
1.325	195.7941132	423.0294189
1.327777778	195.6052704	420.2894592
1.338888889	191.7290802	409.2489014
1.344444444	192.8375854	401.7993774
1.347222222	195.5	395.5
1.35	194.995575	385.8849487
1.352777778	200	379.5
1.361111111	204.5430145	369.6612854
1.363888889	208	363.5
1.366666667	212.5	356
1.375	220.5	343.5
1.380555556	223.0416718	333.9166565
1.386111111	230	327.5
1.388888889	233.2441864	319.9186096
1.394444444	238	311.5
1.397222222	233.3607635	307.7658081
1.402777778	237	299.3478394
1.408333333	238.9756165	290.0091553
1.411111111	235	291
1.413888889	236.4594574	292.7297363
1.416666667	239.5	291.1956482
1.422222222	236	282
1.427777778	235.0485382	277.1941833
1.433333333	236	267.6087036
1.436111111	232	267.5
1.441666667	230.2525787	260.3556824
1.447222222	233.722229	259.5
1.538888889	233	258
1.544444444	235.3786469	257.7087402
1.588888889	238.6938782	259.5101929
1.591666667	242.1645966	259.2080688
1.594444444	245	260.5
1.675	254.1923065	285.5
1.677777778	256.5	285.5
1.691666667	260.3250122	286.5750122
1.694444444	268.3636475	286
1.697222222	275.3372192	288.0162659
1.7	277.3582153	283.8059692
1.711111111	281.387146	285.7490234
1.716666667	289.5	285
1.719444444	293.5	285.5
1.730555556	306	287
1.738888889	310.5	295
1.744444444	311.1422729	302.6707458
1.75	309.5	310
1.761111111	304.1315918	314.1842041
1.763888889	299	320
1.766666667	293.5	317.3181763
1.769444444	290.2323914	321.8051758
1.777777778	288	320
1.783333333	281.9705811	318.1470642
1.788888889	274.241394	319.4569092
1.802777778	267.5	317.5
1.805555556	264.4761963	317
1.808333333	259	322
1.816666667	255.5	327
1.819444444	253.3085175	330.8829651
1.822222222	253	335
1.830555556	250.5806427	339.7742004
1.836111111	250.1741638	347.6797791
1.844444444	253	352.5
1.85	255.6209717	362.6612854
1.861111111	264.0722656	366.2919006
1.863888889	263.5	368
1.866666667	265.5396729	370.222229
1.869444444	275.625	370.125
1.872222222	276.5	368.5
1.883333333	279.7999878	367.7999878
1.888888889	285.3703613	356.8888855
1.894444444	285	352
1.905555556	290	340.5
1.911111111	289	337
1.913888889	287.2692261	333.5769348
1.919444444	283.5	329.5
1.922222222	276.5	323
1.933333333	268	319
1.936111111	264	317
1.938888889	260	315.5
1.947222222	251.5	319
1.958333333	245	318
1.961111111	239.8116913	324.1320496
1.980555556	225.5	339
1.983333333	218	341
1.994444444	209.7024841	343.8388367
2.002777778	198.6481476	339
2.005555556	193.3202209	333.2303467
2.022222222	180.5	317.5
2.025	178.3000031	308.2999878
2.030555556	173	308.5
2.033333333	172	310.5
2.05	166.4037628	316.9978943
2.058333333	160.5	323.5
2.061111111	157.828125	329.234375
2.063888889	160	333
2.072222222	159.646347	346.8780518
2.075	160.5	348
2.094444444	167	363
2.097222222	171.3571472	368.6428528
2.111111111	177	375.5
2.119444444	181.9444427	381.527771
2.144444444	185	385
2.147222222	188.5127716	390.1723328
2.15	195.5	391.5
2.172222222	198	389.40625
2.175	202	384.5
2.191666667	207.939476	384.6131592
2.252777778	207.5	371.5
2.255555556	203.5	366
2.338888889	195.8504486	354.1525574
3.125	168.5	331
5.772222222	187	394.5
6.783333333	237	421.5
7.419444444	287	399
7.580555556	298	389.5
8.280555556	338.1293335	378.4111938
8.283333333	340.5	373.5
8.527777778	360.2131042	353.5245972
9.008333333	401	347
9.011111111	405.5	351.5
9.127777778	413	355.5
9.141666667	414.5	361.5
9.144444444	418.6018066	363.7514954
9.986111111	428	372.5
