# Supplementary material for: Lithium-ion battery components are at the nexus of sustainable energy and environmental release of per- and polyfluoroalkyl substances
Source: Nat Commun. 2024 Jul 8;15:5548. doi: 10.1038/s41467-024-49753-5 (PMC11231300; doi:10.1038/s41467-024-49753-5)
Supplement: Supplementary file 6 — Source Data [file 41467_2024_49753_MOESM6_ESM.zip › Track density raw data - Full set/Control - 0 ng_L bis-FMeSI/Replicate 9.csv]

Time (min)	x-position	y-position
0	393	486
0.002777778	382.8410339	489.0953674
0.005555556	376	490.5
0.008333333	372	492
0.011111111	367	490.5
0.013888889	359.5	495.5
0.016666667	347.5	496.5
0.019444444	339.75	497.8999939
0.022222222	335.5	497
0.025	329.6794739	500.1282043
0.027777778	329.5	503.5
0.030555556	323.5516663	503.4335938
0.038888889	324.2692261	508.7307739
0.041666667	327.3686218	511.6605835
0.044444444	323.5	509
0.05	325.5	510.5
0.052777778	325.7441101	511.6529541
0.055555556	326.6164246	508.5890503
0.058333333	329	511
0.061111111	329	511.5
0.063888889	334	512.5
0.066666667	331.5656433	513.4189453
0.072222222	330.9037476	515.1711426
0.075	335.5	514.75
0.077777778	331.3450623	523.0352173
0.080555556	327.3709717	527.5
0.083333333	323.5	529.5
0.086111111	320	526
0.088888889	319	524
0.091666667	318	521.5
0.094444444	319	521
0.097222222	318.6155396	518.364563
0.1	319.8250122	515.9500122
0.102777778	321.5	513
0.105555556	319.5	506.9666748
0.108333333	318.5289917	500.3811646
0.111111111	314.5	491.5
0.113888889	313	483
0.125	316.5	469.5
0.127777778	316.5	468
0.144444444	311.5	466.25
0.147222222	314.5	472.5
0.15	305.9153748	470.4538574
0.152777778	302.3050537	477.986084
0.155555556	296.4778748	478.6637268
0.158333333	294.3054504	486.2235413
0.161111111	293	491
0.163888889	292.5	485
0.166666667	298.4025574	479.3898315
0.169444444	301.2775574	469.5038757
0.172222222	297.5	464
0.175	300	458
0.177777778	302.1829224	451.76828
0.188888889	302	450
0.191666667	303.7092896	450.8953552
0.194444444	300.7241821	450.6284485
0.197222222	295.5	452.5
0.2	291.5	462.5
0.202777778	284.0144348	468.7259521
0.205555556	283	471
0.208333333	280.25	466.5
0.211111111	281.5	464.5
0.213888889	280.1363525	462.9545593
0.216666667	277.7674561	458.3023376
0.219444444	276.5	449.5
0.222222222	269.1601868	443.606781
0.225	269.0826721	436.6495972
0.230555556	267	436
0.233333333	264.3946228	439.6883545
0.236111111	266.1785583	441.9508972
0.238888889	266.5	443.5
0.241666667	265.5	444.5
0.244444444	259.9523926	453.0476074
0.247222222	256.7099915	454.6099854
0.255555556	258	455
0.258333333	255.22052	453.6047974
0.261111111	250.5496674	451.9785461
0.263888889	251.5625	449.4375
0.266666667	255	442
0.269444444	261	432
0.272222222	259.3571472	423.5
0.275	263.8732605	417.5967712
0.277777778	267.0963135	412.3575134
0.280555556	270.3963318	409.3719482
0.283333333	276.2923889	404.9671326
0.286111111	267.2472839	459.7608643
0.288888889	275	391
0.291666667	275.5	393.9782715
0.294444444	278	395.5
0.3	281.5	396.25
0.302777778	283.6395264	400.905304
0.305555556	288.0152893	411.2739258
0.308333333	299.7474365	411.6649475
0.311111111	300.6702271	415.2978821
0.313888889	302.9251404	412.6657715
0.316666667	305	411.2857056
0.319444444	303.8031921	413.7449036
0.322222222	306	422.5
0.325	310.0263062	426.078949
0.327777778	311.3186646	428.1839294
0.330555556	311.7987671	424.2134094
0.333333333	308.9050598	419.5063171
0.336111111	307.5	415
0.338888889	308.5837708	408.1858521
0.341666667	302.0251465	404.282135
0.344444444	295.25	405.25
0.347222222	289.6111145	406.5370483
0.35	290.3760986	405.6504517
0.352777778	297.75	408.75
0.355555556	304.398407	409.6229858
0.358333333	310	416
0.361111111	306.5	422.5
0.363888889	310.0115662	429.8034668
0.366666667	310.1666565	427.1666565
0.369444444	313.5	421
0.372222222	318.2576599	411.9234009
0.375	317.419342	403.4032288
0.377777778	319.0588379	395.0441284
0.380555556	318.914856	395.351532
0.383333333	323.4041138	388.7157593
0.386111111	324.3409119	382
0.388888889	331	382.5
0.391666667	341.8000031	376
0.394444444	339.5476074	378.5238037
0.397222222	345.2750854	377.4518127
0.4	345.5833435	378
0.402777778	350.8388062	374.1174927
0.405555556	352.8110962	374.7444458
0.408333333	360.9935913	374.5961609
0.411111111	367.565033	371.5162659
0.427777778	374.5048218	379.2235718
0.430555556	382.466095	378.6186523
0.433333333	384	384.5333252
0.436111111	382.3018799	393.07547
0.438888889	384	401.5
0.441666667	384	408.5
0.444444444	383.5625	420.125
0.455555556	392.5	426
0.458333333	394.8636475	430.6212158
0.461111111	403.5	431.5
0.463888889	414.5279236	432.371521
0.466666667	421.5454407	429.3636475
0.469444444	433	428.5
0.472222222	449.9470673	423.2411804
0.475	461.5	422.5
0.477777778	461.5	426.8999939
0.483333333	459.7543945	430.0745544
0.486111111	462.3404236	431.6383057
0.488888889	461.5	432.5
0.491666667	459	435
0.494444444	462.7105408	441.1315918
0.497222222	466.6354065	448.2708435
0.5	466.5	454.1666565
0.502777778	464.5	456.5
0.505555556	463.1304321	472.8297119
0.508333333	460.9943848	466.915741
0.511111111	463.1666565	475.8333435
0.516666667	473.9776154	487.5978241
0.522222222	476.6290283	496.5967712
0.525	475.0882263	494.3921509
0.527777778	471.5	501
0.530555556	463	508
0.536111111	451.884613	517.0384521
0.541666667	444.5	520
0.544444444	442.2058716	527.1176758
0.547222222	442	540
0.55	438.5	545.6052856
0.552777778	440.8577881	543.5366821
0.555555556	437.1504822	533.1019287
0.558333333	434.3545532	527.5454712
0.561111111	437.5	521.5
0.563888889	438.5	520.5
0.569444444	449	516.5
0.575	457	517.5
0.577777778	469	514
0.586111111	477	503.5
0.588888889	479.5	498.5
0.591666667	480.1490173	493.3388672
0.594444444	477	485
0.6	469	470
0.605555556	467.1891785	459.4324341
0.608333333	464.5	458
0.611111111	465.5	453.5
0.613888889	463.0370483	450.8148193
0.616666667	467	443.5
0.619444444	468.5	436
0.622222222	470.1891785	427.4324341
0.625	466	422
0.627777778	462.5	420.5
0.630555556	456.5	415.3999939
0.633333333	448.5	414
0.636111111	443.5	410.5
0.638888889	435.5524597	410.2307739
0.641666667	427	408
0.644444444	421.8614502	402.3313293
0.647222222	420.8589783	393.7179565
0.65	420.5	387.5
0.655555556	417.875	381.5
0.658333333	422	378
0.661111111	419.5769348	370.9807739
0.669444444	419.2272644	358.1363525
0.672222222	416	355.5
0.675	413.25	347.25
0.677777778	409.7696533	351.6797791
0.683333333	401	354
0.686111111	398.6724243	360.120697
0.697222222	391.09375	364.0625
0.7	382	370.5
0.702777778	375.5	369
0.705555556	367.4331665	373.7365112
0.708333333	365.5192261	373
0.711111111	357	373.5
0.713888889	349.0819702	373.3524475
0.719444444	354.8265381	374.5612183
0.722222222	351	375
0.725	353.2002563	374.3438416
0.727777778	351.5	375
0.730555556	351.4354858	374.080658
0.736111111	348.3309326	377.7980042
0.738888889	346.0894775	370.2263184
0.741666667	344.5	368.5
0.744444444	341.0710449	363.6504211
0.747222222	348.5	358
0.75	357	361.5
0.752777778	364.8948364	361.8605042
0.758333333	368.1000061	365.1000061
0.761111111	371.8230896	361.2077026
0.763888889	374	355.5
0.775	377.5	339.5
0.777777778	370.6666565	325.6666565
0.783333333	372.8165894	322.4978027
0.786111111	377.360321	324.3127136
0.788888889	378.9776001	329.9925232
0.791666667	385.6515198	329.6515198
0.794444444	383.7338562	331.7257996
0.797222222	388.5	336
0.8	392.5	339.5
0.802777778	394.7810059	344.9214783
0.816666667	401	355.5
0.819444444	403.1315918	358.0657959
0.833333333	400.5	355.5
0.836111111	395	363
0.838888889	387.5	369.5
0.841666667	385.2849426	372.8978577
0.844444444	378.2301636	381.0079346
0.847222222	373.8788757	385.4347839
0.85	371.3125	382.6875
0.852777778	366.7010193	387.1391602
0.855555556	364.8170776	394.6951294
0.858333333	369	398
0.861111111	367.6102905	401.0441284
0.863888889	370.4751282	404.2263794
0.866666667	369.4766235	404.8224182
0.869444444	371.5	401.5
0.872222222	379	391
0.875	379.7139587	382.711792
0.877777778	381.7063599	373.0873108
0.880555556	385	371
0.883333333	387.3349915	368.0973511
0.888888889	392.0288391	370.2115479
0.891666667	384.6363525	368.2727356
0.897222222	389.5	368.5
0.9	392.5	369.5
0.902777778	399.5	368
0.905555556	406.7879639	373.6099548
0.908333333	413.5	375.5
0.911111111	418.1808472	379.2872314
0.913888889	421.9179077	384.723877
0.916666667	427.8387756	378.663269
0.919444444	435	378.5
0.922222222	435.7941284	383.3235168
0.925	442	382.5
0.927777778	439.5	379.5
0.930555556	432.5	371.5
0.933333333	428.5	367
0.936111111	424.3333435	363.4166565
0.938888889	421.6254272	364.2425842
0.941666667	413	363.5
0.944444444	403.8333435	364
0.947222222	401	366
0.95	395	362
0.952777778	387.6968384	360.2559204
0.955555556	394.2383423	360.6146851
0.958333333	401.4400024	358
0.963888889	399.3315125	355.3885803
0.966666667	389.5	351
0.969444444	382.7727356	349.2272644
0.972222222	388.5542297	346.1440735
0.975	397.5	347
0.977777778	401.5	345.5
0.983333333	406.5	346
0.986111111	402.1531372	343.5627441
0.988888889	400.2826233	347
0.991666667	395.5484009	351
0.997222222	385.5	352
1	380.4743652	356.0641174
1.005555556	379.5	362.5
1.008333333	385	366.5
1.011111111	389.25	372.75
1.016666667	403	375.5
1.019444444	405.0384521	380.5
1.033333333	405	383.5
1.036111111	408.2999878	386.1000061
1.038888889	414.8173065	393.0064087
1.041666667	420.5	385
1.044444444	424.1368713	381.2039185
1.047222222	426.5	375.5
1.05	428.2368469	369.5350952
1.052777778	430	367.5
1.055555556	423.5	359.5
1.058333333	420.2385864	351.7116089
1.061111111	415.5	349.5
1.066666667	410.2524414	351.1116638
1.069444444	407	348.5
1.072222222	398.8300934	351.8470917
1.075	384.5	356
1.077777778	376	355.5
1.083333333	376.7727356	355
1.086111111	376.0480347	356.2366638
1.088888889	370.8650818	352.5952454
1.094444444	375	356
1.097222222	382.5	364
1.1	389.157959	377.9989929
1.102777778	381.5769348	385.5
1.105555556	372.5	380
1.108333333	371	378.5
1.111111111	374.5	375
1.116666667	380.4315186	377.1438293
1.119444444	381	379.5
1.122222222	375.5	376
1.125	357.9605255	375.75
1.127777778	343.2731934	375.2010193
1.130555556	333.5	384
1.133333333	321.4129639	390.5465698
1.136111111	311.1122437	395.9081726
1.138888889	303.5	404
1.141666667	300.3285828	409.5
1.144444444	295.2717285	415.1304321
1.147222222	291.8070221	431.2324524
1.15	281.29245	438.103775
1.152777778	275.75	447.75
1.155555556	275	459.5
1.158333333	267.5	464
1.161111111	272	467.5
1.163888889	273.5	481
1.166666667	275.6981201	489.7216949
1.169444444	291.5	498.5
1.172222222	292.5	507
1.175	297.5	512.5
1.177777778	303.5	510
1.180555556	315.0995941	520.6230316
1.183333333	324.6739197	532.043457
1.186111111	331.8333435	535.166687
1.188888889	343.5	537
1.191666667	349.4773865	547.5854492
1.194444444	358	548.5
1.197222222	368	544.5
1.2	373.4249878	540.2249756
1.202777778	375.5	543.5
1.205555556	376	547
1.208333333	382	555.7741699
1.211111111	387.5	563
1.216666667	403.2322693	551.1771851
1.219444444	407	542
1.236111111	409.3877563	526.836731
1.238888889	411.1569214	522.0985107
1.247222222	419.3064575	523.6290283
1.25	423.5	526
1.252777778	429	527.5
1.255555556	424.5	535.166687
1.258333333	427	546
1.511111111	414.5	561
1.519444444	411.7089539	563.2462769
1.522222222	411.75	562.75
1.533333333	410.2857056	559.8571167
1.605555556	403.3204041	569.4837036
1.611111111	398.5	565
1.619444444	388.5	555.5
1.622222222	388	549.5
1.627777778	385.2857056	546.2857056
1.630555556	379.5652161	543.543457
1.633333333	374.0609741	542.1219482
1.638888889	369.140625	540.9375
1.644444444	365	543.5
1.647222222	366.2727356	548
1.65	368.3483276	550.4269409
1.652777778	371.5629883	554.5472412
1.655555556	375.5	560
1.658333333	381.8197632	559.6918335
1.666666667	392.5	565.5
1.669444444	400.5	566
1.672222222	406	565
1.675	406.3320923	565.1343384
1.677777778	411.2708435	562.364563
1.683333333	416.7424316	557.2575684
1.686111111	422.2058716	549.3823242
1.688888889	422.5	542
1.694444444	420.5	534.1896362
1.7	421.5	523.3261108
1.702777778	419	519.5
1.705555556	411.7173767	507.1521606
1.708333333	405	495
1.711111111	396.9915161	489.8008423
1.716666667	395.5	480.5
1.722222222	392.5	487.5
1.725	394	496
1.727777778	390	505.3518372
1.733333333	381.2303467	511.3202209
1.736111111	373.5508423	504.5762634
1.738888889	369.7142944	497
1.741666667	365.5089417	494.9821472
1.744444444	366.5	501
1.747222222	357.931366	507.1372681
1.75	356.3947449	504.4473572
1.755555556	358.115387	501.6538391
1.758333333	349.5	498.5
1.761111111	343.5	492
1.763888889	335.5	499.5
1.766666667	332.2335815	500.463501
1.769444444	332.6111145	504.944458
1.772222222	330	508.5
1.775	323.390625	511.71875
1.777777778	321.5	517.5
1.780555556	319.7903137	519.5
1.783333333	313	514.5
1.786111111	312.3358154	514.9925537
1.788888889	307	510.5
1.791666667	308.5	507.5
1.877777778	291.6340637	491.9273682
1.880555556	298.384613	492.0961609
1.883333333	300.5	481.5
1.886111111	301.9864807	476.9324341
1.888888889	309.8980713	476.393219
1.891666667	319.7987366	474.6848145
1.894444444	321.7142944	472.5
1.897222222	325	469.5
1.9	330.8023376	472.9883728
1.905555556	331.5	473
1.908333333	334.2083435	470.625
1.911111111	341.2857056	469
1.913888889	346.4905701	467.2358398
1.916666667	346.8662109	469.6690063
1.919444444	347.5	468.5
1.922222222	352.5	469.5
1.925	355.0585022	468.8849182
1.927777778	355.2619019	466.7380981
1.930555556	359.5	471
1.933333333	363.3181763	466.6818237
1.936111111	364.5476074	464.9285583
1.938888889	368.5	460.5
1.941666667	372.5	457
1.944444444	372.5	448.5
1.947222222	373	443.2391357
1.95	373.8957214	437.9598999
1.952777778	377.3348694	433.5596313
1.958333333	382	433.5
1.961111111	392.5	432
1.966666667	397	427
1.972222222	403.5	419.5
1.975	407.5	417
1.977777778	404.7156982	412.0882263
1.986111111	401	405
1.988888889	397.8275757	397.1379395
1.991666667	395.5	386
1.994444444	391.1238403	382.435791
1.997222222	396	381.5
2	400.5	375
2.016666667	419.5	356.5
2.027777778	418.1875	361.5625
2.030555556	416	357
2.033333333	412.5	356
2.036111111	411.1875	350
2.038888889	403.5	352.5
2.044444444	395	356.5
2.047222222	392	359
2.05	386.6037598	362.2641602
2.052777778	383.3214417	360.3214417
2.055555556	373	356.5
2.058333333	368	354
2.061111111	368.7857056	354.7857056
2.063888889	365	346
2.066666667	307.75	432.75
2.069444444	359	335.5
2.072222222	362.0625	328.0625
2.077777778	354.6191711	319.7745972
2.083333333	351.5	310.9285583
2.088888889	347.5	301.5
2.091666667	340.1372681	302.931366
2.094444444	334	303.5
2.097222222	328.5	306
2.1	318.5	308.5
2.102777778	309	312.5
2.105555556	307.5	311.5
2.108333333	302.419342	316.6451721
2.111111111	292.75	309.75
2.116666667	286	313.1666718
2.119444444	280.2211914	329.8986206
2.122222222	271.4387817	331.1326599
2.125	265.5	336
2.127777778	265.5	336
2.130555556	261.5	335.625
2.133333333	248.9117584	337.5
2.136111111	239	333
2.138888889	232.5	336
2.141666667	229.5	332.5
2.144444444	218.0582581	331.5072937
2.147222222	216.5	328.5
2.15	209	323.5
2.152777778	202	319
2.155555556	196.7050476	314.4116821
2.158333333	191.3175201	313.1715393
2.161111111	187.1600647	313.9785461
2.163888889	183.5	316.5
2.166666667	180.5714264	318.4642944
2.169444444	176.7574921	327.3562927
2.172222222	174.1574554	329.6325989
2.175	168	335
2.177777778	164.7578583	342.4874268
2.180555556	162.5	353
2.183333333	158.6314545	357.9272156
2.186111111	155	364.5
2.188888889	151.5	375
2.191666667	143	385.5
2.194444444	137	394.5
2.197222222	132	402
2.2	126.9026871	409.3255005
2.202777778	123	415
2.205555556	119	423
2.208333333	112.875	430.875
2.211111111	104.5	441
2.213888889	96.5	451.5
2.216666667	91.68343353	452.1065063
2.219444444	89.5	459
2.222222222	84.5	465.5
2.225	78.5	472
2.227777778	69.83478546	476.3565369
2.233333333	157.25	501.25
2.238888889	63.32978821	482.7765808
2.241666667	63	482.2250061
2.244444444	60.5	485.5
2.247222222	55	487
2.25	49.79166794	491.5
2.252777778	49.38000107	491.5
2.261111111	47	488
2.266666667	49.5	489.3333435
2.269444444	48.21787643	493.2597656
2.272222222	56.43150711	490.623291
2.275	60.5	490
2.277777778	71.5	493.5
2.280555556	84.84732819	500.5992432
2.283333333	95.5	506
2.286111111	95.73529053	505.9117737
2.288888889	107.4960022	508.9240112
2.294444444	114.5178604	509.6785583
2.297222222	117.5	516
2.3	127	521.5
2.302777778	135	522
2.305555556	142	528.5
2.308333333	145.2558136	528.4534912
2.311111111	151	532
2.313888889	162	529.25
2.316666667	174.9669037	538.5487671
2.319444444	178.7093048	540.1046753
2.322222222	185.2796631	539.8898315
2.325	189.5	542.5
2.327777778	195.5	542
2.330555556	205.5	543
2.333333333	213	541.5
2.336111111	216.5	537.5
2.338888889	220.617981	533.4775391
2.341666667	222.8863678	534.5908813
2.344444444	224	532.5
2.347222222	229	528
2.35	230.2949829	522.2113037
2.352777778	232.4310303	520.2930908
2.355555556	235.3421021	513.9210815
2.358333333	238.384613	509
2.363888889	242	506.5
2.366666667	248.7121277	497.7154846
2.369444444	255	495
2.372222222	255.9285736	493.3571472
2.375	261.5	491
2.377777778	266.8668213	490.8711853
2.380555556	268	486
2.383333333	276.3444519	486.2745972
2.386111111	279.5	487.5
2.388888889	281.5	484
2.391666667	284	485
2.394444444	289.8599854	482.1400146
2.4	293.5	476.5
2.402777778	300	471
2.405555556	301.3777161	467.8449707
2.408333333	301.5	465
2.411111111	305	459.5
2.416666667	306	447.9310303
2.419444444	303.3663483	438.1210632
2.422222222	312	431
2.425	318	428
2.427777778	320.7857056	422.8333435
2.430555556	324	420.5
2.433333333	335.5	411
2.436111111	343.5	403
2.438888889	353	401.5
2.441666667	354.4552917	398.3410645
2.444444444	367.6745911	400.4523926
2.447222222	375.0851135	398.7872314
2.45	383.2859802	402.6634216
2.452777778	389.5	403
2.455555556	393	409.5
2.458333333	396.1318665	413.3296814
2.461111111	394	427
2.463888889	388.5607605	438.7320557
2.469444444	387.5	444
2.472222222	384.5	450
2.475	380.5	458.5
2.477777778	370.5	468
2.483333333	357.5	478.5
2.486111111	346.5	482.5
2.488888889	336	481.5
2.494444444	325.5	481
2.497222222	315.5	476
2.5	307	472.5
2.502777778	306.8061218	470.1122437
2.505555556	304.5	465
2.516666667	302.2790833	460.325592
2.519444444	302.3292542	460.2804871
2.522222222	308.5926514	462.3532715
2.525	314	467
2.527777778	317	476.5
2.530555556	314	481.5
2.533333333	308.3076782	484.3076782
2.536111111	304	483.5
2.538888889	301.204834	482.5352478
2.541666667	298.5	485
2.544444444	298	485.5
2.55	293.5	482.5
2.552777778	287.0799255	482.1022339
2.555555556	283.5	482
2.558333333	278	482.5
2.561111111	275.921051	481.6929932
2.563888889	271.5	481.5
2.566666667	265.990387	482.9807739
2.569444444	265.8323059	476.0076904
2.572222222	268.5	469.5
2.575	271	460
2.577777778	272	460.8999939
2.580555556	271.2201233	457.4419861
2.583333333	274.9809265	454.797699
2.586111111	278.8103333	452.1896667
2.588888889	282.8595581	451.3314514
2.591666667	287.3645935	451.7291565
2.594444444	288.5	453
2.597222222	291.5	455.5
2.6	293	456.9333191
2.602777778	295.615387	459.615387
2.605555556	297.4724121	459.1896667
2.608333333	299.1107788	462.4131775
2.611111111	300.5	461
2.613888889	303.7000122	457.5799866
2.616666667	307.883728	457.1395264
2.619444444	316.8766022	463.4040985
2.622222222	317.5	456
2.625	323	452.5
2.627777778	330.3671875	451.8515625
2.630555556	332.3978577	446.9032288
2.633333333	340.1764832	440.0588379
2.636111111	344.5	437
2.638888889	343.0734253	434.5139771
2.641666667	348	428.5
2.644444444	349	427.5
2.647222222	354.8513489	424.2702637
2.65	360	421.5
2.652777778	370.3888855	420.6388855
2.655555556	369.1554565	425.6512756
2.658333333	379	428.5
2.661111111	382	432.5
2.663888889	385.6935425	436.1774292
2.666666667	390	437.5
2.669444444	398.5	437
2.672222222	405.5	436.5
2.677777778	413.6348267	435.7247314
2.683333333	419.4090881	431.4090881
2.686111111	427.5	423
2.688888889	434.2631531	420.7368469
2.691666667	441	416.5
2.7	446.6666565	418.5
2.702777778	455	413.6666565
2.705555556	462	416.5
2.713888889	466.2949219	417.7465515
2.719444444	475.4655151	415.741394
2.725	481.030304	415.8686829
2.727777778	481.5	417.5
2.736111111	475.7990417	415.4389038
2.738888889	476.5	417.5
2.741666667	479	420
2.744444444	476.6016846	419.9321899
2.747222222	477.5	428
2.758333333	476.5	439.7257996
2.761111111	478	451
2.763888889	474.5	453.5
2.766666667	470.0895386	456.6652832
2.769444444	472.2158203	459.7050476
2.772222222	471.5	463.8333435
2.775	463	474.5
2.777777778	462	483.5
2.783333333	455	486.5
2.786111111	453.944458	493.5
2.788888889	454.5	500.5
2.791666667	455.5	506.5
2.794444444	450.1724243	513.2207031
2.8	442.5	517.5
2.802777778	436	521
2.805555556	433.8114624	518.2705078
2.808333333	430.0357056	521
2.811111111	426.1666565	520.833313
2.816666667	428.1864319	516.5084839
2.819444444	424.1964417	518.3928833
2.822222222	420.7199402	516.1185303
2.827777778	419	518
2.836111111	407.2200928	509.392334
2.847222222	392.8513489	499.8513489
2.85	387.5	497
2.852777778	388	493
2.855555556	384.37323	489.0070496
2.858333333	377.2055969	486.398468
2.863888889	369	485.5
2.866666667	366.5	480
2.869444444	364	478.5
2.872222222	359.1666565	480.5
2.877777778	355.0848999	480.70755
2.880555556	350.7459106	481.073761
2.883333333	344.5	485
2.886111111	343	489
2.891666667	342.1451721	493.0484009
2.894444444	343	499.5
2.905555556	345.5	513.5
2.911111111	350.5	516.5
2.916666667	351.5	524
2.922222222	357.5	532
2.927777778	355.5	539.2142944
2.930555556	353.5	547.5
2.933333333	352	556
2.936111111	345	555
2.938888889	344	563.5
2.944444444	336	571
2.95	327	572.5
2.952777778	316.078125	574
2.955555556	309	575
2.963888889	299.5	568.5
2.969444444	290.1087036	563.2608643
2.972222222	284.5	560.5
2.975	281.5	559
2.977777778	280.6315918	556.8421021
2.983333333	275.3333435	551
2.986111111	271.5	551
2.988888889	267.530304	551.1060791
2.991666667	265.4166565	554
2.997222222	263	556
3.002777778	256.5	558.5
3.011111111	250.5	562.5
3.016666667	245.5	567.5
3.022222222	241.2763214	572.3157959
3.027777778	233.8829803	573.3085327
3.033333333	227.5	576
3.036111111	223	578
3.038888889	220.8755341	576.0569458
3.041666667	214.530304	575.9242554
3.055555556	208.4310303	572.8620605
3.058333333	199	573
3.061111111	190.5	572
3.066666667	192.5	568.5
3.069444444	193.4215698	568.4411621
3.072222222	187.5	567.5
3.075	188	563
3.077777778	183.5	563.5
3.088888889	172.1000061	563.2999878
3.094444444	164.5363617	565.9545288
3.1	162.7059784	574.4335327
3.102777778	161	579
3.108333333	159	583
3.111111111	159.25	588.75
3.116666667	163.5	595.5
3.119444444	161	596.5
3.122222222	166.4166718	598.104187
3.125	167.3620758	600.258606
3.127777778	170.6206055	601.8467407
3.133333333	172.6877441	606.7452393
3.136111111	174.8125	602
3.138888889	175.8055573	600.805542
3.141666667	174.0609741	597.5731812
3.15	171	589
3.152777778	164.5	588.5
3.155555556	162.5173645	588.0335083
3.158333333	163.222229	586.2036743
3.161111111	163.7192993	584.5438843
3.166666667	167.5	580.5
3.169444444	166.4623108	580.7537842
3.172222222	169	579.5
3.175	168.109024	577.0112915
3.177777778	166.5	571.5
3.180555556	159.5	570.5
3.183333333	155.558136	573.2209473
3.186111111	157	570
3.188888889	151.068634	572.9901733
3.191666667	152.5	577.5
3.194444444	150.9135742	579.6049194
3.197222222	153.6298676	585.8463135
3.2	157.2916718	588.916687
3.202777778	157.9505005	591.7227783
3.208333333	162	591.5
3.211111111	166	591
3.213888889	165.2835846	591.2089844
3.219444444	169	589.5
3.222222222	170.7413788	591.258606
3.227777778	172.1428528	587.8571167
3.233333333	171.2959137	586.2346802
3.236111111	171.8636322	581.3181763
3.238888889	169	577.5
3.241666667	166.4318237	576.9091187
3.244444444	162	575.5
3.247222222	161	578.5
3.25	154.5357208	580
3.252777778	156.25	584
3.255555556	157.209671	589.2096558
3.258333333	159.5	591.5
3.261111111	162.2028046	592.1466064
3.263888889	165.2432404	591.3783569
3.266666667	168.6119385	590.5820923
3.269444444	166.6296234	584.2592773
3.272222222	165.2832947	579.8137817
3.275	163.0434723	574
3.277777778	160.5	575.5
3.286111111	153.2674408	574.3139648
3.288888889	154.7631531	572.7631836
3.291666667	154.8703766	564.944458
3.294444444	158.5	562
3.297222222	159.6000061	555.5999756
3.3	166.2614288	547.3781738
3.302777778	166	545
3.316666667	179.2391357	535.5
3.327777778	190.3888855	531.277771
3.338888889	189	544
3.344444444	184	545
3.355555556	178	550.5
3.369444444	167.5	551
3.372222222	166.1666718	548.166687
3.375	167.0609741	545.1219482
3.377777778	163.8461609	542.8461304
3.380555556	164	537
3.383333333	166.5	534
3.386111111	169.5454559	531.4181519
3.388888889	171.5	528.5
3.391666667	175.3461609	528.5769043
3.402777778	187	528.875
3.591666667	196.6123047	530.633667
3.594444444	194	535
3.602777778	197.5	535
3.605555556	201	537.5
3.608333333	200.3926239	543.1207886
3.611111111	201.8529358	551.0882568
3.616666667	190	556.5
3.622222222	172.5	559.75
3.627777778	164.3202209	555.4382324
3.633333333	164.5	541.5
3.636111111	170.8138123	539.2949829
3.638888889	173.5	531.5
3.641666667	182	532
3.644444444	188	529
3.647222222	192	528.5
3.652777778	208.2065277	529.6847534
3.655555556	217.1730804	526
3.658333333	222.5	526.5
3.661111111	229.875	524.59375
3.663888889	242	523.5
3.666666667	244.015152	524.6969604
3.669444444	250	529
3.672222222	257.5	534
3.675	258.5	539
3.677777778	268.1576538	541.9684448
3.680555556	269.5	542
3.683333333	275	545.5
3.686111111	278.572113	541.8365479
3.688888889	279.5281677	540.6831055
3.691666667	276.5	539.5
3.694444444	273.8146057	536.4213257
3.697222222	267	541.5
3.7	265.5	547.5
3.702777778	265.1315918	552.4473877
3.705555556	265.1714935	559.3037109
3.708333333	275.7021179	559.6755371
3.711111111	280.2380981	558.1904907
3.713888889	279.9861755	557.1629639
3.716666667	279.3333435	552.611084
3.719444444	278.7173767	550.7174072
3.722222222	272.0612183	547.5714111
3.725	267	546.5
3.727777778	260.536377	549.9545288
3.730555556	255	549
3.733333333	256.7083435	555.411438
3.736111111	262.3383179	560.3143921
3.738888889	266.5	560.5
3.741666667	269.984375	561.90625
3.744444444	277.8333435	560.166687
3.752777778	280	557
3.766666667	283.5	557
3.769444444	286.2707367	552.0115356
3.775	291	560.5
3.777777778	291	568.5
3.786111111	289.8714294	577.9285889
3.788888889	283.5	579.5
3.794444444	282	581.5
3.8	279.5	579.5
3.805555556	287	579
3.808333333	294.4698792	578.3674927
3.811111111	303.5	582
3.816666667	313	586.5
3.833333333	323.5	586
3.838888889	337	591
3.841666667	339.9008789	595.0639038
3.85	344.3461609	596.8653564
3.855555556	344.5	594
3.858333333	346.4629517	591.6481323
3.861111111	346.842865	590.9285889
3.863888889	346.5	587
3.866666667	346	581
3.869444444	343	577.5
3.872222222	336.8157959	574.2192993
3.875	335	572
3.877777778	330	566.25
3.883333333	324.3828125	568.296875
3.886111111	321.2419434	567.9193726
3.891666667	319	571
3.894444444	319.3674622	570.5963745
3.9	321.3628235	577.9911499
3.902777778	322.4795837	578.4489746
3.905555556	327.5675659	580.810791
3.916666667	326.9583435	583.041687
3.933333333	315.5	586.5
3.936111111	312	589
3.938888889	311.3446045	594.0540771
3.941666667	314.0352173	600.1056519
3.952777778	311.8430176	616.9302368
3.955555556	306.5	620
3.958333333	300.75	628
3.961111111	295.5	629
3.966666667	293.2706299	624.1513672
3.969444444	287.0384521	625.5
3.972222222	283	626.5
3.975	276.5	631.75
3.977777778	270.5	626
3.983333333	264.5	623.5
3.986111111	261.6666565	620.333313
3.994444444	260	619.5
4	256.884613	626.5
4.002777778	257	628
4.008333333	259.3554077	632.0662842
4.011111111	259	638.9375
4.013888889	259	646
4.022222222	262.3181763	656.5
4.025	265.7741089	661.6445923
4.027777778	269	667.5
4.033333333	269.6578979	671.5
4.036111111	273	674.5
4.041666667	273	679
4.05	262.5	690.5
4.055555556	260.5476074	695.5
4.058333333	259.5	696.5
4.063888889	256.5	696.5
4.066666667	257.1000061	695
4.069444444	258.7438965	698.7438965
4.072222222	262.5	705
4.075	265	712
4.080555556	266.5526428	726.9210815
4.083333333	275.0833435	727.541687
4.086111111	278.3333435	727
4.1	285.5	728
4.102777778	290.5952454	726.1349487
4.105555556	296.5	722.5
4.108333333	304	712
4.113888889	308.5	709.5
4.116666667	315	708
4.119444444	319.8103333	702.3620605
4.122222222	324	698.5
4.125	325.5	696.625
4.127777778	331.5	697
4.130555556	337.8461609	695.6153564
4.133333333	339.0775757	696.1422119
4.136111111	341.5	697
4.138888889	348.2297363	692.7702637
4.141666667	354.5	691
4.15	357	681
4.152777778	355.9336243	675.8363037
4.155555556	347.8157959	675.8157959
4.158333333	349.8333435	673.611084
4.161111111	344	673
4.163888889	344.7727356	673.5
4.169444444	342.5	672
4.172222222	339.6898804	671.7531738
4.177777778	336.5	671.5
4.188888889	333.3275757	658.3275757
4.191666667	332.0970154	656.8432617
4.197222222	332.5	649.4500122
4.2	331.3235168	643.5
4.202777778	331	644
4.205555556	327.5	641.25
4.208333333	336.5	644
4.211111111	337.25	643.5
4.233333333	333.2272644	631.5
4.236111111	334.5	627.5
4.238888889	335	625.5
4.241666667	336.5	623.5
4.244444444	337.5	623
4.25	350.5	635
4.255555556	347.6538391	644.5256348
4.266666667	344.8644714	650.9111938
4.269444444	343.5	655.5
4.272222222	341	658.5
4.275	340	659
4.277777778	337	655.5
4.280555556	337.5	656.5
4.283333333	334	656.5
4.286111111	334.4736938	652.3157959
4.288888889	329.6764832	650.3235474
4.294444444	326.9423218	643.6538696
4.305555556	326	633.5
4.308333333	323	628
4.311111111	320	622.5
4.319444444	315.8416138	621.4068604
4.322222222	307.2209167	618.7092896
4.325	308.5	621
4.333333333	302.2352905	632.4705811
4.336111111	303.7055969	635.1635742
4.338888889	303.741394	636.258606
4.341666667	304.5	635
4.344444444	305.1842041	636.5
4.35	300.5	635
4.352777778	300	634
4.372222222	300.9941101	634.2411499
4.377777778	295.5	644.5
4.386111111	283.5	649.5
4.391666667	279.9230652	647.9230957
4.394444444	274.7213135	643.795105
4.397222222	273	636.5
4.4	273.76828	635.8170776
4.402777778	272.5	634.277771
4.405555556	271.5	631.5
4.408333333	273.5645142	628.4354858
4.411111111	277.375824	626.9530029
4.419444444	283.0690613	625.6104736
4.422222222	283	623
4.425	283.5	623.625
4.427777778	282	625
4.430555556	283.3520813	623.8728027
4.433333333	281.5	623.5
4.436111111	283	622.9375
4.441666667	286.0245972	625.9262085
4.444444444	287	625
4.45	291.5	616.5
4.452777778	292.5	614.5
4.455555556	297	612
4.458333333	298.1666565	606.555542
4.461111111	299.3023376	604.2732544
4.466666667	303	600
4.469444444	304	596.5
4.472222222	307.3823547	592.7352905
4.475	305.4545593	591.4545288
4.477777778	307	587.5
4.480555556	309	581.5
4.483333333	313.2241516	578.7758789
4.486111111	316.7631531	576.5
4.5	330	579
4.516666667	333.28125	583.3125
4.519444444	334.5	591.5
4.522222222	333.5	596
4.525	330.5	598.5
4.527777778	327	602
4.541666667	319.5	602
4.544444444	316.5	596.5
4.561111111	312.8545532	582.5090942
4.563888889	314.9772644	577
4.577777778	315.0567017	567.3041382
4.586111111	319	562
4.588888889	319	561
4.591666667	320.5	559
4.594444444	317.5869446	553.7608643
4.6	316.5	549
4.602777778	313.5	544.5
4.605555556	308.2647095	543.5
4.608333333	309.8548279	546.6935425
4.611111111	306.5	550
4.616666667	310	554.5
4.622222222	314.5	560.5
4.633333333	314.5	564.5
4.636111111	313.1976624	563.5639648
4.638888889	312	565.5
4.644444444	307	570
4.65	302	579
4.652777778	293.5	587.5
4.655555556	290	592
4.661111111	271.8211975	600.8311157
4.666666667	259.5	588.5
4.669444444	256	582.5
4.672222222	255	576.5
4.677777778	247.7388	563.1268921
4.683333333	245.2127686	564.9361572
4.686111111	244.5	559.5
4.688888889	238.2450562	553.4257202
4.691666667	234.5	550
4.694444444	229.2142792	545.9285889
4.7	227.1590881	543.2727051
4.702777778	230.5	541.666687
4.705555556	228.4597626	537.8620605
4.711111111	232.3888855	529.833313
4.716666667	235.5	524
4.719444444	236.6875	525.5
4.722222222	239.5869598	522.3261108
4.727777778	246.7894745	523.1157837
4.733333333	247.5	526.5
4.736111111	248	531
4.738888889	246.5	532
4.741666667	242.3085175	540.8829956
4.744444444	242.5	546
4.752777778	240.1491241	552.5701904
4.755555556	240.3103485	557.8448486
4.758333333	239.2386322	560.9033813
4.761111111	241.5	564.722229
4.766666667	246.0957489	574.7233887
4.769444444	249.5	575
4.772222222	252.5422516	578.8380127
4.775	255.5958862	575.8287964
4.777777778	255.5	578
4.783333333	257.1000061	574.0999756
4.786111111	254.25	574.25
4.788888889	255.6333313	568.3666382
4.791666667	255.5	567.5
4.794444444	257.7307739	564.7307739
4.805555556	258.9053955	560.8513794
4.808333333	256.2173767	560.6521606
4.811111111	252	558.5
4.816666667	249.2744293	573.2443848
4.838888889	241.5	578
4.841666667	233.9436646	581.0281982
4.844444444	225.5531921	587.1170044
4.85	216	585.5
4.852777778	215.2586212	582.258606
4.855555556	216	581
4.858333333	215	575
4.861111111	219.7164154	572.8358154
4.863888889	224.6698151	570.4434204
4.866666667	229	569
4.869444444	228.5669861	568.7200928
4.872222222	233.5	571.5
4.875	232.5901642	572.5409546
4.877777778	238	578
4.883333333	241	580
4.891666667	243.6456299	588.3737793
4.894444444	245	591.5
4.9	249.5	597
4.902777778	253.3411713	601.4823608
4.908333333	253.1666718	601.833313
4.911111111	249.4201813	602.9553833
4.916666667	242.2653046	606.1938477
4.922222222	235.3000031	603.8666382
4.925	240	600
4.952777778	224.8125	595.4375
4.955555556	219.5	592.5
4.958333333	219	589
4.961111111	215	585
4.966666667	221.5	575.5
4.969444444	225.5857086	572.8713989
4.972222222	228.2692261	571.7307739
4.975	227.7592621	572.722229
4.977777778	232.3500061	572.8166504
4.980555556	232.722229	576.722229
4.983333333	234.5	580.5
4.986111111	235	581.125
4.991666667	233.5	588.5
5	235	597
5.005555556	235.5	604
5.011111111	240.5238037	612.5476074
5.016666667	249	614
5.019444444	251.5983582	613.5327759
5.022222222	255.7763214	614.3552856
5.025	256.6489258	611.7021484
5.030555556	257.5	605.555542
5.033333333	257	601
5.036111111	254.5984497	596.8834229
5.038888889	252.5	592
5.041666667	250	589.1875
5.044444444	247.7380981	588.7380981
5.05	242.8333282	587.722229
5.058333333	239.2735901	585.6697998
5.066666667	231.4375	582.4375
5.069444444	230.1612854	581.7580566
5.077777778	228.0625	576.6875
5.080555556	225.5	569.5
5.086111111	224	563.5
5.088888889	224	559.5
5.102777778	226.1013489	545.689209
5.108333333	226.5	538.8636475
5.111111111	224.5714264	531.7142944
5.113888889	224	532
5.116666667	223	527
5.119444444	223.2735901	524.8773804
5.125	221.2142792	524.9285889
5.127777778	219.7857208	525.0714111
5.130555556	217.5	526.5
5.138888889	216	533.6315918
5.141666667	219.0476227	539.0476074
5.144444444	221	543.5
5.152777778	223.1259613	545.3626099
5.155555556	223.5	543.5
5.158333333	222.8839264	539.4910889
5.161111111	226.296875	534.71875
5.169444444	229.5	526.5
5.172222222	225	523.5
5.175	223.5	519.5
5.177777778	222.5	520
5.183333333	219.4545441	514.6727295
5.188888889	214.25	511.5
5.191666667	208.9444427	517.944458
5.194444444	206.5909119	520.5908813
5.197222222	207.5	525
5.2	202.5769196	529.5769043
5.202777778	203	532
5.205555556	201.5	539
5.208333333	196.5	544.4230957
5.211111111	196.1363678	546.1363525
5.213888889	188	548
5.216666667	183.5	556.5
5.219444444	174.0792084	554.2574463
5.222222222	171.7142792	558.5714111
5.225	167	560.5
5.227777778	163.4117584	556
5.230555556	155.75	558.3125
5.233333333	159.5	549.0238037
5.236111111	161	546.5
5.238888889	164.5	542.5
5.241666667	161.6600037	538.460022
5.244444444	163.5	538
5.25	169.5	533.5
5.252777778	171.709671	528.8064575
5.261111111	177.5	526
5.263888889	189.5	523
5.266666667	196	527
5.269444444	194.5753479	525.9177856
5.275	201	526
5.277777778	202.5	531
5.286111111	204	539.5
5.294444444	205	547
5.3	205.0083771	554.9804688
5.316666667	197.8698578	571.0205688
5.319444444	200.7748108	573.8435059
5.322222222	203.5588226	579.5588379
5.325	205.5	579.5
5.333333333	214.5	583.5
5.336111111	218.1666718	582.5
5.338888889	224.0210266	583.4950562
5.344444444	223.8522034	583.7893066
5.35	224.6306305	581.7072144
5.355555556	230	582
5.358333333	240.7413788	577.8793335
5.369444444	240	579
5.380555556	247.1923065	579.3846436
5.386111111	246.4113922	581.9493408
5.391666667	247.5726471	587.5640869
5.402777778	249	594.5
5.416666667	241.5	612
5.425	239.5344849	618.1551514
5.427777778	241.4514618	625.8883667
5.433333333	247.7619019	631.1428833
5.436111111	245.75	634.4772644
5.441666667	253.3490601	635.8348999
5.444444444	255.3309784	634.6831055
5.447222222	259.216217	633.3243408
5.45	262	631.5
5.452777778	263.777771	632.1296387
5.458333333	265.7799988	631.0800171
5.461111111	264	631.5
5.469444444	259.1363525	628.3181763
5.475	260.1428528	627
5.477777778	264	624
5.486111111	274.6185608	626.2680664
5.488888889	277.5	627.5
5.491666667	277.5	628.5
5.494444444	275.5826416	626.173584
5.5	273.3932495	616.8595581
5.511111111	273	596
5.513888889	277.3529358	587.8602905
5.516666667	280.5	582
5.519444444	285.1923218	578.8461304
5.522222222	287	570.5
5.525	292.93396	571.4244995
5.527777778	293.5	568.5
5.530555556	294.7592468	565.2407227
5.533333333	297.6379395	564.258606
5.536111111	299	558
5.538888889	302.8043518	557.1956787
5.541666667	304	554
5.547222222	309	553
5.552777778	316.5	557.5
5.558333333	323	557.5
5.566666667	329.3449707	560.3062134
5.572222222	337	565
5.575	344	568
5.577777778	350	565
5.583333333	364.5799866	563.5
5.588888889	378	560.5
5.591666667	392.3766174	556.3117065
5.594444444	403	554
5.602777778	407.9307556	545.0384521
5.605555556	416.5	538
5.608333333	422.5	530.5
5.611111111	423	530.5
5.616666667	421.5	519
5.619444444	425.2113953	511.9429626
5.622222222	428.9496155	504.4302368
5.625	428.605896	500.9823608
5.627777778	427.7631531	500.078949
5.630555556	423.8658447	494.6707458
5.633333333	424.0643616	488.7425842
5.636111111	422.5	479.5
5.638888889	425.5	476.5
5.641666667	422.7278442	469.4746704
5.644444444	424.4629517	464.3271484
5.647222222	424.5	460
5.65	425	454
5.652777778	426.5023193	448.6925659
5.655555556	426.9536743	443.04953
5.658333333	427.5	432.5
5.661111111	427.7736816	427.5947266
5.666666667	424	422.5
5.669444444	423.5	418.5
5.672222222	417	410.5
5.675	414.9411621	404.9411621
5.677777778	410.5	401.5
5.680555556	408	400
5.683333333	402.9473572	396.9473572
5.686111111	398.5	398.5
5.688888889	391.6818237	394.5606079
5.691666667	385	386.5
5.694444444	379	380
5.7	371	381
5.702777778	367.171051	377.6184082
5.705555556	359.5	372
5.708333333	355.5	368.5
5.711111111	348.5	365
5.719444444	337	358.5
5.722222222	331.1486511	357.1594543
5.725	324	353
5.727777778	313.75	354
5.730555556	312.5735168	349.7867737
5.733333333	303.5	346
5.736111111	295.0104065	345.5833435
5.738888889	292.7244873	345.8877563
5.741666667	292.5	347.5
5.744444444	286	350.5
5.75	279	350.5
5.752777778	277.1923218	352.1923218
5.755555556	274.5	354
5.758333333	272.5	357.5
5.761111111	271.5	359.5
5.763888889	269.7352905	357.9705811
5.766666667	266.3947449	357.7763062
5.769444444	263	359
5.775	259.8727722	355.6479187
5.777777778	261.625	353.9375
5.786111111	258.8561707	347.5684814
5.791666667	257	344
5.794444444	257.2784729	336.6582336
5.802777778	259.5	337.3999939
5.808333333	261.3181763	335.7727356
5.813888889	265	335.5
5.816666667	266.5	334.5
5.819444444	267.2575684	337.2575684
5.822222222	270.063385	339.9647827
5.825	271.8761597	342.8669739
5.827777778	269.0833435	342.2083435
5.830555556	272.8760681	341.8675232
5.833333333	268.5	339.5
5.836111111	267.0833435	335.152771
5.838888889	268.5826416	335.8264465
5.841666667	272.3413391	334.5961609
5.844444444	274.9772644	337
5.847222222	273	337
5.85	269.25	342
5.852777778	273.7554626	333.4489136
5.863888889	287.5	337
5.866666667	312.25	350.25
5.869444444	337.5	362.5
5.872222222	350	365
5.875	357	366.5
5.877777778	358.7941284	370.2647095
5.883333333	359.5	373.5
5.886111111	364.4285583	373.5714417
5.888888889	368.1764832	376.1764832
5.891666667	371.5763855	376.659729
5.897222222	378.3461609	376.8076782
5.908333333	380.3207397	376.9151001
5.911111111	385.9400024	376.2999878
5.916666667	388.5	378.5
5.919444444	389.5	387.5
5.922222222	388.4315186	387.4588928
5.925	391	393
5.927777778	389.25	406.5
5.930555556	386	405
5.933333333	382.0136108	409.387146
5.936111111	379	412.5
5.938888889	376	419
5.941666667	373.0966797	421.4171143
5.944444444	374.328125	425.65625
5.947222222	370	426
5.95	370	433.5
5.952777778	369	441.5
5.955555556	373.5	443.5
5.958333333	374	447
5.961111111	373.3382263	451.0147095
5.966666667	375.9245911	450.2653503
5.969444444	378.5163879	452.7131042
5.972222222	376.9096375	447.0542297
5.975	380.6419373	442.9967651
5.977777778	379	441.5
5.980555556	380.7102356	437.8238525
5.986111111	379.5	427
5.991666667	375	414
5.994444444	376	404.384613
5.997222222	376.5	393.5
6	373.5	385.5740662
6.002777778	379	379.5
6.005555556	377	374.5
6.008333333	383.5	368.5
6.011111111	393.8936157	368.3616943
6.013888889	399	363.6538391
6.016666667	405.5	360
6.019444444	413.8014526	357.9407349
6.022222222	415.8684082	356.2894592
6.025	422	354.5
6.027777778	425.3064575	355.6935425
6.030555556	428.4285583	355.7142944
6.036111111	433.3053284	354.7633667
6.044444444	428.2674561	349.1278992
6.047222222	421.6666565	348.5
6.05	419.0744629	348.7127686
6.052777778	419.2391357	350
6.055555556	416.1036987	348.9976807
6.058333333	411	352.6000061
6.061111111	410.625	353.625
6.063888889	409.3571472	353.0714417
6.066666667	411.9098511	357.4959106
6.069444444	413.5	360
6.072222222	415.387085	362
6.075	418.9545593	363.530304
6.077777778	420.5061035	365.6463318
6.083333333	427.3852539	364.1885376
6.086111111	427.6428528	363.5
6.088888889	431.8421021	364.6842041
6.091666667	432.0089417	361.7946472
6.094444444	432.5072632	358.5545349
6.097222222	435.8125	356.8125
6.1	435.3433838	351.0180664
6.102777778	430.03125	347.96875
6.105555556	426.8780518	345.8170776
6.108333333	421	343
6.111111111	421.2660522	342.9633179
6.113888889	420.3017883	344.2207336
6.116666667	425.5	349.5
6.119444444	423.1265869	356.9620361
6.122222222	428.7687988	361.3583679
6.125	435.9523926	368.9523926
6.127777778	440	378
6.130555556	445.3575745	381.8522339
6.133333333	449	389
6.136111111	449.7000122	398
6.138888889	449.3831177	404.7662354
6.141666667	456	409.5
6.144444444	455	416
6.147222222	456.5	424.5
6.15	452.2181702	429.1272583
6.152777778	449.469696	436.9545593
6.155555556	447	439.5
6.158333333	445.5	435.5
6.161111111	443	434.5
6.163888889	440.8225708	430.7257996
6.166666667	439.5	424.5
6.169444444	440	418.5599976
6.172222222	436.6108093	410.3088684
6.175	437.6654663	401.9388428
6.177777778	435.5	407.5
6.180555556	436.7380981	398.7571411
6.186111111	435.9285583	395.5
6.188888889	434.0266724	388.7227478
6.191666667	431	391
6.194444444	433.5490723	388.8251648
6.202777778	434.1428528	395
6.205555556	439.5	401.5
6.208333333	446	407.5
6.211111111	442.5	412
6.216666667	441.625	418.75
6.222222222	444.5	425
6.227777778	437.2070618	425.9949646
6.233333333	435	423
6.236111111	435.78125	420.21875
6.238888889	439.4640808	419.6496887
6.241666667	438	418.5
6.244444444	437.6965332	427.0520325
6.247222222	431.5	424.5
6.25	420.7799988	426.3200073
6.252777778	411.2179565	425.8717957
6.255555556	406.3823547	428.2058716
6.258333333	405.6296387	425
6.261111111	397.1584778	426.8095703
6.266666667	386.7037048	428.8703613
6.269444444	387	426.5
6.272222222	380.6101685	427.7372742
6.275	374.8631592	423.7157898
6.277777778	368.4807739	425
6.280555556	363.7083435	426.3611145
6.283333333	359.8636475	425.9090881
6.286111111	360.0762177	423.7820129
6.288888889	353.4269714	433.6516724
6.291666667	352.5	437
6.294444444	350.9388428	438.974823
6.297222222	350.5	443.5
6.3	351.1610107	447.788147
6.302777778	352.5	452.5
6.305555556	353.5	456.5
6.311111111	353.75	455.5
6.316666667	357.3333435	468.6666565
6.319444444	358.6745911	471.3730164
6.322222222	358.2531738	474.0126648
6.327777778	359	481.5
6.336111111	348.7083435	491.5885315
6.341666667	343.5	494
6.366666667	327.609375	495.734375
6.369444444	325.5	496.5
6.372222222	321	497
6.377777778	319.5	494.5
6.386111111	308.625	490
6.388888889	306.5	489.5
6.391666667	302.4213562	490.3089905
6.4	296	494.5
6.405555556	290.5	499
6.408333333	287.5641479	506.794342
6.411111111	289.5	510
6.413888889	290.4862976	518.4657593
6.419444444	293.5	530.5
6.422222222	297	534
6.425	298.75	536.916687
6.441666667	307	532
6.444444444	313	527
6.447222222	311.8945618	516.0413361
6.45	305.21698	504.85849
6.452777778	302.527771	498.944458
6.455555556	293	495.1666565
6.458333333	284.2857056	496.4285583
6.461111111	280.3991089	500.1083069
6.463888889	279.5	501
6.466666667	282.5512085	508.9163818
6.469444444	284.0671692	512.4552002
6.472222222	289	513
6.475	296.2171021	516.9539185
6.477777778	302.880249	517.8532715
6.480555556	311	517.5
6.483333333	318.5	514
6.486111111	321	510.5
6.505555556	324.5	507.5
6.508333333	325.3288574	507.275177
6.511111111	326.1994934	511.6036377
6.513888889	331.5	518.5
6.516666667	328.5869598	515.4021606
6.519444444	333.7328796	529.1438599
6.522222222	335.994751	535.2774658
6.525	338	545.5
6.538888889	338.9473572	541.3157959
6.541666667	334.1320496	536.1882935
6.544444444	294.875	527.25
6.55	335.3531952	533.1017456
6.552777778	340	515
6.555555556	337.1567078	518.5298462
6.558333333	338.6860352	513.383728
6.561111111	340.4483948	507.2871094
6.563888889	339.469696	503.4393921
6.566666667	348.5	500
6.569444444	350.5	495.5
6.572222222	355.5	489
6.575	360	477.5
6.577777778	369.122345	479.0984192
6.580555556	373.7326355	475.2854919
6.583333333	383	473.5
6.586111111	391	467.5
6.588888889	396.7244873	465.8877563
6.591666667	400	461
6.597222222	415.5	457.5
6.6	417.6470642	452
6.602777778	416.575119	453.8822937
6.605555556	425.3571472	456.3571472
6.608333333	430.5	458.5
6.611111111	429.3020935	464.2916565
6.613888889	434.9285583	468.0714417
6.616666667	436.6204834	475.9216919
6.619444444	436.1131287	480.5657043
6.622222222	431.5	485.5
6.625	430.7290649	489.7510986
6.627777778	427	496
6.633333333	423.5	502
6.636111111	424	506
6.638888889	424.5	508
6.641666667	423.5	508.5
6.644444444	422	512.5
6.647222222	423.6603699	517.2641602
6.652777778	422.8065796	522.6459961
6.658333333	424.919342	527.8790283
6.661111111	426.6494751	535.0567017
6.663888889	429.4107056	540.3214111
6.666666667	430	547.5
6.669444444	436.5	550
6.675	441.2272644	562.5908813
6.677777778	438	566.5
6.680555556	437	579.5
6.683333333	434.917511	586.3247681
6.686111111	431.525116	593.3240967
6.688888889	427.5	599
6.691666667	426.2966003	602.855957
6.694444444	425.75	615.25
6.697222222	425.6914978	613.1170044
6.7	424	615
6.702777778	422.4823608	617.3411865
6.705555556	422.75	624
6.716666667	418.4552307	622.0298462
6.719444444	413.5	622.5
6.725	401	630.5
6.727777778	398	639.5
6.730555556	391	645
6.733333333	387.6067505	649.5730591
6.736111111	380.09375	655.510437
6.738888889	377.5	665.5
6.741666667	372	668.5
6.744444444	368.5	675
6.747222222	359.8271484	678.2564087
6.75	356.7055359	682.5948486
6.752777778	351.5	683
6.755555556	352.8636475	685.7272949
6.758333333	356	682
6.761111111	355	679.833313
6.763888889	360.2272644	674.2954712
6.766666667	368	674.5
6.769444444	375	672
6.772222222	375.6666565	669.333313
6.775	380.0625	667.234375
6.777777778	381.3800049	664.7533569
6.788888889	388.2641602	670.5283203
6.791666667	390	675
6.8	393.6818237	678.5
6.802777778	394.6018066	678.2484741
6.805555556	394.5	681
6.808333333	391.2083435	684.083313
6.811111111	389.944458	682
6.813888889	391.1266479	678.4568481
6.816666667	394.9381409	678.4536133
6.819444444	395	678
6.822222222	393.7748108	681.8435059
6.825	387.7000122	680.3499756
6.827777778	388.253418	677.3218994
6.830555556	391.2619019	678.5
6.833333333	390.3095093	677
6.836111111	383.4645081	681.0935669
6.838888889	385.5	676.5
6.844444444	392.762558	670.1645813
6.847222222	407	664
6.85	418	659
6.852777778	427	656.5
6.858333333	438.5827332	653.7266235
6.861111111	444.4315186	648.8561401
6.866666667	443.5	647
6.869444444	443.6111145	646.361084
6.877777778	446.9791565	640
6.911111111	466.7173767	631.5869751
6.936111111	454.2307739	622.3846436
6.944444444	439.7857056	624.3571167
6.952777778	434.9183044	617.6895142
6.961111111	431.7692261	621.2307739
6.966666667	344.3933792	571.3694763
6.969444444	432.519989	621.4799805
6.972222222	426.78302	627.8207397
6.975	339.6934357	575.428833
6.983333333	427.5	633
6.988888889	433.5	637.5
6.994444444	442.7666626	646.7666626
7.002777778	446	654
7.005555556	448.3591614	661.1478882
7.011111111	448.5	659.8912964
7.013888889	447.6102905	661.0441284
7.016666667	446.7484741	658.9848633
7.019444444	446	653.5714111
7.022222222	445	647.7999878
7.025	447.2142792	641.9642944
7.027777778	458.9152527	627.6948853
7.030555556	465	623.5
7.033333333	467.5149231	619.1716309
7.036111111	361.25	571.5
7.044444444	468	613.5
7.047222222	477	608
7.05	473.5	599
7.052777778	471.0714264	600
7.058333333	466	587
7.061111111	460	584
7.063888889	458.5	583.5
7.066666667	460.3823547	581.7941284
7.069444444	456.9574585	581.7180786
7.072222222	452.1829224	582.3292847
7.075	454.209198	579.2626343
7.077777778	452.0046692	581.7102661
7.083333333	450.2796631	582.144043
7.086111111	446.4870605	586.0775757
7.088888889	445.0105286	584.6710815
7.091666667	442.8484497	589.3470459
7.094444444	446	587.5
7.097222222	449	583.5
7.102777778	449.8658447	582.7683105
7.105555556	453.5	576
7.108333333	452	567
7.111111111	457.6904907	562.3095093
7.113888889	458.2241516	557.7758789
7.116666667	456.6785583	555.4523926
7.119444444	460.5	552.5
7.122222222	465.5	551.5
7.125	467.8404236	551.8900757
7.130555556	471.8947449	554.4035034
7.133333333	476.5	561
7.136111111	475.5	563
7.147222222	475.5	574
7.15	485	579.5
7.161111111	491.5	588.5
7.166666667	493.6387329	592.421936
7.186111111	495.9117737	592
7.188888889	493.5	592
7.191666667	483	591
7.194444444	474.5189514	595.74646
7.197222222	461.7857056	595.3571167
7.2	445.5	597.5
7.202777778	440.8928528	604.5
7.205555556	438.1496277	602.4415894
7.208333333	436	604.5
7.211111111	434.5	604
7.213888889	426.5	601.5
7.216666667	420	606.5
7.219444444	415.7209167	605.883728
7.222222222	412.8076782	603.2692261
7.227777778	407.3478394	601.8261108
7.230555556	403.8076782	602.2692261
7.233333333	399	596
7.236111111	397.8333435	593.5
7.238888889	394.5	597
7.241666667	391.5	590.5
7.244444444	389	586
7.247222222	386.5	584
7.25	380	579.5
7.252777778	375.3917542	579.2938232
7.255555556	371	578.5
7.258333333	364.1111145	573.555542
7.261111111	361.3275757	573.3275757
7.266666667	352.5384521	575
7.269444444	349.5465088	573.3139648
7.272222222	344.5	574.5
7.275	339.7542419	574.9237061
7.277777778	336.5818787	574.9678345
7.283333333	330.9411621	569.1176758
7.288888889	324	566
7.291666667	321	559.5
7.294444444	316.7244873	558.1122437
7.3	306	553.5
7.308333333	299.5	551.277771
7.311111111	291	553
7.319444444	281.0263062	554.5
7.325	273	560.5
7.327777778	267.7826233	566.456543
7.344444444	259.5	579.5
7.347222222	253.5737762	590.204895
7.361111111	246.2860718	619.574646
7.369444444	246	632
7.372222222	244	638.5
7.375	239.5	645.5
7.377777778	235	655
7.383333333	230.5	656
7.388888889	223	659.5
7.4	207.5	664.5
7.402777778	228.5239868	597.9040527
7.405555556	196	668.5
7.408333333	189	671
7.413888889	181	674.5
7.416666667	176.5296326	678.4815063
7.427777778	166	685
7.433333333	155.5	687
7.436111111	153.7372894	690.3474731
7.438888889	201.4993134	604.325592
7.441666667	148.557373	688.9302979
7.444444444	149.282608	688.1087036
7.45	153.1332397	686.024353
7.452777778	155.5311279	693.1692505
7.455555556	154.5220337	692.406311
7.458333333	154.3513489	689.5675659
7.463888889	152.5	690.5
7.466666667	154.5	691
7.469444444	156.5	692.5
7.472222222	158.5	694.5
7.475	162.2081604	692.5944214
7.477777778	165.1610107	687.788147
7.480555556	171	676.75
7.483333333	172.0161285	672.8225708
7.486111111	176.5	661
7.488888889	170.5	652.5
7.491666667	166	638
7.494444444	155	636
7.497222222	155.8677063	633.8856201
7.5	154.7400055	628.7399902
7.502777778	153.9020691	626.5618286
7.505555556	155.5	623
7.508333333	153.9574432	625.2819214
7.511111111	153.5	622
7.513888889	146.9333344	620.2999878
7.519444444	141.2550964	619.2619019
7.522222222	140.8038025	620.7658081
7.525	137	622
7.527777778	133.7758636	623.2241211
7.530555556	133.25	627.125
7.536111111	133.625	638.208313
7.538888889	128.1046448	644.9069824
7.541666667	133	647.5
7.544444444	133	651.5
7.55	137	654
7.555555556	134.3917542	653.7061768
7.558333333	133	650.5
7.561111111	133.0810242	646.5197754
7.563888889	125.9798965	641.2814331
7.566666667	121.5	645.5
7.569444444	116.5	643.5
7.572222222	109	643
7.575	103.3169937	638.0620728
7.577777778	99	640.5
7.583333333	95.72641754	638.8773804
7.586111111	94.5	639.5
7.588888889	99	640
7.591666667	103.5	637.5
7.594444444	117.5	633.5
7.6	119.5	630
7.602777778	131	625.5
7.605555556	137.9782562	616.6738892
7.608333333	143.6315765	611.8210449
7.611111111	155.414505	612.1542969
7.613888889	158.5	614.5
7.619444444	163.2433014	610.0479126
7.622222222	171.5	609
7.625	177	608
7.627777778	179	605
7.630555556	183	602
7.633333333	186.7597351	594.9610596
7.636111111	187.5601959	591.8980103
7.638888889	188	584.5
7.641666667	185.2894745	579.8684082
7.644444444	182.5	576
7.647222222	181	568
7.65	178.282608	562.9347534
7.655555556	176	555.5
7.658333333	169	557
7.661111111	163.8780518	555.3536377
7.666666667	160.9898987	556.7828369
7.669444444	164.4130402	556.5
7.672222222	173.015152	554.1212158
7.675	179.5	551.833313
7.686111111	191.5	551.5
7.688888889	196.5	556
7.691666667	199.3292694	555.4512329
7.694444444	205.5	552.5
7.697222222	213.5	554
7.7	220	551.5
7.702777778	225	544.5
7.711111111	231.0352173	533.8943481
7.713888889	232	523.5516968
7.716666667	230.5	516.5
7.719444444	227.8888855	513.055542
7.722222222	229	511.5
7.725	225	506
7.727777778	220	498
7.736111111	212.2049255	491.2786865
7.738888889	211.5	487
7.741666667	203.5	486.5
7.744444444	200	486.75
7.752777778	193.7515411	483.1073608
7.755555556	186	479.5
7.758333333	178.9377747	481.6759644
7.761111111	173.5	484
7.766666667	166	487.5
7.772222222	160	490.5
7.775	152.2833328	495.8366699
7.777777778	147.6363678	496.5
7.783333333	137.5	501.5
7.791666667	128.5	506.5
7.794444444	118.9090881	514.9091187
7.797222222	109.5	523.5
7.805555556	103	537
7.808333333	102.7603912	548.8961182
7.811111111	102.5	564.083313
7.813888889	102	573.5
7.816666667	104.5	575.5
7.819444444	102	581.4705811
7.822222222	105	594.5
7.825	105.0101242	606.9089355
7.827777778	102.5	615.5
7.833333333	102.5	625.5
7.836111111	111.1064148	631.1705322
7.838888889	119	642.5
7.841666667	125.4543533	647.2676392
7.844444444	134.2034149	649.7167358
7.85	144.7532654	655.4087524
7.852777778	155.1363678	661.5
7.855555556	162.8909454	663.866272
7.858333333	171.5	669
7.861111111	177	669
7.863888889	184.5	679
7.866666667	191.5	686
7.869444444	195.8636322	690.7727051
7.872222222	202	698
7.875	209.2742004	702.2741699
7.877777778	212	705.5
7.880555556	217.5	707.5
7.883333333	221.3888855	707.611084
7.886111111	228.8449707	706.3777466
7.888888889	236	700
7.891666667	247.6677704	687.2142334
7.894444444	252.5	673
7.897222222	253.4166641	660.25
7.9	252	649
7.902777778	245.3684235	646
7.905555556	241.5	650
7.908333333	234	655.5
7.911111111	230	660
7.919444444	232	685.5
7.927777778	231.3999939	688.4000244
7.933333333	224.2857208	685
7.936111111	221.7424316	677.7424316
7.938888889	217.1226349	670.71698
7.941666667	215	668
7.944444444	214.5	666
7.95	196.5	657.5
7.952777778	182	650.5
7.955555556	176.3688507	646.647522
7.961111111	168	640.5
7.963888889	159	634
7.966666667	151	630
7.969444444	144	624.5
7.972222222	139.7413788	620.741394
7.975	135.5	616.5
7.977777778	130	611.25
7.980555556	123	609
7.983333333	118.7342834	605.8713989
7.986111111	117.4108276	603.0286865
7.988888889	110	600.5
7.991666667	107	599.5
7.994444444	106.3333359	597
8	104.9809189	585.7977295
8.002777778	106.422081	578.3961182
8.005555556	107	573.5
8.008333333	109.5	573
8.011111111	106.7142868	569.2857056
8.013888889	107	560
8.016666667	99.92857361	551.7857056
8.019444444	96.5	545.5
8.022222222	97	537
8.025	90	530
8.027777778	93.5	521.5
8.030555556	89.33107758	516.6621704
8.033333333	82.09602356	508.4933777
8.036111111	81.49559784	506.1828308
8.038888889	79.5	499.5
8.041666667	75.5	498
8.044444444	70.73754883	492.342926
8.05	61.26829147	490.3170776
8.052777778	59.5866127	488.6810913
8.055555556	55.43333435	486.1000061
8.058333333	53.38636398	485.2272644
8.061111111	51.88679123	482.7735901
8.063888889	52.37401581	477.7362061
8.066666667	53	472.1785583
8.069444444	55	465.7999878
8.072222222	53	464.7727203
8.075	53.98931694	463.6517181
8.077777778	53.08641815	467.60495
8.083333333	51.5	465.5
8.086111111	55.84090996	466.0909119
8.088888889	55.59375	469.390625
8.091666667	54.94086075	468.7903137
8.094444444	54.0282402	478.3770752
8.097222222	56.5	484
8.1	55.57232666	490.1509399
8.102777778	53.31467056	498.3648682
8.105555556	56.5	500.6499939
8.108333333	59.09090805	504
8.111111111	69.11675262	504.3604126
8.113888889	76.82894897	502
[truncated: 564 more rows]
