# Supplementary material for: Lithium-ion battery components are at the nexus of sustainable energy and environmental release of per- and polyfluoroalkyl substances
Source: Nat Commun. 2024 Jul 8;15:5548. doi: 10.1038/s41467-024-49753-5 (PMC11231300; doi:10.1038/s41467-024-49753-5)
Supplement: Supplementary file 6 — Source Data [file 41467_2024_49753_MOESM6_ESM.zip › Track density raw data - Full set/Control - 0 ng_L bis-FMeSI/Replicate 8.csv]

Time (min)	x-position	y-position
0.002777778	399	291
0.013888889	405.5	298.5
0.016666667	410	300.5
0.019444444	416.5	304.5
0.022222222	423.5	307
0.025	432	319.5
0.027777778	436	329.5
0.030555556	439	337
0.033333333	445	341.5
0.036111111	446	353
0.038888889	455.0213928	358.4299622
0.041666667	463.5	364
0.044444444	476	372
0.047222222	484	376
0.058333333	486	386.8181763
0.061111111	487.5	398.5
0.063888889	369.6739197	466.1739197
0.066666667	369.7215729	466.9733124
0.069444444	476	415.5
0.072222222	473.5	420
0.075	469.944458	423.5
0.077777778	362.9558868	476.2647095
0.080555556	473.5	434.5
0.083333333	481	440.5
0.086111111	486.6176453	445.2058716
0.094444444	490.06604	446.78302
0.097222222	499.1590881	446
0.1	500.5	443
0.102777778	380.3037567	483.1478424
0.105555556	505.5	440
0.108333333	502.8999939	433.8999939
0.111111111	501.5	428.25
0.113888889	498	427.5
0.116666667	492.5	420.5
0.119444444	488.5	412.5
0.122222222	479	402.5
0.125	473.5	388.5
0.127777778	470	374.5
0.130555556	469.1017456	360.1103821
0.133333333	463.7401428	344.6102295
0.136111111	449.5	337
0.138888889	434.5	336
0.141666667	423.25	336.75
0.144444444	409.5	329.5
0.147222222	396.9641113	325.9784546
0.15	323.5	416.5
0.152777778	382.5	295
0.155555556	381.5	285.5
0.158333333	378.4425354	275.7298889
0.161111111	376	276.5
0.169444444	372.5	278.5
0.172222222	369	278
0.175	366.4623718	279.0107422
0.177777778	367.5	281.5
0.183333333	361	277
0.186111111	356	278
0.188888889	350	278.5
0.191666667	344	275.5
0.194444444	332.5	272.5
0.197222222	323.6221313	272.1564941
0.2	289.5	396.25
0.202777778	318	274
0.205555556	312	272.5
0.208333333	308.3043518	273.3912964
0.211111111	303.14328	269.8597412
0.213888889	303.0540466	266.4324341
0.216666667	296	267.5
0.219444444	292.1438293	267.5684814
0.222222222	291.8125	269.4375
0.225	274.8458862	395.8047943
0.227777778	290.0352173	268.1056213
0.233333333	287.3145752	267.0960388
0.238888889	289	265
0.241666667	287.46875	259.59375
0.244444444	289.5	261.3695679
0.25	289.5	260
0.266666667	293.5	261
0.269444444	289	259.5
0.272222222	273.4785767	394.8885651
0.275	292	262.4411621
0.277777778	292.5909119	258.5909119
0.283333333	291.5	255
0.286111111	288.6739197	257.5869446
0.288888889	270.75	390.75
0.291666667	280.5490723	260.8251648
0.297222222	265.7350922	392.3029785
0.3	267.5	262.5
0.302777778	258.5	396
0.305555556	258.5	267
0.308333333	257.5	271.4285583
0.311111111	253	271.5
0.313888889	246.5	275
0.316666667	243	279.5
0.322222222	234.5	278
0.325	225.9545441	280.6818237
0.327777778	219	282.5
0.330555556	216	281
0.341666667	208	276
0.344444444	202.3582153	274.8059692
0.352777778	195.5	276
0.355555556	194.8888855	281.444458
0.358333333	191.5	285
0.361111111	193.0520477	288.8753967
0.363888889	190.6357574	296.2648926
0.366666667	192	292.5
0.369444444	190.5	300.5
0.372222222	220.8864365	416.5932312
0.375	184.6627884	308.9825592
0.380555556	178.8333282	313.1666565
0.386111111	169	317
0.388888889	158.1715546	320.1392822
0.391666667	151	320.5
0.394444444	145.8921509	318.5784302
0.405555556	134	318.5
0.408333333	132	320
0.411111111	122.3894501	323.0075378
0.413888889	117.5566025	331.1037598
0.416666667	120.5	336.5
0.419444444	115.5	348.8125
0.422222222	120	360.5
0.425	123.2536621	372.1862183
0.427777778	122.554184	374.273407
0.430555556	123.3695679	373.2173767
0.433333333	126	377
0.436111111	127.0681839	379.7954407
0.438888889	129.1226349	382.71698
0.441666667	136.5	385
0.444444444	144.6320801	391.9528198
0.447222222	149.5	395
0.452777778	160	396.5
0.455555556	165.5	396
0.458333333	175.2333374	394.5
0.461111111	187	395
0.463888889	202.0942383	396.5157166
0.466666667	216	400.5
0.469444444	227.40625	405.390625
0.472222222	236	410
0.475	246.6643219	416.0352173
0.477777778	255.5	421
0.480555556	270	423.5
0.483333333	282.5	424.5
0.486111111	297.5	426
0.488888889	311	425
0.491666667	322.7433167	426.4703369
0.494444444	331.3648682	428.6080933
0.497222222	337.2164612	436.2037964
0.5	349.5	435
0.502777778	361.2521667	440.8861694
0.505555556	376	440
0.508333333	384	437
0.511111111	392.058136	433.9651184
0.513888889	404	431.5
0.516666667	416	430
0.519444444	425.5	427.5
0.522222222	439.5	424
0.525	451.352356	423.7315369
0.527777778	457.5	425.5
0.530555556	476.5	432
0.533333333	486.5862122	431
0.536111111	495	428
0.538888889	502	432
0.541666667	508	431
0.544444444	507.5	432
0.55	508	434.5
0.552777778	510.5	437.3888855
0.555555556	513.5370483	442.6111145
0.558333333	514	450
0.561111111	512.5	462
0.563888889	511.5	474.5
0.566666667	510.5	489
0.569444444	506	503.5
0.572222222	502	512
0.575	500	522
0.577777778	494.875	531.9375
0.580555556	484	537.5
0.583333333	475.5	548.5
0.586111111	470.8733826	556.3563843
0.588888889	466	561
0.6	463.6558533	570.9675293
0.602777778	465	579
0.611111111	470.9375	579.3888855
0.613888889	474	581.5
0.616666667	479.4047546	582.0238037
0.619444444	483.8859558	584.3070068
0.622222222	489.6818237	578.4091187
0.633333333	500.5	576.5
0.636111111	505.5	575
0.638888889	507.5	570
0.65	513	564.5
0.652777778	508.8371582	561.2662964
0.655555556	506.3275757	560.8793335
0.661111111	505.5	559.5
0.663888889	506.3919067	552.9324341
0.666666667	509.669281	543.6771851
0.669444444	504.1935425	536.887085
0.672222222	503	527.5
0.675	502	513.5
0.677777778	506.7069092	501.879303
0.680555556	509.5	484
0.683333333	510	471.5
0.686111111	515	458
0.688888889	513	445
0.691666667	505.125	429.625
0.694444444	504.5	415.5
0.697222222	496	404.5
0.7	482.5	389.5
0.702777778	473.5	379
0.705555556	464.5	373
0.708333333	458.3703613	365.1111145
0.711111111	456.9034271	362.3229675
0.713888889	451	338
0.716666667	449.9382019	329.8146057
0.719444444	445.9300537	328.1994934
0.730555556	439.8064575	322.5967712
0.733333333	432.6620483	316.9980164
0.736111111	420	311.5
0.738888889	412.2083435	311.5833435
0.741666667	405.5	308.5
0.744444444	399.5	305
0.747222222	396.5	300
0.75	391	293.5
0.752777778	388.5	286.5
0.755555556	380.6349792	283.8312988
0.761111111	378.7380981	283.7571411
0.763888889	378.2647095	276.7941284
0.766666667	367	275
0.769444444	362.5	274.5
0.772222222	358.5769348	277.4230652
0.775	351.2692261	274.2692261
0.777777778	343	270
0.788888889	335.1470642	269.6764832
0.791666667	330.5	269.5
0.794444444	328.5	269
0.8	318.9515991	265.362915
0.802777778	306	263.5
0.805555556	295.0484009	263.5
0.808333333	283.5	262
0.811111111	275.5	262.5
0.813888889	271.2094727	261.5709534
0.816666667	268.2462769	266.3656616
0.819444444	257.5	268.5
0.822222222	247	274.5
0.825	234.5	278
0.827777778	221.5909119	280.5
0.830555556	209	282
0.833333333	199	280
0.836111111	191.8228302	280.7677307
0.838888889	191	281.5
0.85	186.5	282
0.852777778	178.7572327	286.9212341
0.855555556	174.8098602	294.0211334
0.861111111	171.5	296.5
0.863888889	169.7941132	306.9117737
0.866666667	163	309.5
0.869444444	156.7702637	314.9864807
0.872222222	145.5	319
0.875	139.5	326
0.877777778	133.5	330
0.880555556	126.0714264	335.0714417
0.883333333	117	345.5
0.886111111	113.7266006	358.8768616
0.888888889	114	371.5
0.891666667	110.1797485	381.9834595
0.894444444	109	393.5
0.897222222	111.5	407.5
0.9	110.5	418
0.902777778	109.4670334	423.9945068
0.905555556	107.5625	439.1875
0.908333333	103	451
0.911111111	96.50735474	464.1470642
0.913888889	92.2766571	478.1902161
0.916666667	93	491.5
0.919444444	90	503
0.922222222	89.04347992	513.3261108
0.925	88.5	523.5
0.927777778	86.5	532.5
0.930555556	86.80769348	543.7307739
0.933333333	87.20755005	556.6226196
0.938888889	98.6818161	583.1363525
0.941666667	105.5	595.5
0.944444444	115.3658524	609.5853882
0.95	127.4645996	638.137146
0.952777778	140.3448334	645.3965454
0.955555556	153.5	651
0.961111111	175.5	667
0.966666667	199.7195129	685.7194824
0.969444444	205	699
0.972222222	217	701
0.983333333	282.5	718.5
0.986111111	299	717.5
0.988888889	315.5714417	715
0.991666667	331.5	709.5
0.994444444	347	708.5
1	376	694
1.002777778	387	687
1.005555556	401.5	682.5
1.008333333	411	673.5
1.011111111	420.5	663
1.013888889	427.1854858	653.6290283
1.016666667	429	643.5
1.019444444	438.4230652	632.1410522
1.022222222	442	624
1.025	449.5	614
1.027777778	458	602.5
1.030555556	467.4880981	591.1666565
1.033333333	477.5	582
1.036111111	482.5	567.5
1.038888889	491.5	556.5
1.041666667	498	543.5
1.044444444	505	531
1.047222222	512	515
1.05	515	503.5
1.052777778	519	489
1.055555556	516.0908813	476.6363525
1.058333333	510.5	465
1.061111111	503.5	451
1.063888889	495.5	439.5
1.066666667	489.2945251	426.0890503
1.069444444	483	412
1.072222222	480.0687256	400.1871948
1.075	478	386
1.077777778	474.5	373.5
1.080555556	465.5	361.5
1.083333333	454	353.5
1.086111111	444.5	347
1.088888889	433	334
1.091666667	423	325
1.094444444	413.5	313.5
1.097222222	405.5253296	307.6645508
1.1	396.5	305.5
1.102777778	389.5	302.5
1.105555556	376.5411072	299.7054749
1.108333333	363	296.5
1.111111111	350.5	294.5
1.113888889	342	283
1.116666667	335.6578979	281.3157959
1.119444444	332.9333191	281.9333191
1.122222222	327.0744629	283.2234192
1.125	317	277
1.127777778	299.0020294	281.1538391
1.130555556	284.5	282.5
1.133333333	271.8796997	279.9022522
1.136111111	260.4182434	287.3419495
1.138888889	247.7105255	292.7631531
1.141666667	239.5	295
1.144444444	226.5	291.5
1.15	217.8500061	291.5
1.152777778	213.25	297.5
1.155555556	203.8754883	299.1362
1.158333333	203.5	301.5
1.161111111	197.7181854	301.6909027
1.163888889	196	311
1.166666667	194.0939636	315.5906067
1.169444444	198.5	315.5
1.172222222	196.5	321.5
1.175	199.9110413	325.9785156
1.177777778	200.5	324.6111145
1.180555556	203.6333313	321.8110962
1.183333333	211.5	320
1.186111111	212.7127686	319.3936157
1.188888889	220.7272797	317.3863525
1.191666667	227.277771	313.3611145
1.194444444	233	310.5
1.197222222	239.1315765	311.3421021
1.2	248.5	308.5
1.202777778	259	305
1.205555556	264.2000122	306.7999878
1.208333333	273	303
1.211111111	277.7285767	298.2714233
1.213888889	287.0192261	294
1.216666667	290.5	289.5
1.219444444	299.5	284
1.222222222	314.6363525	271.8181763
1.225	325.5	268.5
1.227777778	340.7789307	271.1617126
1.236111111	349.5256348	273.2435913
1.238888889	357	275
1.25	368.3679199	277.0471802
1.252777778	376.5	285
1.255555556	386.7702637	290.6351318
1.258333333	398.5	299
1.266666667	405.5	308.5
1.269444444	413.5	315.5
1.272222222	424.283783	323.3919067
1.275	435.5	330.5
1.280555556	447.283905	331.5502625
1.283333333	451.5	333.5
1.286111111	455	343.5
1.288888889	458.5	354
1.291666667	457.8571472	362.2857056
1.297222222	453.5170288	367.9851074
1.3	451.5	379.5
1.302777778	452	382.5
1.305555556	459	387
1.308333333	466	394
1.311111111	477	405
1.313888889	485.5	408
1.316666667	491	407.5
1.319444444	494	412
1.322222222	502.2200012	414.6600037
1.325	505.0898743	418.5224609
1.336111111	506.3157959	422.0526428
1.338888889	508	430
1.341666667	511	436
1.344444444	506	439.5
1.347222222	501	450
1.352777778	488.8863525	457.1136475
1.355555556	480.5	464.3888855
1.358333333	482	463
1.361111111	479.9729004	461.8990173
1.363888889	477	465
1.366666667	474.6034546	468.3965454
1.369444444	472.4382019	473.9213562
1.372222222	472.5	476.5
1.375	475.9507141	482.5140991
1.377777778	475	489.5
1.380555556	475.2875977	495.2698975
1.383333333	470.2105408	497.7368469
1.386111111	470.1774292	502.4838562
1.388888889	470.3436584	508.3273621
1.391666667	472.5	519
1.425	475.76828	521.7683105
1.427777778	484.5	527
1.458333333	492	535
1.461111111	498.5	540.4091187
1.488888889	499.5	544.5
1.494444444	504.1595764	545.4361572
1.502777778	508	546
1.505555556	509.6610107	547.1101685
1.525	516.6104126	546.4202271
1.591666667	517.2633057	546.321228
1.594444444	516.4408569	551.0270996
1.6	511.5	555.5
1.605555556	512	558
1.608333333	509.6351318	563.0946045
1.611111111	507	567.5
1.613888889	504	577
1.616666667	498.5	585
1.619444444	494	594.5
1.622222222	492.7941284	600.9117432
1.625	485.5	608.5
1.627777778	481.7054749	616.0890503
1.630555556	475.1465454	624.2801514
1.633333333	471	633
1.636111111	468.4734497	639.5708008
1.638888889	463	646.5
1.641666667	456.6000061	655.7999878
1.647222222	445.5	663.5
1.65	434.25	667.75
1.655555556	428.5	677.5
1.658333333	339.75	602.75
1.663888889	410	690.5
1.666666667	329.717926	609.8048706
1.669444444	393	702.5
1.675	317.1842041	614.671051
1.677777778	375	710.5
1.683333333	362.7285767	712.1809692
1.686111111	354.5	715.5
1.691666667	342.5	719
1.694444444	335.5	722.5
1.7	326.5	722.5
1.708333333	321.8726349	723.7217102
1.711111111	315.8103333	724.5
1.716666667	307.8880615	720.8843384
1.722222222	299.5	720.5
1.725	290.5	718.5
1.755555556	276.0294189	718.9705811
1.833333333	288.5	720
1.836111111	294.5	713.833313
1.841666667	299.5	710
1.847222222	307	704
1.85	315	698
1.852777778	326.7561035	692.4146118
1.855555556	337	689.5
1.861111111	348.6951294	682.3048706
1.866666667	366.5	676.5
1.872222222	377.5	669
1.888888889	409.5925903	656
1.894444444	422.7092896	653.8023071
1.9	426.5	656.5
1.902777778	433	656.25
1.908333333	443.5	658
1.911111111	454	656.5
1.916666667	462.9719238	648.1348267
1.922222222	468.4729614	644.1486206
1.925	469	639.5
1.933333333	472	630
1.936111111	476.5	624
1.938888889	480	614
1.941666667	486.1472168	600.2932129
1.944444444	487.5	590
1.95	497.5	576
1.955555556	504.5	558.5
1.958333333	510	543.5
1.961111111	511.5	532
1.963888889	515	523.5
1.966666667	514	509.5
1.969444444	516	499.5
1.975	515.4068604	487.9658508
1.977777778	513.6345215	475.3362427
1.980555556	509	463
1.983333333	501.5	453
1.986111111	497	440
1.988888889	491.5	432
1.994444444	485.5	422.5
1.997222222	485.2352905	413.8823547
2	486.7857056	409.2142944
2.005555556	488.3538361	403.1382904
2.019444444	495	400
2.022222222	499.8859558	399.6929932
2.025	501	402
2.027777778	503.5	408
2.033333333	502.5	417.5
2.036111111	500	423.5
2.041666667	498.4830627	432.7033997
2.044444444	504.3226929	440.6489258
2.05	509.5	450
2.052777778	511.5	458.9090881
2.055555556	511.2438049	461.2603455
2.058333333	509.5	463
2.061111111	509	459.1521606
2.063888889	502	452
2.066666667	498.5	447.5
2.075	494.5	451.0652161
2.077777778	493.4186401	457.1949158
2.080555556	488	462
2.083333333	490	469
2.086111111	484.5	479.5
2.088888889	484.2164917	486.7731934
2.091666667	484	493
2.094444444	482.1099243	499.8404236
2.1	476.7083435	501.4583435
2.102777778	474	507
2.105555556	478.0657959	515.5131531
2.108333333	475.3279419	521.3745728
2.111111111	474.5	526.5
2.113888889	475	532
2.116666667	479.3287048	536.972229
2.119444444	481.4942932	543.9857178
2.122222222	482	557
2.125	482	564
2.127777778	483.75	566.4500122
2.133333333	477	575
2.136111111	478.5	578.5
2.138888889	476	578
2.141666667	469.5265503	580.2433472
2.144444444	459.5	585
2.147222222	449	587
2.15	438.5	582.5
2.158333333	425	585
2.161111111	414.5	588
2.172222222	402	597
2.175	392.6379395	600.5
2.177777778	386.5909119	600.5
2.183333333	380.7380981	598.5
2.186111111	375.5	603.5
2.2	360.9324341	609.2297363
2.225	332.7058716	642.8529663
2.233333333	340	663
2.236111111	345	667.5
2.252777778	408.5	664.5
2.255555556	413.8773499	659.9366455
2.258333333	420	655
2.263888889	420.5	621
2.266666667	423	612.5
2.272222222	416.5	602
2.275	412.6328125	593.265625
2.277777778	407.7000122	587.2999878
2.280555556	406.9166565	578.333313
2.283333333	401.9117737	568.5588379
2.286111111	400.5	558.388916
2.288888889	402.5	548.5
2.291666667	404.5	540
2.294444444	405.5301208	537.7710571
2.3	410.8027344	534.7074585
2.305555556	415	528
2.308333333	422.7340393	516.2659302
2.311111111	431	507.5
2.316666667	434.5	496
2.322222222	439	480.5
2.325	443.5053406	468.532074
2.327777778	441.5	459
2.333333333	440.414093	439.6408997
2.336111111	437	425.5
2.338888889	431.8673401	413.0918274
2.341666667	431	400
2.344444444	428	392
2.347222222	428.5	382.6666565
2.35	427.5201721	366.8318481
2.352777778	416.8755493	362.6004333
2.355555556	408	353.5
2.358333333	399	341
2.361111111	388.5	337.5
2.366666667	364.5652161	330.0434875
2.369444444	358	326
2.372222222	348.4090881	324.5909119
2.375	341	319.5
2.377777778	335	307
2.380555556	325	305
2.383333333	312.5	305
2.391666667	305	302
2.394444444	298.5	310.5
2.397222222	296.5	315.5
2.4	295.5	321
2.405555556	294.75737	315.0721588
2.408333333	299	335.5
2.411111111	303.5	340.5
2.413888889	306.9117737	347.3235168
2.416666667	310.5921021	351.9276428
2.419444444	310.5	354
2.422222222	312.5	355
2.425	312.4108887	357.0544434
2.427777778	310.5278931	363.1932373
2.430555556	305.5	369.5
2.433333333	298.2930908	377.120697
2.436111111	291.5	385.5
2.438888889	289	398.5
2.441666667	288	410
2.444444444	287	423.7419434
2.447222222	288.5	437
2.45	291	453.5
2.452777778	297.5	463
2.455555556	299.9719849	478.0920105
2.458333333	306.5	486.5
2.461111111	305.5	489
2.469444444	306.5	494
2.472222222	306.1413574	502.9685974
2.475	307	505
2.477777778	308.8258362	508.3202209
2.488888889	305.5	511
2.491666667	305.5	516
2.494444444	307.5	521.5
2.497222222	309	526.5
2.502777778	312	529
2.505555556	321.5	527.916687
2.508333333	331.4707947	529.8284912
2.511111111	336.5	527
2.513888889	337.5742188	524.602478
2.530555556	339.7736206	518.9726563
2.533333333	346.5	515
2.569444444	348.7098694	508.6851807
2.572222222	350.143158	507.61203
2.575	358.6960754	497.8529358
2.577777778	365.527771	493.055542
2.580555556	370.4665222	486.6715393
2.583333333	377.5	480.5
2.586111111	383.5	471.5
2.588888889	383.5	463.5
2.591666667	393.5	456.5
2.594444444	399.8023376	446.1976624
2.597222222	412.6417236	442.1968384
2.6	422.6935425	436.8225708
2.602777778	433.2088623	432.2341919
2.622222222	443.203125	429.28125
2.625	443.5	428.5
2.633333333	447.160553	432.5458679
2.636111111	455.6390381	432.393158
2.638888889	469	429.5
2.641666667	475	435.5
2.644444444	471.5	443
2.65	470	448
2.652777778	470.5	452
2.661111111	469.3876343	459.0505676
2.663888889	475.5	467.5
2.666666667	474.7438965	468.7926941
2.669444444	472.5517273	471.8103333
2.686111111	475.5	472
2.688888889	472.1753235	473.0974121
2.694444444	476.421051	477
2.7	476.2662354	477.9415588
2.705555556	474.6935425	482.6935425
2.708333333	477.0574951	488.1898804
2.711111111	475.5	497
2.716666667	474.8636475	521
2.719444444	475.5	534
2.722222222	471.0471802	544.3679199
2.725	474	559
2.727777778	466.6000061	569
2.730555556	459.8130188	570.5284424
2.736111111	457	579
2.738888889	454	580
2.844444444	452.0185242	585.2407227
2.866666667	436.7257996	611.020752
2.869444444	429.5	613
2.872222222	423	615.5
2.875	419.85849	616.1490479
2.877777778	415.5	626.5
2.880555556	414.5	629.5
2.883333333	415	633.5
2.886111111	418.4761963	637
2.9	468.1627197	595.4644775
2.902777778	476.2580566	594.5806274
2.905555556	481.2438965	591.9755859
2.908333333	486.5172424	588.8275757
2.911111111	491	585
2.916666667	497	579.5
2.919444444	502	574.5
2.922222222	506.7965393	564.3289795
2.925	506.4576416	553.3305054
2.927777778	502	547.5
2.930555556	501.1378479	542.7880859
2.933333333	498	539.5
2.936111111	493.7680359	538.1907349
2.938888889	485.5	532
2.941666667	475.5	528
2.944444444	474	523.5
2.947222222	461	516
2.95	455	507
2.952777778	449.5	500.5
2.955555556	451.3239441	492.1971741
2.958333333	451.5	488.5
2.961111111	451.5	486.5
2.963888889	459.0194702	486.3181763
2.966666667	467	478
2.969444444	475	469
2.972222222	477	460
2.975	484.3632813	461.0517578
2.977777778	497.5	444.5
2.980555556	498.5	437.5
2.986111111	501	433.5
2.988888889	497.5	423
2.991666667	491.8892517	411.352356
2.994444444	490.5	400.5
2.997222222	484.4871521	391.3713684
3	479.5	378
3.002777778	474	366.5
3.005555556	464.5	358
3.008333333	457	344.5
3.011111111	445.0425415	337.8563843
3.013888889	444.9020691	326.9329834
3.016666667	440.0989075	322.7692261
3.025	438.5	321
3.027777778	439	317.5
3.030555556	439.5097961	314.4362793
3.033333333	436.5	313.75
3.036111111	434.2554016	315.5179749
3.038888889	429.8888855	313
3.041666667	427	315
3.044444444	422.5841064	316.0186768
3.047222222	421.9864807	317.5270386
3.05	422.9848633	322.7626343
3.058333333	423.6593323	322.8379211
3.061111111	422.8225708	331.2311707
3.069444444	430.3168945	336.5140991
3.072222222	437.2999878	336.5
3.080555556	444.2173767	338
3.083333333	452.0443726	341.9082947
3.086111111	460.1080017	353.4119873
3.088888889	467	358.5
3.091666667	472	364
3.094444444	477	379.5
3.097222222	487.1538391	391.1538391
3.1	498	398.5
3.102777778	498.7999878	409.6000061
3.105555556	499.5	416
3.108333333	497.5	427
3.111111111	490.5	441
3.113888889	486	453.5
3.116666667	482	463.9032288
3.119444444	479	476
3.122222222	484	485
3.125	487	496.5
3.127777778	496	503.5
3.138888889	503.5	517.5
3.141666667	506.2723541	522.6930847
3.144444444	510.5	521
3.158333333	511.5	524.5
3.161111111	510.5	524.5
3.172222222	511.25	528.75
3.194444444	512	527
3.2	511.4898071	532.1326294
3.202777778	512	538
3.205555556	507.5769348	532.6538696
3.211111111	504.5	532
3.213888889	500.5	535.5
3.216666667	501.3561707	537.598877
3.219444444	497.5	540.5
3.222222222	491.4295654	541.2746582
3.227777778	481	544
3.230555556	474.2573853	548.3994141
3.233333333	470.7419434	546.8709717
3.236111111	471.444458	548.777771
3.238888889	468.5504456	548.1587524
3.244444444	466.5	547.5
3.247222222	465.5	555.5908813
3.25	465	554
3.252777778	456.5	567
3.255555556	461.2368469	572.6578979
3.258333333	454.5	578.5
3.261111111	451.5	578.5
3.288888889	443.5	579.5
3.291666667	437	577
3.3	428.5895386	568.7537231
3.302777778	427.8048401	564.1616821
3.305555556	431	555.5
3.308333333	436	549.5
3.311111111	436.5	539.0908813
3.316666667	437	536.4285889
3.319444444	435.5731812	532.6463623
3.322222222	434.8571472	530.9285889
3.325	435.9583435	525.8703613
3.327777778	438.5689697	524.2241211
3.330555556	438.2604065	517.697937
3.333333333	439	511.5
3.336111111	440.5	509
3.338888889	438.5714417	505.3214417
3.341666667	437.5212708	499.3191528
3.344444444	436	492.625
3.35	433.5	487.5
3.352777778	436	483
3.355555556	439	482
3.358333333	440.4239197	474.3423767
3.361111111	440.5	472.2999878
3.366666667	431.6111145	468.1666565
3.369444444	422.5	462.5
3.372222222	413	460
3.375	407.5689697	453.7844849
3.377777778	399.5	445
3.380555556	394.7912292	437.1210632
3.383333333	392	423.5
3.386111111	390.5	410.1363525
3.388888889	387.7608643	396.4130554
3.391666667	389.8963318	384.1585388
3.394444444	397.5	371.5
3.397222222	397.5	353.5
3.4	403.5	343
3.402777778	408.5	329.5
3.405555556	416.5	316
3.408333333	416	303.5
3.411111111	409	298.5
3.413888889	409	299.5
3.419444444	405.1976624	301.941864
3.422222222	399.5	295
3.425	392.0576782	287.0576782
3.427777778	387	285.8250122
3.430555556	380	283.5
3.433333333	379.1521606	278
3.436111111	379.3912964	278
3.441666667	371.7302246	282.5827332
3.444444444	371	280.5
3.45	361.5	277
3.452777778	354	276
3.455555556	347.5	272.5
3.458333333	343	275
3.461111111	333	274
3.463888889	321.7631531	273.7807007
3.466666667	311.5	269
3.472222222	296	265.5
3.475	290	261.5
3.477777778	291.5	262
3.480555556	284.1696167	264.8700562
3.483333333	277.124176	265.5536804
3.494444444	270.2325439	269.8139648
3.497222222	267.1707458	274.4390259
3.5	261	284
3.505555556	254.2774734	286.9752808
3.508333333	245.5	292.5
3.511111111	244	300.5
3.513888889	243.0714264	303.5
3.516666667	238	305
3.519444444	244.5	314.5
3.522222222	249.5	319
3.525	250.780304	318.8257446
3.527777778	252	322.5
3.530555556	262.5	323.5
3.533333333	269.917511	322.4639282
3.538888889	280.5	320.5
3.541666667	287.5	320
3.544444444	295.5	321
3.547222222	305	323.5
3.55	312.5	326.5
3.552777778	322	325.5
3.555555556	331.2034302	329.7167358
3.558333333	338.5818176	337.5454407
3.561111111	346.274292	345.6685791
3.563888889	356	353.5
3.566666667	360.6714172	359.8028564
3.569444444	374	367.5
3.572222222	384	377
3.575	393.5	386
3.577777778	408	395.5
3.580555556	417.5384521	407.9038391
3.583333333	430	413.5
3.586111111	438.5	424.5
3.588888889	452.5	432.5
3.591666667	459	447.5
3.594444444	475	455.5
3.597222222	480.5	464
3.6	493.5	473.5
3.602777778	504.5	483
3.605555556	512.5	492.5
3.608333333	515	498.6590881
3.611111111	510.5	506.5
3.616666667	503.5	514.75
3.622222222	500.84375	516.6937561
3.625	498	521.5
3.627777778	491.2037048	521.5864258
3.636111111	479.5	529.5
3.638888889	480.0454407	529.5
3.644444444	476	534
3.647222222	472.9898071	543.2653198
3.65	467.8343811	545.9227295
3.683333333	463	543
3.686111111	460.3839722	534.6491699
3.691666667	454.722229	527.5
3.694444444	448	527.5
3.7	444.3553772	533.3471069
3.722222222	444	532
3.725	441.2241516	531.1551514
3.752777778	439.0267944	531.4107056
3.769444444	440.9303894	532.6519165
3.772222222	439	529.5
3.788888889	439.5558777	527.8295898
3.791666667	440	527
3.833333333	439.5	524
3.841666667	439	511
3.866666667	444.4799194	504.1789246
3.869444444	444	500
3.872222222	449	497.5
3.877777778	458	495
3.883333333	469	490
3.888888889	477.4798584	483.3154297
3.891666667	478	473
3.894444444	476.2391357	463.6739197
3.897222222	469.8125	456.65625
3.9	459.5	453
3.902777778	446.5	447.5
3.905555556	438.5	436.5
3.908333333	429.5	423.5
3.911111111	427	412.5
3.916666667	419.2916565	384.875
3.919444444	417.5	374
3.922222222	410.5	359
3.925	404	348
3.927777778	395	334.5
3.930555556	385.6071472	324.2857056
3.933333333	378.5	317.0882263
3.936111111	369.1808472	316.2872314
3.938888889	359.8955994	310.5659485
3.941666667	353	308
3.944444444	345	302.5
3.947222222	335.5	301.5
3.95	329.5	292.5
3.952777778	323.5	288
3.955555556	312.5	286.5
3.958333333	301.5816345	289.5101929
3.961111111	299.5	289
3.963888889	294.5	293.5
3.966666667	286	297.5
3.969444444	276.76828	304.2804871
3.972222222	274.5	303.5
3.975	274.4230652	303.2692261
3.977777778	269.6578979	303.5
3.980555556	268	310
3.983333333	259	314.5
3.986111111	257	323.5
3.988888889	255	330.5
3.991666667	253.8898315	336.7203369
3.994444444	249.2959137	340.4081726
3.997222222	247.0157928	341.6947327
4	244.5	348.2272644
4.002777778	243.3181763	349.5
4.005555556	235.5	346
4.008333333	226.8627472	345.931366
4.011111111	226.155838	344.0389709
4.013888889	223.5	339.5
4.016666667	219	335.5
4.019444444	215.5	325.1296387
4.022222222	214.75	312.125
4.025	209.5	302
4.027777778	208	295.5
4.033333333	202.5	291.25
4.047222222	204.3148193	291.8395081
4.05	207	291.5
4.052777778	213.8928528	295.5892944
4.055555556	213.1299591	296.5264282
4.058333333	215.0445099	294.4214783
4.061111111	218	298.4565125
4.063888889	229.5	295
4.066666667	235.3157959	296.8421021
4.069444444	242.5	300.5
4.075	248.2522888	304.6559753
4.077777778	259.5	306.5
4.080555556	269.421051	320.9052734
4.083333333	281.5	317
4.086111111	295.5	323
4.088888889	302.5	324
4.091666667	308.7857056	326.5
4.094444444	315.5	325
4.102777778	328	328
4.105555556	337	327
4.108333333	345.5	327.5
4.113888889	361.5	321.5
4.122222222	368.4183655	316.663269
4.125	374.2307739	313.9615479
4.127777778	379.1694336	312.2355347
4.133333333	390	320
4.136111111	400	325.5
4.138888889	409.9035034	335.6263123
4.141666667	411.4253845	348.4850769
4.144444444	418.177887	358.4711609
4.147222222	422.5	363.5
4.15	424	372
4.2	430.1176453	392.3529358
4.202777778	428.6621704	390.4459534
4.208333333	416.5820923	395.186554
4.213888889	411.2428589	396.2428589
4.222222222	403.23172	387.23172
4.225	401.5	378
4.227777778	396.1611633	367.7892456
4.233333333	388.5	345
4.236111111	388	335
4.247222222	382.3181763	332.1363525
4.25	377.5	324.5
4.252777778	374.5322571	317.5322571
4.255555556	367.5	310.5
4.258333333	358.875	308.4375
4.261111111	350	304.5
4.263888889	340.1934814	300.0778809
4.266666667	329.7212524	296.3052979
4.269444444	319	296.5
4.272222222	302.8709717	296.9354858
4.275	290.9833374	294
4.277777778	279.3225708	289
4.280555556	270	287
4.283333333	256.5588379	287.5
4.286111111	242	292
4.288888889	229.5	296.5
4.291666667	218	303.5
4.294444444	209.5	313
4.302777778	200	326
4.305555556	198.5	332.5384521
4.308333333	201.5	339.5
4.311111111	204.058136	347.9651184
4.327777778	212.2692261	353.884613
4.330555556	212	351.5
4.333333333	217.5	349
4.336111111	222.5	344
4.358333333	218.5	337
4.361111111	218.3085175	334.9468079
4.383333333	228	335
4.386111111	232.6764679	339.1470642
4.391666667	236.6566315	341.897583
4.402777778	238	348
4.405555556	239	350
4.408333333	242	351
4.411111111	244	350.5
4.413888889	254	348
4.416666667	255	340
4.419444444	259.5	328
4.422222222	262	321
4.425	259.25	418
4.427777778	262.5932846	412.5037231
4.433333333	295.5	298
4.436111111	305.9530334	293.7210083
4.438888889	315	292
4.441666667	292.75	411.75
4.444444444	341.5	303
4.447222222	305.25	416.25
4.45	369	315
4.452777778	378.5	320.5
4.455555556	391.5	322.5
4.458333333	404.5	329
4.461111111	335	431
4.463888889	424.9919434	349.1451721
4.466666667	433	360
4.469444444	443	368
4.472222222	452	382
4.475	460.0811462	391.4685974
4.477777778	463	407.5
4.480555556	462.3217773	419.8960266
4.483333333	465.3181763	433.2272644
4.486111111	363.5	487
4.488888889	476	458.5
4.491666667	482.25	472.375
4.494444444	482	485.5
4.5	478	511
4.502777778	474	522
4.505555556	468.5	533.5
4.508333333	459	540.5
4.533333333	439.75	540.25
4.536111111	441.1331787	537.8711548
4.541666667	435.2804871	534.4512329
4.544444444	437.5	530.5
4.55	447	524
4.552777778	451.5	516.5
4.555555556	458	507.5
4.558333333	463.5	500
4.605555556	469.8902588	490.9634094
4.686111111	477.0061646	493.6234436
4.688888889	476.4960022	493.6155396
4.725	369.1705933	507.5882416
4.727777778	477.3421021	492.2894592
4.738888889	263.8260803	526
4.744444444	475	493.5
4.755555556	478.1629944	488.9861755
4.758333333	482.2894592	490.6052551
4.766666667	479.7446899	488.8085022
4.794444444	480.1686707	485.1445923
4.802777778	480.5	485
4.805555556	482.2755127	485.1122437
4.841666667	478.5	484
4.844444444	482	478.6799927
4.861111111	483	474
4.866666667	480	467
4.877777778	482	463.5
4.894444444	480.2327576	454.6573334
4.908333333	478.1428528	457
4.922222222	479.5	465
4.925	474	470
4.927777778	464.5	473
4.936111111	455.5	476.8636475
4.941666667	448.5	479.5
4.944444444	443.6818237	484
4.947222222	443.5132141	485.1072693
4.95	443.5	488
4.955555556	443.4090881	492.5909119
4.966666667	457.5	481.5
4.969444444	459.0638733	476.0991211
4.972222222	463.3309937	472.6831055
4.977777778	468.4811401	470.2735901
4.983333333	474.5	466.5
4.986111111	477	459.5
4.988888889	486.7438965	458.2561035
4.991666667	494.0840759	452.411499
4.994444444	495	449
4.997222222	495.224884	443.1987
5	494.2900696	435.740448
5.002777778	491.5671692	427.3694153
5.005555556	490.5	415.5
5.008333333	486.5	405.5
5.022222222	485.1853943	395.4101257
5.025	483.9451294	395.2195129
5.027777778	482	396
5.033333333	481.2402649	397.1753235
5.036111111	484.2580566	398.580658
5.038888889	483.3235168	398.5
5.041666667	482.6904907	399.8809509
5.047222222	484.5	400.5
5.05	487.2333374	397.5
5.052777778	489.3243103	400.0810852
5.055555556	492.5756226	399.2436829
5.058333333	494.1987	400.923584
5.061111111	491.5	404.5
5.066666667	491	409
5.069444444	497	414.5
5.072222222	499.5764465	419.7675171
5.075	499	424
5.077777778	500.5	427.5
5.080555556	497.5	435.5
5.083333333	498.7564087	443.2435913
5.086111111	496.6878357	445.665741
5.094444444	495.4782715	449.5434875
5.097222222	490.5	461.75
5.1	491.2352905	469.4705811
5.102777778	496	480
5.105555556	500.1470642	488.9117737
5.108333333	499.8076782	499.7307739
5.111111111	491.5	506
5.113888889	488	520
5.116666667	476.3823547	519.2058716
5.125	473.375	524.625
5.127777778	467	524
5.133333333	458.5	520
5.138888889	447.5	511.5
5.141666667	448	508
5.144444444	441.6785583	502
5.147222222	436	492
5.15	433.5	482.5
5.152777778	427.5340881	477.9772644
5.155555556	422.1577148	471.1174622
5.158333333	425.0093079	464.2267151
5.161111111	421.459198	456.6020508
5.163888889	427	444.7857056
5.166666667	430	435.5
5.169444444	428.6473999	429.4721069
5.172222222	436.4242859	418.704895
5.175	436.5	406.5
5.177777778	438.7790833	399.383728
5.180555556	442.5	382.5
5.183333333	444.7810059	374.0785217
5.186111111	452.5	363.5
5.188888889	455.5	355.5
5.191666667	451.5	352.5
5.194444444	449.5	352.5
5.197222222	451	353
5.2	450	346.5
5.202777778	439.5	342
5.205555556	429.5	338.5
5.208333333	424.5	331
5.211111111	415.3095093	325.3095093
5.213888889	406.5	313
5.216666667	399.5	307.5
5.219444444	390.5	302.5
5.222222222	382.0882263	301.7941284
5.225	374	303.5
5.227777778	367	304
5.230555556	353	302
5.233333333	342	296.5
5.236111111	329	291
5.238888889	317.5	281
5.241666667	308.5	279
5.244444444	295.5	276.5
5.247222222	284.5	283
5.25	272	292
5.252777778	261	295
5.255555556	245.4879456	296.5602417
5.258333333	232.2727203	301
5.261111111	221.5	303.5
5.263888889	207.5	305.5
5.266666667	194.5	309.5
5.269444444	182.3409119	315.7954407
5.272222222	172.5	325
5.275	163	332.5
5.277777778	156	341.5
5.283333333	139.2559052	359.3661499
5.286111111	135.1000061	373.3999939
5.288888889	130.0379333	386.0034485
5.291666667	124.5	399
5.294444444	120.1343269	413.0783539
5.325	117.6643829	418.4725952
5.327777778	117.0131607	420.0921021
5.336111111	110.1515121	431.3939514
5.341666667	107.8680573	431.4583435
5.344444444	105.5	441.5
5.352777778	99.5	447.5
5.355555556	96.5	450.5
5.358333333	96.5	452.5
5.369444444	98	453
5.383333333	97.88027954	459.7112732
5.391666667	95	461
5.408333333	96.84328461	468.5298462
5.452777778	106	493.125
5.455555556	183.75	513.75
5.461111111	115.7302399	508.6477661
5.472222222	126.5	511.5
5.511111111	128.5	513
5.516666667	128	516.5
5.519444444	127.5	523
5.522222222	125.5	525.5
5.525	121.5	527.5
5.536111111	110.4189224	535.4729614
5.538888889	104	540.5
5.541666667	100.5	550.5
5.544444444	178.5	541
5.547222222	106	569.5
5.55	112	575
5.552777778	112.9941177	580.2411499
5.555555556	117.8862534	582.5308228
5.558333333	126	583.5
5.561111111	136.5	578.5
5.591666667	146.0409851	572.4344482
5.594444444	144	572
5.605555556	145.8720856	574.7325439
5.608333333	147.9827576	573.5344849
5.611111111	148.3404236	575.3616943
5.622222222	146.0300751	578.9661865
5.625	153.2512283	584.040802
5.627777778	150.1666718	580.833313
5.630555556	147.0238037	586.8809814
5.633333333	146.4390869	592.9263916
5.636111111	139.5	603
5.638888889	136	608
5.655555556	144.5	614.5
5.658333333	151	608.5
5.661111111	161	598
5.672222222	168	594.5
5.675	177.2391357	593.3261108
5.677777778	190.5	589.5
5.683333333	209	585
5.691666667	214.6847076	584.9140015
5.694444444	214	587
5.697222222	210	586.5
5.7	208	583
5.708333333	211.569931	588.9265747
5.711111111	219.4163208	590.9267578
5.713888889	225.4936676	597.0949097
5.716666667	233.0643616	602.4108887
5.719444444	240	606
5.722222222	243	610.5
5.727777778	255	605.5
5.744444444	303	527
5.747222222	308.5	513
5.75	314.5	502
5.752777778	321.3235168	487.3823547
5.755555556	328	475.5
5.758333333	331	463
5.761111111	334.9929504	449.5140991
5.763888889	341.5	439
5.766666667	347.850647	424.5130005
5.769444444	350.8684082	414.6842041
5.772222222	350.5	413.7941284
5.777777778	351.5	410.3571472
5.780555556	352.4640808	404.0449219
5.783333333	357.5	396.5
5.786111111	363.3433838	393.2229004
5.788888889	370.5	387.5
5.791666667	377	380
5.794444444	384	375
5.797222222	390.8442688	369.2072449
5.8	399	363.5
5.802777778	411.5	355
5.805555556	418.6034546	344.3620605
5.808333333	426	335.5
5.811111111	431.5	330.5
5.813888889	428.2241516	327.7758484
5.844444444	423.874054	331.3626099
5.847222222	428.5	333.5
5.85	425.6596069	336.3338623
5.852777778	420.5512695	337.5160217
5.858333333	424.5	340.5
5.861111111	425	343
5.888888889	424.1904907	355.8809509
5.891666667	424	354
5.894444444	424.1283264	355.3406982
5.897222222	424	357
5.9	426.3591614	358.6549377
5.902777778	428.5	359.5
5.911111111	431	364.5
5.913888889	430.5	362
5.916666667	430	361
5.925	427.1611938	359.4562988
5.927777778	430.3333435	354.75
5.936111111	430.2468262	352.7278442
5.983333333	429	341.5
5.986111111	430.3295593	345.3522644
6.022222222	427.5	336.5
6.025	426	338
6.027777778	423.5	339
6.030555556	424	335
6.033333333	422.2380981	332.1190491
6.044444444	420.3571472	333.9642944
6.05	425.3033752	331.1123657
6.052777778	424.8216858	335.374115
6.058333333	425.5	337.5
6.061111111	426.8962402	333.6509399
6.072222222	429.5243835	332.1890259
6.075	429.1122437	329.6020508
6.077777778	429	325
6.083333333	428.75	322
6.088888889	429.5	322.5
6.097222222	427.7042236	322.0563354
6.102777778	425.5	319.5
6.105555556	429.0337524	316.7392578
6.108333333	427.5	323
6.113888889	430.5	323.5
6.119444444	431.5	319.5
6.122222222	436.5	318.5
6.125	439.3999939	316
6.127777778	436.5	319
6.133333333	431.5	325.5
6.136111111	430.663269	324.459198
6.138888889	426.2381897	321.9981689
6.141666667	421.25	322.75
6.144444444	418	319.5
6.147222222	417.5	311
6.15	419.5	308
6.161111111	421.14151	303.9528198
6.163888889	423.5	306.5
6.166666667	428.5	308.5
6.169444444	434.1940002	310.6861267
6.172222222	432.8421936	315.3670959
6.175	430.5	319
6.177777778	425.4367065	328.9177246
6.180555556	419.7909546	338.0366364
6.183333333	419.5	337.75
6.186111111	416	340.5
6.188888889	411.5	345
6.191666667	409.393219	348.8398132
6.194444444	414.8515015	358.7588501
6.197222222	425.6290894	368.3887329
6.2	440	374.5
6.202777778	452.5	381.5
6.205555556	472.2666626	380
6.208333333	476.7884521	385.0288391
6.211111111	474.5675659	387.6756897
6.213888889	474.5	393.5
6.216666667	475.5	404.5
6.219444444	473.3292542	412.7195129
6.222222222	473.5	417.5
6.225	470	429.5
6.227777778	476	440
6.230555556	486.5	447
6.233333333	489.123291	457.7671204
6.236111111	489.5	461.5
6.241666667	486	471.5
6.252777778	477	483
6.255555556	474.6678772	490.6970825
6.258333333	468.5	490.5
6.269444444	465.5	497.5
6.286111111	456.082428	503.5219727
6.302777778	456.7307739	505.5
6.305555556	456.5	504.5
6.316666667	456.080658	498.5645142
6.319444444	457.4637756	498.0869446
6.336111111	452.194458	496.899292
6.35	454.5	481.4200134
6.355555556	457.5	468
6.358333333	454.5049438	460.465332
6.361111111	456	447
6.363888889	451.5	440.5
6.366666667	454.5	431.0862122
6.369444444	459.5981445	418.3159485
6.372222222	460.5625	413.4375
6.375	462.723877	406.1716309
6.377777778	456.0125427	395.6397705
6.380555556	447	391.5
6.383333333	440.7352905	384.7352905
6.386111111	428.5	374
6.388888889	418.5	363.5
6.391666667	410.5	352.5
6.394444444	405.5	343.5
6.4	390.5	325.5
6.402777778	382	323
6.405555556	372.5	319.5
6.408333333	358.0964966	321.2192993
6.411111111	344.2591705	317.9311981
6.413888889	333	313.5
6.416666667	317.9679871	304.1119995
6.419444444	305.71875	301.9874878
6.422222222	288.5	299
6.425	278	294
6.427777778	265.3139648	301.6860352
6.430555556	253	306.5
6.433333333	238.9817505	309.2554626
6.436111111	227.3955994	314.7417603
6.438888889	214.3877563	321.204071
6.441666667	203.5	328
6.444444444	196.7354736	336.2431335
6.447222222	192.2467194	341.4039307
6.45	185	350
6.461111111	150.0346527	355.6683044
6.463888889	144.120697	359.2930908
6.466666667	137.5294189	362.4705811
6.469444444	131	372.5
6.472222222	127.4620285	384.5885925
6.475	132.3877563	399.163269
6.477777778	135.6637955	413.4051666
6.480555556	142.1875	420.8125
6.494444444	147	427
6.5	145.5	435
6.511111111	147.2058868	437.5
6.522222222	149.6806183	442.0021973
6.530555556	147.5	445.5
6.533333333	142.8565521	452.8036194
6.536111111	133.56604	453.71698
6.538888889	126.5	459.5
6.541666667	119	466
6.555555556	113.5	472.5
6.608333333	108.5	508.5
6.622222222	107.4534912	514.5697632
6.725	106.1428604	552.7142944
6.727777778	111.3191452	550.3616943
6.733333333	127.5	538.875
6.736111111	122.5	537.5
6.741666667	130.0384674	533.1153564
6.744444444	132.4868469	531.6842041
6.752777778	134.6509399	526.0471802
6.761111111	131.7727203	522.6818237
6.766666667	133.3987274	516.1455688
6.769444444	129	509
6.772222222	127.5	500
6.780555556	127.5	489.5
6.783333333	125.9918671	482.9796753
6.788888889	125	483
6.791666667	122.1410294	488.5769348
6.802777778	118	495
6.805555556	113	497
6.808333333	101.6830978	498.5281677
6.811111111	95.09999847	502.7000122
6.816666667	103	519
6.819444444	106.5	531.5
6.822222222	113	539
6.825	115.5500031	546.5499878
6.827777778	122.6384583	555.7461548
6.833333333	130	571.5
6.836111111	132.5	582.5
6.838888889	140	594.5
6.841666667	145	606.5
6.844444444	154.6081085	615.7161865
6.85	172	640
6.852777778	181.7932663	654.0673218
6.866666667	239	701
6.869444444	248.5	703
6.872222222	264.25	703.5416565
6.875	279.0535583	707
6.877777778	291	711
6.880555556	308	710.5
6.883333333	326.5167389	703.6906738
6.888888889	363.4541321	689.8486328
6.891666667	376.5	684.5
6.894444444	390.5	679
6.897222222	401.4565125	670.4275513
6.9	415.1514587	663.649353
6.902777778	427.5	652
6.905555556	439.4841766	638.1360779
6.908333333	447.6544189	619.8970642
6.911111111	456.6363525	607.3636475
6.913888889	465	592.125
6.916666667	479.4588928	584.7808228
6.919444444	483.2575684	577.7424316
6.922222222	484.7035522	571.5619507
6.925	484.5	567
6.927777778	485.5	560
6.930555556	483.5	551.5
6.933333333	476.3177185	538.28125
6.936111111	473.5	534
6.938888889	470	533.5
6.944444444	462.6071472	539.8571472
6.955555556	468.5	536.5
6.975	463.9333191	533.9333496
6.977777778	462.5	530.5
6.994444444	461.5	528.5
7.022222222	471.030304	526.6060791
7.058333333	468.933136	523.4681396
7.061111111	472	521
7.063888889	476.7307739	515.2692261
7.072222222	477.7615356	516.1461792
7.075	479.5	519.9705811
7.077777778	480	523
7.083333333	481.5	524.5
7.086111111	485	515.5
7.088888889	485	505.7799988
7.091666667	482.5	495.5
7.094444444	477.1949158	485.8898315
7.097222222	476.6654358	473.1544189
7.1	469.5	465.5
7.102777778	461.8932648	452.5980835
7.105555556	452	440
7.108333333	441.8414612	427.8414612
7.111111111	435	421
7.113888889	433	413
7.116666667	427.5	402
7.119444444	423.5	391.5
7.122222222	427	383
7.125	423.2857056	372.5
7.127777778	425.6428528	359.5
7.130555556	433.1431885	348.6408386
7.133333333	436.5	333
7.136111111	436.7825012	324.5050049
7.138888889	438.5	318.5
7.141666667	430.4801941	321.7772217
7.144444444	430.5	323
7.147222222	426.75	321.75
7.15	422	316.5
7.152777778	413.5	310.5
7.155555556	404.5	301
7.158333333	395.7325439	293.7325439
7.161111111	388.5	291
7.163888889	378.7438965	284.7438965
7.166666667	373	280.5
7.188888889	369.7021179	273.6489258
7.191666667	371.75	277.9500122
7.194444444	367.5	276
7.202777778	374	276.5
7.205555556	374.1590881	280
7.208333333	376.8965454	286.8275757
7.211111111	378	296
7.213888889	379	304.5
7.216666667	381	315.5
7.219444444	382.4285583	319.1428528
7.222222222	387	325
7.225	395.9473572	327.9473572
7.227777778	403.5	332
7.230555556	411.5	338
7.233333333	411	341
7.236111111	418	351
7.238888889	422.1818237	349.9090881
7.241666667	419.6159363	354.6304321
7.244444444	424.073761	360.1475525
7.247222222	424.3940125	379.9389038
7.25	426.0306091	386.6428528
7.252777778	431.1122437	386.2755127
7.269444444	432.5	388.5952454
7.272222222	431.8043518	393.8043518
7.275	435.5	392
7.319444444	445	397
7.336111111	448.3190918	400.0075378
7.338888889	452	407.5
7.341666667	455.3070068	412.1140442
7.352777778	456.21875	419.4375
7.377777778	459.5	423.5
7.402777778	461.7242126	428.1950684
7.405555556	459.2804871	427.4512329
7.472222222	462.7727356	431.9545593
7.475	465.5	434
7.494444444	464.8835754	433.4315186
7.502777778	466.7718506	433.1796265
7.505555556	466.2069092	433.0689697
7.544444444	466.5	435
7.561111111	468	436
7.583333333	467.5	437.5
7.6	466	439.5
7.602777778	465.1666565	438.5
7.616666667	459.5	437
7.619444444	459.3727417	438.536377
7.622222222	465.1875	437.5
7.641666667	464.1756897	438.0135193
7.644444444	467	441.25
7.65	470.1717224	437.6010132
7.652777778	470	432.2000122
7.658333333	465.3260803	430.5869446
7.663888889	457.5	435.5
7.675	452.3135681	445.2457581
7.688888889	442	449.5
7.691666667	442	448.5
7.7	441.9500122	443.5
7.702777778	439.4375	436.125
7.711111111	442.6360474	425.2755127
7.713888889	438.5	416
7.716666667	437.3064575	408.1881714
7.719444444	435.5609131	397.9263916
7.722222222	430.5	390.5
7.725	425.384613	383
7.727777778	424.8092346	374.8294678
7.736111111	424.4841309	362.4523926
7.738888889	421.5322571	354.6612854
7.741666667	420	345
7.744444444	410.5163879	340.0082092
7.747222222	401	335
7.75	391.5	328.5
7.752777778	381	322
7.755555556	376	312.5
7.758333333	367.5	302.5
7.761111111	356.9923096	298.115387
7.763888889	349.6059875	299.6382446
7.766666667	336.8733826	299.3563843
7.769444444	327	303.5
7.772222222	312	308
7.775	302	307
7.777777778	292.5	307.5
7.780555556	283.5	303.5
7.783333333	267.6590881	297.4545441
7.786111111	254.9516144	294.637085
7.788888889	245.5	302.5
7.791666667	230.7315216	308.1403809
7.794444444	224.277771	312.6111145
7.797222222	211.6000061	326.6666565
7.8	203	339
7.802777778	195	345
7.808333333	186	353.5
7.811111111	181.5	351.3571472
7.819444444	180.6645508	352.2088623
7.836111111	171	360.5
7.841666667	159	359
7.844444444	148	364.5
7.85	140.5	364
7.855555556	132	372
7.858333333	124.4473648	383.6578979
7.866666667	124.5	399
7.869444444	127	413
7.872222222	121.5769196	422.5
7.875	116.569931	434.0734253
7.880555556	114.5	445.5
7.883333333	105.5	453.5
7.886111111	100.5	468.5
7.888888889	95.5	478
7.891666667	96.5	485.5
7.894444444	94.5	491.5
7.897222222	89.5	497
7.9	87.5	506
7.902777778	84.71392822	515.425354
7.905555556	83	517.5
7.916666667	84.74778748	521.8982544
7.919444444	85.5	517.5
7.938888889	82	520.5
7.941666667	85.5	521.5
7.952777778	85.07476807	526.6542358
7.966666667	84.5	529
8.058333333	93	558.5
8.075	95	549
8.077777778	91.5	542.5
8.080555556	95.29213715	534.0617676
8.083333333	101.5	528
8.086111111	109.2777786	519.5
8.1	109.5	523
8.102777778	112.2027054	525.3919067
8.105555556	123	528.5
8.108333333	130.7195129	528.6707153
8.111111111	133.8904114	531.5616455
8.113888889	135	534
8.116666667	138	541.5
8.122222222	134	552
8.125	135.5	563
8.319444444	116.1774216	585.487915
8.322222222	117.421463	584.9973755
8.336111111	112.5	581
8.344444444	102	587.5
8.355555556	97.5	602.166687
8.358333333	101.5884933	605.2521973
8.361111111	104.7402573	610.2337646
8.363888889	108	616
8.369444444	119.5	627.5
8.372222222	126.5	640.5
8.375	138.5	645.5
8.391666667	213.8333282	666.5
8.411111111	218	666.5
8.488888889	220	661.5
8.494444444	217	655
8.516666667	221.9347839	641.0217285
8.519444444	222	641.5
8.525	230.5	640
8.527777778	238	644.5
8.533333333	261	655
8.536111111	274	655.5
8.538888889	285.9464417	655
8.541666667	298	655.5
8.544444444	305.9819641	658.0773315
8.547222222	322.1294708	653.4620667
8.55	333.6078186	657.9420776
8.552777778	346.5	662
8.555555556	356.5	663.5
8.558333333	367.5	662.5
8.569444444	414	656.5714111
8.572222222	425.8347168	654.7768555
8.575	430.5	649.5
8.577777778	433	637.5
8.583333333	448.9182129	617.259491
8.586111111	462	608
8.588888889	472.5	602
8.591666667	481.5	595.5
8.594444444	488.3108215	586.689209
8.597222222	487.5	573.5
8.6	489.5	562
8.602777778	490	551.5
8.605555556	493	540
8.608333333	495	528
8.611111111	495.5	520
8.613888889	499.5	510
8.616666667	499.5	497
8.619444444	499	484
8.622222222	503	470.5
8.625	500.4347839	458.0869446
8.627777778	497.5	443
8.630555556	490	429
8.633333333	488.5	412
8.636111111	480	394.5
8.638888889	470.2008209	377.692627
8.641666667	458.5	365
8.644444444	445.5	355
8.647222222	437.5909119	345.6818237
8.65	429.0454407	338.5
8.652777778	422.1930542	330.0643616
8.655555556	413	324
8.658333333	403	319.5
8.661111111	395.4545593	315.9090881
8.663888889	393.1831665	312.9108887
8.666666667	394.6837463	308.7393188
8.669444444	393.5	314
8.672222222	394.5	319
8.680555556	398.5	328
8.683333333	397.4117737	334.5294189
8.686111111	403	339.5
8.688888889	405.7000122	350.7000122
8.691666667	414	361.5
8.694444444	419.1251068	370.383316
8.7	416	387.5
8.713888889	414.7999878	394
8.716666667	412.4681396	400.933136
8.719444444	408.5	402
8.722222222	404.4870605	406.0775757
8.725	405	411
8.727777778	400.9519348	412.2211609
8.730555556	402.6220398	417.6377869
8.733333333	405.7857056	421.2142944
8.736111111	409.5	425.5
8.738888889	413	430.5
8.744444444	418	433
8.747222222	425.5	431.5
8.75	429	437.5
8.752777778	435.1923218	445.1923218
8.755555556	443.8673401	453.1122437
8.758333333	454	464.5
8.761111111	460.5	477
8.763888889	461.1451721	486.4354858
8.766666667	469.2436829	506.4243774
8.769444444	471.5	513
8.772222222	471.5944824	525.9251709
8.775	472.8121338	538.9393311
8.777777778	465.5	550.5
8.786111111	458	564
8.788888889	451	573.5
8.791666667	446.5892944	579.3214111
8.833333333	419.5	575.5
8.836111111	420.5681763	566.8636475
8.838888889	428.5	557.5
8.841666667	435	547.5
8.844444444	449.5	537.25
8.85	469.2603455	534.2437744
8.866666667	477.5	530.166687
8.9	478.5	518
8.902777778	475.6875	519.0625
8.908333333	474.8684082	518.5
8.911111111	476	515.8499756
8.916666667	477.4108887	515.0643311
8.925	480	514.5
8.936111111	483.5	512
8.972222222	485	500.5
9.038888889	475.5	477.5
9.041666667	478.4680786	476.2925415
9.044444444	476	480
9.047222222	468.5	472
9.05	463	460.734375
9.052777778	456.7209167	452.441864
9.055555556	454.8999939	448.1000061
9.058333333	463.5	449
9.061111111	472.3652954	444.2150269
9.066666667	477.9324341	446.7432556
9.069444444	478	454.5
9.072222222	478.1737976	463.2165833
9.075	477.5	471.625
9.077777778	471.5	474
9.088888889	461.9866333	475.4358215
9.091666667	456.5	465.5
9.094444444	456.5	458.5
9.108333333	463.9482727	444.2241516
9.111111111	467.1470642	443.5
9.113888889	467.5	442.5
9.116666667	467.5279236	438.628479
9.122222222	472.5	444
9.127777778	474.4180908	442.620697
9.133333333	478.5	447
9.138888889	479.5	456.5
9.141666667	483.8235168	462.7647095
9.144444444	483.5	471.5
9.15	483.5	476.5
9.152777778	480.5836792	480.6713257
9.158333333	481.9486694	489.2528381
9.161111111	480.5	492
9.169444444	475.5	496
9.172222222	474	501
9.175	475.5	506.1538391
9.177777778	472.5	517.5
9.180555556	471.9975586	528.5339966
9.183333333	474	535.5
9.197222222	475	544
9.2	474.1551819	549.9483032
9.202777778	468.989502	560.5489502
9.205555556	462	572
9.208333333	459.5	579.5
9.211111111	455	580.5
9.219444444	454	580.5
9.222222222	452.5	581.5
9.227777778	448.8571472	585
9.230555556	446	587.5
9.233333333	441	590.5
9.236111111	435	595
9.266666667	425	596.5
9.277777778	430.5	591.5
9.286111111	434.5	579
9.288888889	439.5810852	574.2567749
9.294444444	433.5	563.5
9.3	430.5	558.5
9.302777778	427	558
9.305555556	419.5	558.5
9.316666667	412.5	561.5
9.319444444	419	555
9.325	421.6724243	543.3078613
9.327777778	433	533.5
9.330555556	441.1087036	526.2825928
9.333333333	448.5	515.5
9.336111111	459	506
9.338888889	469.4310303	500.7844849
9.341666667	476.5	497.5
9.358333333	480.9594727	497.6080933
9.416666667	482.2950745	486.6639404
9.5	466.6828003	428.2956848
9.505555556	459.884613	427.5576782
9.508333333	459.241394	422.4137878
9.511111111	448	424
9.516666667	434.325592	420.7325439
9.519444444	431.5	425
9.522222222	427	424
9.525	426.5	419.5
9.527777778	425	411.9285583
9.530555556	424.5	404
9.533333333	424	400.5
9.536111111	426.5	399
9.538888889	431.5	398
9.541666667	428.4547729	397.5502625
9.544444444	428	395
9.547222222	429.5231018	387.6749268
9.55	430.5	379
9.552777778	432	367.5
9.555555556	436.5	357.5
9.558333333	439.9197388	346.9506226
9.561111111	444.5	339.5
9.563888889	446.5128784	334.6802673
9.566666667	446.7282715	332.2119446
9.569444444	444	330
9.577777778	446	327.5
9.580555556	446	323.5
9.583333333	444.2121887	323.4631042
9.588888889	447.5	326.5
9.591666667	451	331
9.594444444	457.1481628	337.9753113
9.597222222	459.5	342.5
9.602777778	460.4642944	349.1071472
9.605555556	461.5	358
9.608333333	457	374.5
9.611111111	452.8984985	387.2744446
9.613888889	450.5	393
9.616666667	454.5	405.5
9.619444444	462	419.5
9.622222222	470.654541	425.9363708
9.625	483.8888855	432.6296387
9.627777778	499.5	438
9.630555556	503	445
9.633333333	506.8143005	450.8143005
9.636111111	504	463
9.638888889	501.5	471
9.641666667	500	482.9558716
9.644444444	502.5	496.5
9.647222222	507.5	509.5
9.65	505	523.5
9.652777778	497.5	535.5
9.655555556	492	548
9.658333333	482.949585	559.5756226
9.661111111	478	574
9.663888889	477.0485535	585.1941528
9.666666667	478.5	593
9.669444444	479.4583435	596.770813
9.672222222	471.0138245	598.8754883
9.675	463.5	603.5
9.677777778	454.7999878	609.5
9.680555556	441.0517273	612.1551514
9.683333333	432.7514954	613.4281616
9.686111111	428.5	611.5
9.688888889	427	622
9.691666667	421	622
9.694444444	422.5	632
9.7	430	649.5
9.702777778	433.5	648.5
9.705555556	439	644
9.708333333	439.6456909	640.8112793
9.711111111	442.1041565	637.583313
9.713888889	446	632.5
9.716666667	450	629.5
9.719444444	455.1185608	626.6958618
9.722222222	459.5	623.5
9.725	465	619.5
9.727777778	471	613
9.730555556	477.040802	604.0306396
9.733333333	483.5	595.5
9.736111111	486.7543335	588.8930664
9.738888889	490.9082642	582.321106
9.741666667	491.8587036	578.0978394
9.744444444	493.0490112	572.7058716
9.755555556	492.5	560.5
9.758333333	491	551
9.761111111	498	543.5
9.763888889	498.5322571	535.4247437
9.766666667	502.3388977	527.2387085
9.769444444	500	513.5
9.772222222	501.5	500.5
9.775	497.5	487.5
9.777777778	500.5	474
9.780555556	499.1698303	459.7618713
9.783333333	495.5	457
9.786111111	494.5	447.5
9.788888889	491	438.5
9.791666667	487.5	429
9.794444444	490	423
9.811111111	480.5	417
9.816666667	478.7307739	420.2692261
9.819444444	476	418
9.822222222	476.5	418
9.827777778	476.3250122	418.4249878
9.838888889	472.5	418.5
9.844444444	471.3297729	422.8404236
9.85	471.5	423.5
9.852777778	465.1971741	423.5070496
9.861111111	465	428
9.888888889	468.8012695	436.7948608
9.902777778	466.7636719	437.4602051
9.911111111	468	439.5
9.927777778	466.7459717	441.0725708
9.941666667	466.5	446
9.95	469.6578979	447.5
9.952777778	470.4883728	448.7558289
9.961111111	469.8018799	449.4056702
9.966666667	473.178894	452.9495544
9.969444444	469.7666626	456.7533264
9.972222222	470.8571472	455.1428528
9.975	472.2681885	460.6181946
9.986111111	473.2241516	460.2241516
9.988888889	473.7736816	463.0368347
9.994444444	473.3050232	466.06604
9.997222222	473.8565369	467.013031
