# Supplementary material for: Lithium-ion battery components are at the nexus of sustainable energy and environmental release of per- and polyfluoroalkyl substances
Source: Nat Commun. 2024 Jul 8;15:5548. doi: 10.1038/s41467-024-49753-5 (PMC11231300; doi:10.1038/s41467-024-49753-5)
Supplement: Supplementary file 6 — Source Data [file 41467_2024_49753_MOESM6_ESM.zip › Track density raw data - Full set/Control - 0 ng_L bis-FMeSI/Replicate 10.csv]

Time (min)	x-position	y-position
0.005555556	137.4011002	387.0824127
0.008333333	136.358902	388.6349792
0.011111111	138	384.5
0.013888889	143.0370331	379.8148193
0.016666667	133	375.5
0.019444444	125.5283051	377.6603699
0.025	130.5	383.7999878
0.027777778	140.0848999	376.70755
0.030555556	143.5	375
0.036111111	150	376
0.047222222	162	375.5
0.05	163.782608	382
0.052777778	170.5	381.5
0.055555556	176.9324341	378.3919067
0.058333333	182.615387	384.8461609
0.061111111	181.5	393.5
0.063888889	173.5	399
0.066666667	162	399.5
0.069444444	154	395.5
0.077777778	147.3633881	389.0792236
0.083333333	128	376
0.086111111	124	379.5
0.088888889	123.5	381.5
0.091666667	122.361908	383.7333374
0.094444444	127.2191772	392.4554749
0.097222222	122	404
0.1	117.5	407.5
0.102777778	109.5	411
0.105555556	101.6923065	405.6923218
0.108333333	101.2142868	398.7857056
0.113888889	109.5	389.5
0.116666667	118	386
0.119444444	124.5	385.5
0.136111111	127.5	369.5
0.141666667	127.5	371
0.144444444	140	369.5
0.15	135	369
0.152777778	130	367.9375
0.158333333	143	368
0.161111111	148.5	364.5
0.169444444	141.282608	360.5
0.172222222	151	359
0.175	147.4761963	356.4761963
0.177777778	200.606636	437.0106659
0.180555556	142	354
0.183333333	146.5	364.5
0.186111111	156	371
0.188888889	158.5	367
0.191666667	154	356
0.194444444	152.6476898	359.9853058
0.202777778	149	370.5
0.219444444	159.5	366.5
0.222222222	161	355
0.225	163.5	356
0.275	265.4273376	527.6575012
0.280555556	270.5	526.5
0.283333333	260.25	631
0.288888889	270.7742004	532.5
0.297222222	269.6238251	516.2891235
0.3	267	525
0.305555556	258.4197617	532.322876
0.308333333	270	525
0.330555556	260.3571472	529.1428528
0.352777778	212.3170395	441.9275513
0.363888889	260.75	528.75
0.405555556	260.5501862	528.8083191
0.433333333	216.9852905	442.8382416
0.438888889	270.9380493	525.0401306
0.45	260.75	531.25
0.605555556	169.8333282	366.8333435
0.608333333	169.5	372
0.622222222	164.5769196	380.2692261
0.625	167	387.5
0.627777778	167.1885223	387.5245972
0.677777778	165.3636322	388.9090881
0.705555556	169.5	391
0.708333333	169.7804871	390.26828
0.716666667	169.0950012	389.4200134
0.722222222	173.5	396
0.727777778	181	399
0.733333333	191.5	403.5
0.736111111	195.5	406.5
0.738888889	202.5	404.5
0.744444444	208	407
0.75	213.5	415
0.752777778	243.302681	472.9299927
0.758333333	227.8814392	414.3041382
0.761111111	235	415.5
0.763888889	246.3928604	469.2857056
0.766666667	245.5	410
0.772222222	254.6428528	403.3571472
0.775	258.2530212	395.8192749
0.777777778	261.7844849	388.4310303
0.8	269.0631104	371.6844788
0.802777778	271.4125366	368.7243347
0.808333333	276	362
0.811111111	282.5370483	356.555542
0.813888889	285.28125	355.140625
0.816666667	293.3062744	353.6151733
0.819444444	300.1315918	354.7631531
0.822222222	310.7432556	352.8513489
0.825	316.7956238	349.7080383
0.827777778	319	342.5
0.830555556	315.5	333.5
0.833333333	317.5	325.5
0.836111111	311.777771	323.555542
0.85	293.7325439	319.2441711
0.861111111	293	320.25
0.869444444	286.944458	319.1111145
0.872222222	284	318
0.875	276.5	328
0.877777778	274	330
0.883333333	276	330
0.888888889	284.5	333
0.897222222	283.5	333
0.9	276	335.5
0.902777778	274	334.5
0.905555556	276.5	333
0.908333333	282.5	328
0.911111111	271.75	425.75
0.913888889	289	319.5
0.916666667	282.9603729	309.2194672
0.922222222	278.5	309.5
0.925	282.5	313.5
0.933333333	281.944458	333.944458
0.938888889	281.2142944	335.5714417
0.947222222	289	326
0.95	299.3101196	325.4367065
0.952777778	278.5	426.15625
0.955555556	298.5499878	331.4500122
0.958333333	294.2368469	335.7105408
0.961111111	287.79245	335.7547302
0.963888889	284.5	330.5769348
0.969444444	270.4166718	423.25
0.972222222	287.5	309.5
0.975	274	413.75
0.977777778	274.5	415
0.980555556	290.5	313
0.983333333	282.5	322.5
0.991666667	274.5	323
0.994444444	268	318
0.997222222	266.216217	318.6756897
1	275.5	318.5
1.002777778	279.875	323.875
1.005555556	283.580658	323.3548279
1.008333333	284.5278931	323.1932373
1.013888889	279.5	308.5
1.016666667	275.8921509	309.1715698
1.019444444	272.5	322.5
1.022222222	275.9375	328.875
1.025	285.118103	325.9773865
1.027777778	288.5	312
1.030555556	288.1225128	309.4071808
1.033333333	280.5	318.5
1.036111111	279	324
1.041666667	285.5	332
1.044444444	291.5	332
1.047222222	294	334
1.05	291.848114	336.2278442
1.052777778	287.5	338
1.055555556	282	333.5
1.061111111	283.03125	336.453125
1.063888889	288.616394	338.0249329
1.066666667	296.5	343.5
1.069444444	300.3636475	346
1.072222222	301	345
1.075	295.5	340
1.077777778	290.8333435	334.6111145
1.080555556	290.25	340
1.083333333	291	345
1.086111111	290.5	353
1.088888889	290.9310303	353.4827576
1.091666667	291.6711426	346.7919312
1.094444444	295.6326599	337.5510254
1.097222222	305.5	347
1.1	308.5	351.5
1.102777778	301	356
1.105555556	296.5	350.5
1.108333333	299.5	344
1.111111111	296.5141449	338.2264099
1.113888889	307.5	343
1.116666667	315.1000061	344.7000122
1.122222222	310.25	336.75
1.125	307.7325439	341.1511536
1.127777778	307	341
1.130555556	315.5	345
1.133333333	322.6627808	342.9837341
1.136111111	323.0856323	341.2458496
1.138888889	320.3103333	337
1.141666667	316	340
1.144444444	323	340.5
1.147222222	325.2974548	337.892395
1.15	320.8058167	330.5437012
1.152777778	311.6083069	333.702179
1.155555556	311	341.5
1.158333333	316.258606	350.5689697
1.161111111	317.9678955	346.1054993
1.163888889	317	340.5
1.166666667	315	337.5
1.169444444	311	341
1.172222222	314.0442505	345.0619507
1.175	319.7394409	346.3168945
1.177777778	317.5	340
1.183333333	314.5384521	336.0769348
1.186111111	317.9615479	341
1.188888889	321	344
1.191666667	319.115387	334.134613
1.194444444	320.0306091	332.6836853
1.197222222	323	340.5
1.2	330.0284424	340.2804871
1.202777778	329	331.5
1.205555556	324	325.5
1.208333333	317.75	324.75
1.211111111	323.9647827	335.8943787
1.213888889	324.8999939	335.5
1.216666667	323.5	325.5
1.219444444	320.5	323
1.222222222	315.5	333
1.225	311.5	331
1.227777778	315.6181335	327.2911987
1.230555556	316.7857056	323.5
1.233333333	317.0678101	326.0762634
1.236111111	315.884613	329.8076782
1.238888889	316.5	331.5
1.241666667	320.7696533	327.3202209
1.244444444	324.5	326.5
1.247222222	318	341.3333435
1.25	316.8674622	344.9277039
1.252777778	316.4375	347
1.255555556	321	338
1.258333333	322.5	334.5
1.261111111	325.6155396	336.6354675
1.263888889	327	344
1.266666667	327.4333191	351.5666809
1.269444444	329.5466309	349.1269531
1.272222222	328.4545593	342.9090881
1.275	327.7034912	347.8721008
1.277777778	332	351.5
1.280555556	329.875	357.1875
1.283333333	331	351
1.286111111	330.5	345.5
1.288888889	325.941864	345.9651184
1.291666667	322	348.5
1.294444444	321.1600037	352.5100098
1.297222222	320.2999878	357.2999878
1.3	322.5	350
1.302777778	327.1546631	346.9172668
1.305555556	328.2714233	349.5238037
1.308333333	324.5	354
1.311111111	326	363
1.313888889	328	360.5
1.316666667	330	351.5
1.319444444	330.9117737	348.2647095
1.322222222	327.0952454	345.2380981
1.325	324.5773621	350.9640808
1.327777778	329	357
1.330555556	327	361.2105408
1.333333333	326.8421936	352.6062012
1.336111111	329.6473694	346.7631531
1.338888889	330	338.5
1.341666667	331.6463318	343.9756165
1.344444444	338.5	348.5
1.347222222	341	354
1.35	344	353.75
1.352777778	339.5	351
1.355555556	337	341.3684082
1.358333333	338.546875	341.96875
1.361111111	341.5	351
1.363888889	347.2058716	351.2647095
1.366666667	350.7673035	345.0880432
1.369444444	344	341
1.372222222	341	340.5
1.375	345	342.5
1.377777778	351.3813477	346.1779785
1.380555556	350.5	342
1.383333333	347.8143005	335.8143005
1.386111111	341	330.5
1.388888889	343.5	334.6724243
1.391666667	345.2799988	344.4200134
1.394444444	348.8125	344.125
1.397222222	350.5	338.5
1.4	353	329
1.405555556	351.2606354	327.5071564
1.408333333	345.5	337
1.416666667	354	337.5
1.419444444	354.9310303	328.0430908
1.422222222	349	324.5
1.425	340.5	337.1666565
1.427777778	343.8308868	343.2573547
1.430555556	344.5	338
1.433333333	349.9166565	335.5
1.436111111	340.0735321	328.8529358
1.438888889	329.5	328
1.441666667	331.1799927	330.8200073
1.444444444	338	333.5
1.447222222	346.5	335
1.45	350.4855042	334.5724487
1.452777778	343	328.5
1.455555556	338.4400024	332
1.458333333	336.5	331.5
1.461111111	342.2037048	336
1.463888889	348.5	334.5
1.466666667	347.5746155	334.7139282
1.469444444	339.875	334.5
1.472222222	332.7749939	333
1.475	334	334
1.477777778	341.5	336.5
1.483333333	337	337.5
1.486111111	331	339
1.488888889	330.4397583	341.1264954
1.491666667	337.2380981	339.8571472
1.494444444	340.9029846	333.7686462
1.497222222	336.3369446	330.4728394
1.5	330	326
1.505555556	334.75	317.25
1.508333333	342.5	320
1.511111111	335.5	324.5
1.513888889	326.5	321.5
1.516666667	323.5	319.5
1.519444444	321.5	315
1.522222222	326.5	319.5
1.525	334.5	326.5
1.527777778	328.2438965	326.4146423
1.536111111	325.5	328.5
1.538888889	335	324
1.541666667	338.2716064	324.9259338
1.544444444	336	326.5
1.547222222	328.5	325.5
1.55	328	327.5
1.552777778	333	325.5
1.558333333	328	323.5
1.563888889	322.9545593	324.5
1.566666667	321.5	322.5
1.569444444	322	313
1.572222222	328.2346802	315.9898071
1.575	332.8255005	317.6809845
1.577777778	323.1315918	327.7456055
1.583333333	312.5	329
1.586111111	319	328
1.588888889	326.5	327.5
1.591666667	333.6791077	327.6567078
1.594444444	331	331.5
1.6	314.5	336
1.602777778	308.7702637	335.5810852
1.605555556	314	333
1.608333333	327	334
1.611111111	332	331.5
1.616666667	328.5	325
1.619444444	317	319
1.622222222	317	320
1.625	317.5	323.5
1.627777778	322.5833435	327.9375
1.633333333	330.4883728	332.8953552
1.636111111	323.4574585	332.3085022
1.641666667	321.5	335
1.644444444	326.3448181	331
1.65	329.2999878	336.5
1.658333333	320.1000061	342.2999878
1.661111111	315.5	343.5
1.663888889	319.0714417	341.2142944
1.666666667	325.5	343
1.672222222	327.5	343
1.675	320	335
1.677777778	313.3214417	334.3979492
1.683333333	309.5	330.5
1.686111111	316.634613	336.8173218
1.688888889	321.5	339
1.691666667	319	339.5
1.694444444	311.8896179	330.6947937
1.697222222	300.7234192	330.3829651
1.7	301.7592468	326.7592468
1.702777778	303.6940308	333.8880615
1.705555556	312	340.5
1.708333333	314.5678101	338.9915161
1.711111111	312.5	336
1.719444444	312	318.5
1.722222222	310.75	312
1.725	307.5	302.5
1.727777778	302	311
1.730555556	306.5	315.3648682
1.733333333	303.6694946	330.8559265
1.736111111	307.25	338.3500061
1.738888889	306.4041138	337.2774048
1.741666667	307	327.5
1.744444444	317.8578491	316.8951721
1.752777778	321.6666565	315
1.755555556	321	317.5
1.758333333	322.941803	333.5641479
1.761111111	316.5434875	338.5434875
1.775	312.5	341.5
1.777777778	315.5677185	340.9900513
1.838888889	317.5	347.5
1.841666667	319.2547913	348.3122559
1.844444444	324	348.5
1.891666667	323	351
1.9	329.2708435	350
1.902777778	328.5	353
1.908333333	333.600769	350.7067261
1.952777778	338.2058716	348.0882263
1.955555556	340.5	345.5
1.958333333	343	343.5
1.961111111	344	341.2619019
1.983333333	339.8607025	319.7375336
1.986111111	332	311.5
1.988888889	330	308
1.991666667	325.1245728	307.3293457
2	314.75	311.75
2.005555556	309.2999878	317.5
2.008333333	306.5	317.5
2.011111111	307.5	319
2.013888889	304.8088989	320.0026245
2.025	304.9397888	329.7094116
2.027777778	304.5	332.5
2.033333333	303.102417	338.4156494
2.036111111	307.6456909	337.7052917
2.038888889	309.6590881	338.8863525
2.044444444	314	331.5
2.047222222	314.7652283	323.0217285
2.05	311.75	311.25
2.052777778	311.7399902	318.2600098
2.061111111	309.8425903	309.4351807
2.063888889	307.25	310.5
2.066666667	305.7510071	321.2206421
2.069444444	306.6383057	327.3404236
2.075	311.5	327.5
2.080555556	316.3783875	330.3108215
2.083333333	321.2058716	327.5
2.086111111	322.4871826	324.7564087
2.088888889	324.2567444	321.7342224
2.102777778	325.7765808	313.5425415
2.122222222	316	316.5
2.125	316.4259186	311.7870331
2.127777778	320	319
2.133333333	325.5	318.5
2.136111111	330.722229	317.3888855
2.138888889	335.5	313.25
2.144444444	336.9537354	310.5484619
2.147222222	334.6897278	306.9071045
2.152777778	328.7133789	304.1318054
2.155555556	322.6726379	300.6563416
2.158333333	316.5	299.5
2.161111111	309.3800049	302.2466736
2.169444444	303.9436035	303.1165466
2.177777778	304.2142944	309.2142944
2.183333333	307.5	314
2.186111111	312.1526794	317.0748596
2.188888889	315.7565308	313.6087036
2.191666667	315.5635986	314.6625366
2.194444444	319.9432983	314.6494751
2.202777778	318.5	303.375
2.208333333	314.1087036	299.0652161
2.211111111	317.0632935	294.7658081
2.213888889	315	295
2.219444444	313.6666565	293.6666565
2.222222222	312	292.6000061
2.227777778	304.5	290.5
2.233333333	300.5416565	292.2291565
2.236111111	300	289.8636475
2.238888889	300.8596497	292.1228027
2.241666667	301.5	290
2.244444444	301.1749878	295
2.247222222	303.8043518	292.7608643
2.25	307.2391357	294
2.252777778	309.3999939	294
2.255555556	313	289.5
2.258333333	312.7907104	284.6278992
2.261111111	315	276
2.266666667	312.0774536	271.8662109
2.272222222	308.4821472	269.1785583
2.275	304.3874512	272.2845764
2.277777778	302.8333435	275.1666565
2.283333333	301.5	283.5
2.286111111	304	286.5
2.288888889	303.5	289
2.3	299.5	290.5
2.302777778	298.8874512	295.591156
2.305555556	299.5	292.7000122
2.308333333	299	298.5
2.311111111	298.25	300.5
2.313888889	298	311
2.316666667	298.3466492	317.3682556
2.319444444	302.5	319
2.325	307.5	322
2.327777778	306	326.5
2.333333333	310.9615479	330.7692261
2.338888889	302.5	338.5
2.344444444	303.7826233	345.4565125
2.35	294.5	352
2.352777778	292.0897522	349.9743652
2.355555556	288.79245	346.8962402
2.361111111	292.65625	347.5499878
2.366666667	296	353
2.369444444	303	357.5
2.372222222	312.4729614	359.4729614
2.375	317.6935425	364.5645142
2.377777778	319	366.2083435
2.383333333	311.134613	373.25
2.386111111	312.5	372.5
2.388888889	305.4298096	375.1315918
2.394444444	298.7241516	378.5862122
2.4	289.6774597	380.8344727
2.402777778	287.0980835	382.528717
2.405555556	285.1477356	383.6136475
2.413888889	275.8953552	382.8023376
2.416666667	273.5	382.5
2.419444444	269.5	381
2.422222222	267.4215698	380.7352905
2.425	267	379.5
2.427777778	267.4273376	379.829071
2.430555556	269.1749878	377
2.433333333	274.0714417	378
2.436111111	273	378
2.438888889	270.467926	377.2379761
2.441666667	269.3702698	378.3919067
2.444444444	265.5	374.6764832
2.45	265.6105652	370.9924622
2.455555556	272	369.5
2.458333333	276.5	365.5
2.65	277	362.875
3.65	278.9268188	362.1097412
3.652777778	278	360
3.655555556	273.5671692	354.1753845
3.661111111	269.5	351
3.666666667	265.5	345.5
3.672222222	259.5	341
3.677777778	253.5722961	341.5241089
3.680555556	247.5	336
3.683333333	242.4356384	336.8910828
3.686111111	239.5547943	333.1027527
3.694444444	229	334
3.697222222	225.0535736	333
3.702777778	217	333.5
3.708333333	212	335.5
3.711111111	207.5	335.5
3.716666667	203	338
3.719444444	198	337.5
3.722222222	194.1075897	341.2974548
3.725	189.5	345.5
3.727777778	182.4736786	345.3210449
3.733333333	177.5	346.5
3.738888889	177	348.5
3.741666667	177.5	348.5
3.747222222	167.4347839	346.4347839
3.75	163.5	342
3.752777778	156.7105255	341.1842041
3.755555556	155.5	340
3.758333333	147.5	345.5
3.761111111	142.5	345.5
3.763888889	137.2346039	349.1042786
3.766666667	128	348
3.769444444	123.5	349.5
3.772222222	122	345
3.775	116.5	343
3.777777778	115	338
3.780555556	111.5	334
3.783333333	112	329
4.180555556	116.5	323.5
4.183333333	114.1081467	323.6912231
4.186111111	115.8145142	325.7338562
4.188888889	126	323.5
4.191666667	129.5	319
4.205555556	135.9807739	321
4.208333333	140	320.9583435
4.211111111	151.1413116	322.7798767
4.213888889	154	326
4.216666667	156.6877441	328.2547913
4.219444444	159.8659821	327.0103149
4.222222222	160.5	323.7173767
4.225	157.4906616	319.0327148
4.227777778	161.6635437	314.2292175
4.230555556	165.5	311
4.233333333	171.5434723	311.5
4.236111111	177.6851807	312.5
4.238888889	187.3953094	312.6010742
4.241666667	190.6666718	310.444458
4.244444444	197.25	305.25
4.252777778	205.2700043	306.8250122
4.302777778	220	307
4.305555556	228.5	309.5
4.316666667	247	306.5
4.322222222	247.3333282	300.5
4.605555556	223.5	308
4.608333333	220.5	309
4.619444444	217.5	319.5
4.622222222	214	327.125
4.638888889	221.5	339
4.641666667	221.5909119	343.2272644
4.644444444	224	343.5
4.663888889	224.5	348
4.666666667	228.5	349.3636475
5.019444444	228.9956818	373.9265137
5.022222222	228	376
5.027777778	232.3271637	377.2037048
5.033333333	233.5	376.5
5.047222222	236	374.5
5.069444444	242.9151001	371.29245
5.075	249	369.5
5.083333333	256.6875	368.9375
5.086111111	259	369
5.088888889	267.7651978	374.8209534
5.105555556	274	371
5.108333333	279.2407532	373.2407532
5.111111111	276.25	375.5
5.113888889	281	379
5.119444444	286	381
5.125	287.8554077	387.8433838
5.133333333	285.8333435	399.5
5.144444444	287.2033997	404.5762634
5.152777778	282.5	411.5
5.158333333	282	419
5.161111111	276.6199951	419.7999878
5.166666667	274.5	423
5.172222222	273	432
5.186111111	264	438.5
5.194444444	259.5	445
5.202777778	255.9137878	451.2930908
5.211111111	248.0833282	457.8571472
5.213888889	242	459
5.219444444	234	461
5.222222222	228.6428528	462.5
5.233333333	229.1923065	464.2692261
5.236111111	225.5	462.5
5.238888889	220	460.5
5.244444444	213.0597076	457.2984924
5.25	207.469696	447.4393921
5.375	208.375	438
5.386111111	197	423
5.388888889	190.9310303	416.4827576
5.405555556	193	411.5
5.408333333	191.5	410
5.411111111	191	404.5
5.416666667	186.6000061	399
5.5	186.9705811	387.4411621
5.519444444	185.8652649	384.0568848
5.522222222	186.8814392	380.0154724
5.527777778	181.5	377
5.530555556	179.9236145	374.7638855
5.536111111	170	370.5
5.541666667	162.5	359.5
5.544444444	155.5	359.5
5.611111111	131.3166656	366.4888916
5.625	133	359.5
5.638888889	143	345.5
5.641666667	147.5	345
5.65	158	343.5
5.658333333	167.6842041	339.4078979
5.675	199.5	329.5
5.677777778	208.5	329.5
5.686111111	215.5185242	328
5.688888889	223.5	330
5.691666667	231.5521393	334.3815308
5.694444444	241.9042511	337.4255371
5.7	242.5	341.5
5.702777778	246.5	346
5.705555556	247	351.5
5.708333333	247	353.7250061
5.711111111	249.2840881	360.6590881
5.713888889	248.5	366.879303
5.719444444	248.7150574	374.1397705
5.725	245.8235321	384.2352905
5.727777778	247.1131439	387.857666
5.730555556	246.6184845	394.447876
5.736111111	251.5	404
5.738888889	251.6312714	409.6274109
5.741666667	254.2709198	411.7510986
5.744444444	258	419.5
5.747222222	259.5	425.5
5.752777778	266.5	430.5
5.755555556	270.5909119	433.8939514
5.758333333	277.5526428	439.1842041
5.761111111	283.5	439.5909119
5.763888889	292	440.5
5.766666667	298.5	440
5.769444444	300.5	439
5.772222222	307.2999878	436.7000122
5.777777778	313.9910889	427.7918091
5.780555556	312.5	423.5
5.783333333	311.5	418
5.786111111	309.0384521	418.3461609
5.788888889	304	415
5.791666667	301.5	413.5
5.797222222	294.5	410.8636475
5.8	291.5	417.5
5.802777778	288	419.5
5.808333333	283.9705811	424.4411621
5.811111111	283.6847839	430.7934875
5.816666667	287.5	440
5.833333333	296.8275757	448.8965454
5.836111111	303.5243835	452.1016235
5.838888889	309.2742004	450.705658
5.841666667	314	454.5
5.844444444	322.5	454.5
5.85	327.953125	454.3125
5.852777778	336.5	450
5.855555556	339.5	448.5
5.858333333	342.6290283	441.419342
5.861111111	346.1116638	437.1359253
5.866666667	346.5909119	433.2272644
5.869444444	344.2037048	430.2037048
5.872222222	340.5	425.5
5.875	335.879303	424.5689697
5.883333333	332.5975647	424.8658447
5.886111111	327.6829834	427.0927734
5.888888889	326.5	432.5
5.891666667	324	439.5599976
5.894444444	325	448
5.905555556	327.5	458
5.908333333	331.5	467.5
5.911111111	335.6560364	470.8089294
5.925	345.5	470.5
5.927777778	347.2079773	473.0757446
5.969444444	349.6111145	477.3888855
5.991666667	354.5483398	475.7054443
6.013888889	355	483
6.019444444	359.3125	482.9375
6.022222222	361.0490112	483.598053
6.05	360.0652161	482.1956482
6.052777778	359.6967163	483.8224182
6.055555556	360.8259888	484.7290649
6.058333333	364.5	484.5
6.061111111	367	483
6.063888889	369.9420471	486.6078186
6.066666667	380	495.5
6.069444444	383.3070068	499.1140442
6.086111111	390.9741516	499.3534546
6.088888889	396.0583801	493.2554626
6.091666667	404	487.5
6.136111111	428	476
6.269444444	427.5499878	450.8999939
6.288888889	425.5411072	450.8938293
6.305555556	426.5613708	446.3194885
6.308333333	426.1542664	445.9893494
6.336111111	423.5	439.5
6.358333333	420.5	437
6.369444444	415.4570007	433.6612854
6.372222222	414.6473083	434.1160583
6.394444444	417.5154724	435.7445679
6.411111111	412	431.5
6.419444444	405.055542	427.944458
6.422222222	402.7941284	420.0882263
6.425	397.96875	418.546875
6.427777778	397.6475525	411.8114624
6.438888889	389.5	400
6.441666667	387	395.5
6.444444444	386.6707458	394.9390259
6.45	381.055542	389.247467
6.455555556	373	386
6.461111111	370.8732605	381.6615601
6.463888889	364.3060913	379.9099731
6.466666667	361	379.5
6.469444444	355.5	379.5
6.475	348.8246765	382.5130005
6.477777778	344	387.6521606
6.483333333	343.5	396.3888855
6.486111111	343.7105408	401.6578979
6.488888889	342	403.5
6.491666667	347.0631104	409.4126282
6.494444444	350	415.5
6.497222222	354.6052551	419.5
6.5	357.7208862	424.1184692
6.502777778	362	421.0263062
6.505555556	370	421.5
6.508333333	370.8006897	421.3111877
6.511111111	371.6052551	416.3026428
6.513888889	373	418.5
6.519444444	372.6543579	412.9429626
6.525	368.5	408
6.527777778	366.5	402
6.530555556	364.157135	400.9142761
6.533333333	359.75	401.75
6.536111111	357.75	401.5
6.541666667	354.4285583	400.5714417
6.544444444	349.1397095	401.6470642
6.55	343.7799988	407.2200012
6.552777778	341.4401245	410.6077881
6.555555556	341.5	410.5
6.558333333	339	414.5
6.563888889	335	419.5
6.566666667	334.5	426.5
6.569444444	336	433.5
6.572222222	334.3888855	436.5
6.580555556	335	440.1666565
6.583333333	340	448
6.586111111	339.0294189	453.7352905
6.588888889	343	459
6.602777778	346.3919067	467.3919067
6.636111111	355.5	474
6.661111111	356.5	479
6.680555556	354.7365417	482.2335205
6.686111111	358.5909119	485
6.688888889	359.2774048	484.5958862
6.691666667	364.0348816	485.7441711
6.694444444	367.0420532	485.4345703
6.711111111	369.5322571	486.4677429
6.713888889	369.4151306	491.4741821
6.716666667	364.25	489.7749939
6.722222222	363.5	500.5
6.747222222	367.5	515
6.75	366.6523132	516.5662231
6.752777778	366.5	523.5
6.761111111	362.7424316	533.2575684
6.766666667	358.5	538.5
6.769444444	353.4759521	546.3396606
6.777777778	360.7418823	553.0270996
6.802777778	358.3214417	571.4821167
6.844444444	396	633.5
6.855555556	411.5	642.5
6.883333333	430.224884	613.8013306
6.888888889	432	607
6.9	425.4664307	603.5604248
6.905555556	419.4280701	601.1546631
6.908333333	417.0263062	597.3421021
6.919444444	408.5	598.6428833
6.922222222	405.6111145	597.611084
6.925	403	602.5
6.936111111	393	607.5
6.941666667	389.9117737	610.9621582
6.944444444	379.869873	611.2808228
6.95	376.7272644	609
6.952777778	373.5	608
6.961111111	367.4957275	598.5598145
6.991666667	389	505.25
6.994444444	393.03125	507.1875
6.997222222	398	502.5
7	402	502
7.002777778	409.5	502
7.008333333	410.7058716	506
7.011111111	415.5	509.5
7.016666667	415.2549744	516.3377686
7.019444444	418.4961853	518.6064453
7.022222222	422	522
7.025	420.0540466	525.3783569
7.027777778	339.5	527.25
7.030555556	423	534
7.033333333	422.9482727	539.7069092
7.036111111	423.5	547.5
7.038888889	339.25	538.75
7.044444444	338.8967743	544.5026855
7.05	429.9603882	570.7277222
7.052777778	437.5	580.5
7.055555556	440.3333435	588
7.058333333	438.2127686	593.0638428
7.061111111	440.4107056	595.6785889
7.063888889	440.1818237	604.3636475
7.066666667	443.5	614.3965454
7.075	440.5	628.5
7.077777778	438.5	634.5
7.080555556	435.75	644.375
7.091666667	339.3000031	593.9500122
7.097222222	331.75	593.75
7.111111111	323.3232346	597.7373657
7.133333333	309.75	591
7.138888889	307.5878448	592.25
7.144444444	347.5958862	650.869873
7.15	344.0689697	644.9655151
7.152777778	341	640
7.155555556	300.25	580.2386475
7.158333333	297	579.75
7.225	240.6956482	656.8478394
7.227777778	241.2346954	662.6224365
7.230555556	240.5	667
7.233333333	241	674.5
7.266666667	284.2647095	700.7352905
7.269444444	292.5	702
7.272222222	300.5	703.5
7.275	303	702
7.277777778	308.0387726	704.2232056
7.288888889	319.5	705.5
7.291666667	327	704
7.294444444	335	703
7.297222222	348.5	699
7.3	366.5	703.5
7.302777778	381.6142883	702
7.305555556	388.3995972	691.6037598
7.308333333	380.3974609	671.1917725
7.311111111	366.6559753	656.2339478
7.313888889	368.8238831	646.1810303
7.316666667	378.5	637
7.319444444	384.519989	630.4799805
7.322222222	395.5	625
7.327777778	390.5	603.5
7.330555556	386.5	594.5
7.336111111	375.2989807	583.9793701
7.344444444	336.5	570
7.35	340	548
7.352777778	341.4482727	549.7758789
7.355555556	345	555.5
7.369444444	340	562.5
7.427777778	239.2599945	583.7399902
7.438888889	252	573
7.45	261	568
7.452777778	263.7999878	564.7999878
7.461111111	269	563
7.463888889	271.5437012	557.8388062
7.466666667	277.7402649	556.5844116
7.475	280.5	551.5
7.477777778	282.5	547.5
7.480555556	287	543.5
7.483333333	286.5	533
7.486111111	288.5	525.388916
7.488888889	286.4642944	523.3214111
7.497222222	286.4253235	520.3381958
7.5	283	513.5
7.502777778	276	506.5
7.505555556	275	502.5
7.508333333	272	504
7.516666667	268.5	496.5
7.519444444	259.6785583	495.5892944
7.522222222	257.4117737	495.1176453
7.533333333	252.4386444	496.2423401
7.541666667	251.5	496.5
7.586111111	241.5258331	501.5848694
7.630555556	234.348877	506.120575
7.763888889	226.1499939	516.7000122
7.822222222	219.6964264	522.9107056
8	220.777771	527.833313
8.002777778	223	531.5
8.005555556	225	531
8.008333333	226	527.5
8.011111111	227.757431	523.3745728
8.013888889	230.0471191	526.6610718
8.016666667	235.8880615	525.8843384
8.019444444	241.3999939	526
8.025	243.8823547	525.9411621
8.027777778	251.2391357	525
8.033333333	254	531
8.036111111	262.8548279	530.8064575
8.038888889	265.6015625	537.9140625
8.044444444	266	540.5
8.05	271.355011	546.5297241
8.052777778	276.1419678	551.6358032
8.055555556	282.7011719	558.2514648
8.058333333	285.5	560
8.061111111	292	559.5
8.063888889	295.7930908	553.9138184
8.066666667	302.6612854	545.0806274
8.069444444	307.5	537.5
8.072222222	312	536.666687
8.075	311	538.5
8.094444444	311.0365906	539.2316895
8.097222222	303.5	543
8.1	300.9780273	545.3516235
8.102777778	294.9901123	548.6608887
8.105555556	290.283783	554.7161865
8.108333333	282.7891541	556.5361328
8.111111111	279.5	559.5
8.113888889	269	557
8.116666667	264.0941467	553.3995972
8.127777778	259.2272644	550.2272949
8.130555556	252.5	547
8.133333333	244.4135742	542.8086548
8.136111111	242.5	548
8.155555556	243.0321045	547.1330566
8.161111111	235.3204041	549.5162964
8.163888889	228.2649078	550.6357422
8.166666667	223.6388855	551.111084
8.175	219.5	551.5
8.180555556	214.545639	554.2676392
8.188888889	208.6832733	554.8426514
8.194444444	203.0344849	560.3103638
8.2	193.5	563.5
8.205555556	186.7142792	560
8.222222222	213	527.6666565
8.227777778	172	523
8.244444444	173.5	515.5
8.25	175.5284576	507.8130188
8.252777778	176	507.5
8.255555556	177	505.5
8.258333333	178.9217987	503.3388672
8.261111111	176.3479767	500.5067444
8.266666667	183	503.5
8.269444444	184.5	505.5
8.272222222	191	511.5
8.283333333	193.5	515.5
8.286111111	194.6639404	520.1885376
8.291666667	199	526
8.294444444	196	525.333313
8.3	203.5	527
8.302777778	206	526.5
8.305555556	208.5	524
8.308333333	208	521.0999756
8.322222222	207	516
8.325	202.8953552	514.1589355
8.327777778	197.6538391	512.1153564
8.333333333	194.7742004	510.580658
8.338888889	189.4186096	514.4650879
8.344444444	182	516.5
8.352777778	174.2919464	523.5872192
8.355555556	173.8000031	530
8.361111111	169.5	539
8.369444444	173.1888885	547.6333618
8.372222222	173.5	556
8.377777778	179.3633881	563.4071045
8.402777778	195	571.5
8.416666667	187.7962952	566.7963257
8.419444444	178.2039871	560.1165771
8.438888889	168.5	560
8.455555556	158.8999939	557.9000244
8.458333333	156.8971558	552.8900757
8.469444444	158.5	545.5
8.475	159.7487335	542.2360229
8.486111111	169.5	529.5
8.491666667	173.3235321	524.5588379
8.5	180.8571472	519.8571167
8.502777778	182.3235321	518.8529663
8.505555556	183.4615326	519.5384521
8.508333333	189.0923615	519.0159302
8.513888889	192.8670197	517.8297729
8.516666667	196.9978027	516.680603
8.519444444	196.8076935	516.5769043
8.522222222	201.5973511	512.0574951
8.525	203.1413116	511.9891357
8.527777778	206	514.5
8.533333333	210.7142792	511.8571472
8.536111111	213.5	513.5
8.544444444	219.5	513.5
8.547222222	222.8823547	514.6470337
8.55	222.5373077	514.850769
8.552777778	225.5123444	514.6975098
8.555555556	227.1358643	517.1412964
8.558333333	231.5	517.5
8.561111111	230.0857086	516.1571655
8.566666667	232.2272797	512
8.569444444	232	509.5
8.572222222	234.4775848	507.4596558
8.577777778	231.7350464	500.6794739
8.580555556	227	498
8.583333333	223	496
8.586111111	221	497.5
8.588888889	216.1111145	495
8.591666667	211	496
8.594444444	210.3918915	499.5540466
8.597222222	208.5	501.5
8.6	204.5	507.5
8.602777778	204	512
8.605555556	199	521
8.608333333	192.5	527.5
8.638888889	179.0322571	596.9031982
8.644444444	175.1875	605.625
8.652777778	166.6320801	616.5094604
8.672222222	148.08638	624.6570435
8.675	143.5	626
8.686111111	133.5	628.5
8.7	115.125	622.25
8.722222222	97.03527069	605.6908569
8.725	95.32142639	604
8.733333333	90.6639328	594.8114624
8.736111111	90.05999756	585.1599731
8.738888889	85	584
8.741666667	82.60869598	581.7825928
8.744444444	81.64042664	578.6361694
8.747222222	73.58641815	579.7963257
8.752777778	72.5	574.5
8.758333333	67.10869598	573.5
8.761111111	64	576.5
8.763888889	65.33333588	578
8.766666667	67	585.5
8.769444444	73.85498047	588.0974121
8.772222222	76.7702713	592.689209
8.775	79.5	594.5
8.777777778	85.39447021	595.4396973
8.780555556	94.5	599.5
8.783333333	99.5	597.5
8.786111111	105	596
8.788888889	113.5	591
8.791666667	117.5	584.5
8.794444444	116.1880722	573.2523193
8.797222222	115.9387589	567.7567139
8.8	116.3440857	559.5913696
8.802777778	111	556.5
8.805555556	108	552.5
8.808333333	100.1774216	542.7580566
8.811111111	91.67857361	541.5892944
8.813888889	85.5	540
8.816666667	74	541
8.819444444	64.5	541
8.825	63.29999924	544.2999878
8.827777778	73.5	537.5
8.830555556	81.5405426	530.5946045
8.833333333	79.82257843	527
8.836111111	76.81088257	522.1942749
8.844444444	76.2558136	518.5639648
8.847222222	65.5	521.5
8.858333333	62.0263176	523.7631836
8.861111111	69.5	520
8.863888889	79.45237732	521.6904907
8.866666667	88.5	521.5
8.869444444	97	521
8.886111111	94.47761536	519.2537231
8.891666667	86	530
8.894444444	81	534
8.9	92.5	546
8.908333333	113	541
8.911111111	119	532.5
8.922222222	119.0999985	520.5
8.925	112.884613	522.0384521
8.933333333	88.1891861	515.5675659
8.938888889	84.5	504.1000061
8.95	74.82022095	490.2134705
8.952777778	72.78729248	486.9033203
8.961111111	72.25126648	494.2360535
8.966666667	81.5	509.5
8.988888889	121.5	523
8.994444444	126.5	515.5
9.019444444	125.0576935	504.0769348
9.052777778	122.0683441	499.7086182
9.055555556	123.8194427	492.9166565
9.058333333	129	490
9.061111111	134.5	483
9.066666667	139.5	478
9.069444444	142.5	483
9.072222222	147.2297363	490.2297363
9.075	152	494.5
9.086111111	171.1637115	504.0663757
9.091666667	177.9285736	500.3571472
9.1	182.5	491.5
9.105555556	187.9941101	484.7588196
9.108333333	194.5	477.5
9.133333333	199.6648407	468.3021851
9.136111111	198.4620209	466.0569763
9.138888889	201	462
9.141666667	205.5	459.5
9.144444444	208.7702637	459.3378296
9.152777778	212	458
9.155555556	208	448.5
9.158333333	202.5	445.5
9.161111111	200.6918182	439.7295532
9.163888889	195	436
9.166666667	188.5	433.5
9.169444444	186.7916718	432.4375
9.172222222	184.337204	430.8721008
9.177777778	183.5	435.1000061
9.180555556	184.7567596	437.3783875
9.183333333	185.8259888	438.7290649
9.186111111	187.4032288	441.7257996
9.191666667	192.3272705	445.5454407
9.194444444	197	445
9.2	200.3999939	443
9.202777778	200	440
9.205555556	199.9356384	437.4108887
9.208333333	202.328949	436.8815918
9.211111111	200.3125	431.84375
9.213888889	197.0549774	429.0863953
9.216666667	200	426.5
9.222222222	193.4864807	424.1553955
9.225	195.5	429.5
9.227777778	192.8661957	428.2746582
9.230555556	193.7368469	429.8684082
9.233333333	192	433
9.236111111	192.5888824	433.2111206
9.238888889	192.5	434.5
9.241666667	190.5	440.5
9.244444444	188.0061798	440.6234436
9.247222222	184.5	441.5
9.25	179.90625	440.65625
9.255555556	174.5	440.5
9.258333333	171.5279388	437.628479
9.261111111	165.6357727	436.1057434
9.263888889	161	435.5
9.266666667	159.2407379	431.2407532
9.269444444	159.2647095	427.7941284
9.272222222	158.5	426
9.275	159.5	419
9.280555556	159.70755	420.0848999
9.283333333	163	412
9.288888889	162.6000061	409
9.291666667	161.6333313	404.9666748
9.297222222	162.8484802	400.9090881
9.3	162.5	395.5
9.305555556	163.25	387.75
9.308333333	166	386.421051
9.311111111	168.3243256	383.6216125
9.313888889	171.5	375.5
9.316666667	171	363
9.319444444	177.6499939	353
9.322222222	182.5	348
9.330555556	186.305191	338.8896179
9.333333333	187.5	325.5
9.336111111	188.2093048	318.3721008
9.338888889	188.5	311.5
9.341666667	189.5	300.0588379
9.347222222	193.0321045	289.3715515
9.35	196.5	282.5
9.352777778	199.7352905	278.7352905
9.355555556	204	278.5
9.358333333	208.1621552	278.6756897
9.361111111	212	281
9.363888889	219.131073	282.5582581
9.375	228.8999939	283.5
9.377777778	231.4502563	284.6641846
9.380555556	240.5	280
9.383333333	247	279.5
9.386111111	250.1499939	278.5
9.388888889	251	277.5
9.391666667	257.0513306	278.1598206
9.394444444	257.4367828	279.0211792
9.4	261	276.9615479
9.402777778	265.3630066	276.253418
9.405555556	267	280
9.408333333	269	283.5
9.411111111	267.7272644	285
9.413888889	268.304718	288.6694031
9.416666667	269.3769226	287.4307556
9.663888889	267.6678772	285.0766296
9.666666667	265.0869446	281.2608643
9.672222222	262.8600006	276.6999969
9.675	262.4293671	273.2533417
9.680555556	258.277771	265.3527679
9.683333333	258.3947449	265.6052551
9.688888889	253.5	263.75
9.691666667	252.4545441	265
9.694444444	256.0833435	264.25
9.802777778	252.4957657	264.7118683
9.805555556	253.5	267
9.808333333	252.7631531	262.7105408
9.816666667	251.5	264
9.819444444	251.5	265
9.822222222	251.5	263.5
9.825	249.6666718	263.3106079
9.833333333	244.9473648	264.5021973
9.836111111	238	265.5
9.838888889	234.2647095	272.3235168
9.844444444	227.5	275.25
9.852777778	222.2049789	279.4431305
9.858333333	214	281.5
9.863888889	212.5	290
9.869444444	208	294.5
9.872222222	201	301
9.875	196.5	308
9.877777778	194.5	313.5
9.883333333	191	325
9.886111111	187.5681763	333.8636475
9.888888889	185.5	342.5
9.891666667	185.4774475	350.612793
9.9	180.5	367.8999939
9.902777778	179.8871002	378.8709717
9.905555556	179	392
9.908333333	175.5	400.0666809
9.911111111	170.4489594	411.1125183
9.916666667	174.8608093	440.2728271
9.941666667	168.3787842	544.4697266
9.944444444	169.1712341	541.746582
9.958333333	164.5	596
9.961111111	161	608
9.963888889	160	616
9.966666667	157	627
9.983333333	148	640.5
9.986111111	149.8085175	646.5744629
9.988888889	144.463913	654.9175415
9.994444444	143	661.5
