# Supplementary material for: Lithium-ion battery components are at the nexus of sustainable energy and environmental release of per- and polyfluoroalkyl substances
Source: Nat Commun. 2024 Jul 8;15:5548. doi: 10.1038/s41467-024-49753-5 (PMC11231300; doi:10.1038/s41467-024-49753-5)
Supplement: Supplementary file 6 — Source Data [file 41467_2024_49753_MOESM6_ESM.zip › Track density raw data - Full set/10ng_L bis-FMeSI/Replicate 5.csv]

Time (min)	x-position	y-position
0.811111111	104.1676559	455.667511
0.983333333	266.3055573	526.5436401
8.972222222	177.8774529	512.0833282
8.975	112.5192337	501
8.977777778	114.25	503.25
8.980555556	185.3333321	507
8.988888889	128.0625	487.875
9.022222222	131.4444427	485.6111145
9.027777778	133	480.75
9.077777778	126.5	469.5
9.086111111	119.8761444	464.435791
9.088888889	117	458
9.169444444	97	449
9.216666667	93	433
9.219444444	91.5	433.5
9.222222222	91.56716156	444.2388
9.225	96	451
9.233333333	106.7857132	476.3571472
9.236111111	115.4495811	479.5819397
9.238888889	118	486
9.241666667	114.4629593	493.5740662
9.244444444	104.8057022	500.1891174
9.252777778	110.8396225	501.03302
9.255555556	117	501.5
9.258333333	119.522728	499.7045593
9.261111111	116.271431	498.7285767
9.288888889	122.46875	510.9375
9.291666667	125.3202209	506.7696533
9.294444444	123	500.5
9.3	115.0183411	506.5391235
9.302777778	122.5	503
