# Supplementary material for: Lithium-ion battery components are at the nexus of sustainable energy and environmental release of per- and polyfluoroalkyl substances
Source: Nat Commun. 2024 Jul 8;15:5548. doi: 10.1038/s41467-024-49753-5 (PMC11231300; doi:10.1038/s41467-024-49753-5)
Supplement: Supplementary file 6 — Source Data [file 41467_2024_49753_MOESM6_ESM.zip › Track density raw data - Full set/10ng_L bis-FMeSI/Replicate 4.csv]

Time (min)	x-position	y-position
0.005555556	442.9859009	431.8450623
0.008333333	446	429
0.022222222	454	417.5
0.027777778	443.5	417
0.033333333	429	422.5
0.036111111	421	416
0.038888889	414	417.5
0.047222222	412.5	419
0.052777778	413.0915527	420.9295654
0.061111111	418.8043518	415
0.066666667	434.322998	419.6858521
0.072222222	438.5119629	423.6437073
0.075	439.5	423.5
0.088888889	442.222229	420.1111145
0.091666667	449.5	414.5
0.094444444	450	419.1739197
0.102777778	455.5	439
0.111111111	454.5	441
0.113888889	455	432.5
0.116666667	455	433
0.119444444	453.5	435.5
0.125	456.055542	434
0.127777778	455.5	426
0.136111111	439.1082611	430.2047272
0.138888889	440	435.5
0.158333333	432.5	424.5
0.186111111	442.5	410
0.202777778	445.8665161	403.5542908
0.208333333	447.4354858	400.919342
0.222222222	455	413.5
0.225	452	422
0.227777778	447.5603943	429.0637512
0.241666667	438.539093	450.1480408
0.244444444	435.102417	451.4156494
0.258333333	434.2291718	442.3645782
0.261111111	442.875	447.875
0.266666667	451	443
0.269444444	456.5	437
0.283333333	454.8214417	432.3928528
0.288888889	457	439
0.291666667	450.8333435	441.5
0.294444444	446	435.5
0.302777778	446.5	443.5
0.305555556	448.5	451.5
0.308333333	453.5	458
0.319444444	464	450
0.322222222	464.5	462.5625
0.325	464.6428528	459.6428528
0.327777778	459.4264832	455.3823547
0.330555556	460.5	454.3461609
0.333333333	463.7352905	466.2058716
0.336111111	463.4468079	472.9042664
0.338888889	462	472.5
0.341666667	462.8674622	464.0722961
0.344444444	454.9398041	463.6169891
0.575	419.1595764	413.8900757
0.577777778	414.5	415.5
0.605555556	413.6666565	415.5
0.625	411.5	415.5
0.627777778	409	416.5
0.669444444	396.9285583	418.5
0.683333333	395	416.5
0.702777778	389.1603699	409.7641602
0.705555556	390.1000061	408
0.722222222	392.5	403
0.736111111	392.667572	397.1540527
0.738888889	396.5	397
0.741666667	406.5	397.5
0.761111111	432.25	400.8611145
0.777777778	437.3679199	386.5188599
0.780555556	430.2567444	381.2567444
0.783333333	428.7000122	381.2999878
0.861111111	413.5	383.5
0.866666667	414	406.6296387
0.869444444	416	417.5
0.872222222	415.5	426
0.875	419.5	430.5
0.880555556	427.56604	432.28302
0.894444444	436.5	440.5
0.927777778	460	468
0.941666667	464.2999878	486.5
0.986111111	439.5	564.5
0.988888889	439.0810852	568.4594727
0.991666667	427.5	575
1	412.5588379	576.5
1.002777778	404.3196716	582.0901489
1.005555556	395.5	591.5
1.058333333	466	591.5
1.061111111	468.5	587.5
1.063888889	471	579.5
1.066666667	475.7092896	574.4069824
1.069444444	478.9726563	564.8280029
1.072222222	483	553
1.075	489	539.5
1.077777778	490.5921021	527.3157959
1.083333333	488.2620544	512.5541992
1.086111111	494	504.5
1.088888889	493.5	494.5
1.091666667	493	485
1.094444444	491	479.9090881
1.1	493	466
1.102777778	495	451.5
1.105555556	495.5	440
1.108333333	495	436
1.111111111	488.5714417	427.2619019
1.113888889	477.7703552	417.9201965
1.116666667	474	412.5
1.127777778	454.5	397.5
1.130555556	451.6355286	391.4486084
1.133333333	448	382
1.136111111	455	370
1.138888889	456.2241516	363.7758484
1.141666667	459.5	361
1.144444444	459.1856995	355.8143005
1.147222222	459.9487305	355.3717957
1.158333333	459	351
1.161111111	454.5	350
1.163888889	447.5	354
1.166666667	435.7135925	357.4708862
1.169444444	428.5	360.5
1.172222222	421.8648071	361.7149963
1.175	417.5	360
1.177777778	407.1278992	353.6421204
1.180555556	403.4370728	347.5979004
1.183333333	396.9545593	349.7272644
1.186111111	396.1666565	346.8333435
1.188888889	394.4425354	339.7298889
1.191666667	396.2903137	335.1935425
1.194444444	399	332.5
1.2	403.5	326.5
1.202777778	413.2787476	322.3052979
1.208333333	424	321.5
1.211111111	430.1937561	327.1875
1.213888889	439.5	334
1.216666667	440.6685486	339.6797791
1.219444444	440.0466309	342.7926025
1.222222222	449.4130554	350.5869446
1.225	451.1713257	365.6853027
1.227777778	454	372
1.230555556	457.5	380.5
1.233333333	463.1521606	391.9782715
1.236111111	468.5	407
1.238888889	477.4285583	419.4285583
1.241666667	483.5	432.5
1.244444444	491.5	440
1.247222222	494.5	444.25
1.25	493.0348816	464.825592
1.252777778	492	470
1.255555556	489.5	479.4032288
1.258333333	481.3265991	493.7312012
1.261111111	470.5	505.5
1.263888889	467.5	510.5
1.266666667	463.5	520
1.269444444	457.6044922	530.0298462
1.275	459.9472351	544.8898926
1.277777778	458.5	558
1.288888889	470.7348938	567.5939331
1.316666667	480.5	561
1.319444444	480	558.111084
1.325	484.5	551
1.327777778	483.5	543
1.336111111	473.5	515
1.338888889	470.5	508.5
1.341666667	464.5	505
1.35	447	482.5
1.352777778	438.926239	473.8524475
1.358333333	433.5	456
1.363888889	435.5	430.5
1.369444444	442	420
1.372222222	447.5	411
1.375	444.4673767	404.1195679
1.408333333	444.5	400.055542
1.411111111	444.5678101	399.7711792
1.413888889	444.5	394.5
1.416666667	439.6000061	386.3999939
1.422222222	431	379
1.425	429.7428589	374.0428619
1.427777778	414.5	367.5
1.441666667	404.25	366
1.45	394.4468994	368.4911499
1.455555556	387.5101624	377.8096313
1.461111111	384.6111145	387.5
1.463888889	384.5	397
1.475	385	404.5
1.477777778	388.5	406.5
1.483333333	396	409
1.488888889	403.5	406
1.491666667	409.7564087	410.7564087
1.505555556	448.6428528	426.5
1.511111111	451	422.5
1.516666667	451	417.5
1.519444444	449	418.5
1.525	450.2999878	418.7000122
1.552777778	450.962677	416.5149231
1.555555556	452.258606	416.506897
1.558333333	455.5	424.5
1.569444444	463	433
1.616666667	488.5	454.0263062
1.619444444	487.6690063	452.3168945
1.627777778	487.3461609	455.4487305
1.630555556	484.5	455.5
1.633333333	481	463.1842041
1.638888889	468.5	476.5
1.641666667	465	482.5
1.644444444	465.5	495
1.658333333	466.5	523
1.819444444	426	525
1.822222222	419	521
1.825	411	516
1.827777778	403.6666565	513.5333252
1.833333333	398.8548279	501.5645142
1.838888889	395.5	488.1071472
1.844444444	396.4230652	476.8076782
1.847222222	396	467.5
1.855555556	407.1551819	456.741394
1.858333333	412.25	442.75
1.861111111	420.5	439.5
1.872222222	441	413.5
1.875	445.7857056	404.5
1.883333333	442.5	387.5
1.886111111	435.9885559	378.3931274
1.888888889	431	374.5
1.891666667	426	370
1.894444444	418.5	363
1.897222222	413.5	355.5
1.9	408.8693237	347.7926941
1.902777778	402.5	339
1.911111111	397.504425	336.2212524
1.916666667	393.5	331
1.919444444	388.5	333
1.925	385.5	338
1.927777778	378	333.5
1.933333333	368	331
1.938888889	364	327
1.944444444	361.8536987	317.2467346
1.95	368	321
1.952777778	371.5	322.5
1.955555556	371.5	328.5
1.958333333	375.5	328
1.961111111	379	330
1.963888889	383.5	328.5
1.966666667	389	327
1.969444444	395.693924	321.8534851
1.972222222	400.3805847	315.9029846
1.975	400.9492798	317.2970886
1.980555556	399.2553101	314.1914978
1.983333333	395.7173767	313.5
1.986111111	386.8543701	313.4247437
1.988888889	381.2419434	316.7580566
1.991666667	369	322
1.994444444	361.5	320.5
2.002777778	352	327
2.005555556	347.5	332
2.008333333	347.5	339
2.011111111	348.2415924	344.5315094
2.016666667	355	357.5
2.019444444	366.5	356
2.025	378.9868469	354.0328979
2.027777778	385.8782959	347.1715393
2.030555556	391	340.5
2.033333333	394	334
2.036111111	395.5	319.5
2.038888889	396.5692749	305.6747131
2.041666667	397.0557098	315.6214294
2.044444444	400.5	338.5
2.047222222	399.5	355
2.05	395	367
2.052777778	395	376
2.055555556	389.5	384.5
2.058333333	389.9925232	395.2015076
2.061111111	386.7416687	403.7833405
2.066666667	378.8023376	415.9883728
2.069444444	374.5	415
2.083333333	374	402.5
2.086111111	375	396.5
2.088888889	378.875	391.5625
2.091666667	386.6600037	391.5
2.097222222	403.4318237	389.0681763
2.144444444	429	385.5
2.147222222	428	394.75
2.155555556	421.2572327	418.9739838
2.183333333	413	426.5
2.186111111	410.2604675	425.4848022
2.188888889	403.6372681	426.1274414
2.194444444	403	420
2.197222222	401.7272644	416.2727356
2.2	399	407
2.202777778	399.5	395.5
2.205555556	400	383.5
2.211111111	407.3070068	371.8859558
2.216666667	414	360
2.219444444	417.1315918	360.5
2.222222222	419.8333435	364.9166565
2.225	420.5	368.5
2.233333333	420.5	392.5
2.236111111	422.5	399.5
2.241666667	420.0548096	412.1712341
2.244444444	413	423.5
2.25	413	438.5
2.252777778	415.3877563	448.163269
2.258333333	421.4242554	461.8484802
2.261111111	425	468
2.263888889	433.5	476
2.275	454.5	484.5
2.277777778	463.4354858	485
2.280555556	471.5	485.5
2.283333333	479.9523926	475.0476074
2.291666667	470.2184448	452.6941833
2.294444444	463.5	446
2.3	451.5	439
2.305555556	450.5	439.5
2.308333333	455	432.0833435
2.311111111	455.5	426.5
2.313888889	452.7857056	417.5714417
2.319444444	438.633728	414.9767456
2.322222222	431.5	414
2.327777778	427.5	405.5
2.333333333	430.634613	397.384613
2.341666667	437.6331482	388.0509033
2.344444444	440	389.5
2.358333333	439	392
2.361111111	440.2200012	391.7799988
2.369444444	443	397
2.372222222	443.9500122	404
2.375	445.5411682	411.3117676
2.386111111	449.5	420
2.388888889	450.5641785	426.9866333
2.391666667	452.5	432.5
2.419444444	429.5	447
2.422222222	421.2266235	446.1546631
2.425	415.5	444.5
2.436111111	411.3235168	449.4411621
2.444444444	405	451.5
2.447222222	397.5	458
2.45	392	463
2.455555556	397.7867737	471.5735168
2.458333333	396.9411621	476.8014832
2.461111111	401	483.5
2.463888889	406.9776001	490.9925232
2.469444444	418.1363525	496.5681763
2.472222222	427.5	501.5
2.475	438.1896515	513.0617981
2.494444444	461.6111145	538.388916
2.516666667	469.0118408	548.5414429
2.536111111	465.3953857	553.4749146
2.538888889	467	552.6470337
2.555555556	454.5	569
2.566666667	444.8174744	586.2063599
2.577777778	435	597
2.586111111	433.5	598.5
2.6	428.7857056	601.9285889
2.605555556	419.1759338	604.3703613
2.622222222	436	603.5
2.633333333	450.2272644	582.7727051
2.641666667	456.4545593	578.3272705
2.652777778	452.7459106	578.5819702
2.655555556	451	582.7174072
2.658333333	444.8612061	588.7585449
2.661111111	439.5	593.5
2.683333333	413.5	615
2.686111111	399.112915	608.8064575
2.758333333	375.5	641
2.791666667	326.5	673
2.819444444	315	650
2.866666667	357.5	663.5
2.961111111	331.0819702	640.0491943
3.016666667	313	599.5
3.066666667	330.5	564
3.069444444	331.7278442	552.5253296
3.072222222	335.5	542
3.075	340.5	532.5
3.077777778	347	523.5
3.080555556	351	516.5
3.088888889	361	509.5
3.094444444	375.8061218	499.9577332
3.097222222	383.1071472	492.0892944
3.1	387.7596741	485.925415
3.119444444	398.5	463.5
3.122222222	404	458.5
3.127777778	411.5	456
3.130555556	411.5	451.5
3.133333333	419	449.625
3.136111111	423.3157959	448.8947449
3.138888889	433.5190277	439.4684448
3.141666667	438.5	433
3.15	444.5	417.5
3.155555556	441.4898376	404.8096313
3.158333333	436	395
3.166666667	421.6724243	386.6921082
3.169444444	411.5	385
3.175	398.5	383
3.177777778	384.5862122	386
3.183333333	371.5	385
3.186111111	360.5	379.5
3.191666667	349	372.5
3.211111111	340	370
3.213888889	344	364
3.216666667	344.5	360
3.219444444	346	355.5
3.222222222	353	349.5
3.227777778	362	342
3.261111111	378.2077637	333.6552429
3.263888889	385.5	340.5
3.269444444	391.2755127	344.8877563
3.277777778	395.5	349.5
3.3	402.9050598	374.5126648
3.308333333	423.5	401
3.311111111	427	406.5
3.319444444	445.5	414
3.322222222	453.5	415.5
3.333333333	462	426
3.338888889	463	435
3.341666667	466.7307739	436.1923218
3.344444444	468.1036682	441.2561035
3.35	362.6285706	489.8785706
3.352777778	466.5	456.5
3.355555556	467	463.5
3.361111111	366.5	502.75
3.366666667	365.5192261	504.75
3.369444444	474.9117737	483.3235168
3.372222222	480.5	487.5
3.380555556	491.5655823	485.9590149
3.386111111	373.9225311	506.9736023
3.388888889	489.6229553	482.2377014
3.391666667	483.2641602	480.3396301
3.394444444	480.7857056	474.2142944
3.4	471	463.5
3.402777778	468.9085388	454.5426941
3.405555556	467	440
3.408333333	464.9632568	430.1741333
3.411111111	464	424.9310303
3.419444444	466.5	413.5
3.422222222	470.5	408
3.436111111	470	404.5
3.438888889	465.4801941	397.9851379
3.441666667	458.9615479	393.7307739
3.45	447.5	386.5
3.452777778	442	379.5
3.455555556	433	372
3.458333333	428	362
3.461111111	422.5	354
3.463888889	419	341.5
3.466666667	415.5	331.5
3.469444444	413	331.5
3.472222222	410.3043518	329.7912903
3.475	411.8448181	326.5344849
3.477777778	404.1818237	321.5
3.480555556	399.5	315.5
3.483333333	393.5	313
3.486111111	388	309.5
3.488888889	380	305.5
3.491666667	374	302.5
3.494444444	361.7919312	295.4751587
3.5	351.5	289
3.502777778	341.5	277
3.505555556	335.625	274.8125
3.516666667	336	274.7954407
3.525	341.9107056	270.0178528
3.527777778	338	269.5
3.533333333	335.5	270.5
3.536111111	322	268.5
3.538888889	315.5	271
3.541666667	308.5	271
3.544444444	295	271
3.547222222	287.5481262	273.3502808
3.55	282.5	271.5
3.555555556	274	272.5
3.558333333	267.5	265.5
3.561111111	269.5	266.5
3.563888889	268.5	267.5
3.566666667	264.5041199	269.9834595
3.575	262	279.5
3.577777778	258.5	288
3.583333333	256	410.25
3.586111111	251.5	296.5
3.591666667	241.5	300
3.594444444	234	299
3.608333333	231.5	295.5
3.611111111	227.7758636	288.2241516
3.616666667	233.5806427	283.8064575
3.619444444	241.5	282.5
3.625	253	289.5
3.630555556	262.2348022	298.2099304
3.633333333	268.5	300
3.638888889	273.5656433	314.5810852
3.644444444	273.5	323.5
3.647222222	278.5	330.75
3.661111111	283.8125	342.640625
3.688888889	260.5	455.0384674
3.691666667	263.5371246	459.2475281
3.697222222	266	390.5
3.7	258.5	453
3.705555556	259.1089325	451.2625732
3.725	277	347.5
3.736111111	295.4310303	343.7844849
3.738888889	304.5	342
3.744444444	326.6774292	331.1612854
3.747222222	333.5513916	327.0928955
3.75	346.1111145	323.827774
3.752777778	357.9367676	321.0517273
3.755555556	365.2752686	319.2415771
3.758333333	376.5757446	315.2575684
3.761111111	391	312.5
3.763888889	403	317
3.766666667	410.5	317
3.769444444	412	325.5
3.772222222	410	335.5
3.775	405.5564575	347.6895142
3.777777778	397.6707458	355.5487671
3.780555556	394.5	364.5
3.783333333	387.9822998	367.8008728
3.791666667	380.2368469	364.1842041
3.794444444	382.8874207	359.5942383
3.802777778	374	348.5
3.805555556	379.5	348
3.808333333	387.587616	347.8659668
3.813888889	395.5	348.5
3.816666667	399.5	350.5
3.844444444	386.6904907	372.0476074
3.85	381	364
3.855555556	377.5	354
3.858333333	378	349.5
3.861111111	370.5	339
3.891666667	366.9492798	328.7391357
3.9	370	327.5
3.911111111	375.75	333.5
3.919444444	382	349
3.922222222	383	358.5
3.938888889	383.884613	367.5
3.944444444	381.5	368
3.947222222	373	371
3.95	371.5	375
3.952777778	367.7702637	376.9864807
3.955555556	361.758606	381.4137878
3.958333333	361	383.5
3.961111111	362.4642944	385.5357056
3.963888889	363.2766418	387.0406189
3.966666667	366.1923218	387.4230652
3.969444444	370	390.5
3.972222222	375.3666687	389.6333313
3.975	379.5	391.5
3.977777778	382.5	393
3.980555556	387.5	392.5
3.983333333	393.5	397
3.986111111	396.8571472	397.7142944
3.988888889	398.6183472	403.0857849
4.019444444	400.9934387	415.4781799
4.025	407.75	421.875
4.027777778	412.1060486	425.2878723
4.030555556	416	430.5
4.033333333	422.5	437.5
4.036111111	428.5	449
4.044444444	435.525116	472.6758728
4.063888889	430.5	491.5
4.066666667	423.8030396	500.1969604
4.075	417	506
4.077777778	411	514
4.083333333	403.5	523.5
4.086111111	398	533
4.088888889	389	541
4.091666667	379.722229	547.388916
4.094444444	371.1551819	548.2930908
4.102777778	362.5909119	540.5454712
4.108333333	345.5	536.3518677
4.111111111	341.7941284	525.3823242
4.113888889	340	514.5
4.116666667	334.125	507
4.119444444	336.5140991	496.6831055
4.130555556	335	486.5
4.147222222	334.659729	483.5763855
4.15	336.8147278	482.276886
4.152777778	335.5	478.5
4.155555556	339.390625	472.71875
4.158333333	341.4756165	467.012207
4.161111111	345	459.5
4.163888889	351.6818237	451
4.166666667	352	436
4.169444444	347.2714233	426.2714233
4.172222222	344.9295654	418.8591614
4.175	339.5	408.5
4.177777778	331.5	398.5
4.183333333	321	386.5
4.186111111	318.5	382.5
4.194444444	317.7857056	382.1428528
4.2	316.0466614	378.3666687
4.202777778	318.4358521	372.205658
4.205555556	315.5	359.5
4.208333333	322.8855286	351.5843506
4.211111111	321.5	345
4.244444444	335.1551666	320.3965454
4.25	344.0625	319.5
4.252777778	360.5	322.5
4.255555556	372	327
4.258333333	374.5	330.5
4.261111111	380	337
4.297222222	386.5	375
4.3	379.7900391	380.9562073
4.311111111	382.9917908	384.0245972
4.313888889	380.5	385.5
4.316666667	374	382
4.319444444	372.8125	382.375
4.322222222	371	377
4.325	365	372
4.327777778	364	364.5
4.330555556	358.5	359.5
4.341666667	354	356
4.355555556	346.2385864	347.7116089
4.366666667	333.5	334
4.438888889	363.9944153	323.8754578
4.441666667	367.112915	326.7257996
4.444444444	368.8900757	326.8971558
4.447222222	375.2026978	332.2026978
4.45	381.0517273	337.0517273
4.452777778	385.5	342
4.458333333	395	349
4.461111111	403.277771	352.3888855
4.466666667	413	352.5
4.472222222	423.5	349
4.475	430.5	351.5
4.477777778	431	357.5
4.480555556	432.5	365.3125
4.483333333	433.9975891	368.4082031
4.486111111	439.5	371.5
4.488888889	447.4912415	377.3157959
4.491666667	458.6951294	378.1829224
4.494444444	462	382.0909119
4.5	470.6347046	384.655426
4.502777778	471.7034912	380.1278992
4.505555556	467.2670593	377.3032227
4.508333333	462	370
4.511111111	456.4683838	363.8240967
4.513888889	450	361
4.516666667	441.5	355
4.519444444	433	351
4.522222222	423.1000061	353.5
4.525	412.5	347
4.527777778	405.5	339
4.530555556	401.5	328.5
4.533333333	394.2319641	318.8092651
4.536111111	388.5	312
4.538888889	385	306
4.541666667	383.3059692	297.1119385
4.544444444	377.6052551	291.6052551
4.555555556	371	287.5
4.558333333	366.3430786	288.0437927
4.561111111	364	288
4.563888889	359.6925964	282.5740662
4.572222222	346.5	284
4.575	336	277.5
4.577777778	330.5	276
4.583333333	323.5	273.5
4.586111111	315.8972168	272.7160339
4.588888889	311.4776001	272.7462769
4.597222222	302.5	272.5
4.6	298.6190491	275.5714417
4.602777778	290	275
4.611111111	289	280
4.613888889	286	288.5
4.625	291.5	293.5
4.627777778	299	295
4.636111111	300.6499939	293.3500061
4.638888889	300.5	290
4.644444444	296.3108215	281.2229614
4.65	292	279.5
4.655555556	292.1428528	274.0714417
4.663888889	290.5	271
4.677777778	291.5608826	267.9347839
4.680555556	293.5	275.5
4.688888889	301.5	278.5
4.697222222	304	291.5
4.719444444	306.5	288
4.722222222	306.3529358	292.0588379
4.736111111	302.5526428	299.9736938
4.744444444	294.7178345	294.8564453
4.752777778	288.946167	290.115387
4.766666667	279	284
4.772222222	273.4125366	288.7243347
4.777777778	265.8809509	292.7380981
4.780555556	264	298
4.783333333	260.2379456	296.8433838
4.786111111	254	302
4.788888889	250.6560211	297.6843872
4.791666667	246	299.5
4.794444444	244.5454559	297.1818237
4.797222222	238.648468	297.914856
4.802777778	227	296
4.805555556	224.1933899	300.64151
4.808333333	214.6844635	304.0631104
4.811111111	211	304
4.813888889	205	307
4.816666667	198.7536163	316.1231995
4.819444444	188.5	322.5
4.822222222	180	327.5
4.825	180.0381622	326.625946
4.827777778	173	332
4.830555556	161.5	331
4.833333333	147.8947296	333
4.836111111	136.5	337
4.838888889	128	336.5
4.841666667	120.5	339
4.844444444	115.673912	344
4.847222222	115.5	350
4.85	110	360
4.852777778	108	371.5
4.861111111	100.0999985	387.2999878
4.866666667	99	404.6087036
4.869444444	103.5	413.5
4.894444444	124.6401901	430.4719543
4.897222222	129	430.5
4.905555556	139	436
4.908333333	144	439
4.911111111	142.953125	447.421875
4.947222222	141	458
4.95	138	463
4.952777778	129.722229	459.3888855
4.955555556	125.5	461
4.958333333	124.7448959	459.8877563
4.988888889	82.5	480
5	85.71781921	482.3762512
5.002777778	89	489.5
5.033333333	101.5	511.5
5.044444444	123.5	522.25
5.055555556	138.5	539.5
5.058333333	137	552.5
5.1	96.90625	558.015625
5.102777778	91.18995667	549.4039307
5.122222222	87	547.5
5.125	91.23912811	552.4130249
5.130555556	97.46154022	560.1538696
5.133333333	105.4615402	559.5
5.169444444	124.6851883	558.6851807
5.177777778	108	573
5.205555556	101.5	573.5
5.208333333	100.5	571
5.213888889	100.5	560.5
5.216666667	88.5	551.5
5.233333333	116.5	527.5
5.236111111	122.6764679	529.5
5.241666667	127	529
5.247222222	137	524.625
5.277777778	144	518
5.283333333	152.7264099	522.1289063
5.308333333	158.3513794	510.5151062
5.311111111	163	504.5
5.322222222	169.3181763	490.6818237
5.338888889	177.5	488
5.344444444	180.7307739	482.8076782
5.347222222	176.0058899	476.7588196
5.35	171.4666595	474.4666748
5.355555556	168.150116	465.9447021
5.383333333	150.0426331	443.7325439
5.386111111	146.1363678	441.9545593
5.388888889	146.3157959	436.1052551
5.391666667	143.5	433
5.394444444	139.9285736	425.0714417
5.4	136.8076935	424.1923218
5.405555556	131.5	420
5.422222222	115	389
5.433333333	118.5	382
5.436111111	119	379.5
5.441666667	127.0714264	373.6428528
5.444444444	134	365.5
5.458333333	137.2586212	362.879303
5.461111111	142.5	359
5.466666667	149.5769196	353.5769348
5.483333333	154	349.7647095
5.486111111	156.3636322	358.0909119
5.488888889	155.5816345	366.0918274
5.491666667	147	368
5.494444444	141.5	367
5.502777778	133.5	369.5
5.505555556	124.5	375
5.508333333	121.5	385
5.511111111	121.5	392.5
5.519444444	126.1818161	407.1818237
5.533333333	119.5391312	420.7652283
5.536111111	111.2257614	420.67453
5.541666667	100	423
5.544444444	95.66129303	431.887085
5.55	100.629631	444.5648193
5.583333333	125.4436646	447.3028259
5.586111111	129.5	448
5.588888889	132	443.5
5.591666667	137.2303314	440.8707886
5.594444444	141	439
5.6	146.5333405	449.4666748
5.605555556	140.5	456.5
5.611111111	131	467.5
5.613888889	128.5	475
5.616666667	125.5800018	477.4200134
5.633333333	117.438385	482.4194336
5.641666667	109.5	487.5
5.686111111	79.35922241	516.3494873
5.688888889	78.5	508
5.691666667	77.94999695	499.8999939
5.702777778	83.875	488
5.705555556	92.65493011	484.5845032
5.711111111	110	489
5.722222222	124.5	487
5.725	129	483
5.727777778	132	481.5
5.733333333	133	479.5
5.75	132.6842041	491.9473572
5.752777778	127.0483856	499.362915
5.755555556	122.5	500.5
5.758333333	120	509
5.769444444	184.0608521	518.8959351
5.775	173.9292145	517.4517212
5.819444444	80.41227722	518.8157959
5.825	80	520.3928833
5.827777778	86.5	526
5.866666667	101	569.5
5.883333333	194.3666687	549.341156
5.9	134.1530609	556.7653198
5.902777778	132	563
5.927777778	132.5	573.5
5.941666667	200.6112518	552.5227356
5.95	148.4729767	575.2838135
6	120.5	545.5
6.005555556	127.384613	548
6.011111111	134.5	562.5
6.052777778	130	543.5
6.055555556	127.3666687	539.0333252
6.058333333	130	533
6.075	140.6025696	521.5512695
6.077777778	139.1052704	523.3684082
6.108333333	143.9806824	510.4527893
6.116666667	148.9766388	514.8831787
6.119444444	154.5	517.5
6.122222222	159.5	520.5
6.125	162.3965454	518.3965454
6.136111111	168.5	508.5
6.138888889	163.1575317	507.9657593
6.15	160.5	499
6.177777778	164.1267548	491.2218323
6.205555556	169.4690247	486.2124023
6.208333333	169.1111145	486.444458
6.211111111	172.5	491
6.213888889	175.5	497.5
6.227777778	186.2755127	499.8877563
6.233333333	194	503.5
6.236111111	194.2037048	505.6728516
6.238888889	196	506.5
6.277777778	202	512.5
6.338888889	209.9213409	504.0337219
6.347222222	213	507.5
6.352777778	214.5	499.5
6.358333333	211.6791077	497.5746155
6.363888889	213	498.5
6.369444444	219.7121277	504.7121277
6.372222222	223.0675659	507.7432556
6.377777778	225.5	511.5
6.380555556	232	515.5
6.383333333	235	526
6.386111111	242	531
6.388888889	244.9473724	538.9473877
6.391666667	249.5	542
6.397222222	255	546
6.4	259	554.5
6.402777778	265.921051	555
6.408333333	270	553
6.411111111	276.5454407	551.3636475
6.416666667	278.5681763	546.2272949
6.419444444	281.5936279	539.7696533
6.425	284.3085022	527.585083
6.45	308.5	505.5
6.452777778	316.5	499
6.455555556	326.0949402	494.5063171
6.458333333	336.564209	489.1238403
6.461111111	338	488
6.475	338.2661438	490.1854858
6.477777778	340.5	489
6.480555556	343.6957397	488.7723389
6.483333333	348.0848999	491.29245
6.486111111	353	498
6.488888889	360	495.25
6.491666667	368.4558868	510.7205811
6.494444444	371.5	519.5
6.497222222	376.4390259	526.1219482
6.5	381.5	523
6.502777778	389.75	517.625
6.505555556	397.8231812	509.2452393
6.508333333	407.8116913	501.0454559
6.511111111	411	491.8863525
6.516666667	411.7770691	476.1719666
6.519444444	407.7399902	471.7399902
6.522222222	409.5	473
6.527777778	417.7142944	477.1428528
6.530555556	422.5769348	474.0384521
6.533333333	424	474.7272644
6.536111111	423.615448	463.3779144
6.538888889	425.5	451
6.541666667	428.03125	453.03125
6.544444444	437.7685242	456.8611145
6.552777778	451.8907166	467.625824
6.555555556	451.5	467.5
6.558333333	452	462.5799866
6.561111111	448.4285583	458
6.586111111	459	462.9615479
6.588888889	466.5851135	461.4574585
6.591666667	466	461
6.622222222	463.2692261	462.884613
6.627777778	466.8650818	465.6864929
6.630555556	464.5	474
6.633333333	459.5	484.5
6.677777778	450.1487732	484.8561096
6.688888889	463.1056213	483.3168945
6.691666667	463.6497192	473.4518738
6.694444444	465.5	465
6.697222222	461.8490906	455.618103
6.7	459	445.5
6.702777778	448.7391357	439.8695679
6.705555556	432.5	434.5
6.708333333	424.0786438	426.0337219
6.711111111	413.5	419
6.713888889	406.5	411
6.716666667	397	407
6.719444444	390.5925903	407
6.722222222	380.5	404
6.725	367	398
6.727777778	359	393.5
6.730555556	355	388.5
6.733333333	342.1245117	383.0138245
6.736111111	332	381.5
6.738888889	327.5	379
6.741666667	323	377
6.744444444	319.1923218	375.7307739
6.747222222	307.3812103	375.1851501
6.75	293.8035583	377.0982056
6.752777778	284.5	379.5
6.755555556	276.96875	388.75
6.758333333	267.5	399.5
6.761111111	265.5	414
6.763888889	265	419.5
6.766666667	265.990387	426.9807739
6.769444444	271.5787354	429.9173279
6.775	279	426.6785583
6.777777778	284.5	425.5
6.783333333	299.5	423.5
6.786111111	308.7919312	423.5248413
6.788888889	319.5	419.5
6.791666667	323.7288208	420.7457581
6.8	331.5	418
6.802777778	345.4364929	415.2460327
6.805555556	352	419.5
6.808333333	357	411
6.811111111	362	406
6.813888889	365.6184692	397.552124
6.816666667	369.5	388
6.819444444	368.9244995	372.9857178
6.827777778	365.5	356
6.830555556	360.5909119	344.7467651
6.833333333	356	340
6.836111111	345.6492615	322.5149231
6.841666667	334.4915161	314.7457581
6.844444444	327	308.5
6.869444444	320	308.5
6.883333333	310.5	319.5
6.886111111	309.2637939	325.1535339
6.888888889	313.7052307	333.1380615
6.894444444	319.5	345
6.9	328	353.5
6.902777778	329.5	357
6.905555556	328	363.5
6.908333333	328	364.5
6.913888889	324.375824	365.9530334
6.916666667	322.1046448	368.7325439
6.919444444	317.9230652	361.4615479
6.922222222	311.5	355
7.005555556	311.5	336
7.011111111	313.5882263	331.4117737
7.022222222	341.5	319.25
7.025	340.9528198	320.93396
7.027777778	343	319
7.030555556	344.5	311.5
7.033333333	345.1422424	299.0775757
7.038888889	339	296.4285583
7.041666667	332	296.5
7.044444444	330.4662781	303.0393372
7.047222222	325	300
7.05	323.5484009	305.6021423
7.058333333	318.9353333	314.2844849
7.061111111	315.5	323
7.063888889	310.1438293	325.0388184
7.066666667	308	330
7.069444444	299.5	334
7.075	281.5	334.5
7.080555556	278.5	327
7.083333333	271.5	318.5
7.088888889	269.1073608	309.7515259
7.091666667	269.0384521	299.5
7.094444444	269	295
7.097222222	273	288
7.1	268	287.5
7.108333333	266	280.5
7.111111111	260	276
7.119444444	256.0952454	272.5238037
7.122222222	258.0241089	268.326355
7.125	261.5458679	268.8945007
7.136111111	263.5	275
7.138888889	260.277771	278.6111145
7.152777778	254.8278656	286.4180298
7.155555556	247.7641449	285.6697998
7.161111111	245.3333282	283
7.172222222	245.7248993	280.5481873
7.175	245.0528412	278.8495789
7.188888889	247.5	281
7.191666667	248.9736786	285.3421021
7.2	244.5	294
7.244444444	247	299.5
7.247222222	249	305
7.25	250.9558868	304.9411621
7.252777778	253.5	303.5
7.255555556	252.8617096	301.3297729
7.258333333	252.5	297
7.266666667	252.716217	283.8648682
7.269444444	252.75	282.125
7.272222222	256.6666565	280.5
7.275	259.5	279.5
7.277777778	264.9090881	278.6818237
7.286111111	266.5	283.5
7.288888889	271.3549194	282.7331543
7.291666667	273	283.5
7.413888889	270.5	278.5
7.416666667	269.9317322	275.1828308
7.419444444	269.5	282
7.433333333	275.5	280.5
7.436111111	279.4642944	279
7.438888889	282.5	271
7.447222222	277.5	269
7.45	276	274
7.452777778	278.5	277.5
7.455555556	272	287.5
7.458333333	265.5	291.944458
7.461111111	260.9166565	294.7916565
7.466666667	259.3358765	299.9407349
7.469444444	253.8739166	301.4086914
7.472222222	250.9779358	310.1911621
7.475	248.5	317
7.480555556	247.5778198	323.4104919
7.486111111	249	331.9565125
7.488888889	244.6914825	338.1808472
7.491666667	243.5	342.5
7.497222222	242	347
7.5	238.5	349
7.502777778	233	351
7.505555556	231	353.5
7.508333333	226	358
7.511111111	219	362
7.513888889	216	370
7.516666667	217	374.5
7.519444444	219.5	379.5434875
7.522222222	218	384.5
7.525	214.75	395
7.527777778	218.5460663	399.9010925
7.533333333	220.2272797	414.6818237
7.536111111	221	424
7.538888889	226.2402649	426.0389709
7.541666667	227.2272797	425.5909119
7.547222222	230.5642242	429.8761597
7.55	239	433
7.552777778	244	431.5
7.558333333	247.5892792	435.6785583
7.563888889	247.4950562	448.465332
7.566666667	251.5	459.5
7.569444444	255	467.5
7.572222222	259.5	473.5
7.577777778	271.0853577	475.8658447
7.580555556	280.7299194	475.7372131
7.583333333	285.5	471.5
7.586111111	294.8043518	470.8478394
7.588888889	303.5	466
7.591666667	311.3143005	463.8642883
7.594444444	320.3070068	466.3807068
7.597222222	325.3254089	467.5476074
7.605555556	327	467
7.608333333	329	465
7.611111111	326.7110596	465.2989807
7.613888889	324.2567444	468.7432556
7.616666667	319.5	471.5
7.619444444	313.5	466
7.622222222	310.5	459.5
7.625	308	454
7.627777778	305.1140442	450.2368469
7.630555556	303.75	446.25
7.633333333	300.8717957	442.9038391
7.636111111	293	441
7.638888889	286.5	442
7.641666667	277.5	445.5
7.644444444	268.9109497	443.6369934
7.647222222	262	440.5
7.65	260	436.5
7.652777778	252	428
7.655555556	249	420
7.666666667	249.3605499	395.9115601
7.669444444	257	395
7.672222222	261.1363525	394.3181763
7.675	266.5	400.5
7.677777778	272.5	409.5
7.680555556	274.5238037	411.5238037
7.688888889	283.5	416
7.691666667	289.8823547	416.0588379
7.694444444	297	413.5
7.697222222	301.474823	406.3633118
7.702777778	309.5	411
7.705555556	308.930542	423.347229
7.708333333	305.557373	428.1557312
7.713888889	298.5	432.5
7.719444444	292.5	431
7.722222222	285.8214417	429.8214417
7.725	286.7727356	425.9090881
7.733333333	291.3534546	416.9741516
7.736111111	292	417.5
7.738888889	295.4057617	416.1125793
7.741666667	296.0780334	416.0144653
7.744444444	301.1546326	415.2188721
7.747222222	307.5	417.5
7.75	315	412.5
7.752777778	322.7631531	411.2105408
7.755555556	336.5	401
7.758333333	344	402.5
7.761111111	354.6956482	399.6087036
7.766666667	358	403.5
7.772222222	354.7819519	406.2969971
7.775	355.5	409.6904907
7.777777778	359	411.5
7.780555556	362.4234009	414.6574402
7.783333333	364	420
7.786111111	373.59552	420.2696533
7.788888889	379.3061218	417.9489746
7.791666667	386.71875	414
7.797222222	396.4729614	412.7973022
7.8	400.3647766	406.3967896
7.802777778	407.5	413
7.836111111	445.9200134	438.1799927
7.838888889	448.2359924	445.3399963
7.844444444	467	445
7.85	462	441.5
7.855555556	460.6488037	457.4345093
7.858333333	467.5	457
7.883333333	459.1111145	440.277771
7.886111111	352.25	481.5
7.888888889	441.5	431.5
7.891666667	441.5	420
7.902777778	450.8190613	417.3521423
7.905555556	449	422.9482727
7.913888889	453	431.5
7.916666667	450.7689209	420.8361206
7.922222222	447.7203369	422.1101685
7.927777778	460	422.5
7.933333333	450.0801697	440.7614899
7.936111111	443.3205261	446.1923218
7.95	448.25	431.75
7.952777778	440	427
7.969444444	441.3952942	428.9816895
7.977777778	438.5	421.5
7.994444444	452.1923218	420.9358826
8.002777778	453	429.5
8.008333333	450.5	428.5
8.019444444	436.1363525	419.8636475
8.022222222	439.6929932	427.8859558
8.025	439.5	432.5
8.027777778	440	427
8.030555556	438	422
8.033333333	442.8999939	419.7799988
8.036111111	448.1111145	414
8.041666667	451	418.5
8.05	461.4527893	436.0193176
8.052777778	463.1666565	435.5
8.072222222	457.5	421
8.075	453.0496216	416.6030579
8.1	451.0599976	410.3200073
8.108333333	435.2272644	396.845459
8.111111111	442.5	403
8.113888889	444.8787842	409.1969604
8.116666667	445.2989197	409.8695679
8.127777778	432	396
8.133333333	431.5	410
8.136111111	438.7357483	411.3060913
8.138888889	445	407.5
8.144444444	446.6774292	408.2096863
8.15	447.5	417.5
8.152777778	443.5	422.5
8.155555556	436.3181763	421.3181763
8.169444444	424.5	422.5
8.172222222	425.5	422.5
8.177777778	440.5	425
8.194444444	430.7407532	440.3703613
8.2	422.4550476	434.6910095
8.202777778	417	437
8.205555556	410.6590881	437
8.216666667	406.5384521	434.615387
8.219444444	415	432.5
8.222222222	421.5	435.5
8.225	420.5046387	439.9837341
8.227777778	417.3468323	447.0495605
8.233333333	418.5	443.5869446
8.236111111	418.6056824	435.5812988
8.238888889	414.9265442	430.0450134
8.241666667	417.513031	430.6826172
8.244444444	424.5	435
8.25	428	437.5
8.255555556	421	443.5
8.258333333	414.2692261	443.5769348
8.261111111	412.7105408	441.8026428
8.263888889	410	439
8.266666667	407	436.5
8.269444444	406	434
8.272222222	409	430.5
8.275	412	427.5
8.277777778	418.0864258	419.39505
8.286111111	419	407
8.288888889	415.0416565	400.9166565
8.294444444	425.5	399.5
8.3	429.5	407.5
8.302777778	429	413.5
8.305555556	427.5	408
8.311111111	426.578949	407
8.313888889	437.7374268	404.782135
8.316666667	443.5	404.5
8.319444444	444.67276	403.0235596
8.322222222	447	402
8.333333333	453.5	417.5
8.344444444	454	426.5
8.347222222	454.8076782	429.5
8.35	450.7598572	432.1456604
8.352777778	445.3104858	428.0879822
8.355555556	436.25	423.75
8.366666667	435	431
8.388888889	450.2286682	444.7868347
8.391666667	451.972229	453.972229
8.419444444	464.5	476.5
8.441666667	467.5	482
8.444444444	469.6891785	482.2297363
8.452777778	468.1096191	481.8957214
8.455555556	470.5	477.5
8.458333333	467.5	471.9583435
8.461111111	465.4560547	464.8955994
8.466666667	460.6400146	463.0499878
8.483333333	436.5	458.5
8.502777778	435.5	442.5
8.505555556	443	440.5
8.508333333	443.9647827	442.8943787
8.511111111	447.1752625	450.7010193
8.513888889	446.5	458.1315918
8.527777778	455.5	448.5
8.541666667	468	450
8.544444444	460	442.5
8.555555556	465	463
8.558333333	469.6747437	470.131073
8.566666667	473.3571472	482.3571472
8.569444444	472.1666565	485.5
8.577777778	465	479.5
8.583333333	463	472.5
8.586111111	467.5	469.5
8.591666667	469.9411621	467.7058716
8.594444444	469.1890259	464.6951294
8.6	460.4169617	450.9295959
8.661111111	456	443
8.675	467.8636475	475.8636475
8.677777778	458.5	482
8.694444444	438	492
8.766666667	429.512207	469.9268188
8.769444444	426.5882416	464.5294189
8.777777778	430	467.5
8.780555556	430.1842041	461.4473572
8.788888889	437	447.4499969
8.802777778	442.2558289	404.4883728
8.827777778	441.4285583	391.9642944
8.830555556	435.5	391
8.838888889	423.6772766	396.4818115
8.85	409	409
8.852777778	410	408
8.861111111	407.7799988	408.2200012
8.863888889	405.75	408.25
8.866666667	403.5	405.5
8.872222222	398.3999939	399.5
8.877777778	389.8571472	400.1428528
8.922222222	378.5	392.5
8.941666667	367.4242554	381.8484802
8.944444444	369	378.5
8.947222222	370.5	371
8.95	379	366
8.952777778	389	358.5
8.955555556	394.7281494	349.9805908
8.958333333	400	345.5
8.966666667	395.5	339.5
8.969444444	385.2020264	333.0224609
8.972222222	378.875	331.5
8.980555556	357.5	338.5
8.983333333	351	337
8.986111111	339.5	336.5
8.988888889	331.5	334
9.088888889	289.7857056	318.2142944
9.091666667	289	310.5
9.1	292.5	293.5
9.102777778	298.5	294.5
9.108333333	304.1349182	290.4206238
9.113888889	321.8125	287.875
9.116666667	328.875	291
9.119444444	334	293.5
9.122222222	345	295
9.125	346.1408386	295.4982452
9.127777778	358.4375	304.1875
9.130555556	363	311.5
9.133333333	371.5	316
9.136111111	375.4381714	325.2688293
9.138888889	379.9717102	330.4433899
9.141666667	381.5	335
9.144444444	387.4241943	346.8822632
9.147222222	396	365
9.15	399.5	370.5
9.155555556	405.5	375
9.158333333	405.5	374.5
9.161111111	416.5	366.5
9.163888889	416.5	364
9.169444444	409.7250061	356.0687561
9.172222222	407.2272644	356.2272644
9.175	404	352
9.177777778	403.5	347.1499939
9.202777778	392.5	344
9.211111111	378.3863678	343.25
9.238888889	355	324
9.258333333	324.75	310.5
9.266666667	316	307
9.269444444	311.6363525	304.2727356
9.275	293.5	302
9.277777778	289	304.5
9.283333333	269.5	320
9.286111111	260	323
9.288888889	250.5	326
9.319444444	218.9358978	309.4743652
9.322222222	213.224411	309.5590515
9.325	231.75	418.25
9.327777778	232.1980286	419.2159576
9.330555556	203	320.5
9.336111111	223.5214233	432.75
9.344444444	191	367.6071472
9.358333333	191.5	371.5
9.361111111	191	379.5
9.375	181	390
9.377777778	171.5749969	390
9.380555556	165.5	387.5
9.383333333	161.5	380
9.386111111	257	530
9.402777778	162.5	361
9.405555556	165.1666718	354.75
9.411111111	172	352.5
9.416666667	193	337
9.419444444	202	335
9.422222222	217.5	343
9.425	223.8899994	345.5599976
9.427777778	229	348
9.430555556	235.5	354
9.436111111	242.5	362.5
9.438888889	247.5	364
9.441666667	246.5	370
9.444444444	247.7857208	375.6071472
9.447222222	248.6355133	383.4486084
9.45	246.722229	388
9.452777778	248	393.5
9.458333333	248.125	403.125
9.461111111	253	462.7999878
9.466666667	258	404.5
9.469444444	262.2674561	406.3139648
9.472222222	267.5	407.5
9.475	270.5	403.5
9.480555556	279.5	398
9.494444444	291.0641174	402.8076782
9.497222222	291.8500061	402.7200012
9.5	299.5	411.5
9.502777778	303.8805237	415.4026489
9.505555556	306.5	420.5
9.511111111	312	428.5
9.516666667	317	429
9.519444444	322.7948608	431.4358826
9.522222222	325.313385	436.5406799
9.525	331.5	430.5
9.527777778	337.5	435
9.552777778	346.5	440.5
9.555555556	350.5	439
9.558333333	354	438.5
9.561111111	356	435.5
9.563888889	365	436
9.566666667	372	443
9.594444444	375.5	451.9782715
9.597222222	377.3985596	451.2536316
9.6	373.5	449.8333435
9.602777778	371.6717529	452.6984863
9.608333333	370.5	454
9.611111111	371.016571	449.9039612
9.613888889	367.5	446.5
9.616666667	361.5	440.5
9.622222222	354	433.5
9.625	354.5	428
9.636111111	356.5389709	428.9025879
9.638888889	353.5	426.4411621
9.641666667	357.5708008	422.6150513
9.644444444	355.5	413
9.647222222	350.5	410.5
9.65	342.987793	410.8414612
9.652777778	344.5	411
9.658333333	351	418
9.661111111	359	422
9.666666667	364.8157959	424.5
9.669444444	369.1315918	424.5
9.672222222	372.5	424
9.675	381	426
9.677777778	383.0827942	425.605957
9.686111111	379	421
9.691666667	370	411
9.708333333	367.0874329	403.6255493
9.733333333	370	403
9.736111111	379	407
9.738888889	382	412
9.741666667	385	419.5
9.744444444	387.5	426.5
9.747222222	392	430.5
9.752777778	396.2094727	429.3986511
9.755555556	406	429
9.758333333	420	424
9.761111111	439	417.9083252
9.769444444	453.2532349	417.0194702
9.772222222	448	421
9.775	441.5	423.5
9.777777778	440	424
9.783333333	454	432.5
9.791666667	453.6000061	440
9.8	431	438.5
9.805555556	428	437
9.808333333	423.5	441.5
9.813888889	427.5	438
9.816666667	428.9390259	430.1219482
9.819444444	431	423.5
9.827777778	428.4186096	423.5348816
9.833333333	438.5	431
9.836111111	438.5	427
9.838888889	436	421
9.841666667	435.5	418.4230652
9.85	435	421
9.855555556	439.9917603	425.5961609
9.858333333	431.6914978	425.8829651
9.861111111	430.5652161	421.1304321
9.877777778	418.2105408	412.2631531
9.891666667	419.5	400
9.905555556	431	398.5
9.911111111	435.25	391.5
9.913888889	438.5909119	389.7727356
9.916666667	439.5	397.5
9.922222222	447.5	404.5
9.927777778	452.3085022	423.4574585
9.938888889	457.75	431.5
9.941666667	455	431
9.944444444	458	438
