# Supplementary material for: Lithium-ion battery components are at the nexus of sustainable energy and environmental release of per- and polyfluoroalkyl substances
Source: Nat Commun. 2024 Jul 8;15:5548. doi: 10.1038/s41467-024-49753-5 (PMC11231300; doi:10.1038/s41467-024-49753-5)
Supplement: Supplementary file 6 — Source Data [file 41467_2024_49753_MOESM6_ESM.zip › Track density raw data - Full set/10ng_L bis-FMeSI/Replicate 6.csv]

Time (min)	x-position	y-position
0.044444444	257.5639496	529
0.075	271.2727203	529
0.088888889	256.7254944	528.8774414
0.208333333	339.2542419	638.4576416
0.211111111	392	564.5
0.216666667	331.9154205	552.1522522
0.227777778	445.0742493	577.0049438
0.258333333	348.5167999	538.1491699
0.261111111	440	547.5
0.266666667	428.115387	544.1923218
0.269444444	422.7127686	546.1808472
0.275	335.0309143	539.1342773
0.277777778	330.8055573	543.0833435
0.322222222	424.5	554.5
0.377777778	457	531.5
0.411111111	457	531.5
0.419444444	449.9500122	536.5
0.422222222	445.8284607	539.6824951
0.427777778	449.9615479	542.2692261
0.444444444	458	544.5
0.45	463.598999	539.0280762
0.452777778	456.6666565	534
0.455555556	458.5	526.5
0.461111111	450.5	521.5
0.466666667	440.055542	513
0.508333333	438.519989	522
0.561111111	439.5	516.5
0.569444444	430	531.3478394
0.572222222	427.5	533.2272949
0.577777778	428	543
0.616666667	454	552
0.619444444	456	546
0.625	456.5	537
0.675	464.6595764	523.9361572
0.680555556	465.4298096	525.8684082
0.683333333	465.5	531.5
0.686111111	461.2128601	537.2920532
0.688888889	461	539.5
0.691666667	456	545.5
0.708333333	431	553
0.716666667	359.0459137	640.5510254
0.725	348.6470642	538.1617737
0.733333333	433	537.5
0.736111111	435	525.5
0.755555556	360.75	524.25
0.758333333	355.2045441	518.8409119
0.761111111	456.465332	507.0722656
0.769444444	436	514.5
0.772222222	430	519.5
0.775	437.8214417	524.75
0.811111111	456	518
0.816666667	355.5394745	511.0526276
0.844444444	434.5	501.5
0.85	430.5	508.5
0.855555556	431	521
0.866666667	425.5	532.5
0.872222222	416.8739624	529.5924072
0.875	420.1585388	527.2073364
0.919444444	421.5	510.5
0.922222222	415.5	508
0.927777778	410.5	499
0.933333333	403.4655151	496.5574646
0.938888889	400.2999878	498.8999939
0.941666667	394.5	500
0.947222222	386.1090088	501.3339233
0.952777778	378.797699	504.0190735
0.958333333	370	504.5
0.961111111	368.5	505.5
0.963888889	369	510
0.972222222	262.9565125	525.5
0.975	369.7249146	504.8556213
0.977777778	366.7105408	511.2368469
0.980555556	367.5	519
0.983333333	373.5	523
0.986111111	316.3589783	526.5192261
0.988888889	383.2398987	532.3439331
0.997222222	397	534
1	404.1707458	539.6829224
1.016666667	417.7323303	549.8535156
1.022222222	424.884613	547.9615479
1.027777778	434.5	549
1.083333333	433.6749878	519
1.086111111	423.532959	522.4890137
1.088888889	419.0714417	525.4523926
1.091666667	413.5	531.5
1.094444444	412.5701904	537.7105103
1.097222222	415.2894592	539.8684082
1.102777778	415.75	544.25
1.105555556	425	548.5
1.108333333	430	544
1.169444444	455.1846619	529.7157593
1.186111111	431.5	536.5
1.194444444	425.9200134	543.8200073
1.202777778	432	558.9615479
1.227777778	453.9647827	547.8521118
1.236111111	450	539
1.25	430.25	533
1.252777778	425.9666748	535.5
1.255555556	423.3766479	537.4735718
1.263888889	339.1491699	532.2063599
1.269444444	417.5	551.5
1.272222222	417.055542	555.944458
1.277777778	338.1432037	542.2572937
1.302777778	450.0882263	564.6764526
1.308333333	449	567.5
1.319444444	438.5	579.5
1.325	432.3333435	583.166687
1.358333333	415.5606079	618.4393921
1.5	247.5	653
1.519444444	227.5	654.5
1.522222222	223.5	655.5
1.525	222	657.5
1.541666667	215	694.458313
1.544444444	211	696
1.547222222	205.5	693
1.55	199.5	692.5
1.552777778	195.3410645	685.1026611
1.555555556	189.5	681
1.583333333	146.5	650.5
1.588888889	140	660.416687
1.605555556	128.5537567	662.0214844
1.608333333	131	658.5
1.616666667	127.5	650.5
1.619444444	124	648
1.625	119.7452087	639.6877441
1.627777778	117	633
1.636111111	110	622.5
1.638888889	106.5	618
1.641666667	99.5	611.5
1.644444444	97	610
1.652777778	92.85616302	612.4315186
1.655555556	93.5	615.5
1.663888889	100	619.5
1.666666667	108.5	626.5
1.669444444	114	633
1.672222222	117.6578979	634.3157959
1.675	119.5	639.5
1.677777778	122.75	644.75
1.683333333	122.5597	645.5895386
1.691666667	119.8092804	647.2319336
1.694444444	123.5	643
1.705555556	125	638
1.708333333	122.5454559	632.5454712
1.741666667	103	602.5
1.752777778	102.1904755	608.1190186
1.755555556	102	613.2631836
1.758333333	106	618
1.761111111	111.5526352	617.2894897
1.816666667	147.1530609	618.0918579
1.819444444	147.8333282	615.166687
1.825	144.9285736	612.3571167
1.855555556	111.8922653	623.6160278
1.858333333	109.5	621
1.861111111	108	619
1.863888889	106.6803284	617.0901489
1.866666667	101.5	614
1.869444444	101.5	608.5
1.872222222	99.6388855	606
1.875	99	601
1.877777778	98.5	595
1.897222222	98	566.3620605
1.911111111	98.5	553
1.922222222	93.5	544.5
1.925	91	541.5
1.927777778	90.5	544
1.933333333	98.5	547.5
1.958333333	118.5	548.5
1.961111111	119	545
1.969444444	111.5	539
1.991666667	107	540.4285889
2	116.7384338	539.7490845
2.002777778	124	542
2.005555556	130.8684235	541.2368164
2.069444444	123.1578979	535.5789185
2.102777778	123.5	542.5
2.116666667	121.4315033	544.8835449
2.191666667	184.9318237	554.5
2.238888889	92.90776825	552.1602173
2.252777778	90.5	545.5
2.255555556	90.12727356	540.7363892
2.258333333	89.5	538.5
2.277777778	88.85294342	523.2647095
2.288888889	87.5	516
2.294444444	87	512
2.3	83.5	508.5
2.316666667	82.5	523
2.319444444	84	527.5
2.327777778	91.23195648	534.9278564
2.372222222	120.2050705	528.1543579
2.386111111	124.4628372	521.3716431
2.388888889	119.2339478	520.5825806
2.405555556	124	515
2.411111111	129.6842041	509.6052551
2.413888889	136.5	505.5
2.419444444	145.5	503
2.425	155.4019623	504.0490112
2.427777778	161.5	501
2.430555556	165.375	497.8125
2.433333333	166	491.5
2.436111111	168.5	489
2.441666667	167.3152924	487.0859985
2.444444444	166.2142792	487.2550964
2.455555556	162	483
2.458333333	161.9766388	476.2663574
2.461111111	166	474.5
2.466666667	172.115387	470.1923218
2.469444444	180.1868744	469.0791321
2.472222222	186	471
2.475	191.4322052	471.2288208
2.477777778	193.2438965	471.1219482
2.488888889	213	478.5
2.491666667	218.2692261	477.2692261
2.494444444	223.8636322	475.6818237
2.5	226.5	467.5
2.502777778	228	463.5
2.505555556	231.0588226	457.8823547
2.508333333	229.4130402	457.3260803
2.511111111	228.5098114	451.7549133
2.516666667	224.5344849	445.3275757
2.522222222	224.036087	442.9845276
2.525	221.21875	437.890625
2.527777778	222	435.625
2.530555556	223	428.5
2.538888889	228.5	421.5
2.541666667	230.5	415.5
2.547222222	232.5	411.75
2.555555556	245.7850647	397.3416138
2.561111111	253	391.5
2.563888889	260.5	386.5
2.575	271.3508911	377.1478271
2.577777778	276.7244873	374.8877563
2.580555556	282	370
2.583333333	292	366
2.586111111	298.5	358
2.588888889	302.5	358
2.591666667	301.3985596	359.5144958
2.594444444	299.7478027	357.6504517
2.597222222	296	357.5
2.6	287.5	364.5
2.602777778	279	364.5
2.611111111	281	361.5
2.613888889	288.5	357
2.616666667	293.3979492	355.540802
2.619444444	297.2422791	352.7886658
2.622222222	293.908905	352.9898682
2.625	284.5	352
2.627777778	277.5	350.1000061
2.630555556	279.8474426	348.8305054
2.633333333	285.5	351.5
2.636111111	294	349.5625
2.638888889	297.494751	349.2277527
2.641666667	295	344.5
2.644444444	286.1853943	341.0617981
2.647222222	283.6087036	335
2.65	280	334
2.652777778	285.5	338.5
2.655555556	294.5	336.5
2.658333333	300	336.5
2.661111111	296.5	333
2.666666667	283	324.5
2.669444444	284.5	323.2142944
2.672222222	288.5	324.5
2.675	295	324.6000061
2.677777778	295.5	321
2.680555556	291	311.5
2.683333333	286.5	310.6600037
2.686111111	294.550354	309.6366882
2.688888889	302.8067627	314.1618347
2.691666667	306	323.5
2.694444444	306.2580566	321.419342
2.702777778	306.2419434	305.2419434
2.705555556	309.8888855	310.777771
2.708333333	316	316.5
2.711111111	319	313.5
2.716666667	331	308.5
2.722222222	333	322.75
2.733333333	341.5384521	314.4615479
2.738888889	335	319.5
2.741666667	331.5	320.5
2.744444444	327.7531738	330.3101196
2.752777778	341.46875	327.03125
2.755555556	346.9392395	323.6121521
2.758333333	343.3348694	328.5733948
2.761111111	333.5	331
2.772222222	332.0420532	309.7897339
2.780555556	326.125	307
2.783333333	322.716217	315.283783
2.786111111	318.9766235	318.3785095
2.788888889	317.5	325
2.794444444	312.0357208	315.1428528
2.805555556	316	305
2.808333333	321	309.5
2.811111111	325.2809143	311.8816223
2.819444444	318.6273499	307.2358398
2.822222222	323.3410645	317.1026611
2.825	329.016449	320.2763062
2.827777778	334.5	323.5
2.833333333	333.4820404	313.9086761
2.836111111	327.4618225	309.6068726
2.841666667	334.5508423	319.6186523
2.844444444	342.5	323.5
2.85	339.5	317
2.852777778	332.3695679	316
2.858333333	333	319
2.861111111	339.5	320.5
2.866666667	339.9429932	321.2223053
2.869444444	333	316.7999878
2.877777778	336.5	316
2.880555556	345	315.5
2.891666667	339.308075	317.0858459
2.894444444	335	314
2.9	335	315
2.902777778	339.5	316
2.905555556	348.5	315.5
2.908333333	350	325
2.911111111	344.5	330.5
2.916666667	336.7288208	342.1355896
2.919444444	332.5	345
2.922222222	327.5	338.055542
2.925	329.5	332.5
2.933333333	330.5	337.5
2.936111111	323.5	340.5
2.938888889	319.5	342.5
2.947222222	323	333
2.95	330.7824097	320.6759186
2.952777778	330	320.75
2.955555556	324.4254456	315.7570801
2.958333333	320.5	314.5
2.963888889	315.3206177	317.934967
2.969444444	315	326.5
2.972222222	317.9098511	333.3196716
2.977777778	317.5	342
2.983333333	312.1818237	343.5
2.986111111	309.5909119	346.1060486
2.988888889	304	347
2.991666667	297.5	347
2.994444444	292	342.5
2.997222222	289	330
3	288	321
3.005555556	289.6005859	320.1272278
3.016666667	272	318.7307739
3.019444444	275.5	323.5
3.022222222	279	335
3.025	289.1311646	337.3052063
3.027777778	290.7666626	331.7000122
3.033333333	299.5	314.5
3.036111111	305.9594727	310.9864807
3.038888889	305.5	319
3.041666667	302.6875	315.125
3.044444444	292.6732178	331.9960632
3.052777778	301.2742004	322.2634277
3.055555556	307	314.125
3.058333333	305.7411194	315.6497498
3.066666667	306.5	313
3.069444444	306	316
3.072222222	299.7352905	324.9705811
3.077777778	304.5	326.6666718
3.083333333	314.1555481	326.9333191
3.086111111	306.8023376	334.5348816
3.088888889	303.246582	338.5958862
3.091666667	309.6739197	340.6521606
3.094444444	315.8067627	341.5278931
3.097222222	314.5	349
3.1	310.3868713	355.7443542
3.102777778	311.3070984	359.0533142
3.105555556	311.5	359.5
3.111111111	311.4336243	357.4294739
3.113888889	315.7950745	357.7213135
3.116666667	319	364
3.122222222	325.6758728	375.525116
3.125	335	373.5
3.127777778	338	366.3448181
3.133333333	333.8994751	361.8864136
3.136111111	325.7207031	357.6416931
3.138888889	312.5	359
3.144444444	308.8999939	358.2000122
3.158333333	315	360.5
3.161111111	320.5	365
3.183333333	337.5	368.5
3.188888889	339.5833435	370.0416565
3.322222222	323.2755127	378.8877563
3.327777778	332	374
3.336111111	330.5	383.5
3.341666667	330	388
3.355555556	335	389
3.358333333	332.5	389.5476074
3.361111111	338.249054	393.5190125
3.386111111	341.8829651	388.6914978
3.388888889	345.7989807	393.6546326
3.391666667	353.5	392
3.394444444	364.5	392.5
3.397222222	377.5	388.5
3.4	385.5	382
3.402777778	388	377.5
3.405555556	387.7427063	369.4449768
3.408333333	389.5316467	362.240509
3.411111111	386.5	352
3.427777778	385.887085	336.887085
3.430555556	382.246582	333.6541138
3.433333333	373.8443298	329.8962402
3.441666667	363.5	328.5
3.447222222	351.5	323.5
3.466666667	348.5	320
3.469444444	343.7919312	323.1645813
3.472222222	345.5	324.5
3.475	349.4315186	330.7054749
3.477777778	349.0270996	341.4408875
3.483333333	364.5	342
3.486111111	375.3157806	341.9473724
3.488888889	388	337.5
3.491666667	380.283783	330.283783
3.494444444	374.5294189	325.7647095
3.5	360	319.5
3.502777778	352	330.5
3.505555556	346.0960388	330.5066223
3.516666667	331.1530762	335.5699768
3.522222222	322	333.5
3.525	324	319.5
3.527777778	321.5	315.5
3.533333333	317	309
3.538888889	312	314
3.544444444	315.5	313.5
3.561111111	312	336.5
3.566666667	308	340.5
3.569444444	315.734375	337.6328125
3.575	327	333
3.6	331.7727356	328.9545593
3.605555556	295.97258	415.8524628
3.608333333	309.4578552	520.6743317
3.613888889	334.8679504	322.188324
3.619444444	343.9166565	325.53125
3.622222222	298.3715363	421.4455109
3.625	335.75	323.75
3.627777778	338	334
3.633333333	346.8544312	337.3987427
3.636111111	345.5	334.5
3.638888889	339.2834778	336.4803162
3.644444444	294.18293	431.4573059
3.65	352.777771	335.5
3.652777778	353.2727356	337.6136475
3.658333333	347.3709717	340.6290283
3.666666667	294.75	434.5
3.669444444	335	345
3.672222222	330.9753113	349.8395081
3.675	331.3268127	342.5446777
3.683333333	318	330
3.686111111	315	330.5
3.702777778	317.5	340
3.705555556	321.5	347
3.708333333	318.3333435	346.5
3.711111111	315.740387	347.3365479
3.722222222	311.5	351
3.725	304.9039612	356.4933777
3.727777778	302.9782715	355.2347717
3.747222222	303.9713745	356.4295044
3.75	304	356.5
3.766666667	304.9814758	355.6296387
3.769444444	306.5	353.5
3.780555556	312.0348816	350.6046448
3.788888889	315.2567444	347.7432556
3.791666667	314.6730042	349.524231
3.794444444	315.8917542	354.7577209
3.894444444	324.5	350.6111145
3.9	331.8181763	354
3.905555556	335.7558289	355.7558289
3.908333333	339.5	356.5
3.911111111	343.7719727	361.7636108
3.936111111	345.5	365
3.972222222	346.302063	360.5614319
3.975	347.9182434	364.7699585
3.983333333	351.5	366
3.988888889	350.8125	369.4375
3.991666667	346.7264709	369.7752686
3.994444444	343.5	372
4.011111111	337.3999939	375.6111145
4.013888889	332.5	382
4.016666667	330	388
4.052777778	331.5179749	385.7934265
4.055555556	335.2399902	385.9400024
4.058333333	339.7176208	384.831604
4.061111111	344.4508057	378.9754028
4.066666667	355.2567444	377.7432556
4.069444444	367.25	370.25
4.072222222	362.9301453	367.8308716
4.075	365	362
4.083333333	369.5687866	366.4446259
4.088888889	379.5	365
4.091666667	386	367
4.094444444	387.9022522	376.1203003
4.1	387.3548279	387.419342
4.102777778	388.7355042	391.1884155
4.105555556	395.5	389
4.113888889	398.0195618	382.9916077
4.119444444	400	378
4.122222222	398.5	373.5
4.152777778	388	365.5
4.161111111	377.6282043	366.5512695
4.166666667	381.6315918	371.6578979
4.169444444	387	374.5
4.233333333	399.5	373.884613
4.238888889	401.580658	364.4032288
4.241666667	412.0910645	360.3006897
4.244444444	416.2441711	361.4883728
4.261111111	416.5	371.5
4.338888889	411	395.5
4.344444444	427.5769348	389.9615479
4.347222222	430.5	394.7857056
4.358333333	429.6166687	403.5333252
4.422222222	419.5	424
4.425	415.3807068	430.3070068
4.427777778	415.5784912	440.0348816
4.438888889	415	440.5
4.441666667	409.5	443.5
4.444444444	406.4234009	451.6574402
4.447222222	403	456
4.45	396.5	460
4.455555556	389.5	467
4.461111111	383.7011719	473.7485352
4.466666667	378.5	478
4.472222222	366.555542	480
4.475	357.1913452	481.0432129
4.477777778	353.5	477
4.480555556	351.73172	474.9024353
4.483333333	346.1733093	470.8107605
4.486111111	341.7142944	467
4.491666667	341.627655	467.2446899
4.494444444	340.3813477	460.8559265
4.497222222	342.0365906	456.23172
4.5	343.5	454
4.502777778	348.0384521	451
4.505555556	350.1938782	450.8469238
4.508333333	355.9615479	451.7820435
4.511111111	356	452.5
4.516666667	362	467.3478394
4.519444444	360.75	466.75
4.522222222	363	478.5
4.525	368	482.5
4.530555556	370.5	489
4.533333333	377.8333435	490.8333435
4.536111111	382	489.5
4.541666667	386.5	483
4.544444444	390	482
4.547222222	388.2272644	476
4.55	389	473.5
4.552777778	385.5	468.5
4.555555556	381.5409851	463.5901489
4.558333333	377.4782715	461.6956482
4.561111111	372.7021179	460.3510742
4.563888889	364.9678955	461.0825806
4.566666667	358.7203369	463.6299438
4.569444444	352.25	463
4.572222222	348.777771	467.2037048
4.575	340.2989807	469.1752625
4.577777778	336	470
4.580555556	329.174408	468.9651184
4.583333333	320.555542	471
4.586111111	315.8504028	467.3228455
4.588888889	312.2209167	468.441864
4.591666667	309	464.5
4.594444444	304	459.5
4.597222222	298.5	459
4.6	295	449
4.608333333	290.5	439
4.611111111	295	430.4666748
4.613888889	294.5	420.5
4.619444444	298.5	408
4.625	300	395.5
4.627777778	304.5	388
4.630555556	309.03125	380.1875
4.641666667	315.9523926	371.0476074
4.644444444	319.5	363.5
4.647222222	326.7412262	353.835495
4.65	327	347.0384521
4.672222222	323.616272	354.2209167
4.675	315	357
4.677777778	310.5	366.5
4.680555556	310	379
4.683333333	317.734436	380.5059204
4.686111111	324	379
4.688888889	322.5	379.75
4.691666667	336.5	374
4.694444444	340.3495483	379.2521973
4.697222222	335	385.5
4.7	330.5	391
4.702777778	331.4375	389.5625
4.705555556	333	385
4.708333333	337	379.5
4.711111111	342.0294189	376.7941284
4.713888889	342.4576416	382.3305054
4.716666667	340.6803284	392.3360596
4.719444444	341.5	392.5
4.722222222	345.5810852	388.4189148
4.725	346.5	385
4.727777778	351.4285583	378.3214417
4.730555556	351.5	380.5
4.733333333	351	387.5
4.736111111	350.3888855	395.5
4.738888889	352	395
4.741666667	352	394.125
4.744444444	355.4827576	389.1724243
4.747222222	361.5	387
4.75	367.1652222	381.6434631
4.752777778	371.5263062	379.4473572
4.755555556	368.5	382.5
4.758333333	372.5	390.5
4.761111111	374.7774048	392.8356171
4.775	367.944458	405.944458
4.841666667	373.964447	409.9431152
4.844444444	379	415
4.847222222	387.5	408
4.85	385	403.1521606
4.855555556	388.5	392
4.858333333	388.907196	384.2604675
4.861111111	391.9787292	375.8244629
4.866666667	400.9143829	364.1506805
4.872222222	411.5	365.5
4.877777778	416	371
4.880555556	421.5	375.5
4.883333333	425.5	379.5
4.9	422.3888855	382.5
4.916666667	403.3387299	391.0862274
4.922222222	395.1351929	390.8218994
4.925	388.5	390.5
4.927777778	385.277771	392.722229
4.933333333	378.4736938	403.5263062
4.936111111	369.5	411
4.938888889	363.1087036	413.5
4.941666667	360	409
4.944444444	355.2069092	409.4482727
4.947222222	352.1923218	402.884613
4.95	351.5	403.2826233
4.966666667	350	402
4.975	349.4801941	399.3316956
4.977777778	353.8258362	396.3202209
4.980555556	353	390
4.986111111	347.0484009	387.5322571
4.988888889	345.6755371	387.7021179
4.991666667	341	384
4.994444444	334.4191284	382.6544189
4.997222222	327.7069092	379.3965454
5	319.8500061	386.5375061
5.002777778	315	389.5
5.005555556	309	392.5
5.008333333	303.7833252	392
5.011111111	293	391
5.013888889	286	389.5
5.016666667	284	385
5.019444444	282	381
5.022222222	278	374.5
5.027777778	276	367.5
5.030555556	269.9128418	355.7385254
5.036111111	268.0299072	348.4743652
5.038888889	266.9285583	346.6428528
5.041666667	263.5	338.5
5.047222222	253	340.5
5.05	245.5	333
5.052777778	235.5	331.5
5.055555556	228	323.5
5.058333333	220.6842041	317.3684082
5.069444444	220	304.5
5.072222222	229	306
5.075	239	308
5.080555556	250.5	310
5.088888889	264	306.5
5.091666667	275.1315918	308.8684082
5.094444444	286.7758484	313.6310425
5.1	294	323
5.102777778	301.5	331
5.105555556	303.8933411	337.5733337
5.108333333	306.5454559	337.0454559
5.111111111	311.0774536	352.1549377
5.113888889	313.5224609	355.9101257
5.116666667	313.2894592	361.8684082
5.119444444	318	371.5
5.122222222	327.5596924	379.5298462
5.125	334.5	389.5
5.127777778	340	391.5
5.130555556	351.8374023	392.2296753
5.133333333	363	395
5.136111111	372.0978394	398.6412964
5.138888889	380	402.5
5.141666667	394.5066223	405.9039612
5.144444444	404	411.5
5.147222222	412.5	420
5.15	418	425.5
5.155555556	428	441
5.158333333	437	448
5.161111111	444.5	458
5.188888889	441.4090881	457.8409119
5.191666667	451.6538391	468.6538391
5.2	459	462.5
5.202777778	454.5956421	458.2391357
5.205555556	454	457
5.208333333	464.2383118	467.9532776
5.211111111	461.0769348	471.0769348
5.216666667	462	468
5.219444444	456.8435059	463.874054
5.225	459.5	458.5
5.227777778	459.95224	465.4872742
5.233333333	457	462
5.236111111	450	457
5.244444444	459.5	462
5.25	454	466.5
5.252777778	451.6351318	467.6080933
5.258333333	451.607605	466.5696106
5.261111111	459	467
5.266666667	455.3362427	473.365509
5.269444444	443.8912964	478.2608643
5.272222222	444.5	480
5.277777778	457.3425293	472.6259766
5.283333333	458	474
5.286111111	459.5	478.5
5.288888889	458	480.2941284
5.291666667	459.5	475.5
5.294444444	459.0490112	467.598053
5.3	461	469.5
5.302777778	466.4836731	467.3204041
5.305555556	462.0670166	458.8505249
5.308333333	458	451.5
5.311111111	453.5	455
5.322222222	457.2720184	462.3559418
5.327777778	455.5	460
5.333333333	458	462.5
5.336111111	454.8064575	455.112915
5.338888889	455.8947296	459.6184235
5.341666667	450.5506287	460.9303894
5.344444444	447.9919739	456.2219238
5.352777778	450.2921753	460.5150604
5.355555556	449	454.5
5.358333333	457.3546448	463.258728
5.361111111	455.2839508	467.2037048
5.366666667	457.6904907	463.2619019
5.369444444	457	465.5
5.372222222	453.25	456.25
5.375	454.5	455.5
5.377777778	456.75	467.75
5.386111111	457.5	465.5
5.388888889	452.9642792	479
5.391666667	455.75	480.25
5.394444444	463.5	477
5.397222222	454.7016144	485.3387146
5.402777778	451	489
5.408333333	455.75	488
5.411111111	463	492.5
5.422222222	467.5	493.5
5.438888889	461.5	484
5.477777778	459.8880615	475.3358154
5.541666667	460.0348816	479.174408
5.561111111	465	488
5.566666667	461.7849731	497.3652954
5.583333333	451	498.5
5.594444444	442.7137451	516.4771118
5.625	435.3852539	534.4016113
5.627777778	430.2457733	534.9666138
5.630555556	420.5	523.5
5.641666667	414.5	515.5
5.65	412	505.5
5.652777778	410.6671448	500.7680054
5.655555556	410	490.7954407
5.658333333	415.7808838	487.1629333
5.663888889	420.4429626	483.7818909
5.666666667	426.5	486.5
5.669444444	425.5	494
5.672222222	426	500.5
5.677777778	419.3164368	500.5193176
5.683333333	415.5	497
5.686111111	412.5	492
5.691666667	411.055542	483.8888855
5.694444444	412.5	476.5
5.697222222	423.1260986	474.7608643
5.7	427.0301208	481.2108459
5.702777778	431	483.5
6.033333333	442.3518372	483.722229
6.086111111	458.9074097	486.055542
6.088888889	460.1538391	483.4615479
6.091666667	465.8999939	482.5
6.105555556	461	475
6.111111111	462.5	472.5
6.116666667	464	469.5
6.119444444	466	466
6.122222222	464	467
6.125	464.25	476.5
6.138888889	460	486
6.15	450.5	492.5
6.152777778	441	500.5
6.155555556	432.5	507.5
6.158333333	426.2207642	507.6688232
6.163888889	420	511.5
6.166666667	419	508.5
6.169444444	413.5	506
6.172222222	411.3432922	499.2388
6.175	411	499
6.180555556	417	494.5
6.183333333	422.2890625	482.515625
6.186111111	426.5	482
6.188888889	429.29776	482.1516724
6.191666667	427.5	490
6.194444444	426.578949	499.421051
6.202777778	418	507
6.205555556	410.8181763	508.5
6.208333333	407.722229	507.722229
6.211111111	406.8396301	502.9276733
6.213888889	412.4090881	498.5909119
6.216666667	415.7692261	497.5769348
6.219444444	420	499
6.222222222	425	503.5
6.225	427.297821	512.9152832
6.227777778	426	521.5
6.233333333	428.0864258	531.6049194
6.236111111	428.7307739	538.8846436
6.238888889	432.5	542.5
6.255555556	458.7588196	546.9941406
6.261111111	462.5	540
6.266666667	462.5	520.5
6.269444444	454.0776825	512.7788239
6.272222222	438.5	509.5
6.275	432.5	515
6.277777778	437.75	520.1000061
6.283333333	444.7708282	514.7395782
6.291666667	442.7684784	505.7320709
6.294444444	448.3416138	520.8198853
6.3	443.722229	505.8333435
6.302777778	445.4021606	511.4347839
6.305555556	448.055542	514.166687
6.308333333	444.5	506.5
6.311111111	444.0477142	506.8257751
6.316666667	443.4237213	505.7669525
6.319444444	447.25	514
6.322222222	458.0595245	508.5952454
6.325	454.5	491.3194427
6.327777778	441	481.5
6.330555556	435.5	473
6.333333333	429	469
6.336111111	423.8178711	468.731781
6.338888889	429.7756958	464.9532776
6.341666667	438.4864807	460.8378296
6.344444444	442.7105408	461.2894592
6.369444444	445.3196716	459.3360596
6.372222222	448.5	457
6.622222222	425.7443542	415.6131287
6.627777778	419.7666626	415.6333313
6.652777778	411.4036255	414.6325378
6.658333333	405	415.5
6.661111111	401.5	410
6.663888889	396.5	403.5
6.666666667	398.5625	397.7916565
6.672222222	402.5678101	390.4152527
6.675	404.8260803	394.9347839
6.677777778	407	400.5
6.680555556	409.5	409.5
6.683333333	406.947937	417.8753967
6.686111111	403.5	424
6.688888889	402	435
6.691666667	398.5	439.5
6.694444444	391.5	444.5
6.697222222	388.0544434	445.4108887
6.7	386.1666565	442.6111145
6.702777778	383.5836792	442.3286743
6.705555556	387.2037048	437.7962952
6.708333333	391.0652161	436.8478394
6.711111111	395	440.5799866
6.716666667	395	456
6.719444444	391	464.5
6.722222222	391	479.419342
6.725	389.9130554	488.7391357
6.727777778	389.7063904	496.7965088
6.730555556	395	504.5
6.733333333	399.277771	514.722229
6.736111111	403.5	522.5
6.738888889	413	521.2857056
6.741666667	414.6552429	517.2077637
6.744444444	415.5	514.2727051
6.75	409	500.5
6.752777778	403.9813232	493.5841064
6.755555556	398.5	488.5
6.758333333	390.1071472	483.7601929
6.761111111	380.2207642	483.9740295
6.766666667	364	485
6.769444444	352.6290283	487.0161438
6.775	341.9828796	488.8231812
6.777777778	333.3703613	495
6.780555556	324	497
6.783333333	316.2272644	496.5
6.786111111	311.2799072	491.4330139
6.788888889	304	487.5
6.791666667	303.5	482.0238037
6.794444444	303.3987427	476.1455688
6.797222222	304.6785583	469.1428528
6.8	306.9750061	467.0249939
6.805555556	312.5	461.5
6.808333333	319.1478882	454.6408386
6.811111111	326.5	457
6.816666667	332	460.5
6.819444444	333.5465088	466.7441711
6.822222222	332.8150635	473.7328796
6.825	333.8215027	484.5897827
6.827777778	330	497
6.836111111	332	501
6.838888889	337.5	507.5
6.844444444	342.3297729	508.9468079
6.858333333	338.3210449	492.5263062
6.861111111	336.6907654	487.9219666
6.863888889	333.7826233	484.1739197
6.872222222	324.0319214	477.4574585
6.875	317.9579468	475.8644714
6.877777778	306.40979	470.0592804
6.886111111	303.0074768	475.4179077
6.888888889	299.875	476.875
6.891666667	290.5966492	479.6561279
6.894444444	284.5	486
6.897222222	279.5	496
6.9	276.0701904	505.2543945
6.902777778	274.5	503.7000122
6.911111111	274	506.4807739
6.913888889	273.4902954	519.4028931
6.916666667	277.2297363	523.2297363
6.919444444	280	521.5
6.922222222	285	515.5
6.925	284	510
6.927777778	280.6875	510.0625
6.930555556	278	516.3125
6.933333333	277.8986511	522.310791
6.936111111	278.5135193	523.1553955
6.938888889	279.1428528	523.8571167
6.941666667	287.1144714	524.9337158
6.944444444	291.8461609	518.8269043
6.947222222	286	517
6.95	282	521.5
6.952777778	278.6842041	526.5394897
6.955555556	278.3181763	532
6.958333333	277.0123901	531.0289307
6.961111111	276.7686462	533.7537231
6.963888889	276.7352905	534.5
6.986111111	272.9310303	535
6.988888889	279.2090759	537.3291016
6.991666667	283.5	534.5
6.994444444	285.0567017	534.2113647
7.025	276.9545593	535.5
7.027777778	275.5	536.5
7.030555556	270.1885376	535.1393433
7.033333333	267.5	535
7.036111111	267.5	534.5
7.047222222	270.5	537
7.05	279.5	528
7.052777778	281.3780518	517.6219482
7.055555556	289.625	516
7.058333333	292.1269531	514.4533691
7.061111111	300.5	515.5
7.063888889	308	517
7.066666667	308	511.5
7.069444444	308.0384521	510.9615479
7.083333333	304.5	499.5
7.086111111	299	488.5862122
7.088888889	299.1097412	478.5243835
7.113888889	303.9130554	469.6956482
7.127777778	306	466
7.130555556	299.374054	460.0381775
7.133333333	303.1875	455.0625
7.136111111	313.1914063	455.1409607
7.138888889	318.5	459
7.141666667	315.5	458.5
7.144444444	308	452
7.15	300.8333435	443.3888855
7.152777778	301	439.5
7.155555556	305.5769348	438.5
7.158333333	313	443.5
7.161111111	318.4354858	445.419342
7.163888889	320.1764832	444.1470642
7.166666667	323.7542419	438.4096069
7.177777778	335.283783	425.6080933
7.183333333	342.426239	432.7950745
7.186111111	338.5	441.5
7.2	341.2743225	440.9026489
7.202777778	344.5	433.5
7.208333333	352	424
7.211111111	350.7010193	421.2889404
7.213888889	351	423.6304321
7.216666667	355.5	429
7.219444444	354.5	435.5
7.222222222	359.3717957	436.0384521
7.352777778	363.5263062	435.4736938
7.355555556	369	432
7.358333333	375	430.5
7.361111111	381.0162659	424.3372192
7.363888889	388.2692261	418.7307739
7.372222222	385	416.5
7.377777778	389	410.5
7.386111111	389	403
7.416666667	386.8347168	395.6446228
7.419444444	384	394.5
7.422222222	381.1080322	398.2587891
7.438888889	380.5	397.5
7.441666667	376.7037048	392.5925903
7.444444444	365	389
7.447222222	363	387.5
7.45	356	386.5
7.452777778	349.2591553	385.9240723
7.458333333	346.5	380.5
7.461111111	343.4047546	377.7380981
7.466666667	341	367.5
7.469444444	343.5	363
7.472222222	346.1041565	358.15625
7.475	347.5	355.5
7.477777778	351.5	354
7.480555556	362.241394	355.4827576
7.483333333	360	363.5
7.486111111	359.5	367.5
7.488888889	355.5	368.5
7.491666667	351.7391357	368.4223633
7.494444444	348.5	364.5
7.497222222	346.361969	355.9417114
7.5	351	350
7.502777778	355	348
7.505555556	357.7368469	345
7.508333333	362.5	345
7.511111111	365.0384521	348.5
7.516666667	372.6521759	345.25
7.519444444	377.5	352
7.522222222	382.5	356.5
7.525	383.5	363.1956482
7.530555556	387	375.5
7.533333333	385.2965698	389.4770813
7.536111111	380.5	395.5
7.541666667	376	401.5
7.544444444	366.71875	412.3177185
7.55	359	420.5
7.552777778	350.28125	422.609375
7.555555556	345.8231812	421.7547607
7.558333333	337	417
7.561111111	333.8380432	413.5140991
7.569444444	329.5	407.5
7.572222222	329	397.9285583
7.575	330.75	388.75
7.583333333	331.5	384
7.586111111	333.4104614	376.6194153
7.8	343.5108643	366.5706482
7.877777778	346.1341553	361.3811035
7.883333333	341.5	359
7.922222222	333.1666565	368.3888855
7.927777778	325.5217285	371.6956482
8.075	323.5	367
8.094444444	328	381
8.097222222	331.5	384.5
8.102777778	340.6822815	388.71875
8.105555556	344	395.5
8.108333333	344	405
8.111111111	346	415.5
8.113888889	344	418.5
8.116666667	342	425
8.119444444	338.3095093	427.8968201
8.122222222	333.6612854	427.5322571
8.125	333.884613	420.5
8.127777778	338.5	418.5
8.130555556	339.3669128	414.7409973
8.133333333	344	419.5
8.136111111	344.5	424.5
8.138888889	344.5	431.5
8.147222222	338.7257996	442.2742004
8.15	336.5	449.5
8.152777778	332.5	452.5
8.155555556	329	455
8.158333333	327.0643616	451.4108887
8.161111111	326	448.5
8.166666667	327.9545593	443.2272644
8.169444444	331.9029846	442.6828308
8.172222222	336	439
8.175	338.2083435	441.4375
8.180555556	345.7055969	443.8364563
8.183333333	347	447
8.188888889	351.0666809	449
8.191666667	356.1595154	448.769928
8.194444444	361.5	451
8.2	364.3181763	446.1363525
8.202777778	368.5	444.5
8.205555556	371	438
8.211111111	372	431
8.219444444	373	419.5
8.225	373.3993835	413.01828
8.230555556	365.5	405
8.25	352	400.1818237
8.252777778	358	405
8.255555556	358.8607178	408.8284607
8.258333333	365.3500061	420.3500061
8.261111111	370.3181763	418.5
8.266666667	380.5	413.5
8.269444444	384.6921387	409.1244507
8.286111111	384.9701538	403.5447693
8.291666667	382	412
8.294444444	382.0484009	416.8548279
8.297222222	381.7999878	419.5
8.3	385	427
8.302777778	389.9533386	428.1799927
8.305555556	395.5	429
8.308333333	394	435.5
8.327777778	391.5	433
8.330555556	392.5	427.5
8.336111111	387.5	419
8.338888889	385	416
8.341666667	387.5	414
8.344444444	391.0454407	418.9545593
8.35	396.5	427.5
8.352777778	398.2692261	428.2692261
8.355555556	406.6371155	429.2023315
8.358333333	410.6739197	424.7173767
8.361111111	415.2674561	427.5930176
8.375	416	431
8.377777778	410.1478882	430.6408386
8.383333333	405.5	437.5
8.386111111	409.5	444.5
8.391666667	412	454.125
8.394444444	415.1124268	458.5765686
8.397222222	420.6199951	458.5
8.4	429.2388	456.4328308
8.466666667	433	458.5
8.475	431.5083008	452.8618774
8.477777778	424.6445923	447.9337463
8.486111111	431.8728943	446.7457581
8.488888889	434	454
8.494444444	443.1638794	459.6848755
8.502777778	450.8778992	462.3052368
8.516666667	447.052002	483.4200134
8.522222222	448.5	481.5
8.527777778	445.8333435	473.055542
8.605555556	440	472.5
8.683333333	426.8487854	476.3038025
8.691666667	422	481.5
8.708333333	418	481.5
8.711111111	412.8058167	483.9514465
8.733333333	403.5	480.5
8.738888889	397.5	474.5
8.752777778	391.5	472.944458
8.758333333	387.0833435	473.1666565
8.761111111	378	478.5
8.763888889	378	487
8.769444444	370.5	497.5
8.775	367.5	504.5
8.777777778	363.9417114	509.5245361
8.780555556	360	514
8.783333333	355.5	514.5
8.786111111	358.5	510
8.788888889	354.9767456	507.6511536
8.791666667	357.5	507
8.8	366.5764465	507.7675171
8.802777778	367	513.5
8.805555556	372.6793823	516.9170532
8.808333333	371.5681763	521.8863525
8.811111111	376.5	523.5
8.813888889	379	528
8.816666667	388.0490112	528.4215698
8.819444444	395.1799927	525.0200195
8.822222222	397	521
8.825	399	517
8.827777778	394.5	511
8.830555556	395.5	503
8.833333333	388.5471802	500.0566101
8.836111111	383.5	498
8.838888889	377.5963745	496.4156494
8.841666667	369.0786438	497.9662781
8.844444444	363.5	501
8.85	350	507
8.855555556	343	518
8.858333333	342.5	521.5
8.938888889	365	561.6749878
8.947222222	362	551
8.955555556	365	543
8.958333333	369.5	532
8.988888889	377.8034058	516.8374634
8.991666667	376.5	507.1363525
8.994444444	381	508
8.997222222	385.5	512.5
9.005555556	393	516
9.008333333	397.5	509.5
9.011111111	404.4066162	508.3482361
9.022222222	407.5	527
9.025	407.0874329	528.3116455
9.027777778	411.5	533
9.030555556	415.9109497	533.7055054
9.033333333	423.5	537
9.044444444	424.0504456	538.821106
9.047222222	419.5	535
9.05	416.0454407	534
9.052777778	411.5	525
9.055555556	418.5	521.5
9.058333333	422.758606	525.5172119
9.061111111	423	531.5
9.072222222	430.5	549.5
9.091666667	432	547
9.1	424.390625	541.71875
9.102777778	426	534.5
9.108333333	431.3070068	539.1140137
9.133333333	454.5	550.5
9.141666667	456.5	542.9545288
9.144444444	451.761261	534.5450439
9.152777778	460.5	525.5
9.155555556	464.1540222	531.7606812
9.163888889	465	527
9.166666667	455.5	527
9.169444444	449.6105042	530.9916992
9.177777778	447.5	523.5
9.183333333	446	514.5
9.186111111	443.5	521
9.225	440.5869446	535.4130249
9.233333333	439.5	543.5
9.238888889	435.5	536
9.241666667	429.7666626	527.2999878
9.244444444	430.6580811	523.4140625
9.247222222	426	530.5
9.25	425.5212708	539.4574585
9.252777778	421.0306091	546.3163452
9.258333333	424.6522827	544.1294556
9.261111111	429	535.5
9.266666667	431	534.8833618
9.269444444	442.5397949	537.4452515
9.272222222	444.5	534
9.277777778	446.5	519
9.3	464.640625	512.234375
9.302777778	467.2096863	517.7903442
9.305555556	464.5	528
9.308333333	461.1764832	533.1176758
9.311111111	460	541.5
9.316666667	461.5	558.5
9.327777778	467	549.5
9.330555556	468.6465454	534.8534546
9.333333333	472.5	519.5
9.336111111	465.920166	513.5840454
9.338888889	459	519.5
9.341666667	461.3925476	528.3429565
9.344444444	465.4814758	528.0370483
9.35	472	516.5
9.352777778	470.5	505.5
9.355555556	471.5	497.5
9.358333333	467.8636475	488.1363525
9.361111111	466.0352173	486.1760559
9.372222222	467.5	484.5
9.377777778	469	486
9.388888889	463.6577148	481.7078857
9.391666667	466.875	474
9.394444444	463.5	462.5
9.397222222	453	454.5
9.402777778	434	447.5
9.405555556	424.5	452.5
9.408333333	419.8046875	452.984375
9.411111111	413	449
9.422222222	421	431.5
9.425	435.5	425.25
9.427777778	444	425.5
9.430555556	452	438.5
9.436111111	451.5	442.5
9.438888889	447.5	433
9.441666667	452.8616943	427.3085022
9.444444444	458.9545593	428.0454407
9.480555556	456	442
9.483333333	460	443
9.486111111	455.5	440.5
9.491666667	443.3947449	433.1315918
9.497222222	445.5	436.75
9.5	449.8636475	433.0454407
9.502777778	443.7608643	433.5
9.505555556	437.703125	435.71875
9.508333333	444.7792969	435.9310303
9.511111111	448.5	433.5
9.516666667	439.5	430
9.519444444	434	434.5
9.522222222	442.7999878	437.7999878
9.525	448.879303	432.879303
9.527777778	449	427.5
9.536111111	438.75	421
9.541666667	435.1216278	417.7026978
9.55	439	407.5
9.552777778	432.5	409.5
9.555555556	427.6428528	418.7857056
9.558333333	429.2087402	425.1990356
9.569444444	438.2295227	431.3606567
9.572222222	431	440
9.575	432.3925171	444.9071655
9.577777778	429.4239197	447.4252777
9.580555556	418.1666565	453.1666565
9.583333333	419.5	455.5
9.586111111	422.5	460.5
9.588888889	421.9528809	465.6611023
9.591666667	418.6363525	468.4545593
9.6	411	470
9.602777778	405.7857056	478.6904907
9.605555556	406	490
9.608333333	411	492.5
9.611111111	411.9782715	495.5
9.613888889	423	496
9.616666667	429.5983582	495.4672241
9.619444444	431.7307739	494.884613
9.633333333	458.4011688	503.8953552
9.636111111	464.791214	498.4890137
9.638888889	447.2954559	488.75
9.641666667	429.5	483
9.644444444	412.0526428	483
9.647222222	402.5	487.5
9.65	395.75	492.25
9.652777778	388.5	494
9.655555556	385.0717773	493.6315918
9.658333333	379.5	498.5
9.661111111	378.6445923	493.8493958
9.663888889	384	485
9.666666667	392.5744629	479.8085022
9.675	400.351593	473.803894
9.677777778	403	476
9.680555556	400	480.5
9.683333333	399	499
9.686111111	399.5	512
9.688888889	400.5	527
9.691666667	407	537.5
9.694444444	403.5	552
9.7	387.5	570.5
9.702777778	375.5	576.5
9.708333333	363.8636475	580.2272949
9.711111111	355	583.5
9.719444444	340	588.5
9.736111111	320	565.5
9.738888889	333.5	560
9.816666667	362.6379395	621.5344849
9.861111111	377	631.5
9.875	388	632.5
9.902777778	321.5769196	580.5
9.905555556	388	631
9.922222222	380	626.5
9.925	372.5	629.5
9.933333333	364.3219299	628.0548096
9.980555556	386.4011536	635.9709473
9.983333333	382	636
