# Supplementary material for: Lithium-ion battery components are at the nexus of sustainable energy and environmental release of per- and polyfluoroalkyl substances
Source: Nat Commun. 2024 Jul 8;15:5548. doi: 10.1038/s41467-024-49753-5 (PMC11231300; doi:10.1038/s41467-024-49753-5)
Supplement: Supplementary file 6 — Source Data [file 41467_2024_49753_MOESM6_ESM.zip › Track density raw data - Full set/10ng_L bis-FMeSI/Replicate 7.csv]

Time (min)	x-position	y-position
0.005555556	348.5	342
0.008333333	347.1666565	337.6111145
0.016666667	345	335.5
0.019444444	341	335.5
0.022222222	342.1146851	335.564209
0.025	344	328
0.027777778	347	321
0.030555556	328.5618591	319.9149475
0.033333333	328.6795959	325.8347626
0.036111111	335.6304321	335.7246399
0.038888889	341.0714417	333.0714417
0.041666667	333.0274658	328.8772888
0.044444444	326.25	333.5
0.047222222	328.9750061	347.9750061
0.05	335.5	344.5
0.052777778	336.5	339.5
0.055555556	326.5	339.5
0.058333333	322	344
0.061111111	327.3365784	347.4139862
0.063888889	336.5	344
0.066666667	331.5	341.5
0.069444444	331.5	347
0.072222222	333.0637207	349.0140381
0.075	330.4460449	346.0467529
0.077777778	290.0820923	441.1753693
0.088888889	326.6640625	347.3984375
0.125	327	340.7142944
0.136111111	332.4573212	343.1646271
0.630555556	329	343.4814758
0.683333333	323.1739197	329.2173767
0.705555556	316	333.5
0.711111111	318	339.5
0.713888889	322.5	342
0.716666667	324.25	344
0.775	338	349
0.777777778	343.6305847	350.4328308
0.780555556	347	352
0.825	365	337
0.827777778	364.15625	326.15625
0.85	360.3912964	333.3043518
0.855555556	363.5	341.5
0.858333333	363.5	343.5
0.861111111	368	345
0.866666667	378.4203186	344.2489929
0.875	388.2674561	344.6860352
0.891666667	388	335
0.9	378.5952454	333.8650818
0.902777778	372.1941833	329.0485535
1.044444444	327.9033508	328.1470642
1.05	315	334
1.052777778	314	339.5
1.055555556	314.9264832	338.8529358
1.063888889	318.6483765	346.8739014
1.069444444	324	355
1.072222222	324.0263062	362.6842041
1.075	325.5	362
1.077777778	324.8999939	360.2000122
1.116666667	325.5	363
1.122222222	327.722229	358.6111145
1.125	330.2619019	363.5
1.127777778	329.3829651	360.7234192
1.183333333	336	368.75
1.186111111	338.5	366.5
1.266666667	352	371
1.327777778	363.5788879	368.9222717
1.375	365.1000061	354.5
1.377777778	368.3421021	348.0263062
1.380555556	369	343.5
1.394444444	375	350
1.4	380.75	358.75
1.402777778	382.5	355.5
1.419444444	383.5	358
1.425	389.25	352.5
1.427777778	392	348.5
1.430555556	393.1000061	352.1000061
1.444444444	399.1799927	366.2200012
1.466666667	408.969696	361.9848633
1.555555556	413.5	363.5
1.558333333	410.5	362.5
1.6	408	364.5
1.605555556	407.5	363.5
1.613888889	407.6818237	361.1590881
1.616666667	402.3529358	360.1764832
1.625	388.5384521	368.8461609
1.636111111	392.5	378
1.638888889	393.5869446	382.2173767
1.641666667	391.5	382.5
1.65	386.5	379.5
1.652777778	380.5484009	381.8064575
1.658333333	378.9622498	382.0566101
1.661111111	379.8030396	384.4350586
1.666666667	380.9680786	386.5425415
1.736111111	397.8999939	399.5
1.741666667	398.5	395.5
1.758333333	401.1170349	398.3085022
1.761111111	399.5	397
1.763888889	402	392
1.766666667	406	388
1.769444444	408.25	383
1.772222222	412.6412964	390.3152161
1.808333333	416.3945007	400.6376038
1.816666667	425.25	391.25
1.819444444	422.25	393.5500031
1.822222222	419.5	399.5
1.825	421.8333435	399.5
1.827777778	425.5	401
1.836111111	424.7391357	393.1087036
1.838888889	428.5	392
1.844444444	432.3888855	395.277771
1.85	434	400.5
1.852777778	430.4541321	404.8945007
1.855555556	427.5	411
1.858333333	429	417.5
1.861111111	433.5	418.5
1.869444444	432.5	425
1.875	430.7799988	423.7799988
2	409.0966187	419.4525452
2.002777778	410.5	416.5
2.011111111	408.0809937	418.3591614
2.016666667	405	422
2.019444444	404	427.75
2.022222222	404	439.5
2.025	411	442.5
2.027777778	414	443
2.030555556	422.5	442
2.033333333	421.5	434
2.036111111	417.7702637	426.7702637
2.038888889	411.5	425.5
2.041666667	408	425
2.044444444	407	428.5
2.05	407.7268982	434.7521057
2.052777778	407.5	423.5
2.055555556	407.6580811	420.585907
2.058333333	403	422
2.066666667	402.1051636	431.4520264
2.069444444	402.3541565	432.0416565
2.072222222	407.3888855	428.8333435
2.141666667	402.8999939	411.8999939
2.297222222	376	389.5
2.302777778	373.375	389.75
2.305555556	369.686615	393.5406799
2.308333333	366	398
2.311111111	360.9832458	402.33255
2.316666667	359.6737061	409.5892029
2.419444444	361.5	435
2.422222222	365.25	440.25
2.461111111	361.3674622	443.2710876
2.486111111	365	442.5
2.488888889	361.4782715	446.1304321
2.491666667	365	448
2.494444444	369.6353455	447.6804504
2.502777778	379.5	454
2.505555556	381	453.5
2.511111111	384.2718506	446.9805908
2.577777778	377.5	441.5
2.580555556	376	443
2.583333333	376.3139648	444.9476624
2.586111111	377	445.5
2.588888889	371.5	446.5
2.591666667	369.3381653	445.5746765
2.594444444	364.5	446.5
2.597222222	360.5	445.5
2.608333333	360	440
2.669444444	371.1314087	428.3907776
2.672222222	374.9285583	426.3571472
2.675	380.3823547	420.7647095
2.683333333	383.8333435	419.1666565
2.688888889	396	413
2.691666667	399.5	405.5
2.694444444	411.5	401.5
2.7	425.922821	394.9966431
2.702777778	434.5	388.7999878
2.708333333	440.5	389.5
2.722222222	441.5	393.5
2.725	449	398
2.727777778	451.3085022	404.1170349
2.733333333	456.5	417
2.738888889	459.6590881	427.3409119
2.744444444	464.5	443.5
2.75	463.5	456.6034546
2.752777778	462	468
2.775	432.0714417	479.6428528
2.777777778	427.5	477.5
2.805555556	428.5	470.5
2.808333333	421	471
2.811111111	419	470.5
2.813888889	412.8283691	468.8731384
2.816666667	410	462.5
2.819444444	406	457.1842041
2.822222222	411.8529358	451.5
2.827777778	419.0217285	439.9347839
2.833333333	416.2999878	433.1000061
2.844444444	414	428.5
2.85	409.5	422
2.852777778	405.5	415.5
2.855555556	407.5833435	411.5
2.858333333	411.1111145	409.9259338
2.872222222	419.5	408.5
2.875	426.8627319	405.068634
2.888888889	432.0384521	397.5769348
2.891666667	435.5	400.5
2.902777778	436.8449707	398.6222839
2.905555556	439.9161072	401.7281799
2.911111111	443.1635437	402.6775818
2.916666667	441	402.5
2.919444444	435.5	399
2.936111111	431	395.5
2.955555556	429.4565125	391.0217285
3.294444444	456.6538391	442.3461609
3.361111111	460.2603455	448.7561951
3.375	462.1774292	446.4677429
3.377777778	460.5	442
3.386111111	456	440
3.388888889	451.5	441.5
3.402777778	435.5	443.5
3.633333333	422.8086548	490.7962952
3.636111111	425.5	494
3.638888889	426.679718	495.2649841
3.644444444	432.15979	499.1391602
3.65	437.6000061	501.5
3.652777778	447.5	499.5
3.655555556	448	490.5
3.705555556	447.5	477
3.708333333	439.8695679	473.2282715
3.711111111	437.9629517	471.777771
3.716666667	440.5294189	465.4705811
3.722222222	442	460
3.725	444.8529358	457.6764832
3.727777778	445.0454407	455.7727356
3.738888889	439.5	451
3.741666667	438.5	444.5
3.744444444	438	443
3.75	446.25	442.25
3.755555556	455.5	443.5
3.777777778	455	443
3.780555556	456.8103333	442.6034546
3.783333333	457.3275757	440.120697
3.788888889	455.2999878	441.1000061
3.797222222	456	447.5
3.811111111	452	452
3.841666667	441	445
3.844444444	441.7092896	440.9186096
3.869444444	432.43396	422.7358398
3.877777778	428.5	421.5
3.894444444	425.5	429.5
3.897222222	420.2857056	428.8571472
3.9	415.5	430
3.902777778	415	425
4.019444444	409.0329895	401.0076294
4.022222222	409	403.5
4.025	406.5	413
4.027777778	408.5	421
4.030555556	412.1616821	415.5688477
4.033333333	414.080658	417.4677429
4.036111111	417.7416077	424.0704651
4.038888889	415.8113708	424.8353271
4.041666667	412	428
4.044444444	406.7533264	429.6199951
4.047222222	407.5	433.5
4.05	404	439.5
4.052777778	398.9423218	437.3461609
4.055555556	402	435.5
4.058333333	399.9836121	428.3606567
4.061111111	401.8912964	423.2826233
4.066666667	403.5	422.5
4.069444444	400.1987	420.657196
4.072222222	399.084259	419.6853943
4.075	401.5	416
4.083333333	406	411
4.086111111	410.2567444	405.7432556
4.088888889	413.5	404.5952454
4.091666667	413.5	412
4.094444444	415.1956482	415.1956482
4.1	416.5	419.5
4.102777778	415	421.5
4.105555556	416.578949	422.6842041
4.108333333	412.5	423.5
4.111111111	411.1956482	420.9347839
4.113888889	406.5	420
4.116666667	403	424
4.119444444	400.0816345	422.1989746
4.122222222	401	418.5
4.125	402.5	415
4.127777778	406.0909119	412
4.133333333	411.6818237	411.0454407
4.136111111	418	408.5
4.138888889	420	411.5
4.144444444	412.3804321	411.0217285
4.15	408	409
4.155555556	408.4090881	409.154541
4.158333333	407	403.5
4.161111111	405.5	401.5
4.166666667	411.5	400.5
4.169444444	416.5	401.5
4.172222222	414.5	405.5
4.175	410.4318237	401
4.177777778	402.9468079	401.6702271
4.180555556	404	400
4.183333333	410	400
4.186111111	410	397
4.188888889	404	400.5
4.191666667	400.3009644	405.8058167
4.194444444	403.5860291	409.8978577
4.197222222	405.5	410.2000122
4.2	398.5	411.5
4.202777778	394.3571472	409.3571472
4.205555556	391	405
4.208333333	389.0089111	403.7918091
4.211111111	393.5	399
4.213888889	394.691925	396.6717224
4.216666667	402	387.5
4.222222222	404.6413574	389.2800903
4.225	405.1666565	393.277771
4.227777778	401.5	389
4.230555556	398.6013489	395.2094727
4.233333333	408.9705505	397.7446289
4.236111111	418.0869598	388.9021759
4.238888889	416.5	383.5
4.241666667	413.5	385.5
4.244444444	419.5747375	383.2963867
4.247222222	415	372.5
4.25	408.9873352	372.4113922
4.252777778	414	378.9499969
4.255555556	421.4724121	372.9241333
4.258333333	415.1869507	366.1652222
4.261111111	410.25	374.2916718
4.266666667	427.3475647	379.4359741
4.269444444	423.5	375
4.272222222	422.9472656	378.9363708
4.275	430	381.5
4.277777778	343.5	461.5
4.280555556	426.5683899	390.7019958
4.283333333	411.5	387.5
4.333333333	297.472229	624.25
4.894444444	377	375.0454407
5.294444444	372.5540466	400.0135193
5.3	375.0495605	397.3468323
5.311111111	376	395.40625
5.316666667	378.5	399
5.319444444	385.5	394.5
5.322222222	390	405
5.325	391.4375	403.6875
5.383333333	382.6351318	405.2297363
5.386111111	380.5	410.5
5.405555556	377	414
5.702777778	389.5	452.5
5.788888889	395	468
5.791666667	393.5	469.8684082
5.794444444	392	473
5.797222222	386	475
5.8	380.7719727	477.2363892
5.802777778	382.7372742	476.1779785
5.805555556	385	471.8703613
5.808333333	385	469.5
5.811111111	379.5	471.5
5.813888889	382.5	477.5
5.816666667	382.2978821	474.6702271
5.819444444	382	470.5
5.822222222	378.5	468.1923218
5.825	379	469.2749939
5.833333333	383.5	475
5.836111111	388.25	479
5.838888889	387	475
5.841666667	385.6739197	470.5869446
5.844444444	383.5	472
5.85	389.5	474.5
5.852777778	392.6772156	471.107605
5.855555556	395.5	468
5.858333333	390.5	458
5.863888889	386.1666565	459.1666565
5.866666667	389	454
5.869444444	394.5	449.5
5.877777778	399.0769348	449.0769348
5.883333333	396	458.5
6.194444444	394	498
6.222222222	401	500.5
6.227777778	406.5	502
6.238888889	416.3348694	504.2339478
6.241666667	417.277771	507.5
6.244444444	417.0666809	508.7000122
6.247222222	413	506.5
6.25	408.5	507.5
6.252777778	402.313446	505.8656616
6.258333333	399.4269714	497.9719238
6.261111111	399	495.5
6.266666667	391	494
6.272222222	389.1136475	496
6.275	388.9505005	494.7227783
6.283333333	382.9622498	492.0566101
6.286111111	381.5	492.5
6.288888889	376.9140625	493.3984375
6.294444444	376.25	492.75
6.297222222	376	492
6.302777778	378.5	488.5
6.308333333	379.4180298	482.631134
6.311111111	381.2930908	483.3965454
6.313888889	380.5	480
6.316666667	375.5	477.5
6.322222222	374.5	474.5
6.325	376.2787476	474.2168274
6.330555556	376	467.5
6.333333333	371.3358154	464.4502563
6.338888889	369.1494141	461.5229797
6.341666667	362.884613	464.9423218
6.344444444	360.5	471
6.85	361.1000061	500.5799866
6.866666667	363	506
7.002777778	367	522.5
7.005555556	366.5	526
7.016666667	367	525.5
7.019444444	366.5	523.5
7.044444444	366.5	529
7.05	366.2567444	531.5540771
7.058333333	368.5	531
7.080555556	369	527.7105103
7.136111111	370	523.5882568
7.144444444	371.5	523.5
7.147222222	374	519
7.15	372.7966003	519.1694946
7.166666667	373.75	523.75
7.283333333	380.5	538
7.286111111	382.6428528	540.3571167
7.288888889	388.0263062	541.9736938
7.305555556	406.7257996	539.2741699
7.308333333	411.9429626	537.3456421
7.311111111	413.0776672	532.4902954
7.316666667	407.5	530
7.319444444	400.5	529.5
7.322222222	398	536
7.327777778	392.5	542
7.336111111	403	538.5
7.338888889	407.2524414	535.8883667
7.486111111	398.6929932	555.1140137
7.488888889	396	563
7.491666667	393	567.5
7.502777778	381.7156067	576.3807373
7.505555556	379.435791	574.0871582
7.511111111	373.5	570
7.516666667	375	561.5
7.519444444	380.6428528	555.0714111
7.522222222	387	556.5
7.538888889	398	554.5
7.555555556	405.2307739	554.6153564
7.558333333	414.1285706	559.5571289
7.561111111	417.9898071	558.8469238
7.563888889	420.555542	554.333313
7.575	424.5495911	548.1942139
7.577777778	424	544
7.580555556	432.9686584	535.8399048
7.583333333	439	532.5
7.594444444	450.5	536.5
7.602777778	453	544
7.605555556	451.625	546.5
7.611111111	456	548.5952148
7.613888889	457	554.8181763
7.622222222	457.3170776	551.2683105
7.625	450.5	545
7.627777778	447.5	539.5
7.633333333	433.8836365	527.8270264
7.636111111	428.1190491	529.0523682
7.638888889	422	532
7.644444444	415.4375	540.125
7.65	415.5	549
7.652777778	408.09375	556.90625
7.666666667	408.5	562.5
7.669444444	409	569.9423218
7.675	406.8571472	575.1428833
7.677777778	407.5	579.5
7.7	404	603.5652466
7.702777778	404.5	614.5
7.705555556	402.0420532	622.5934448
7.711111111	401.3587646	628.2557373
7.752777778	372.5327759	621.5983887
7.761111111	372	613
7.772222222	386.5	601.5
7.783333333	411.3548279	611.4193726
7.786111111	414.9942017	619.086853
7.791666667	421	623.5
7.802777778	431	611.5
7.805555556	435	604.5
7.808333333	442.7558289	594.2442017
7.811111111	446.5	583.5
7.816666667	443.5	568
7.883333333	427	540.5
7.886111111	422.5	535.5
7.894444444	418	529.5
7.897222222	411	524.5
7.9	407	518
7.902777778	405	511.5
7.905555556	397.8529358	502.3039246
7.911111111	392	487
7.913888889	386.5	483.4130554
7.916666667	386.7580566	481.7580566
7.925	388	481
7.933333333	387.2903137	475.3548279
7.938888889	389	471
7.941666667	399.5	469.5
7.944444444	406.5	473.5
7.958333333	410.1829224	486.012207
7.961111111	418.5	488.5
7.975	422.277771	495.6111145
7.977777778	417.5	497.5
7.991666667	415.9022217	498.3547363
7.994444444	420.5747681	498.7149658
7.997222222	428	501
8	430.884613	504.5
8.005555556	429	511.7749939
8.011111111	434	516
8.033333333	446	513.5
8.052777778	465.5	518.5
8.055555556	467.3409119	518.8863525
8.058333333	470	515.5
8.063888889	465.8829651	509.6914978
8.066666667	456.1627808	511.2790833
8.069444444	452.3616943	512.3191528
8.072222222	452.9772797	518.7954407
8.075	460.0329895	522.0076294
8.080555556	460.5	520.5
8.083333333	452	517.5
8.088888889	453.3305359	514.2214813
8.102777778	460.68396	513.4434204
8.119444444	463.5	504.1000061
8.122222222	463.2049255	500.9590149
8.125	462.5	496
8.127777778	454.5	494.5
8.136111111	453.6400146	496
8.138888889	448.6111145	501.6666565
8.152777778	451	508.5
8.155555556	447.5909119	510.7727356
8.166666667	448.555542	502.555542
8.169444444	454	502.5
8.177777778	460.4042664	508.6383057
8.183333333	465.0344849	504.9827576
8.186111111	467	509.5909119
8.188888889	471	508
8.191666667	465	501.5
8.194444444	458.0384674	501.9615326
8.2	461.6111145	510.555542
8.202777778	466	508.5
8.205555556	463.7799988	503.7799988
8.208333333	459.5	508
8.211111111	456.8333435	514.5
8.216666667	462	513
8.225	448.0033569	516.4798584
8.236111111	455.2216492	528.329895
8.238888889	451.5	523.5
8.241666667	453.2603455	520.7562256
8.25	454	513
8.252777778	447	511.75
8.258333333	449.5	517.5
8.269444444	434	513
8.272222222	432.4425354	515.7298584
8.275	432.1521606	518.8478394
8.277777778	429	513
8.280555556	425.7876587	506.7191772
8.283333333	422	509.5
8.286111111	425.3191528	516.7446899
8.288888889	430.5625	519.5
8.291666667	431.5	515.6304321
8.294444444	436.5	517
8.302777778	452.0527649	535.0427246
8.305555556	455.5	535
8.308333333	456	540
8.311111111	461	549
8.316666667	447	538.6363525
8.319444444	445.5	541
8.322222222	448.7799988	541.6799927
8.325	444.5	534.5
8.327777778	452	539.5
8.330555556	457.5	543.5
8.333333333	456.5	543.5
8.336111111	459	534
8.338888889	458.6578979	523.3421021
8.341666667	454.3221436	519.697998
8.344444444	450.1130066	528.4178162
8.35	461	532
8.352777778	454.1761322	536.1931763
8.355555556	455.5	551.5
8.358333333	458.2962952	558.5184937
8.361111111	457.3418274	549.1203918
8.366666667	436.5	542.5
8.369444444	436.1923218	551.1923218
8.372222222	446	549.5
8.375	448.5	542
9.088888889	446.5	512
9.111111111	433	515
9.305555556	420.875	539.25
9.308333333	417.5	548
9.352777778	409.722229	555.388916
9.355555556	399.75	564.5
9.358333333	398.6521606	565
9.469444444	386.0294189	568.2941284
9.508333333	379.9390259	578.3902588
9.541666667	375.5	584.5
9.555555556	359	568
9.561111111	356.5684814	562.7055054
9.566666667	349.3464966	561.5350952
9.569444444	343.5	558.7857056
9.572222222	334.6174316	563.1014404
9.575	330.2435913	570.7564087
9.577777778	333.0348816	576.0581665
9.583333333	337.8076782	580.2692261
9.586111111	340.5	581
9.588888889	345.5	575.8912964
9.591666667	341.5	568.5
9.594444444	341	568
9.602777778	335.2690125	565.7228394
9.605555556	329	559
9.608333333	333	559
9.611111111	329.125	555.875
9.616666667	332.1428528	547.0714111
9.619444444	330.6818237	541.6818237
9.622222222	322.5	542.5
9.625	322	545.5
9.627777778	315.5108032	546.2729492
9.636111111	315	539
9.638888889	309.3544312	537.4050903
9.641666667	307.2319641	539.5412598
9.644444444	306.5	539.5
9.647222222	300	538.5
9.65	293.5	538.5
9.652777778	291.5	537.5
9.655555556	289	539.5
9.658333333	291.5	545
9.666666667	293.0548096	549.729248
9.672222222	297	552
9.788888889	305.4545593	535.0908813
9.791666667	302.9220886	531.7549438
9.958333333	299.8108215	524.5134888
9.961111111	297.5	521.5
9.963888889	294.5	522.3636475
9.969444444	292	524.5
9.972222222	289.222229	525.777771
9.975	286.5	524.5
9.977777778	287	521
9.980555556	285.0952454	517.3095093
9.986111111	283	515.5
