# Supplementary material for: Lithium-ion battery components are at the nexus of sustainable energy and environmental release of per- and polyfluoroalkyl substances
Source: Nat Commun. 2024 Jul 8;15:5548. doi: 10.1038/s41467-024-49753-5 (PMC11231300; doi:10.1038/s41467-024-49753-5)
Supplement: Supplementary file 6 — Source Data [file 41467_2024_49753_MOESM6_ESM.zip › Track density raw data - Full set/10ng_L bis-FMeSI/Replicate 3.csv]

Time (min)	x-position	y-position
0.008333333	277.3939514	300.4848633
0.016666667	266.1666565	312.5
0.022222222	260.7857056	320.5
0.036111111	253.5	324.5
0.038888889	265	329.5
0.041666667	268.9882507	336.8615112
0.044444444	271	338
0.047222222	270	334
0.05	261	330
0.055555556	255	329
0.058333333	251.5	321
0.061111111	255.5	320
0.066666667	267.5	305.3421021
0.075	259.25	309.5
0.077777778	250.0319214	316.9893494
0.088888889	247.6559601	303.7935791
0.094444444	248.9020691	302.9398499
0.097222222	245	301.5
0.1	246.0425568	305.2819214
0.105555556	241.9090881	304
0.108333333	237.75	305
0.111111111	235.7608643	304.5
0.116666667	237.5	306.5
0.119444444	245.5235291	307.052948
0.136111111	250.5	304.5
0.138888889	250.8333282	301.8333435
0.144444444	254.5434723	298.5
0.15	271	304
0.155555556	271.9642944	307.5178528
0.158333333	269.2907104	313.9186096
0.166666667	265	323.5
0.169444444	257	327
0.172222222	250.1764679	332.8676453
0.175	250.4694672	338.683197
0.183333333	249.015152	345.9242554
0.186111111	249.625	347.75
0.188888889	250.8666687	346.8888855
0.213888889	248.9838715	347.2419434
0.222222222	249.9931488	346.6780701
0.225	244.4782562	347
0.227777778	241.1499939	346.2749939
0.230555556	233.875	346.75
0.236111111	236.736557	348.5107422
0.238888889	244.2340393	343.872345
0.241666667	246	339.5
0.25	252	341.5
0.252777778	259.7410583	343.0758972
0.255555556	264.1666565	342.8333435
0.258333333	268	341
0.261111111	265	333.5
0.275	257.770752	322.7635498
0.277777778	253.5	319
0.280555556	236.7857132	305.5
0.283333333	232.7163467	311.2884674
0.294444444	232	308.5
0.3	229.5	311
0.305555556	225.0684967	322.8835754
0.308333333	227.5	326.5
0.319444444	235.1584473	336.5769501
0.322222222	247.0741272	343.3436584
0.325	253.3125	344.6875
0.341666667	257.6591797	344.9820557
0.344444444	259.6891785	347.3108215
0.35	264	352
0.352777778	270.8453979	359.8355408
0.355555556	279.078949	356
0.358333333	284	353
0.361111111	290.5	343
0.369444444	297.5	339.5
0.372222222	298.7010193	336.1752625
0.375	303.5	336
0.386111111	305.421051	337
0.388888889	312.6929932	331.1140442
0.391666667	312	321
0.4	304.5	311.6785736
0.402777778	299.23172	308.23172
0.408333333	292.8988647	304.4775391
0.436111111	280.75	304
0.444444444	279.4090881	309.3181763
0.45	285	333.9464417
0.452777778	285.6666565	338
0.455555556	287	338
0.461111111	286.5	340.5
0.463888889	281	345.4166565
0.466666667	275	348.5
0.469444444	274.3809509	354
0.472222222	264	352
0.475	257.5	351.5
0.483333333	246.5	347.5
0.486111111	235.25	332.25
0.488888889	231.5	329.5
0.522222222	228.1170197	323.8191528
0.527777778	229	320.5
0.536111111	236	300.5
0.538888889	243	296.5
0.541666667	251.2081909	294.0089111
0.544444444	257.5	300
0.55	266.54776	311.766861
0.552777778	271.5	325.4615479
0.558333333	275	339.7954407
0.561111111	275.1422424	347.0775757
0.563888889	274.239502	354.2983093
0.566666667	279.5	355.1875
0.572222222	283.1305237	354.2322083
0.575	287.5	359.5
0.577777778	291.2142944	362.2142944
0.580555556	301.3863525	358.5227356
0.583333333	311	358
0.586111111	317.4367065	358.2088623
0.588888889	322.2674561	355.7325439
0.602777778	324	347
0.611111111	322.0522461	343.8880615
0.613888889	318.5	342
0.616666667	322	339
0.619444444	324.9358826	343.4743652
0.622222222	327	344
0.625	330	349
0.627777778	335	354.5
0.630555556	344	363.5
0.633333333	353.7468567	362.3870239
0.636111111	361.6000061	364
0.655555556	367.34375	365
0.658333333	370.944458	360.4166565
0.669444444	371.6745911	359.4841309
0.672222222	377.5	356.5
0.683333333	395.6255493	343.0874329
0.686111111	398.6111145	345.3888855
0.688888889	398.9705811	345.5392151
0.694444444	407	352.5
0.697222222	414.2307739	354.5384521
0.7	415.5	360.5
0.702777778	418	367.5
0.705555556	420.3701172	375.1536865
0.708333333	423.1428528	396.2857056
0.716666667	423.7058716	397.8088379
0.719444444	424	397.5
0.722222222	426.0263062	398.3421021
0.725	427.1170349	400.3085022
0.766666667	451.5217285	403.9565125
0.772222222	451.5	402
0.783333333	449.8926392	395.2484741
0.786111111	446.0609741	392.8780518
0.791666667	349.6388855	460.1111145
0.8	445.884613	388.5
0.802777778	442.0499878	385.75
0.805555556	439	387.5
0.808333333	433.3991089	386.8916931
0.811111111	432	384
0.816666667	430.5	380
0.819444444	435.4515991	376.7257996
0.825	441	381.4615479
0.827777778	442.5487671	384.8902588
0.833333333	439	395.5
0.836111111	435.5	404.7000122
0.838888889	440.5	410
0.844444444	451.6578979	424.6315918
0.847222222	459.5	425.5
0.85	459.5	423
0.852777778	462	418.5
0.855555556	453.5	411
0.858333333	441.9545593	409.0454407
0.861111111	436	411.5
0.875	441.4736938	431.9473572
0.877777778	446	423.5
0.891666667	450	423.5
0.894444444	448	431.5
0.9	446.6456299	423.0631104
0.908333333	443.5	414
0.916666667	434	407
0.922222222	449.3082275	409.9794617
0.927777778	454.5	410.5
0.933333333	451.5	409.5
0.936111111	441.3877563	412.9438782
0.938888889	431.5	414
0.944444444	432	410.5
0.952777778	439.4852905	423.1323547
0.955555556	435	422
0.958333333	425.4180298	416.9590149
0.972222222	423.5	402.5
0.975	421	398
0.977777778	421.5212708	395.9680786
0.983333333	409	404
1.05	388.5	417
1.052777778	390.419342	419.7419434
1.055555556	388.5400085	414.6600037
1.058333333	390.2521973	412.1017761
1.061111111	387.4324341	408.8108215
1.063888889	382.5	406
1.069444444	378.2727356	399.2727356
1.072222222	384	393.5
1.075	386.9705811	387.4411621
1.077777778	389	381
1.083333333	388.4375	372.28125
1.086111111	385.5	369
1.094444444	379.2142944	377.7380981
1.097222222	373	386.134613
1.130555556	379.9801941	387.2079163
1.133333333	383.283783	385.716217
1.136111111	389.6111145	380.6111145
1.138888889	394.5	375
1.141666667	399.2549744	375.9304504
1.144444444	396.4043579	380.2391357
1.15	390.2164307	388.2015076
1.152777778	388.5	398
1.155555556	390.025177	403.0108032
1.158333333	397	408
1.161111111	403.5	409
1.166666667	406	410.5
1.169444444	411.6666565	414.6111145
1.172222222	415.5	415
1.188888889	407.7021179	413.3191528
1.191666667	401.8571472	418.7857056
1.202777778	401	426
1.252777778	397.8999939	430.1000061
1.255555556	399	429.5
1.258333333	401.46875	432.875
1.263888889	404.1290283	438.6451721
1.272222222	411.5	450.5
1.275	416	453
1.302777778	423.5	459.5
1.305555556	424	460.5
1.308333333	428.6401978	465.8095093
1.311111111	432	471
1.313888889	436	473.5
1.316666667	441.5	474.5
1.327777778	456.3260803	476
1.336111111	475.5	468
1.341666667	477.9957275	460.9273376
1.344444444	473.5	456
1.347222222	469.7790833	445.7092896
1.35	465.163208	441.676178
1.355555556	455.5	439.5
1.358333333	444.5	433.25
1.361111111	431.2113953	434.0302124
1.372222222	419.8207092	438.5553894
1.375	409.7061157	439.4541931
1.377777778	399	444
1.383333333	388	451
1.386111111	380.23172	459.76828
1.388888889	376	468
1.391666667	372.0285034	473.6191711
1.394444444	364	484.1956482
1.397222222	366.1422424	491.0775757
1.4	363	498.5
1.402777778	359.9936829	510.2848206
1.408333333	364.0537109	519.7562256
1.411111111	361.3549194	525.1942749
1.419444444	369	532
1.422222222	374.7857056	539.7857056
1.425	379.5	546
1.430555556	390.5	553.5
1.433333333	398.8596191	559.3955688
1.436111111	403	567
1.469444444	406.5	576
1.472222222	401.1951294	578.0975342
1.483333333	389.6803284	576.0901489
1.486111111	384.4500122	576
1.488888889	369.6818237	578.4091187
1.491666667	362.6978149	581.335144
1.494444444	354.5	580.5
1.519444444	335.1074829	582.817749
1.522222222	334.6904907	580.8809814
1.527777778	334.8881531	578.7894897
1.530555556	330.5	576.5
1.533333333	323.3235168	580.3235474
1.538888889	316.0442505	580.2610474
1.541666667	306.2749939	578.8175049
1.544444444	296	581
1.547222222	283.7696533	580.6460571
1.55	269.3518372	580
1.552777778	260	580
1.563888889	246.8157959	586.2368164
1.575	241	589.5
1.577777778	231.7839966	594.2059937
1.580555556	219	593
1.583333333	208.5	593
1.586111111	200	598
1.588888889	194.0493011	600.6337891
1.6	190	603.5
1.602777778	190.0454559	609.0454712
1.627777778	199.077774	654.611084
1.686111111	351.5	672.5
1.688888889	360.2627258	667.8220215
1.727777778	369.5	625.6481323
1.736111111	368.4545593	620
1.738888889	368.5	608.5
1.741666667	369.4304199	591.763916
1.744444444	370	579.222229
1.747222222	373.5245972	571.942627
1.75	375.5	562
1.752777778	377.5	547
1.755555556	384.5847473	539.5678101
1.758333333	387.353302	528.8814087
1.761111111	392	515
1.763888889	398	502
1.766666667	402.2157288	489.8426514
1.769444444	408	481
1.772222222	413.6000061	465.3999939
1.777777778	427.6428528	456.8214417
1.780555556	435.25	444.75
1.783333333	449	438.5
1.811111111	459.6749878	432
1.861111111	466.8636475	435.5
1.866666667	465.2391357	437.1739197
1.883333333	468.5	440
1.888888889	467.0301208	444.5241089
1.891666667	470.625	445.375
1.902777778	473.6636353	456.5181885
1.905555556	475.3009644	460.1941833
1.911111111	473.5591125	469.9729004
1.916666667	472.2349548	493.0903625
1.919444444	469.5	501
1.930555556	472.5	497.3571472
1.933333333	470.5	487.5
1.936111111	468	480
1.938888889	461.5	482.5
1.941666667	456.5	491.5
1.944444444	456.5	498
1.947222222	462.4567871	506.4876404
1.95	469.3985596	507.7463684
1.952777778	473	504.5
1.955555556	469	496.5
1.958333333	460.4081726	496.6481476
1.961111111	454.1061707	506.7260132
1.963888889	460.5	518.5
1.966666667	466.1683655	515.1377563
1.969444444	469.5	512.5
1.983333333	357.7692261	523.9423218
1.986111111	463.5	515.4130249
1.988888889	463.5	515.5
1.994444444	357.8999939	529.5499878
2.002777778	357.1853485	520.6362
2.011111111	351.9615326	524.4543152
2.025	455	521
2.027777778	459.5	515
2.038888889	468.1740112	512.2709351
2.041666667	470	519.1818237
2.044444444	465.6290283	528.3064575
2.047222222	464.6451721	533.5161133
2.052777778	467.5	543.5
2.066666667	468	541
2.069444444	466.9782715	538.3695679
2.072222222	459	532.5
2.075	453.5	528
2.086111111	469.9249878	521.4874878
2.088888889	468.5	530.5
2.091666667	463	536.5
2.1	465.5	543
2.102777778	470.1797791	540.213501
2.108333333	471.3399963	535.3400269
2.111111111	469	530.5
2.113888889	462	525
2.122222222	463.5	517
2.125	472	516
2.127777778	363.3681641	520.2698975
2.133333333	360.3386688	521.2253723
2.144444444	356.8274841	526.5944214
2.152777778	349.2171097	521.0843811
2.155555556	441	516
2.158333333	433.7380981	514.2619019
2.161111111	341.9101944	520.9344788
2.291666667	429.5	517
2.297222222	431.3214417	516.4107056
2.302777778	432	513.5
2.311111111	423	514
2.313888889	419.351532	512.085144
2.316666667	415.5	507.5
2.322222222	414.5	502.5
2.325	415.2649841	502.320282
2.327777778	408.1164246	500.253418
2.333333333	402.5	502
2.336111111	399	500
2.338888889	396.2575684	496.7424316
2.352777778	403.5869446	485.0652161
2.355555556	406.2424316	478.2727356
2.358333333	414.3395081	473.1337585
2.361111111	422	468.8333435
2.369444444	437.3333435	466
2.372222222	443.6785583	464.4107056
2.377777778	461.4729614	460.2567444
2.386111111	469.8181763	461.9090881
2.388888889	469.8947449	464
2.391666667	468.6595764	468.3191528
2.394444444	470.5	470
2.4	468.9230652	485.0576782
2.408333333	466.564209	486.1146851
2.416666667	453	490.5
2.419444444	451	484.5
2.427777778	466.6428528	475.0714417
2.430555556	470	473
2.433333333	471.5	465.5
2.436111111	466.8157959	459.0526428
2.438888889	468	454.5
2.441666667	460	448.8684082
2.444444444	460.2913818	445.1330872
2.447222222	461	441
2.45	454.7533264	433.3800049
2.452777778	451.5	433.5
2.455555556	443.972229	441.8888855
2.461111111	443	444
2.475	447	452
2.483333333	352.6068497	481.6988983
2.486111111	353.4075623	482.3746643
2.491666667	351.9797287	485.1959534
2.494444444	351.46698	492.6179199
2.502777778	347.8392868	484.0446472
2.508333333	437.258606	448.258606
2.511111111	347.7089539	487.4029846
2.519444444	444	463.5
2.588888889	441.2727356	492.2424316
2.591666667	343.3804321	511.8369598
2.594444444	341.3523178	513.1704865
2.6	341.3533783	514.0159302
2.611111111	342.4127502	505.389267
2.613888889	434.5	471.5
2.616666667	434.0057373	464.0632324
2.619444444	342.8300018	490.5700073
2.622222222	342.5	482.5099945
2.625	342.25	481.25
2.633333333	443.9838562	402.0161438
2.636111111	348.2729874	460.7557373
2.644444444	450.057373	395.3524475
2.655555556	457.7378082	414.7804871
2.658333333	461.7962952	426.222229
2.666666667	460	435.5
2.669444444	460.5	447.4032288
2.672222222	455	455
2.677777778	449.5	463
2.686111111	448.3960266	454.8861389
2.688888889	447	461.5
2.691666667	440.6428528	467.1785583
2.694444444	435.419342	469.7742004
2.697222222	428.368866	468.3524475
2.7	428	472.5
2.705555556	424.6330261	472.724762
2.708333333	420	479
2.711111111	416.5	475.5
2.713888889	416.9368896	471.4029236
2.716666667	416.1355286	464.9112244
2.727777778	418.4178162	452.1780701
2.730555556	425.5	441
2.733333333	429.375	438.5
2.75	455	427.5
2.752777778	460.2916565	428.2916565
2.761111111	462.3742371	441.8790894
2.775	462.5	458
2.777777778	463.0327759	455.5082092
2.786111111	464.5	451.5
2.788888889	465	440.5
2.791666667	466.305542	431.6111145
2.802777778	451	416
2.805555556	442.5	408
2.825	431	389
2.827777778	430.9500122	382.8999939
2.833333333	431.3955994	381.7527466
2.841666667	437	382.5
2.844444444	443.6898804	382.7025452
2.85	448.127655	390.4521179
2.855555556	446.5	400
2.858333333	444.0714417	407.5
2.861111111	439.5	417.5
2.869444444	428.0294189	431.4411621
2.872222222	421	438.5
2.875	415.5	444
2.877777778	407.7391357	449.5434875
2.880555556	396.5	449.5
2.886111111	387.6428528	451.6428528
2.888888889	378	450.5
2.891666667	370	441
2.894444444	366.2477417	438.4459534
2.897222222	361.1601868	436.3640747
2.9	355.5263062	428.5263062
2.902777778	351.5	423.5
2.905555556	300.7328186	474.885498
2.908333333	348.7702637	420.7702637
2.911111111	339	420
2.913888889	331.7950745	413.7213135
2.916666667	325.4285583	413.5
2.919444444	322	414.5
2.922222222	313.9329834	410.3350525
2.925	311.240387	404.8076782
2.930555556	306.5689697	394.0172424
2.933333333	308	384
2.936111111	279.2132568	449.2610168
2.938888889	281.2719269	444.3903503
2.941666667	309.5	352
2.944444444	284.0581741	435.9135132
2.95	322.5879211	335.740387
2.955555556	294.965683	421.5860138
2.961111111	342.921051	313.5
2.963888889	347.2674561	306.7325439
2.966666667	352	297
2.969444444	304.25	406.8709717
2.972222222	356	277.5
2.975	352	276.5
3.005555556	351.7142944	275.8571472
3.013888889	350.7533264	277.6199951
3.019444444	356.2842407	283.1846619
3.022222222	357	280.5
3.025	360	284.5
3.027777778	370.5	295
3.033333333	375.4871826	303.3076782
3.036111111	383.5	318.5
3.044444444	395	331.5
3.047222222	405.1412048	340.7129517
3.05	412.5	341
3.052777778	416.5	351.5
3.055555556	429	365.4444427
3.058333333	435.4776001	378.4179077
3.061111111	437.487793	380.9268188
3.063888889	440.5	385.5
3.066666667	442	400
3.069444444	445.9225464	411.8450623
3.072222222	449.5	427.5540466
3.075	447	440.5
3.077777778	451	454
3.083333333	459.625	470.96875
3.086111111	471.884613	481.884613
3.088888889	475.716217	491.716217
3.091666667	484.5	496
3.097222222	497.5185242	500
3.1	505.4655151	503.1551819
3.102777778	506.5	505.5
3.105555556	509	507.1428528
3.116666667	509.3101196	511.5379639
3.161111111	509.9942627	516.1436768
3.163888889	508.9069824	517.1046753
3.166666667	505.2181091	519.5570679
3.172222222	500.4055176	525.4330444
3.175	498	534
3.177777778	492	546
3.180555556	485.5	557
3.183333333	481	563.5
3.186111111	475.5	569.5
3.188888889	467	571.5
3.191666667	461	574
3.194444444	454.6481628	574.5
3.2	441.5	575
3.202777778	434.0870361	584.7116089
3.208333333	423.7142944	584.1428833
3.247222222	399.5	592.5
3.25	393.4717407	589.2062378
3.252777778	385.5	590.5
3.255555556	381.4056702	590.6320801
3.258333333	384.0909119	586.8636475
3.261111111	392.5	587
3.269444444	412.5	579
3.333333333	431.5	598
3.336111111	435.4562073	604.427002
3.341666667	443.5	605.7727051
3.344444444	443.8224182	601.5233765
3.352777778	442.8478394	598.5
3.355555556	445.1111145	597
3.372222222	446.5	595
3.458333333	441.1478882	601.6972046
3.461111111	441	603
3.475	431	604
3.491666667	402.9782715	597
3.494444444	397.1951904	595.5958862
3.497222222	395.0217285	591.5
3.5	388.1842041	588.4122925
3.502777778	386.5	586.5
3.505555556	385	583.5
3.516666667	386.9818726	582.5621948
3.519444444	383.5588379	584.5
3.522222222	384.4159241	585.1062012
3.525	382.3167419	584.8426514
3.538888889	382.150238	582.7645874
3.544444444	379.5	580
3.555555556	379.5	571.3571167
3.558333333	379.3765564	567.9938354
3.561111111	381.9622498	560.2264404
3.566666667	383.0157776	546.3052368
3.569444444	379.1645508	538.7076416
3.577777778	375.5	535
3.591666667	369.7857056	526.0714111
3.605555556	362.8505249	523.0670166
3.619444444	359.5	515.5
3.622222222	355.5	507.5
3.625	347.421051	500.421051
3.627777778	346.789093	492.0497742
3.630555556	344.1384888	490.0117493
3.633333333	338.1282043	485.0961609
3.636111111	335.5	483
3.638888889	327	485
3.641666667	317.5	488
3.644444444	308.5	493
3.647222222	304.125	497.25
3.65	292.5	502
3.652777778	289.5	508
3.655555556	284.5263062	513.4736938
3.658333333	277	528
3.661111111	270.5	531.5
3.663888889	264	537
3.666666667	251.1295013	540.9676514
3.669444444	239.5	545
3.672222222	238.3300705	541.9546204
3.675	230.733902	551.2832642
3.677777778	219.4347839	555.543457
3.683333333	202.5	569.5
3.686111111	195.7799988	580.6599731
3.688888889	183.8990784	590.5687866
3.7	177	622
3.744444444	188.5	664
3.772222222	220.3461609	624.6538696
3.775	217.7272797	615.1591187
3.777777778	210.3518524	609.3518677
3.780555556	206.5	603.5
3.783333333	200.2254944	593.2254639
3.786111111	189.5	584.5
3.788888889	185.74263	573.6672363
3.8	184.5	571.0217285
3.802777778	180.7149506	563.2102661
3.805555556	179.375	562.375
3.808333333	179.1923065	562.8846436
3.811111111	175.9653473	556.6881104
3.816666667	169.6754456	548.8508911
3.819444444	160.4620209	540.3354492
3.822222222	153	535.5
3.825	142.5	531.5
3.836111111	137	526.5
3.841666667	134.5	523
3.844444444	130.5405426	522.4053955
3.861111111	122	515.5
3.872222222	115.7307663	512.6846313
3.902777778	111.6886177	539.776001
3.905555556	124.2755127	547.5903931
3.908333333	129	552.5
3.911111111	132.125	560.5
3.933333333	139.255661	565.6130981
3.936111111	143.8859711	567.324585
3.941666667	152.7456207	569.324585
3.944444444	160	573.5
3.947222222	168.4090881	573.5
3.95	174.9096375	573.2349243
3.952777778	186	574
3.955555556	193.1190491	577.7380981
3.958333333	201.5	576.5
3.961111111	212.0308685	573.2160645
3.963888889	218.5	569.5
3.966666667	226.5	560
3.969444444	231.5	551.9782715
3.972222222	233.8333282	542.5
3.975	233.910614	530.3016968
3.977777778	234	527.5
3.983333333	233.5	513
3.986111111	229	501.5
3.988888889	234.5053406	487.467926
3.991666667	230.5	477.5
3.994444444	227	463.5
3.997222222	223.0599976	458.3200073
4	219.5	454
4.002777778	211.5	444.5
4.005555556	200.5	434
4.008333333	194.7307739	429.1923218
4.011111111	190.0792389	428.3196716
4.013888889	184.5	420.5
4.016666667	169.6215668	415.9509888
4.019444444	157.5	409.5
4.022222222	149.5	401.5
4.027777778	139.5359344	394.0449219
4.030555556	129.2298393	383.1371002
4.033333333	120.5	373.5
4.044444444	114.5	374.2999878
4.055555556	123	359.5
4.058333333	124.1645584	355.3417664
4.061111111	128.3209534	348.1331787
4.066666667	145	337.5
4.072222222	153.7727203	330.2272644
4.075	162	325
4.077777778	170.9761963	323.8333435
4.080555556	175.5	319.5
4.083333333	182.3291473	315.4773865
4.086111111	193.5	308
4.088888889	205	307
4.091666667	209	304
4.094444444	210.5	304.5
4.097222222	217.5	303
4.1	221.5	293
4.102777778	231.5892792	282.3214417
4.105555556	235.7293549	280.1513672
4.108333333	240.2127686	275.0638428
4.111111111	244.5588226	275.2058716
4.119444444	246.6847839	275.2391357
4.133333333	245.578537	270.9555054
4.136111111	241.5	269.5
4.138888889	235.5	272.5
4.141666667	227.2674408	276.7325439
4.144444444	218	284
4.147222222	209.5	299
4.15	206.016861	303.20224
4.152777778	199.5	311.5
4.155555556	197	315.5
4.161111111	195.6382446	326.3940125
4.163888889	188.2967682	339.7580566
4.166666667	188.6764679	347.9411621
4.175	185	360.5
4.177777778	184	375.0645142
4.180555556	179.5	384
4.186111111	175.0862122	397.2930908
4.188888889	170.6904755	413.7380981
4.191666667	169.5	423.5
4.205555556	182.6923065	466.7307739
4.208333333	189.25	471
4.255555556	263.1875	508.90625
4.258333333	264.9622498	516.1886597
4.269444444	265	523
4.288888889	246.5	534.5
4.325	239.5	513.5
4.327777778	234.8953552	508.7907104
4.333333333	228.277771	503.6111145
4.377777778	239.5	559
4.383333333	259.3452759	563.7792358
4.386111111	264	566.5
4.388888889	278.5	565.5
4.391666667	283.5	566
4.4	301	562.5
4.402777778	308.5	563
4.408333333	314.5531921	568.1702271
4.416666667	316.5	589.5
4.427777778	313.5	614.5
4.438888889	324.140625	656.3515625
4.441666667	329.0882263	665
4.444444444	327	676.5
4.447222222	328	686.5
4.452777778	327.5	703.5
4.455555556	320.9084473	715.6831055
4.458333333	318.7658081	721.9367065
4.461111111	314.5	724.5
4.463888889	307.0065002	721.0324707
4.466666667	297.5	721.5
4.469444444	287	720
4.472222222	280.8703613	721
4.475	274	716.5
4.483333333	249.722229	701
4.486111111	243	696.333313
4.488888889	242	695.5
4.491666667	233.5	690.5
4.494444444	217.5	683
4.497222222	208.8168945	676.74646
4.5	203.836441	674.9237061
4.502777778	199.5301971	668.5134277
4.505555556	191	663
4.508333333	180.5	654.5
4.511111111	170.7340393	642.7340698
4.516666667	154	631
4.519444444	149.5	627.5
4.522222222	139.5	620
4.525	127.5	616
4.527777778	112.2692337	620.8076782
4.541666667	99.5	625.7142944
4.544444444	93.08620453	618.2930908
4.547222222	92	611
4.55	87.5	599.5
4.552777778	87	588.140625
4.555555556	91.5	575.5
4.558333333	98.40000153	574.2000122
4.561111111	107.5	577.5
4.566666667	107.7679749	598.6045532
4.572222222	105.5	591.5
4.575	108	579.5
4.588888889	136.5794678	559.6523438
4.591666667	138.1499939	558
4.594444444	139.6439056	551.9870605
4.605555556	131.9390259	549.8658447
4.608333333	118.4241066	553.0859375
4.611111111	104.0994606	561.0403137
4.702777778	203.5	616
4.705555556	211.7867584	615.2977905
4.708333333	213.4782562	614.7825928
4.711111111	215.5	617
4.716666667	220.6259613	613.2595215
4.719444444	228	609
4.722222222	233	603
4.727777778	243.1910095	597.4157104
4.730555556	251	593
4.733333333	253.7236786	582.6842041
4.736111111	264	577.5
4.738888889	270.2755127	576.744873
4.741666667	286.5	575.5
4.744444444	294.3347168	570.5413208
4.761111111	300.9615479	563.5
4.772222222	308.2177124	562.2597656
4.775	313.5	558.5
4.777777778	315.4188385	555.2694702
4.780555556	312.4508057	547.204895
4.783333333	316.5	539.5
4.791666667	316.4807739	534.7884521
4.794444444	315.7089539	531.2462769
4.797222222	315.5	525
4.8	322	518
4.802777778	323.5	510.5
4.805555556	334.5	497.5
4.808333333	342	484.5
4.811111111	344	475.4482727
4.872222222	343	459.5
4.875	342	460.5
4.877777778	342.5	455.5869446
4.880555556	342	448
4.888888889	346.9050598	439.4873352
4.891666667	349.5	430.5
4.894444444	351	415
4.897222222	348	404.5
4.9	345.5	399
4.905555556	344.5	389
4.911111111	340.8269348	380.5769348
4.913888889	337.5	379
4.916666667	331	378
4.922222222	319	371.5
4.925	306	371.5
4.927777778	298.831543	369.9812927
4.930555556	295.1666565	369.5
4.933333333	292.5952454	373
4.938888889	285.5	369.5
4.941666667	278.4382019	362.6629333
4.944444444	265.8363953	355.7415771
4.947222222	258.5	347
4.95	257.078186	343.6611328
4.952777778	253.6815948	339.9624634
4.955555556	250.3261871	332.4768524
4.958333333	249.4250031	322.6749878
4.961111111	244.2333374	310
4.969444444	244.2605591	298.3168945
4.972222222	240.5	291
5	238.5833282	280.5
5.002777778	237	291.3260803
5.005555556	233	292.5
5.008333333	231.5	300
5.011111111	228	304.5
5.013888889	228.3059692	317.8880615
5.016666667	222.5502472	328.716095
5.019444444	222.5140839	335.4577332
5.022222222	222.5	339.2826233
5.025	221.7971954	349.8426514
5.027777778	215	360.5
5.030555556	212.3486176	375.5596313
5.033333333	207.5	384.5
5.036111111	204.3059692	392.8880615
5.038888889	204.5	411.4230652
5.041666667	200.6971817	427.9612732
5.044444444	199.0217438	444.8912964
5.047222222	203.5	455.5967712
5.05	203	463
5.055555556	203.5	470
5.058333333	215.6702118	480.6702271
5.061111111	223.5	488.8333435
5.063888889	235.1650696	492.2990417
5.066666667	241.70755	498.4622498
5.069444444	251	499.5
5.072222222	263.5	500.5
5.075	275	505.5
5.077777778	288.5	508
5.080555556	300.5	511.5
5.083333333	312.4264832	513.2132568
5.086111111	321.5625	515.125
5.088888889	331	511.5
5.091666667	339	510.5
5.094444444	344.8105774	502.5409546
5.097222222	350.241394	492.5172424
5.1	348	481
5.102777778	350.6131287	474.2556458
5.105555556	354	467.25
5.108333333	349.5	454.5
5.111111111	341.5762634	443.4463196
5.113888889	339	432.5
5.116666667	332	429.5
5.119444444	326.8333435	421.9166565
5.122222222	318	416
5.125	308.5	406.5
5.127777778	295	401.5
5.130555556	282	393
5.133333333	275.4205017	391.4163208
5.136111111	270.5	386.5
5.138888889	257.5	379.5
5.141666667	247.5	367.5
5.144444444	233.6842041	361.3421021
5.147222222	225	358.5
5.15	215.5	347.5
5.152777778	206	340
5.158333333	196.5	336.5
5.161111111	183	336
5.163888889	172.4154968	331.6831055
5.166666667	166	334.5
5.183333333	165.1875	334.8125
5.191666667	165.5	336.3947449
5.194444444	160.5	337.5
5.197222222	159	339.5
5.2	159.0444489	342.2666626
5.202777778	157.5	343.2142944
5.211111111	155.5	339.5
5.222222222	152.5	340.5
5.233333333	150.5	337.5
5.275	138.5	347.5
5.277777778	137	356.5
5.280555556	131.5	364.5
5.283333333	124.4565201	373.8260803
5.286111111	119.5	387.5
5.291666667	113.5	402
5.308333333	111.2615891	426.3344421
5.333333333	124.1818161	433
5.338888889	133.9026031	430.8246765
5.35	136.7064209	427.7339478
5.352777778	145.41716	423.8402405
5.355555556	155.5	422
5.358333333	160.1818237	420.7727356
5.366666667	173.0806427	423.3602295
5.369444444	188.5	426
5.383333333	201.5	433.5
5.386111111	208	439.5
5.388888889	216.5	445.5
5.391666667	225.9528351	444.8867798
5.394444444	231.8560028	449.0159912
5.397222222	242	449
5.4	251.016861	448.882019
5.402777778	257	446
5.405555556	266.1771545	443.7677307
5.408333333	277.5	443
5.413888889	291.5	441.5
5.416666667	301.2999878	437.2999878
5.419444444	311.2435913	432.7564087
5.422222222	318.5379639	427.3354492
5.425	327.5	419.5
5.452777778	337	410.6578979
5.455555556	336.875	407.125
5.458333333	342.2425842	406.5396118
5.461111111	343.5	404.5
5.463888889	349	395.5
5.466666667	349.2930908	384.2241516
5.469444444	352.2090759	376.4272766
5.472222222	354.5	368.5
5.475	352.5	358.5
5.477777778	350.246582	358.4041138
5.488888889	342.3636475	362.9090881
5.491666667	339.5	368.5
5.494444444	331.5	382
5.497222222	324.2279663	391.6688538
5.5	323	407.5
5.502777778	321	420.5
5.505555556	316.5	427.5
5.511111111	310.1856995	427.7122498
5.513888889	307	418.5
5.516666667	300	410.5
5.519444444	298.5	410.5
5.522222222	296	407
5.525	291.3634338	409.8435974
5.527777778	283.8666687	417.6000061
5.530555556	279.2757874	429.8049316
5.533333333	275	432.5
5.536111111	274.3513489	431.6756897
5.538888889	270.1585388	426.7926941
5.541666667	266.8984375	420.9453125
5.544444444	264	417.5
5.547222222	257.3243103	417.216217
5.55	250	421.5
5.552777778	244	422
5.555555556	239	425
5.558333333	230.8754883	425.0138245
5.561111111	223.5803986	426.4899597
5.563888889	214.1428528	428
5.566666667	202.5	429.5
5.569444444	194.3275909	428.9827576
5.572222222	185.5172424	430.5517273
5.575	175.3701935	433.052887
5.577777778	159.131012	431.7192383
5.580555556	151	431.5
5.583333333	137	428
5.586111111	129.3606262	423.2526245
5.591666667	111.8426971	422.8230286
5.594444444	103.6538467	419.8076782
5.597222222	99	421
5.6	91	424
5.602777778	84	429
5.605555556	80.86551666	439.8068848
5.608333333	80.5	449.0714417
5.611111111	79	459.5
5.613888889	78.5	471.8999939
5.616666667	82	479.5
5.619444444	86.73529053	491.5
5.622222222	94	499.5
5.627777778	99	504.5
5.630555556	105.5	508
5.633333333	115.5	512.5
5.636111111	127	512.5
5.638888889	134	507
5.644444444	147.2106934	505.4811401
5.65	161.5	494
5.652777778	171.625	487.875
5.655555556	175	478.5
5.669444444	185.6081085	442.3648682
5.672222222	184	432
5.677777778	183.2586212	421.258606
5.680555556	179.7819824	413.9767456
5.683333333	176.8333282	404.5
5.691666667	173	397.5
5.694444444	170.6818237	383.5909119
5.697222222	166.7664337	367.8979187
5.7	166.5487823	357.1097412
5.705555556	166	353
5.708333333	167	342.5
5.711111111	164	329.4285583
5.713888889	166	315
5.716666667	169.5	307
5.719444444	168	303
5.722222222	174.9817047	298.3993835
5.725	184	298
5.727777778	197.7857132	301.5535736
5.730555556	210	313
5.733333333	216	321
5.736111111	217.5	330.5
5.738888889	211.5	339.5
5.741666667	205.5	347.5
5.744444444	194.4242096	349.3044128
5.747222222	184	348
5.75	173.5	340
5.752777778	168.6159363	331.8478394
5.755555556	168.3000031	328.2999878
5.758333333	176.6764679	323.8529358
5.761111111	177.514122	324.1031036
5.766666667	196	331
5.822222222	213.5	339
5.825	213.5	343
5.836111111	214.8571472	349.8571472
5.838888889	213.5	354.4500122
5.841666667	213	359.134613
5.844444444	211.431366	363.8431396
5.847222222	209.0714264	367.0714417
5.85	205.190567	370.3792419
5.852777778	198.351532	370.914856
5.855555556	186.5	374
5.858333333	177.8947296	373
5.861111111	174	374.5
5.863888889	166.2446747	377.9255371
5.866666667	152.5	384.5
5.869444444	143.5	388.5
5.883333333	142.662796	392.1278992
5.9	156	397.5
5.902777778	163.5	404
5.905555556	167.25	410.5
5.908333333	164.5	415
5.911111111	157.5	415
5.913888889	154.722229	413.6111145
5.916666667	148.5	412.5
5.919444444	140.078949	413.3070068
5.925	133.5	407.5
5.927777778	120.5	402
5.930555556	106.5	399.5
5.938888889	101.0152664	400.8244324
5.941666667	98.58107758	404.8378296
5.947222222	101.0749969	409
5.95	112.6730766	411.4980774
5.952777778	124.1140366	415.3070068
5.955555556	133.1000061	419.1666565
5.963888889	135	418.5
5.972222222	115.7721519	400.9525299
5.975	106.6451645	395.2257996
5.977777778	105.5	397.625
5.983333333	101.5	408.5
5.988888889	102.6875	424
5.991666667	111	431.5
6.027777778	123	435.5
6.030555556	127.5	429.5
6.033333333	131.0949402	418.5063171
6.036111111	135.4719086	418.2471924
6.038888889	131	412
6.044444444	120.0550842	404.4067688
6.058333333	108.078949	396.4473572
6.072222222	109.9411774	385.8014832
6.075	109.4714279	382.8028564
6.077777778	111.5	380.5
6.083333333	113.7142868	381.1428528
6.086111111	114.5	383.5
6.091666667	114.5555573	380.8333435
6.094444444	112	375.5
6.105555556	110	378
6.116666667	95.3181839	416
6.122222222	96.5	426.5
6.125	102.5	440
6.127777778	109	455.5
6.130555556	120.0517273	460.2758484
6.152777778	129.5	465.5
6.155555556	129	465.5
6.161111111	137	460
6.166666667	146	459.1521606
6.169444444	149.5093384	447.9672852
6.172222222	144.7514954	438.0089722
6.175	150	427
6.177777778	144.8064575	417.887085
6.180555556	149.5	403
6.205555556	149.7862396	387.2211914
6.219444444	150.5	380.5
6.244444444	166.4030609	349.4949036
6.247222222	167.5	335
6.25	171	329
6.252777778	176.5	321.5
6.255555556	183	318
6.261111111	195	314
6.263888889	198.5	314.5
6.266666667	211.5	323.1875
6.269444444	222	329
6.272222222	229.5	328.5
6.275	235.4324341	330.8108215
6.277777778	247.5	332
6.280555556	257.4482727	341.2069092
6.283333333	272.5	342
6.286111111	280.8912964	342.5
6.288888889	286.5	345
6.291666667	296.1569214	345.6459961
6.294444444	311.4013062	347.5098572
6.297222222	319.9640808	346.4226379
6.3	334	339
6.302777778	344	330
6.305555556	352.5	318.5
6.308333333	359.8616943	311.0319214
6.311111111	359.5	307.5
6.325	362.8076782	297.5
6.327777778	367.2200012	295.7799988
6.330555556	369.28125	295.46875
6.355555556	369.8333435	292.1666565
6.369444444	367.5	294.5
6.375	367	291
6.377777778	368.7826233	289.8912964
6.380555556	360.7702637	285.9594727
6.383333333	359	284.5
6.386111111	354.5	283
6.391666667	354.5	287
6.394444444	353.7307739	284.7307739
6.4	355.5	287.375
6.402777778	363.2619019	286.5
6.405555556	370.0296021	290.6588745
6.411111111	381.3108215	293.3108215
6.413888889	386	301
6.416666667	395.2352905	310.5882263
6.419444444	403.5	320
6.422222222	407.0714417	333.6428528
6.425	415	346
6.427777778	425	354
6.430555556	433.5	365.5
6.433333333	446.9476624	375.0111847
6.436111111	459	384.5
6.438888889	467	391
6.441666667	473.5	395
6.444444444	476.5	399
6.447222222	479.5	407
6.45	483	416
6.452777778	487.5	425
6.455555556	489.5	438
6.461111111	495.1428528	448.4285583
6.463888889	500.6980591	460.6947937
6.466666667	506.4772797	477.25
6.469444444	502	498.1309509
6.472222222	500.5	515
6.475	495.4756165	522.98172
6.477777778	495.5	535
6.480555556	491.1000061	536.7999878
6.483333333	489.1763	537.2630005
6.488888889	482	518
6.494444444	484.8814392	494.6649475
6.5	492.5	502
6.502777778	489.5	512
6.505555556	487.5	525
6.508333333	485.5	535.5
6.511111111	475.1764832	539.1764526
6.513888889	474.84375	541.4375
6.516666667	470.5	552
6.519444444	462	555
6.522222222	457	562.5
6.536111111	452.5	567.5
6.555555556	430	565
6.558333333	425.5097046	563.9223022
6.561111111	425	559
6.563888889	420.1697388	551.9556274
6.569444444	416	540.6190186
6.572222222	413.7406311	533.1845093
6.575	411.9927063	519.3513184
6.577777778	409.8877563	515.2755127
6.580555556	402	506
6.583333333	392.722229	494.722229
6.586111111	385	484.5
6.588888889	378.8023376	482.0116272
6.591666667	369.722229	476.5
6.594444444	360	480
6.844444444	357.5684204	478.5105286
6.852777778	352.6014404	473.6739197
6.855555556	351.5948792	476.5583801
6.866666667	353.5833435	475
6.869444444	352	474
6.908333333	357	474.5
6.95	370.5	461.3181763
6.955555556	375	461.5
6.963888889	376	455.5192261
6.969444444	376.5	449.5
6.975	379.4698486	446.8266296
6.980555556	377	444
6.983333333	382	441
6.988888889	380.3571472	443.6428528
6.994444444	382.4375	440.1875
6.997222222	385.5	444.5
7	382.5714417	448.0357056
7.002777778	381.9827576	451.1465454
7.033333333	380.6655579	455.7384033
7.036111111	381.1964417	453.3928528
7.038888889	380.7092896	449.9186096
7.041666667	382.5	449
7.047222222	386.5	446
7.05	389.5	446.2857056
7.063888889	398.5821838	451.746582
7.069444444	406	460
7.269444444	415.5	481
7.272222222	418.127655	487.2978821
7.275	409.3026276	482.3026276
7.277777778	402.277771	480.722229
7.288888889	395.1052551	476.8947449
7.291666667	389	483
7.294444444	383.5	490
7.297222222	379.2000122	496.1000061
7.3	380.555542	500.9111023
7.302777778	377	503
7.305555556	371.2916565	505.1979065
7.308333333	369	504
7.311111111	358	503.5
7.313888889	351.4052734	503.7736816
7.316666667	347.5	500.5
7.319444444	339.3398438	501.9092407
7.322222222	332.615387	504.5
7.325	323.6634521	504.259613
7.327777778	315.6764832	506.5588379
7.330555556	305.4655151	504.1551819
7.333333333	295	505.8928528
7.336111111	282	507
7.338888889	269.8244324	504.6373901
7.341666667	263.5	506.5
7.344444444	251.5	511
7.347222222	242	515
7.35	233	519
7.352777778	219.5	528.5
7.355555556	207.2297363	539.3687134
7.363888889	197	555
7.366666667	188	563
7.369444444	183.4699249	572.1654053
7.372222222	179	584
7.483333333	157.5	641
7.486111111	163	648
7.491666667	170.4594574	647.4053955
7.522222222	128.2083359	594.25
7.533333333	111.5	597.7857056
7.536111111	106.5	594.5
7.544444444	97.93395996	587.3302002
7.55	96.5	580
7.552777778	96	571
7.555555556	98	563.5
7.558333333	108.4285736	556.5714111
7.561111111	115.0636368	546.654541
7.577777778	114.5	523
7.586111111	113	518.5
7.588888889	112.5	525.5
7.602777778	126.552887	548.7596436
7.605555556	134.9574432	547.6808472
7.611111111	142	537.5
7.619444444	144.25	522
7.622222222	150.5	520
7.625	151.4642868	505.5
7.627777778	156	489
7.630555556	160	480
7.633333333	163	467.7142944
7.636111111	156.6940308	453.8880615
7.638888889	152.0555573	440.3148193
7.644444444	143	426
7.647222222	141	420.2727356
7.652777778	117.5	406.5
7.655555556	107	403
7.658333333	99.1046524	399.2674561
7.666666667	94	406.5
7.669444444	91.05974579	414.5817566
7.672222222	87	427
7.675	89.22357941	438.1829224
7.677777778	96	448
7.686111111	115	468
7.688888889	127	471
7.691666667	138.5	472.5
7.694444444	147.5	473
7.711111111	148.0454559	469.7727356
7.716666667	155.5975647	466.8536682
7.719444444	160.2443542	469.0488586
7.722222222	166.5	475
7.725	168.0254211	476.1779785
7.727777778	173.3326721	476.2649536
7.733333333	171.5	481.5
7.736111111	180.144928	482.1497498
7.738888889	181.8270111	482.4289246
7.741666667	190	481.5
7.744444444	199.5957489	481.4840393
7.747222222	208	481.5
7.75	216	480.5
7.752777778	221.7989655	479.3453674
7.755555556	232.5	479.5
7.758333333	242.5204926	475.2336121
7.761111111	253	476
7.763888889	262.9827576	471.3390808
7.766666667	270.788147	466.6525574
7.769444444	276.2867737	460.1306458
7.772222222	280.8729095	448.6973114
7.775	283	438.5
7.777777778	281.5	424
7.780555556	276.3782654	414.013031
7.783333333	273.3495178	410.4368896
7.786111111	269.5	406.5
7.788888889	261.901001	397.5406189
7.791666667	252.5	391
7.794444444	239	384.5
7.797222222	229.1026459	382.3410645
7.8	216.5	386
7.802777778	206	382.5
7.805555556	196.7916718	388.5
7.808333333	186.2916718	386.5833435
7.811111111	178.8780518	390.0609741
7.813888889	174.4166718	386.9166565
7.816666667	163.5	389
7.819444444	146.8999939	391.3999939
7.822222222	133.5	396.5
7.825	117.6627579	402.2234955
7.827777778	106.5	414
7.830555556	98.77272797	424
7.833333333	91.88461304	427.884613
7.838888889	93	423.5
7.841666667	93.5	412
7.844444444	93	404
7.847222222	89.5	410.5
7.85	81.33333588	415.3333435
7.852777778	79.64325714	420.2078552
7.855555556	75	423.5
7.858333333	80.02381134	437.7976227
7.861111111	82	455
7.866666667	96.11309433	463.7380981
7.875	115.5	473
7.877777778	118	475.5
7.883333333	115	478.5
7.886111111	105.4117661	487.3823547
7.936111111	84.06497192	459.4887085
7.941666667	87.79707336	450.6673584
7.944444444	89.647995	444.9460754
7.952777778	100.4807663	438
7.958333333	121.6610184	436.0423737
7.961111111	134.4516144	432.9677429
7.963888889	142	437.5
7.966666667	154	435
7.972222222	162	435.5
7.975	174.8684235	439.7105408
7.977777778	183.3446808	439.2493286
7.980555556	191	432
7.986111111	200	432
7.988888889	208	430.5
7.991666667	216	420
7.994444444	220.1198273	412.6156921
8.008333333	220	416
8.019444444	225.5	419
8.025	233	419
8.027777778	230.5	421.5
8.030555556	224.6344604	430.2983093
8.033333333	222.7857208	435.7857056
8.036111111	220.203125	439.09375
8.038888889	217	445.5
8.041666667	212	447.5
8.058333333	220	442
8.061111111	222.5	433.1666565
8.063888889	228	426.5
8.066666667	231.5	423.5
8.069444444	231.5	423.0454407
8.072222222	225.004425	427.1637268
8.075	216	430.5
8.077777778	210.2075043	429.5355835
8.083333333	203.5	431.5
8.091666667	201	433
8.094444444	196.3314667	427.0280762
8.097222222	193.0714264	427.7142944
8.1	188.5	426
8.102777778	184.1746063	418.7301636
8.105555556	185.2416992	417.5922546
8.111111111	189.2297363	412.7702637
8.113888889	195	404.5
8.116666667	198	397.5
8.125	200	389.5
8.127777778	200.5	378
8.130555556	197.6380157	367.8258057
8.133333333	192.6666718	361.6666565
8.136111111	191.3817139	360.1559143
8.138888889	186.1666718	353.4722137
8.141666667	175	344
8.144444444	169.9285736	335.2142944
8.147222222	163.277771	334.6388855
8.15	159.1521759	334.8478394
8.152777778	155.5	334.5
8.155555556	150	339
8.158333333	142.7763214	344.671051
8.161111111	137.5	349
8.163888889	132	356.5
8.166666667	123.5	369
8.169444444	116.5	383
8.172222222	107	394
8.175	105	410
8.177777778	102.5	419.3181763
8.180555556	104.0619278	432.1359558
8.183333333	106.5	448.7069092
8.186111111	109.5	462.5
8.188888889	113	468
8.191666667	117	474.5
8.194444444	127.5	480.5
8.197222222	135.5	489.5
8.2	147.4545441	489.5
8.202777778	151.3000031	490.8999939
8.205555556	165.5	489.5
8.208333333	181.75	489.25
8.211111111	193	482.5
8.213888889	206	479.5
8.216666667	213.1842041	474.0526428
8.219444444	218.4797516	473.066803
8.222222222	225.0555573	465.055542
8.225	236.5	456.5
8.227777778	239.5	443
8.230555556	247.5	430.5
8.233333333	249.2407379	419.5370483
8.236111111	251.5	414.5
8.238888889	249	399.5
8.244444444	246	390.5
8.247222222	248.4010925	386.6044006
8.255555556	246.0701294	383.798645
8.277777778	249.6721344	379.2950745
8.288888889	246.0233612	379.7336426
8.291666667	246.5	372
8.294444444	246.0495453	368.6531677
8.297222222	245.6875	362.9375
8.3	242.224884	357.1987
8.302777778	235.2880859	357.0099487
8.305555556	226	358
8.308333333	219.5	361
8.311111111	209.962616	365.9299011
8.313888889	198.8529358	364.3823547
8.316666667	192	371
8.319444444	182.5	384.5
8.322222222	171.5	399
8.325	167	408.5
8.327777778	160.6713257	412.1503601
8.338888889	162.3076935	411
8.344444444	160	411.6521606
8.355555556	159.5	407.5
8.358333333	160	403
8.361111111	160	401.5
8.363888889	162.662796	397.9837341
8.366666667	161.608429	402.7770996
8.369444444	165.7040863	404.2142944
8.372222222	161.2105255	404.0526428
8.375	155.9761963	406
8.377777778	152.5333405	400.5333252
8.383333333	143.2317047	394.5975647
8.386111111	140.6290283	387.6935425
8.388888889	139	379.5
8.391666667	139.6603699	368.20755
8.394444444	142	362.6666565
8.397222222	145	357.5
8.4	148	347.6739197
8.402777778	153.5	341
8.405555556	162.5	334.5
8.408333333	163.1981201	330.8396301
8.411111111	168.1290283	324.9354858
8.416666667	182	308.5
8.419444444	187.5	297
8.422222222	198	292
8.425	209	283
8.430555556	223.5	279.5
8.433333333	234.5	280
8.436111111	246.5	275.5
8.438888889	258.8563843	273.9574585
8.441666667	273.5	270
8.444444444	271.0142517	401.7940369
8.447222222	303.8225708	273
8.45	317.5	275.5
8.452777778	332	277.5
8.455555556	346	287
8.458333333	357.5	294
8.461111111	368.5353699	302.2106018
8.463888889	381	309
8.466666667	388.5	311.5
8.469444444	395.5	317.5
8.472222222	401.6666718	327.8916779
8.475	405.7580566	335.7580566
8.477777778	408.0882263	341.9117737
8.480555556	404.5	347
8.483333333	396.078064	345.0880432
8.491666667	385.5	352
8.494444444	386.3333435	355.5
8.497222222	387	362.5
8.5	390	376
8.502777778	392	389
8.508333333	387.4457703	392.3614502
8.511111111	382.5	391
8.513888889	371.2533875	389.9254761
8.516666667	366.1741638	391.2921448
8.519444444	368.6923218	396.1538391
8.522222222	372	407.5
8.525	370.5	411.5
8.527777778	366.6303253	403.8377686
8.533333333	374.0616455	396.253418
8.536111111	375.5	395.5
8.541666667	377.5	400
8.544444444	380	413.5
8.547222222	382.5	423.5
8.55	391	429
8.552777778	396	433.7916565
8.555555556	401	432.5
8.563888889	417	425.5
8.572222222	436.5	405.5
8.577777778	440.5	399.5
8.580555556	442.5	393
8.583333333	443.0925903	383.0925903
8.588888889	439	375.5
8.591666667	434	370
8.594444444	431	362
8.6	420	355.5
8.602777778	412	348.5
8.605555556	399	350.5
8.611111111	381.5	351.5
8.613888889	374.1111145	357.194458
8.616666667	367	361
8.619444444	359	369.5
8.622222222	355.75	380.125
8.625	351.9384766	390.3615417
8.627777778	355.7706909	402.9267578
8.630555556	358.2251587	418.5927124
8.633333333	362.5	434
8.636111111	366.5	444.5
8.638888889	369	450.5
8.641666667	371.5	465.5
8.644444444	384	473.5
8.647222222	391.879303	486.4310303
8.65	404.5	489.5
8.652777778	415.5	494.5
8.655555556	427.5	496
8.658333333	432.2999878	495.5
8.661111111	445	492.5
8.666666667	465.375	478.3928528
8.669444444	469.5	476
8.672222222	478.5833435	470.222229
8.675	484.5	462
8.677777778	490.5	459.5
8.683333333	491.5	455.5
8.708333333	493.9780273	456.9505615
8.711111111	491.5	460.1666565
8.713888889	491.2916565	465.6388855
8.716666667	493.0212402	472.5509949
8.719444444	496.75	481
8.722222222	484.359375	495.6875
8.725	476	505
8.727777778	468	511
8.733333333	465	528.2249756
8.736111111	469.8658447	531.0609741
8.758333333	469.5	529.5
8.766666667	466.5	524
8.769444444	462.5	514.5
8.772222222	458.5	505.5
8.783333333	456.5	512.5
8.786111111	453.2999878	520.2999878
8.791666667	462.0172424	529.3390503
8.794444444	468	530.5
8.8	465.875	538.375
8.802777778	456	542
8.808333333	446	561.5
8.816666667	462.7666626	559.5
8.822222222	461.1578979	554.7894897
8.825	453.1853943	553.0617676
8.827777778	451	553
8.830555556	443.7941284	554.6176758
8.833333333	440.5	557.5
8.836111111	435.5	566.78125
8.841666667	425.5	563
8.844444444	422.5227203	565.5340881
8.847222222	421.5	557.25
8.85	426.5599976	555
8.861111111	458.555542	554.111084
8.863888889	458.8809509	549.3095093
8.9	464	546
8.916666667	462.5	541.5
8.925	463.2105408	537.1578979
8.927777778	459.5	530
8.936111111	453.9084473	507.9295654
8.941666667	453	513
8.952777778	462.4562531	529.0343628
8.955555556	469.194458	525
8.958333333	464	526
8.961111111	459.5	533
8.969444444	454	540.5
8.972222222	463.5	536.5
8.977777778	467	538
8.983333333	462.6528931	541.4958496
8.988888889	466.1190491	544.7380981
8.991666667	469.1315918	545.5
8.994444444	468.8912964	542.4456787
8.997222222	463.5	547.5
9	450.5	549.5
9.005555556	449.634613	551.1826782
9.011111111	459.3297729	541.8404541
9.013888889	459.5432129	543.3580322
9.016666667	459	547.3912964
9.019444444	464.1111145	549.9259033
9.022222222	467.5	544
9.025	467.5	536.5
9.030555556	464	541
9.033333333	461.7017822	544.5582886
9.044444444	450	531.5
9.069444444	469.5	520
9.072222222	471.1785736	526.5357056
9.075	466.3409119	524.4772949
9.088888889	464.0396118	516.3118896
9.091666667	466.953125	522.375
9.094444444	466	529.5
9.1	469.7092896	528.2209473
9.102777778	471.0238037	520.1190186
9.105555556	468.3181763	517.5
9.108333333	460.9624329	522.1010742
9.111111111	453	528
9.127777778	439	510.5
9.130555556	438.6877747	504.8995667
9.133333333	443.5	501.5
9.136111111	450.5	507.5
9.15	467.1136475	521
9.172222222	473.6929016	518.9416504
9.175	476.0625	514.765625
9.177777778	471.8019714	509.0594177
9.183333333	470.5	500
9.186111111	473.4285583	492.1428528
9.216666667	440.5	470.5
9.222222222	446.375	474.375
9.225	450	476
9.233333333	470.1388855	478
9.236111111	474.5	483.5
9.238888889	476.5	489.5
9.252777778	472.1122437	499.7244873
9.255555556	471	503.5
9.269444444	470	507
9.283333333	472.8448181	507.7758484
9.291666667	471.5	514
9.294444444	472	521.5
9.302777778	467.6716309	521.0223999
9.308333333	466.9056702	521.5094604
9.311111111	470.7285767	527.7285767
9.319444444	469.6647949	539.3839111
9.344444444	429.0952454	548.9523926
9.35	430.421051	549.3157959
9.352777778	424.5	545
9.358333333	425.5	544
9.383333333	468.1164246	516.6643677
9.394444444	466.9324341	510.1432495
9.4	468.5	507.5
9.408333333	458	503
9.411111111	446	497.5
9.416666667	435.5	491
9.422222222	432.5	486.5
9.425	429.944458	479.5
9.427777778	426.5	468.5
9.430555556	425.5	455.4677429
9.433333333	423.3350525	445.1907349
9.45	424.8313293	439.1445923
9.452777778	422.8999939	437.1000061
9.461111111	420.9750061	426.9750061
9.466666667	411.5	420
9.469444444	403.5	414.3125
9.472222222	395.3965454	411.8103333
9.475	391.5	409.5
9.477777778	392	413
9.480555556	396	420
9.483333333	399	425.5
9.491666667	402.7820435	432.7820435
9.494444444	412	439.5
9.497222222	418.283783	448.283783
9.5	427	451
9.502777778	435.5	452
9.505555556	437	451
9.508333333	445.3513489	449.0810852
9.511111111	447.5	450.5
9.516666667	448	446.5
9.519444444	446.0959473	441.469696
9.522222222	446	437.5
9.525	446.2419434	439.112915
9.527777778	444.5	447.5
9.530555556	439.7592621	464.7037048
9.533333333	433.5	481.5
9.536111111	431.5	492.5
9.538888889	429	501.5
9.541666667	417	514
9.616666667	215.5	656
9.619444444	200	659
9.622222222	192.5517273	658
9.633333333	184.6529388	660.7441406
9.636111111	173.9631195	663.0819702
9.641666667	160.1408386	669.9295654
9.647222222	146.2674408	675.7325439
9.65	140.5	679
9.652777778	139.4024353	679.2316895
9.661111111	146.5	676.5
9.666666667	151.5869598	676.6738892
9.672222222	151	683.5
9.675	152	694.4545288
9.677777778	158	698.5
9.683333333	226.25	546.4499969
9.686111111	182.75	699.25
9.691666667	182.2739868	700.0449219
9.694444444	194.4610443	691.0162354
9.697222222	200.3807373	683.2890015
9.7	201.75	685.5
9.702777778	196.9698792	674.4758911
9.705555556	191	670
9.708333333	183.3720856	673.2092896
9.711111111	173	680
9.713888889	162.3076935	686.1538696
9.716666667	154.0294189	694.2647095
9.719444444	152.2604828	697.4940186
9.722222222	220.125	544.75
9.733333333	221.2426453	543.0514832
9.736111111	143	694
9.738888889	140.2954559	691.5227051
9.744444444	141.5967712	687.3709717
9.75	144	681
9.763888889	149.91362	654.6256714
9.766666667	146.4459534	652.6689453
9.769444444	139.5	649
9.775	132.9285736	641.4523926
9.777777778	121	635
9.780555556	107.5	622
9.788888889	196.5487823	499.3902435
9.791666667	87	609.5
9.794444444	77	609.5
9.808333333	67.88461304	603.7051392
9.811111111	69.76316071	600.5
9.819444444	75.26404572	597.1029663
9.822222222	80	599
9.825	103.9428558	591.5
9.827777778	107	591.5
9.830555556	115	586.5
9.833333333	118	576.5
9.836111111	119	570.5
9.841666667	119	561
9.844444444	110	551
9.85	99.5	536
9.855555556	89.44488525	535.7991943
9.858333333	83	531.5
9.861111111	75.86633301	530.3118896
9.863888889	68.5	523.5
9.869444444	59.11111069	514.666687
9.872222222	52.77906799	507.7092896
9.875	48	501
9.877777778	44.67821884	497.0445557
9.880555556	49.53260803	494.0217285
9.883333333	51.5	491.5
9.886111111	58.66128922	484.9838562
9.891666667	67.75089264	485.3458862
9.894444444	79	478.5
9.897222222	83.48995209	479.6105652
9.9	86.18609619	473.6748962
9.902777778	87.21276855	468.9361572
9.905555556	87.5	463
9.911111111	85	449
9.913888889	83	432.5
9.916666667	74	428
9.919444444	63.36898422	419.5614929
9.922222222	59.5	418
9.933333333	58	415
9.936111111	53.5	418
9.938888889	56.85616302	420.5684814
9.941666667	57	426
9.944444444	59.7325592	427.7325439
9.947222222	60.5	432.5
9.95	74.91182709	437.520813
9.952777778	86.83333588	440.5
9.955555556	94.5	437.5
9.958333333	108.5	426.1666718
9.961111111	115	432
9.966666667	120.6369858	433.746582
9.986111111	121.2142868	435
9.988888889	125.3032761	428.8196716
9.991666667	132.5193787	431.8062134
9.994444444	135.9545441	436.5
