# Supplementary material for: Lithium-ion battery components are at the nexus of sustainable energy and environmental release of per- and polyfluoroalkyl substances
Source: Nat Commun. 2024 Jul 8;15:5548. doi: 10.1038/s41467-024-49753-5 (PMC11231300; doi:10.1038/s41467-024-49753-5)
Supplement: Supplementary file 6 — Source Data [file 41467_2024_49753_MOESM6_ESM.zip › Track density raw data - Full set/10ng_L bis-FMeSI/Replicate 1.csv]

Time (min)	x-position	y-position
0.052777778	237.8814392	345.6237183
0.063888889	243.5	348.5
0.066666667	243.5	349
0.069444444	250.9010315	347.1118164
0.072222222	254.1999969	349.3999939
0.075	261	344
0.077777778	268.3345032	338.0915527
0.086111111	272.4629517	335.3518372
0.088888889	272.5	333.5
0.091666667	272.5	332.5
0.258333333	300.5	307.5
0.275	303	308
0.277777778	304.5	303.5
0.286111111	287.8636475	302
0.288888889	288.2466736	292.3800049
0.294444444	299.5	294.5
0.552777778	308.1969604	302.1969604
0.555555556	310	309
0.558333333	317.4375	316.53125
0.561111111	319	320.5
0.566666667	329.5	323
0.569444444	331.5625	325.9375
0.572222222	335.5	326.5
0.575	339	330.5
0.583333333	340.372345	342.8616943
0.591666667	353	343
0.597222222	359.6428528	340.6428528
0.6	366	337
0.602777778	370.0294189	332.4411621
0.608333333	378.1753235	321.4869995
0.611111111	382.5	315.4090881
0.613888889	381.5	308
0.619444444	374	309.6666565
0.622222222	368.5	318.5
0.625	366.5	325.5
0.627777778	369.5	332.2727356
0.633333333	374.6477356	341.7045593
0.638888889	366.4205017	351.5836792
0.641666667	355.0909119	352.5
0.644444444	345	353.5
0.647222222	335	356
0.65	326	352.5
0.655555556	316	339.5
0.658333333	315.5	331
0.661111111	316	323.5
0.663888889	319	317
0.708333333	316	305
0.711111111	313	306.5
0.722222222	303.6970825	314.142334
0.725	299.5	318
0.727777778	294	320
0.733333333	276.4642792	317.6785736
0.736111111	265.5	312
0.738888889	260	308.5
0.741666667	259	299.5
0.744444444	256.5	297
0.75	266.8225708	293.1774292
0.752777778	267.7427063	285.4449768
0.758333333	266.5	278
0.772222222	258	266.5
0.775	256.5	265
0.777777778	260	264
0.783333333	267	271.5
0.794444444	284.0294189	277.3897095
0.797222222	284.2073059	278.1585388
0.8	295.4468079	276.6702271
0.802777778	298.9579468	273.5327148
0.805555556	300.8181763	276.9090881
0.808333333	305.5	275
0.811111111	308	275
0.813888889	316.5	277.5
0.816666667	329.5	282.5
0.819444444	340	292.5
0.822222222	346.8999939	298.5
0.825	354.0563354	304.0281677
0.827777778	361.5	306.5
0.830555556	367.5	307
0.833333333	375.8387146	306
0.836111111	387.5	307
0.838888889	391.7150574	315.8602295
0.841666667	398.5	325
0.844444444	399.9838562	334.8548279
0.847222222	403.5677185	339.0059814
0.85	403	344.5
0.852777778	402	360
0.855555556	398	366
0.858333333	388.4152679	370.8451843
0.861111111	381.2008057	379.3442688
0.866666667	363	376
0.869444444	354	370.5
0.872222222	350.3059692	361.1119385
0.875	347	352
0.877777778	339.5	336.5
0.883333333	338.6666565	323.4166565
0.886111111	339.5	311.5
0.888888889	333	298.5
0.891666667	331	289.5
0.894444444	329	290.5
0.897222222	321	293
0.9	306.8664246	288.8630066
0.902777778	295.5	291
0.905555556	288.009613	288.0576782
0.908333333	280	287
0.911111111	270.5	290.5
0.913888889	256	291.5
0.916666667	247	299
0.919444444	235.9390259	303.8658447
0.922222222	227.2507782	306.2320862
0.925	224.637619	309.3945007
0.947222222	224.140625	306.71875
0.952777778	220.1159363	306.8405762
0.955555556	222	308
0.958333333	222.4523773	303.722229
0.961111111	218.5731659	303.9634094
0.977777778	219.3389893	297.9915161
0.980555556	218.6368408	301.5105286
0.983333333	215.5	311.5
0.986111111	220	318
0.988888889	220.8333282	326.1666565
0.994444444	225	333.5
1	225.09375	341.90625
1.002777778	223	342.5
1.005555556	225.5	341.5
1.011111111	223.5	339
1.013888889	218.5	338.5
1.016666667	212	336.5
1.019444444	205.5886078	336.2911377
1.025	201.6764679	334.1470642
1.027777778	199.8298264	325.7595978
1.030555556	208.2416077	312.8187866
1.033333333	221.4207687	307.8470001
1.036111111	238.5152664	318.9900665
1.038888889	246.1393433	327.9590149
1.041666667	244	330
1.044444444	240	333
1.05	236.051178	340.4842529
1.052777778	235	340
1.055555556	230	329.5
1.058333333	230	321.5
1.066666667	234.5	327
1.069444444	240.5106354	335.3563843
1.072222222	240.8734131	335.9430237
1.075	235	328
1.077777778	228.9047546	323.4761963
1.080555556	229	326
1.083333333	233.4387817	331.1734619
1.086111111	236.5	333.6904907
1.088888889	230.1541748	326.3501587
1.091666667	224.2263184	323.9105225
1.1	224	331.5
1.102777778	225	325
1.105555556	225	324.5
1.111111111	221.0301971	330.2113953
1.113888889	226.717392	332.2826233
1.116666667	222.5	324.5
1.119444444	218.6461487	322.1846008
1.122222222	218.3085175	329.1170349
1.125	223.5958862	335.869873
1.127777778	224.3191528	332.7446899
1.130555556	220.2297363	325.2297363
1.133333333	217	324
1.136111111	220	330.5
1.138888889	225.5833282	331.6666565
1.141666667	220.5	327.5
1.144444444	219	325
1.15	213	330
1.152777778	216.9307709	336.884613
1.155555556	206.8783798	334.8783722
1.158333333	207.8622437	329.8265381
1.161111111	208	330.3333435
1.166666667	211	335.5
1.169444444	204.5	334.5
1.172222222	199	334.5
1.177777778	195	331
1.183333333	195.5	335.5
1.186111111	190	329
1.188888889	182.5	323.5
1.191666667	193.5328979	318.3261261
1.194444444	204.3461609	319.5
1.197222222	205.8040543	333.4797363
1.2	205.3571472	339.0714417
1.202777778	207.8529358	335.5588379
1.205555556	213.1923065	333.2692261
1.208333333	217	337.5
1.211111111	214.5453033	342.2804871
1.213888889	208	351
1.216666667	206	354.5
1.230555556	209	356
1.233333333	218.3989868	352.8282776
1.236111111	217.5	353.5
1.238888889	210.9279022	358.9651184
1.241666667	204.8595581	367.9943848
1.244444444	202.3678436	369.1740112
1.247222222	208.5	368.9705811
1.25	201	364.5
1.252777778	195.283783	360.283783
1.255555556	190.5	355
1.258333333	195.2649078	352.3642273
1.261111111	203.7608643	352
1.263888889	204	349
1.266666667	202.3636322	341
1.269444444	204.5	337
1.272222222	208.5	336
1.275	213.3214264	329.8571472
1.277777778	210	325.5
1.283333333	206	320
1.286111111	213.5	320
1.288888889	221.4655151	324.4310303
1.291666667	223.5	321.5
1.294444444	217.0344849	325.7241516
1.308333333	209	327
1.311111111	208.537735	319.6886902
1.313888889	199.5	316
1.316666667	195.2457657	325.7288208
1.319444444	199.5	333
1.322222222	206.5	332
1.325	215	330
1.327777778	219	340.2142944
1.330555556	217.866806	344.8711853
1.333333333	223.9080658	345.5179443
1.336111111	224.5892792	339.3214417
1.338888889	227	333.5
1.341666667	231.4166718	332.2083435
1.344444444	233.75	332
1.347222222	242	330.5
1.35	246	323.6136475
1.352777778	247.5	319.5
1.355555556	249.1785736	327.9285736
1.358333333	247.4377594	340.1846619
1.361111111	249.5	342.5
1.363888889	255.0078125	341.3984375
1.366666667	257.9512329	344.1463318
1.369444444	259.5	348
1.372222222	258.5	352
1.375	263	351
1.377777778	269.5	347
1.380555556	275.5	346.5
1.386111111	282.875	352.0416565
1.388888889	282	357.0263062
1.391666667	282.5689697	361.2155151
1.394444444	275.5	363
1.4	272	368
1.402777778	265.3461609	369.5769348
1.405555556	259.6117859	370.1163025
1.411111111	261.2973022	375.1486511
1.413888889	258.5	378
1.416666667	259	378
1.419444444	264	373.5
1.436111111	266.2259827	370.5747375
1.438888889	259.4577332	368.7112732
1.447222222	252.5	363.5
1.45	253.5	357.5
1.452777778	258.5	350.5
1.455555556	265.3117065	352.4916382
1.458333333	272.9346313	349.0689087
1.461111111	276.5	346.5
1.463888889	284.5958862	344.130127
1.466666667	284.0063171	347.3259583
1.469444444	287	344.9464417
1.472222222	292.6626282	329.8932037
1.475	295.25	309.8611145
1.480555556	293.8611145	304.5
1.486111111	281.1170349	310.6914978
1.488888889	271.573761	305.2950745
1.497222222	269.5	321.5
1.5	264	327
1.502777778	255.5	334
1.505555556	250.5	338.6111145
1.508333333	248.5	340
1.511111111	243.5	346
1.513888889	238	352
1.516666667	239.5	355
1.525	239	359.5
1.527777778	243.5	363
1.533333333	252.3852386	358.4016418
1.536111111	261.5	359.5
1.538888889	267	359.5
1.547222222	276.5	361.5
1.55	283	360.5
1.552777778	291.5	351.5
1.555555556	298.5	346.3947449
1.558333333	294.2072449	341.5131531
1.572222222	293.1564941	343.6221313
1.575	291.7710876	349.3433838
1.577777778	290.4090881	345.3181763
1.580555556	288.5	339
1.583333333	286.2446899	336.9680786
1.594444444	284.2171326	342.6713257
1.597222222	292	348.5
1.6	292.5	348
1.602777778	284.9055176	344.6141663
1.605555556	280.9629517	344.555542
1.608333333	280.5526428	347.5
1.611111111	284.2037048	348.3518372
1.613888889	285.3989868	353.8282776
1.616666667	280	352
1.619444444	274.7984924	351.4104614
1.622222222	274.7489929	350.2306213
1.625	276.941864	352.883728
1.627777778	274.5	359
1.630555556	277	366
1.633333333	271.0454407	362.9090881
1.636111111	263.797699	360.0190735
1.638888889	258	356.5
1.641666667	252.0652161	355.1956482
1.647222222	255.7608643	357.7753601
1.65	258.5	362
1.655555556	257.5	352.5
1.658333333	255.5	347.8912964
1.661111111	256	348.5
1.663888889	258	343.5
1.666666667	265.76828	346.76828
1.669444444	268.5	355
1.672222222	263.5113525	355.9772644
1.675	257.305542	360
1.677777778	248.5	355
1.683333333	244.5	356.4090881
1.686111111	239.5932159	356.0550842
1.688888889	238.5	366.5
1.691666667	231	370
1.694444444	231.5	366
1.697222222	227	363
1.7	224.722229	360.5444336
1.702777778	227.7059784	352.5664368
1.705555556	225.5639954	344.5799866
1.708333333	224.3806	344.0970154
1.711111111	223.8611145	341.9166565
1.716666667	217	348.5
1.719444444	207	348
1.722222222	206.9807739	344.5769348
1.725	207.5	339.5
1.727777778	211	331
1.733333333	207.5	329
1.736111111	205.1977539	331.7701111
1.738888889	201.879303	329.9784546
1.741666667	204.3154449	328.9935608
1.75	212.8220367	326.8389893
1.752777778	217.5	326
1.902777778	214.5	330
1.925	219	331.5
1.927777778	224.5	330
1.947222222	234	326
1.95	233.4375	326.6875
1.952777778	231.312088	328.352356
1.969444444	233.1301422	327.6369934
1.972222222	232.5	322
1.975	228.5	313.5
1.977777778	218.3091278	309.4418945
1.983333333	206.5	304
1.986111111	199.8296051	304.4441223
1.988888889	207	311.5
1.991666667	212.9576263	320.1779785
1.994444444	217.5263214	324.578949
1.997222222	212.0662689	325.3554077
2	209.2380981	325.9523926
2.002777778	211.5	332
2.005555556	209.875	335.1875
2.008333333	203	331.5
2.011111111	198.5	328
2.016666667	192.2804871	336.5792542
2.019444444	196.5	331
2.022222222	189.8999939	322.7000122
2.025	182.8679504	324.6186829
2.027777778	179.5	324.5
2.033333333	185.5	318
2.036111111	180.5	326
2.038888889	181	323.1842041
2.041666667	186.5	321.5
2.044444444	187	319
2.047222222	182.3827209	327.3703613
2.05	177.5089264	333.1160583
2.052777778	175	326
2.055555556	177.5	323
2.058333333	178.0783081	327.9578247
2.061111111	169.89888	333.5224609
2.063888889	170.5	328
2.066666667	174	324.5
2.069444444	171.2352905	336.5294189
2.072222222	167.5	341
2.091666667	160.6621628	352.1824341
2.094444444	154	356
2.1	138.8484879	360.3358612
2.102777778	136.3600006	377.3600006
2.105555556	142	387.5
2.108333333	150.9135742	388.0929871
2.111111111	156	395.5
2.113888889	152.0384674	400.4230652
2.116666667	147.5	392
2.119444444	150.5	386
2.122222222	147.5	379.5
2.125	148	373.5
2.241666667	148.4199982	374.5639954
2.283333333	148	376.5
2.288888889	145	371.5
2.394444444	136	374.5
2.413888889	132.7285767	375.7285767
2.416666667	131.6885223	368.7868958
2.438888889	134.4043427	372.2391357
2.444444444	139.2647095	378.7352905
2.452777778	144.5388336	386.8786316
2.455555556	153	390.5
2.461111111	168.7560959	391.7256165
2.463888889	167.25	378
2.466666667	169.9252014	379.0643005
2.472222222	166.143158	371.38797
2.475	158.5	364.5
2.477777778	156.5	367
2.483333333	151.5	370
2.486111111	147.5	373.5
2.491666667	144.983017	383.2547302
2.494444444	151.5	391
2.5	164.7696686	387.8370667
2.502777778	169.5869598	387.2391357
2.505555556	173.092392	381.8315125
2.508333333	171.6808472	374.7659607
2.511111111	164.6666718	371.3333435
2.513888889	160.5	368.5
2.516666667	162.2466736	377.6199951
2.522222222	157	385
2.525	150	390
2.527777778	142.7121277	393.7154846
2.530555556	132.5	398.5
2.533333333	127	396.25
2.536111111	121.227272	392.2272644
2.538888889	120	387.5
2.541666667	119.5	376
2.544444444	124.5294113	370.7058716
2.55	128	356
2.552777778	135.5	341.8529358
2.555555556	137	326
2.558333333	137.2814026	318.9798889
2.561111111	140.7631531	310.7105408
2.569444444	145.1818237	308.2727356
2.572222222	142.6589355	310.2549744
2.575	139.5	311.5
2.577777778	135.5645142	313.1451721
2.580555556	132.5	318
2.6	132.5	319.5
2.602777778	130.8543243	323.2401428
2.605555556	135.5	323.5
2.608333333	136.2158203	320.0143738
2.611111111	141.0449066	323.2664795
2.613888889	151.3660736	321.2767944
2.616666667	150.3395233	324.6834106
2.641666667	159	333
2.644444444	163.1086884	334.5
2.655555556	174.5	341.5
2.658333333	179.7244873	340.8877563
2.661111111	185	341
2.663888889	187.9677429	333.5645142
2.669444444	189.5	324.5
2.672222222	191.644577	314.0662537
2.675	191.8571472	315.4285583
2.677777778	193.5	311
2.683333333	195.5	303.5
2.686111111	197	301
2.688888889	206.5	302
2.691666667	213.5	308.5
2.694444444	221.5	311.5
2.697222222	227.3571472	313.6071472
2.7	228.7844849	312.5689697
2.702777778	224.3785706	300.3071289
2.705555556	227.5	301
2.708333333	236.5	304
2.711111111	241.0777206	302.4326477
2.713888889	249.6351318	300.7792664
2.716666667	252.1734619	296.4387817
2.722222222	247.3032837	297.1775818
2.725	243.3013763	304.4931641
2.727777778	244	313
2.730555556	236.3000031	320.7000122
2.733333333	233	313
2.736111111	238.5467682	303.7984314
2.738888889	234	298.5
2.741666667	235.5	293.25
2.744444444	235	298
2.747222222	229.5	300
2.752777778	223	306
2.755555556	214.5	308
2.758333333	212.3409119	303.3409119
2.761111111	206.8088226	304.9411774
2.763888889	193.7564087	316.2435913
2.766666667	189	327.5
2.769444444	186.1525421	338.3813477
2.772222222	187	343
2.775	184	352.5
2.777777778	185.533905	362.9152527
2.780555556	186	368
2.783333333	188.5	379.5
2.786111111	194.5	387
2.788888889	203.5	391.5
2.791666667	213.18367	390.3469238
2.794444444	219.5	391
2.797222222	224	390
2.8	234.7558136	383.8340454
2.802777778	248	379
2.805555556	257.5	374
2.808333333	271.5	373
2.811111111	281.5	371.5
2.813888889	288.9186096	370.2907104
2.816666667	293.5	366
2.819444444	300.0249939	362.9750061
2.822222222	307.572998	352.4562073
2.825	316.5	348
2.827777778	319.5	341.5
2.830555556	330.5	332.5
2.833333333	334.6511536	331.0387573
2.836111111	345	325
2.838888889	355.7000122	323.7666626
2.841666667	367.5	326.5
2.844444444	377.5	332
2.847222222	390	342.25
2.85	396	341.5
2.852777778	401	348
2.855555556	410.6069946	348.8703613
2.858333333	411.6677856	347.3456421
2.861111111	418.677002	346.4468994
2.866666667	432.5	337.5
2.886111111	436	331.5
2.888888889	436	331
2.891666667	434.5	330.5
2.933333333	426.915741	328.0056152
2.936111111	426.6764832	326.5
2.938888889	426	332
2.941666667	429	336.5
2.952777778	419.5	344.5
2.955555556	414.5	341
2.958333333	409.6766968	339.2406006
2.961111111	407.6085815	337.4714355
2.966666667	408.5	332.884613
2.975	409	328
2.977777778	413.5	325.5
2.980555556	415.5	335.5
2.983333333	418	339.1590881
2.988888889	417.8277283	345.6512756
2.991666667	415	347.5
2.994444444	412.6330872	351.2590027
2.997222222	405	352.5
3	400	349
3.002777778	400.2142944	345.7857056
3.005555556	399.2466736	341.3800049
3.011111111	403.2142944	337.6428528
3.013888889	408.5	337.5
3.016666667	413.625	335
3.019444444	419.5	332.5
3.022222222	425.5	332
3.025	428.5434875	330.4565125
3.027777778	428.3252869	332.2409668
3.030555556	425.5	329.5
3.033333333	419.5	333
3.036111111	414	339.5
3.038888889	407.5	339.5
3.041666667	405	344
3.044444444	400.5980835	350.6268005
3.047222222	391.3039246	347.1470642
3.05	379.5	348
3.052777778	368.5	342.5
3.055555556	370.5	351.5
3.058333333	356.5	338.5
3.061111111	348.5	333
3.063888889	345.0608521	323.4629517
3.069444444	344	307.5
3.072222222	347.3919067	299.3648682
3.075	346.7907104	289.6278992
3.077777778	350.7826233	281.8912964
3.080555556	346.6325989	277.8425293
3.083333333	346.0357208	275.8214264
3.1	337	275
3.102777778	332.0227356	270.4034119
3.105555556	326	271.5
3.113888889	322.8035583	267.2678528
3.116666667	318.5172424	270.241394
3.119444444	312	276
3.122222222	301.0986023	277.4363251
3.130555556	293.5	284
3.133333333	287	294.5
3.136111111	278.5	298.5
3.138888889	273	300
3.141666667	262.5	308
3.144444444	253.5	311.5
3.147222222	246	319
3.15	243.5	323
3.152777778	236	329
3.155555556	228.5	331
3.158333333	224.5	337
3.161111111	219.3847656	347.2546387
3.163888889	208	351
3.166666667	198.5	354.5
3.169444444	189.5	353
3.172222222	175.7419281	350
3.175	168	345.5
3.177777778	159.6964264	337.4910583
3.180555556	156	333.421051
3.186111111	158.2307739	330.2307739
3.188888889	160.5	328
3.191666667	172.7938919	322.1425781
3.194444444	184.5	323.5
3.197222222	192.3928528	327.8214417
3.2	193.5344849	331.4655151
3.202777778	189	340
3.205555556	182	342.5
3.208333333	179.7552338	347.9560547
3.211111111	181	342.5
3.216666667	185.2171326	336.3286743
3.219444444	188	326
3.222222222	189.5	333.25
3.225	188.2438049	338.2603455
3.227777778	187.5	332.7000122
3.236111111	182.5	322
3.238888889	185.5363617	318.8545532
3.255555556	186.1815338	322.0159302
3.269444444	185.5	331.5
3.272222222	183.5	335
3.277777778	182.75	342.5
3.286111111	182.9516144	336.080658
3.288888889	174.8453217	325.2266235
3.291666667	176.2215881	323.0795593
3.294444444	171.1589203	323.1046448
3.3	166.5	328
3.302777778	168	333.5
3.305555556	165.3125	336.6875
3.308333333	162.866806	340.6790466
3.322222222	161.4637756	344.0869446
3.325	162.5	344.5
3.327777778	164	343
3.333333333	164.0671692	342.7089539
3.336111111	168.6964264	341.3928528
3.386111111	161.5	344.5
3.388888889	161	341.5
3.394444444	162.5	341.5
3.405555556	173.9184113	342.2878418
3.408333333	182.5	349.5
3.411111111	186.3146515	349.5344849
3.416666667	190.1842041	343.7105408
3.419444444	188.5588226	340.7941284
3.422222222	187.4850159	332.5524292
3.425	194.8831787	321.9766235
3.436111111	200	337
3.438888889	203.8478241	345
3.441666667	212.5	341.5
3.444444444	219.5	343.5
3.469444444	232	324
3.555555556	198.5357208	319
3.605555556	191.5	323
3.608333333	193.5	318.5
3.616666667	205.615387	324
3.622222222	216	323.5
3.625	227.1538391	329.8269348
3.627777778	232.4662933	337.09552
3.630555556	237.6004791	343.892334
3.633333333	241.5	342.5
3.636111111	246	342.5
3.638888889	253.5	341.8076782
3.641666667	260	339.5
3.644444444	268.5	336
3.647222222	281	326.3064575
3.65	280	315.5
3.652777778	283	313
3.655555556	283.5	299
3.658333333	284.0409851	290.5655823
3.661111111	277.2605591	284.3685303
3.663888889	274.5	278
3.666666667	274	279
3.669444444	277.9111633	281.6116638
3.672222222	281.9411621	276.1764832
3.675	290	282.5
3.677777778	292.9032288	290.0322571
3.680555556	300	291
3.683333333	306	299
3.686111111	317.8880615	303.6940308
3.688888889	325.5490723	309.1748352
3.691666667	332.5	310
3.694444444	345.4354858	315.1451721
3.697222222	353.5882263	315.5882263
3.7	355.9087524	328.9344482
3.702777778	354.5	336
3.705555556	353.5	350.5
3.708333333	339.5	355.5
3.711111111	332.0438538	358.3070068
3.713888889	319.4391937	354.3445892
3.716666667	307.2999878	346.2999878
3.719444444	300.5	343
3.722222222	297.6428528	330.3571472
3.725	287.5	318.5
3.730555556	280.75	301
3.733333333	277.3823547	295.5
3.736111111	274.5	280
3.738888889	267	269.5
3.741666667	262	265.3928528
3.744444444	262.5	268
3.747222222	257	271.5
3.75	249.0206604	274.1859436
3.752777778	240.5	279
3.755555556	238.8062134	289.6004639
3.758333333	239.3333282	295.8333435
3.761111111	244	297.5
3.763888889	254.1315765	295.1315918
3.766666667	258.5	287
3.769444444	257	285
3.772222222	250	283
3.775	243.1923065	283.1923218
3.777777778	240.5	283.5
3.780555556	238.5	282.5
3.783333333	240	278.5
3.786111111	249	283.5
3.788888889	251	291.5
3.791666667	259.5	294.5
3.794444444	263	298
3.797222222	272.8297729	303.1192932
3.8	280.921051	298.0263062
3.802777778	284.5	296
3.805555556	290	291
3.816666667	293.5743256	305.3378448
3.819444444	292.776825	306.9958801
3.822222222	284.5	306.5
3.825	283.5769348	305.0384521
3.830555556	283.5	293
3.833333333	287.2000122	292.7999878
3.85	294.5	297
3.852777778	295.2627258	294.9915161
3.855555556	299.9409485	295.8700867
3.858333333	311	297.5
3.866666667	334.5	307
3.869444444	339.6679077	309.1343384
3.877777778	337.7268066	310.6237183
3.883333333	334.75	315.25
3.886111111	332	318
3.888888889	328	326
3.891666667	326.2272644	324.5
3.9	330	314.5
3.902777778	336.5	307.5
3.905555556	336.0454407	303.5606079
3.933333333	330	313
3.936111111	325.2742004	322.2634277
3.938888889	322	313.5
3.941666667	325.5	315.5
3.944444444	326.7010193	309.1391602
3.955555556	335	306
3.958333333	328.5653381	312.59375
3.961111111	319.663269	320.3061218
3.963888889	316.5	306.25
3.972222222	326.3941956	308.4042969
3.980555556	328.5	304
3.983333333	322.5	307.5
3.986111111	317	314.5
3.988888889	314	320.5
3.991666667	316.5	315.5
3.994444444	324.2250061	310.5249939
3.997222222	325.0265503	313.504425
4.002777778	332	318
4.005555556	329.2297363	323.4459534
4.008333333	326.5	328.5
4.013888889	325	331
4.025	322.9596863	315.7177429
4.027777778	315.5	311
4.030555556	307	302
4.033333333	302	305.5
4.044444444	301.7531891	319.7340698
4.05	285.5	324.5
4.052777778	281.1799927	318.2200012
4.058333333	274.5	316
4.061111111	265.25	308.75
4.066666667	255	319
4.069444444	252	331.3260803
4.072222222	250	335.5
4.083333333	253.5	337
4.088888889	256.6851807	335.8703613
4.091666667	254.5	339.5
4.094444444	250.5	342.5
4.102777778	243.4666595	340.5333252
4.105555556	238.7564087	344.2435913
4.108333333	231	350.5
4.111111111	227.5	355.5
4.113888889	224.5	369.5
4.116666667	223.1733704	379.5301514
4.119444444	226.8485718	385.9571533
4.122222222	227.9794464	388.9246521
4.125	234.8333282	386.8333435
4.127777778	237	382.5
4.130555556	239	376.5
4.133333333	239	369.8035583
4.136111111	237	356.2600098
4.138888889	235.5	346
4.141666667	222.5	340
4.144444444	209.1186371	332.1101685
4.147222222	198.5	332.5
4.15	187.5	338
4.152777778	180.5	345.5
4.169444444	174.9117584	348.6764832
4.172222222	172.75	351.5
4.175	173.2142792	351.5714417
4.177777778	168.5	350.5
4.183333333	162.1428528	355.7857056
4.186111111	164.5	358.5
4.191666667	172.8831787	359.9766235
4.194444444	177	366.5
4.197222222	181.8760376	371.3884277
4.2	184.5	375.5
4.202777778	187.2746429	380.4295654
4.205555556	190.5	394
4.208333333	201.7257996	398.7257996
4.211111111	204.1999969	404.7999878
4.213888889	210.5	402.5
4.216666667	217.5	400
4.219444444	219.5	394.5
4.222222222	224.6641846	383.6716309
4.225	229	374.5
4.227777778	223.93396	370.6132202
4.230555556	225.5	364.5499878
4.233333333	223.5	357
4.236111111	221	348
4.238888889	217.5	339.5
4.241666667	220.1099243	328.8404236
4.244444444	219.1734619	325.5612183
4.247222222	225.96875	319.15625
4.25	234	309
4.252777778	242.5	306.5
4.255555556	247.5	305.5
4.258333333	253.6269531	294.6536865
4.263888889	258.5327759	290.4016418
4.266666667	261.5	290.5
4.269444444	267.5	278.5
4.272222222	272.2272644	270.5909119
4.277777778	275	269.5
4.280555556	274.8478394	266.9782715
4.283333333	280.5	269.5
4.286111111	283	267.6087036
4.288888889	285	269
4.291666667	288	269.1749878
4.294444444	293.5	276.5
4.297222222	294.5	282
4.3	297.1202393	284.5632935
4.305555556	298.5551147	291.1771545
4.308333333	297.375	291.5
4.311111111	294.3255005	297.9899292
4.313888889	287.7173767	305.8912964
4.316666667	282	313
4.319444444	279	315.5
4.322222222	265	311.5
4.325	255.5	308
4.330555556	235.2727203	301.0909119
4.333333333	227.8571472	292.8571472
4.336111111	217.5	286
4.338888889	211.3338776	282.8648071
4.341666667	211.222229	286.4603271
4.344444444	206.5714264	295
4.347222222	202.5	303.9615479
4.35	209.1686401	308.8017883
4.352777778	217.5	309
4.355555556	220.373642	302.7310486
4.358333333	220	299.5
4.366666667	228.5599976	302
4.372222222	241	302.5
4.375	250.5	307
4.377777778	257.5	303.5
4.383333333	250.5	306.5
4.386111111	246	316
4.388888889	244.3020859	317.8645782
4.391666667	243.5652161	322
4.394444444	254	321
4.397222222	261.197052	317.6235352
4.4	268.5	315
4.402777778	267.0122986	326.3237762
4.405555556	263.0923462	335.0159302
4.408333333	266	333
4.411111111	270.0875854	326.3905029
4.413888889	274.6639404	321.2950745
4.416666667	278	319.8928528
4.419444444	280.2069092	329.9137878
4.422222222	283.5	337
4.425	287	334
4.427777778	283	326.5
4.430555556	285.1904907	317.8809509
4.433333333	285.5	313
4.441666667	284.75	307.75
4.444444444	285.5	320
4.45	287	324.8999939
4.455555556	288	310
4.458333333	290.0434875	307.3260803
4.461111111	303.5	305
4.463888889	310.8108063	308.7229767
4.466666667	319.5	321
4.469444444	322.5	321.5
4.472222222	324	310
4.477777778	324.4818726	310.2849731
4.480555556	331.8457947	315.3644714
4.483333333	331.5	327.5
4.486111111	331	335.5
4.491666667	317.5	335.5
4.5	327.5	343.5
4.502777778	336.5	352.25
4.505555556	340.5	358.5
4.508333333	336.25	366.375
4.511111111	343.125	369.875
4.513888889	351	374
4.516666667	359.5342407	371.4862976
4.522222222	359	369
4.525	348.5371704	373.3716125
4.527777778	340.5292053	374.1715393
4.533333333	345.7000122	369.5
4.536111111	347.7173767	369.5
4.538888889	351.5	368.5
4.541666667	347.5149231	365.1716309
4.547222222	342.6724243	363.258606
4.55	332.5	360.5
4.552777778	322.555542	356.555542
4.555555556	319.5	352.5
4.558333333	319.5	348.5
4.561111111	321.2241516	345.7758484
4.563888889	325.5	351
4.566666667	327	355.5
4.569444444	325.6851807	357.5370483
4.572222222	322.8123169	355.8154602
4.575	324.697052	350.273407
4.577777778	322.7727203	337.75
4.583333333	311	322.5
4.586111111	303	316
4.588888889	292.5	314.5
4.591666667	289.5	305
4.6	289.9457703	311.5602417
4.608333333	286.6496887	297.326355
4.613888889	290.5	303.5
4.616666667	292	312.0909119
4.619444444	289.6829224	312.8231812
4.625	305	321
4.627777778	315.0451355	324.615509
4.630555556	321.5	329.5
4.633333333	334	329
4.636111111	341.5	333.5
4.638888889	346	338
4.641666667	356	335.5
4.647222222	368.5	333
4.65	377	334
4.652777778	386.8423462	333.9684753
4.655555556	390.9772644	339.9772644
4.658333333	401.2897644	341.6875
4.661111111	410.6818237	352.3181763
4.666666667	416	371
4.669444444	420.5	382.5
4.672222222	425.5	394.5
4.686111111	433.7110596	401.2989807
4.688888889	439.5	397.5
4.694444444	440	388.5
4.719444444	439.5	381.2894592
4.75	436.1315918	380.1315918
4.772222222	437.710968	380.2974548
4.794444444	437.6315918	379.421051
4.805555556	437.5	379.5
4.808333333	434.4174194	380.2339478
4.822222222	436	377
4.827777778	435	381.5
4.830555556	436.6935425	378.9946289
4.852777778	435.3461609	378.2692261
4.855555556	437.3246765	378.9220886
4.858333333	434.9436646	382.7042236
4.875	434.5	395
4.877777778	442.5	402.5
4.888888889	447	407.5
4.916666667	428.5	408
4.927777778	424.5	419
5	421.5	427
5.002777778	421.5	420.5
5.005555556	424.5	416.5
5.008333333	431.4333191	412.5
5.019444444	434.5	412.5
5.022222222	440.5	416.5
5.033333333	453.7652283	415.5391235
5.052777778	450.6190491	414
5.088888889	452	414.5
5.094444444	453.1363525	413.9545593
5.111111111	451.5	417.5
5.116666667	453.7660522	419.6651306
5.119444444	458.2058716	425.9705811
5.127777778	459.5	429
5.152777778	468.5	472.5
5.161111111	455.5	482
5.166666667	440.8458557	484.4924927
5.169444444	430	487
5.172222222	420.1617126	490.8048401
5.177777778	410.4326172	494.3297729
5.180555556	402	498
5.183333333	394.1000061	500.9500122
5.186111111	388.7727356	503.5681763
5.188888889	383	503.5
5.191666667	374.2346802	504.1530762
5.194444444	367.0675659	509.3919067
5.197222222	362.5	518
5.2	354.5	527.5
5.202777778	346	534
5.208333333	333	548.5
5.211111111	320	553
5.213888889	308.6774292	560.1613159
5.216666667	299.7748108	561.442749
5.219444444	293.5652161	565.456543
5.222222222	283.5	567.5
5.225	276.1428528	569
5.230555556	266.3468323	565.6351318
5.233333333	261	560
5.238888889	254.5	547.5
5.25	246.8412018	532.1276855
5.252777778	236.7272797	521.2424316
5.255555556	231.5	517.5
5.258333333	220	508.5
5.261111111	210.7454529	508.8181763
5.263888889	199.5	507
5.272222222	193.0161285	502.6290283
5.283333333	190.5	494.115387
5.286111111	188.5	486
5.288888889	185	480
5.291666667	182.5	481
5.294444444	179.5	485.5
5.3	179.0714264	501.4285583
5.311111111	178.0454559	500.5909119
5.316666667	170	484
5.319444444	165	485.25
5.322222222	163.5	494.5370483
5.325	161	500.5
5.327777778	158.2015381	506.3215332
5.352777778	160	510
5.358333333	159.9827576	516.6724243
5.361111111	157.624176	520.1732178
5.377777778	166.8913116	529.5
5.4	172.5322571	533.3386841
5.402777778	175	533.5
5.408333333	176.1086884	527.7608643
5.411111111	176.8118744	526.8861084
5.416666667	172.4442444	526.5074463
5.422222222	212.3896637	524.7080994
5.425	167	517.5961609
5.427777778	215.5	517.75
5.430555556	191.9053192	497.3604736
5.433333333	194.5	487.5
5.436111111	200	487
5.438888889	198.759613	486.552887
5.441666667	196.5582581	490.606781
5.45	178.4087067	499.9813232
5.452777778	175.25	497.75
5.455555556	172.2428589	494.5285645
5.458333333	165.5	490
5.461111111	207.3586426	509.2217712
5.463888889	153.5126648	485.9050598
5.466666667	143.8421021	477.8421021
5.469444444	139.5	474.1666565
5.472222222	139.5	457.5
5.475	142.0093231	446.2267151
5.480555556	146.5	427.5
5.483333333	149	414.5
5.486111111	150	404.5
5.488888889	144.5	393
5.491666667	138	379.5
5.494444444	136.0294189	373.5392151
5.497222222	131.0490265	365.068634
5.5	128.5	355.5
5.502777778	137	349
5.505555556	141.3823547	340.3823547
5.508333333	151.5	332
5.511111111	163.5	324
5.513888889	179.3891754	327.1332397
5.516666667	188.4677429	319.5322571
5.519444444	201.270546	316.1130066
5.522222222	211.5	310.5
5.525	218	304.5
5.527777778	224	299.5
5.533333333	232.5	298
5.536111111	238.5	300
5.538888889	252.25	411.25
5.544444444	247.5	295.5
5.55	269.5	294
5.552777778	281	290.5
5.555555556	289	290.5
5.558333333	295	294.5
5.561111111	309.3709717	301.1854858
5.569444444	326	308.40625
5.572222222	338.6637878	313.1982727
5.575	344	317
5.577777778	358	318
5.583333333	372.5	323
5.586111111	385.5	320.5
5.588888889	391	330.5
5.591666667	397.1521606	332.3695679
5.594444444	401.75	342.75
5.602777778	397.5	362.5
5.605555556	392.5	372
5.611111111	380.5	375.5
5.613888889	368.5	376.5
5.616666667	360.8981934	376.146698
5.619444444	351.5	381
5.622222222	342	385
5.625	337.6363525	385.4025879
5.636111111	337.9468079	382.8191528
5.638888889	343	389
5.644444444	351.5	391
5.647222222	363.5	387.5
5.65	368.6754456	378.1491089
5.655555556	371.0155029	378.1985779
5.658333333	375.5	371.5
5.661111111	378.5	371
5.669444444	385	371.5
5.672222222	381.7790833	372.1976624
5.675	385.8225708	369.1774292
5.677777778	384.5	363.5
5.680555556	385.5983582	355.5327759
5.683333333	380.2272644	351.5
5.686111111	375.7816772	357.2464905
5.688888889	367.1903687	354.4898376
5.691666667	359.5	353.5
5.694444444	357.0420532	354.0981445
5.711111111	361.5	351
5.713888889	372.480011	353
5.716666667	377	355
5.719444444	372	357
5.722222222	368.1993713	360.230072
5.725	364	364.5
5.791666667	347.5	367.5
5.794444444	346.0625	367
5.813888889	345.555542	369
5.816666667	343.3945923	368.4331665
5.819444444	341.9336243	362.7212524
5.844444444	341.4285583	365.5714417
5.858333333	342.5	364.1363525
5.861111111	339	366.5
5.872222222	339	363
5.875	335	353
5.877777778	330	345
5.880555556	324	335
5.883333333	314.7588196	328.0058899
5.886111111	302.25	322.75
5.888888889	295.125	316.7083435
5.891666667	287.9268188	307.8048706
5.894444444	280.9804382	306.8631287
5.897222222	277.1071472	306.4642792
5.902777778	272.7678528	307.2916718
5.905555556	270.8478699	311.1361694
5.908333333	268	327.5
5.911111111	259.4754028	332.1885376
5.913888889	251	334.5
5.919444444	238.5	339.5
5.922222222	229	333
5.925	222	330.5
5.927777778	221.328949	322.0986938
5.930555556	217.5	311.8999939
5.933333333	223.8214264	303.6071472
5.936111111	228.5	296.5
5.938888889	232.5	287.5
5.941666667	240.7068939	285.7069092
5.944444444	247	288
5.95	262.5	282.5
5.952777778	269	279
6.163888889	271.5	279
6.386111111	261	288.7999878
6.388888889	260	288.5
6.391666667	259	289.5
6.427777778	270.3275757	298.120697
6.430555556	269.2742004	302.5967712
6.433333333	274	312
6.436111111	271	327
6.438888889	269.421051	324.421051
6.441666667	258.277771	317.3888855
6.447222222	257	319.0681763
6.45	253.2857208	329.4285583
6.452777778	248.5	335
6.455555556	240.1876984	330.8154602
6.458333333	239.2142792	324.0714417
6.461111111	243.5	327.5
6.463888889	251	330
6.466666667	251.2647095	327.7941284
6.469444444	246.5	320.5
6.472222222	244.7763214	320.6052551
6.475	243.3108063	326.2297363
6.477777778	236.5	329.5
6.483333333	230.9242401	329.1363525
6.486111111	223.9716949	320.15802
6.488888889	231.1742096	310.3432007
6.491666667	236	312.5
6.494444444	235.5756454	326.4230804
6.497222222	225.3085098	333.0070953
6.5	217.8463745	320.0812073
6.502777778	236.3783875	417.8136902
6.505555556	220.5	303.5
6.508333333	232.5336609	301.9975891
6.511111111	237	304
6.516666667	241.3695679	302.210144
6.519444444	249	307.5
6.522222222	258.5	314.5
6.525	257.3876343	316.9494324
6.527777778	253.5820923	320.0671692
6.530555556	249.75	332.25
6.533333333	251.1875	339.0874939
6.536111111	256	343.5
6.538888889	264	339
6.541666667	267.3598633	334.9777222
6.544444444	259.5333252	330.3833313
6.55	250.1956482	327.0652161
6.552777778	239.5	324
6.555555556	238	311.8387146
6.558333333	237	304
6.561111111	239	300
6.563888889	248	291.5
6.566666667	252.5764999	290.8795013
6.569444444	259.5	296
6.572222222	265.5	306
6.575	274	315
6.577777778	280	323
6.580555556	286.359375	331.3125
6.583333333	295.5	339
6.586111111	303.9615479	345.0384521
6.588888889	319.337677	347.4837646
6.591666667	329	346
6.594444444	341.5	337.5
6.597222222	349.5	326.5
6.6	352.5	319.5
6.602777778	350	309
6.605555556	348.5	301
6.608333333	342.7748108	301.4847412
6.611111111	337.5	302.5
6.613888889	325	305.5
6.616666667	309.5	305.75
6.619444444	303	309
6.622222222	288.8600006	322.8899994
6.625	276.3999939	314.9499969
6.627777778	274.5	305.7000122
6.633333333	278	310.5
6.636111111	269.5	321.3333282
6.638888889	256.4423065	312.115387
6.641666667	255	309.5
6.647222222	264.4096069	320.2457581
6.65	266	328
6.652777778	252.7307663	333.25
6.655555556	244.5	334.5
6.658333333	247.5	335.5
6.661111111	257.6190491	343.7619019
6.663888889	261.6764832	352.6764832
6.666666667	262.1159058	350.4966736
6.669444444	263.4507446	347.6773376
6.672222222	272	345
6.675	275.1835327	353.7531738
6.677777778	273.75	366.25
6.680555556	275.6707458	379.7195129
6.683333333	281	379.5
6.686111111	287.5	373.5
6.688888889	295.5	370
6.691666667	303.8070984	371.8228455
6.694444444	306.6445923	378.1506042
6.697222222	303.8823547	389.5097961
6.7	295.5	396
6.702777778	288.9960632	397.6732178
6.705555556	294	389
6.708333333	297.6609802	391.5243835
6.711111111	294.5	391
6.713888889	294	403.5
6.716666667	297.5	399.875
6.719444444	306	393
6.725	302.5333405	399.7166595
6.727777778	291.5	407.5
6.730555556	291.0106659	399.8247375
6.733333333	293	390
6.736111111	289.5	390
6.738888889	283.5	390.5
6.741666667	279.7142944	391.2857056
6.744444444	276.5	391.5
6.75	288.6999969	391.9499969
6.752777778	303.0526428	391.1842041
6.755555556	306.2237244	394.2626343
6.758333333	304.29245	403.0848999
6.761111111	314.0177765	411.1442413
6.763888889	327	407
6.766666667	330.8064575	394.112915
6.769444444	326.8581085	381.7229767
6.772222222	321.3271332	356.7553253
6.775	320.222229	332
6.777777778	329	329.5
6.780555556	338.5	331
6.783333333	345.5	342.25
6.786111111	356.5	351.5
6.788888889	371.8557739	352.7355804
6.791666667	380.5	353.8333435
6.794444444	386.8529358	351.5588379
6.797222222	392.5	346.5
6.8	402.5	345
6.802777778	407.5	340
6.805555556	412.25	336
6.808333333	415	344.5
6.811111111	412.5	356.5
6.813888889	403.5	362.5
6.816666667	396.1666565	365.5
6.827777778	404.5	363.5
6.833333333	411.5	348
6.836111111	403	344.5
6.838888889	392.1234894	335.7981873
6.841666667	398.2368469	337.5
6.844444444	399	336
6.847222222	402.1666565	338.1666565
6.85	402	347.5
6.852777778	402.5	353
6.855555556	408	363.2291565
6.858333333	406.6176453	367.7352905
6.863888889	400.4591827	369.7102814
6.866666667	391.5566101	368.6697998
6.872222222	395	379.5
6.875	398	387.5
6.877777778	398.5	396.5
6.880555556	394	398
6.883333333	391.5	404
6.886111111	394.9152527	408.466095
6.888888889	400.4615479	411.5384521
6.894444444	404	409.5
6.897222222	413.5	405
6.9	415	395.5
6.905555556	421.7121277	393.7121277
6.908333333	429	398.5
6.911111111	432.5	404
6.913888889	434.2131042	401.6885376
6.916666667	432.8754578	395.9944153
6.925	437.2833405	392
6.927777778	444.6535034	398.4649048
6.930555556	444	398.5
6.933333333	438.5454407	393.0909119
6.941666667	442.3095093	391.4523926
6.944444444	447	389
6.952777778	431.6739197	376.8912964
6.955555556	427.5428467	374.7571411
6.961111111	424.5	379.5
6.966666667	423.6570129	388.3925476
6.969444444	422	385
6.980555556	412.8023376	377.8023376
6.983333333	407.6666565	374.6666565
6.991666667	402.7438965	378.2561035
7.013888889	414	370
7.016666667	423	367.5
7.019444444	427.2692261	372.7307739
7.025	419.9105225	380.2263184
7.027777778	412	381.5
7.030555556	406.5	381
7.036111111	398.5	384.5
7.038888889	394.5	388.5
7.041666667	392.568634	378.8431396
7.047222222	393	377
7.05	395.5	368
7.052777778	396.3571472	361.5
7.055555556	390.6578979	365.8684082
7.058333333	386.7352905	373.2450867
7.061111111	389.4736938	375.2631531
7.066666667	394.6947021	370.1548767
7.069444444	399.5	359.5
7.072222222	410.555542	354.444458
7.075	413.5	351.7000122
7.077777778	412	351.0384521
7.083333333	418.5	355
7.086111111	419.4008179	357.0950317
7.088888889	419	358.5
7.097222222	422	362
7.1	423	373
7.102777778	421	377
7.105555556	414.5454407	383.4545593
7.111111111	420.5	377.25
7.116666667	428.0357056	367.9642944
7.119444444	433.5	371
7.122222222	429.4859009	376.6831055
7.125	435	384
7.127777778	439.8673401	382.3979492
7.136111111	432.5	376.5
7.138888889	422	374.5
7.144444444	411.9831543	376.1966248
7.147222222	414.5	373.5
7.161111111	423.5	377.25
7.169444444	424.5	383.5
7.205555556	438.2068176	389.8979187
7.211111111	430.9705811	388.9705811
7.216666667	421.7055359	386.5948486
7.219444444	419.4704285	389.7662659
7.222222222	415	395.5
7.227777778	411	401
7.230555556	405.5223083	400.6078186
7.311111111	394	411
7.325	396	411.5
7.327777778	391.140625	409.0625
7.330555556	391.8398438	402.578125
7.333333333	391.5	396.9736938
7.344444444	389.6538391	385.0384521
7.347222222	389.5	378
7.35	376.6588135	369.2235413
7.352777778	371.5	366
7.355555556	373	369
7.358333333	354.5	372.5
7.361111111	348.3029175	377.857666
7.363888889	343	382.5
7.366666667	335.6363525	392.2272644
7.369444444	331.401947	399.0621033
7.372222222	326.058075	411.3341064
7.375	321.6234436	417.9938354
7.383333333	320.1666565	416.25
7.386111111	319	408
7.388888889	317.5	398.5689697
7.391666667	323.3823547	394.0882263
7.394444444	324.6219482	392.4233398
7.397222222	324.5	399.5
7.4	324.5045166	409.5946045
7.402777778	319.5907288	405.2540436
7.405555556	317.9832458	394.33255
7.408333333	319	391.5
7.411111111	320.5	400
7.413888889	319	403
7.416666667	313.6515808	402.1904602
7.419444444	316.0307312	395.9142456
7.422222222	321	401
7.427777778	314.5	413
7.430555556	309	419
7.433333333	301.875	412.5208282
7.436111111	299.5	403
7.438888889	308	397.8000031
7.441666667	315.0833435	402.5
7.444444444	315.5	411.5
7.447222222	318.4562073	413.572998
7.45	320.3642273	408.7351074
7.452777778	325	409.5
7.455555556	324.4347839	416.2391357
7.458333333	334	420.5
7.461111111	344.5	428
7.463888889	342	433
7.466666667	336	428.5
7.469444444	326.4778442	428.2658081
7.472222222	320.1071472	435.8928528
7.475	314.9561462	447.3070068
7.477777778	308	446
7.480555556	298.804306	438.2816772
7.483333333	282.9807739	425.8269196
7.486111111	280.5	426.5
7.488888889	289	422
7.491666667	291.3510742	409.5425415
7.494444444	288	400.5
7.497222222	279.6428528	403.9285583
7.5	273.0569763	413.4873352
7.502777778	272.606781	420.1601868
7.505555556	276.6304321	426.8478394
7.508333333	281.5	436.5
7.511111111	290	443.5
7.513888889	293.5	450.5
7.516666667	294.4588318	455.0117798
7.519444444	298.1875	457.625
7.522222222	301.5	460.5
7.525	301.9084473	470.6831055
7.527777778	300.6543274	477.2901306
7.530555556	296.5116272	478.7558289
7.533333333	288.9050598	474.5063171
7.536111111	287	465.5
7.538888889	290.5632324	459.9195251
7.541666667	298.722229	461.8148193
7.544444444	306.4200134	465
7.55	315.8363647	467.4545593
7.552777778	323	464
7.555555556	329	463.5
7.558333333	333.5	460
7.561111111	344.3333435	456.8333435
7.563888889	355.5	447.5
7.566666667	362.9375	446.0625
7.575	367.6111145	433
7.577777778	368	425.5
7.580555556	368.5	427.2083435
7.583333333	368.3611145	435.722229
7.586111111	372.5	435.5
7.588888889	375	429.1590881
7.591666667	373	430
7.594444444	374.6388855	435.277771
7.597222222	374.5384674	430.1923065
7.602777778	376	426
7.605555556	383.6831055	423.5845032
7.608333333	378.5	415.5
7.611111111	375.4668274	410.964447
7.613888889	377.2428589	415.2428589
7.616666667	380.9565277	409.9347839
7.619444444	380	395.1136475
7.622222222	378	395.5
7.625	380.71875	399.859375
7.627777778	378.5	404
7.633333333	378.5	407.5
7.636111111	382.1402588	403.14328
7.638888889	396.670929	392.2637787
7.641666667	409.7904358	373.9293823
7.644444444	415.4655151	362.3620605
7.647222222	420	357
7.65	421.3498383	349.4799042
7.652777778	410	339.5
7.655555556	402.8571472	331.4285583
7.658333333	390	324
7.661111111	386.5	319
7.663888889	372	314.5
7.666666667	359	314.5
7.669444444	348.5800018	324.6199951
7.672222222	347.5	339.5
7.675	361	346.5
7.677777778	370	344.5
7.686111111	383	348
7.688888889	395.901474	353.280838
7.691666667	401	361
7.694444444	400.4576416	358.3305054
7.697222222	397.5	345.5
7.7	402.5	338.5
7.702777778	401.9827576	336.6034546
7.716666667	406	346.5
7.719444444	408.7008362	353.15271
7.722222222	407	351.5
7.725	406.2619019	348.1309509
7.727777778	403.6194153	343.7059631
7.738888889	406	344.0833435
7.741666667	409.8043518	345.0434875
7.744444444	407.7088623	348.5759583
7.8	414.7540894	347.1967163
7.802777778	415	354.5
7.811111111	412	359
7.813888889	408.5	360
7.991666667	364.5	339.5
7.994444444	357	340.5
7.997222222	346.1612244	344.336731
8.005555556	334	348
8.008333333	327.530304	348.9242554
8.011111111	326	349
8.013888889	321.3676147	345.1741333
8.016666667	317.5	339.5
8.019444444	314.5	333
8.022222222	313.1071472	312.6428528
8.025	310.5	311.5645142
8.027777778	319.5744629	309.8085022
8.033333333	333.015625	310.90625
8.036111111	343.5	316
8.038888889	348	318.5
8.041666667	352	324
8.044444444	352.1854858	333.3709717
8.047222222	355.4342041	344.1842041
8.05	352.5	355.5
8.052777778	349.4622498	359.8962402
8.055555556	341.6666565	367.222229
8.058333333	333.7272644	369.3863525
8.061111111	326.3965454	371.5
8.063888889	317.4285583	378.5714417
8.066666667	310.4932556	386.3479614
8.069444444	307	389.5
8.075	305	393
8.077777778	305.6465454	394.9094849
8.108333333	302.1666565	400.5
8.111111111	297.6304321	390.9549713
8.113888889	299	381.5
8.116666667	302.9515991	385.080658
8.127777778	313.0390015	386.3156128
8.130555556	314.6170349	389.7234192
8.133333333	317.6607056	387.4464417
8.138888889	318.3260803	386.4130554
8.141666667	321	383.5
8.144444444	316.6739197	384.5869446
8.266666667	345.7954407	396.4772644
8.269444444	341.5	391.5
8.275	342.5392151	392.0294189
8.277777778	339.5	392
8.3	338.8742371	389.8083801
8.302777778	340.1929932	392.1871338
8.305555556	345.5	389
8.308333333	343	389
8.311111111	340.8571472	390.5714417
8.319444444	341	388.5
8.322222222	341.3235168	387.6764832
8.325	336	380.5
8.327777778	331.5	375.5
8.333333333	325	376.5
8.336111111	325.7614441	367.3625488
8.338888889	326.722229	359.277771
8.341666667	327	359
8.344444444	331.2550964	360.8673401
8.347222222	337	365
8.35	338.5	373
8.352777778	338.2419434	376.7903137
8.355555556	331.9680786	381.4574585
8.358333333	332	386
8.361111111	323	392
8.363888889	321.3999939	395
8.366666667	322	399.3181763
8.369444444	323.5	396
8.372222222	329	393.5
8.375	335.5188599	392.2735901
8.377777778	338.5	395
8.380555556	334.2293091	399.9519043
8.383333333	329.5	408
8.386111111	331	410
8.391666667	339	409.5
8.394444444	345.365387	407.8173218
8.397222222	345.5	414
8.4	342	421
8.402777778	336.6666565	428.6666565
8.408333333	342	426
8.411111111	348.9750061	419.0249939
8.413888889	355.8448181	419.1091919
8.416666667	358.7307739	419.9615479
8.419444444	361.8881226	426.3286743
8.425	357	432.5
8.427777778	366.4230652	431.0384521
8.430555556	369	430
8.433333333	363.5	437.5
8.436111111	363	443.5
8.441666667	364.9515991	443.4354858
8.444444444	370.5	436
8.447222222	375	430.5
8.45	380.758606	434.5172424
8.452777778	382	442.1730652
8.455555556	383.5	448.9285583
8.458333333	387.7857056	447.5357056
8.461111111	393.8125	449.9375
8.463888889	395.0758362	451.1625366
8.466666667	395	458
8.469444444	387.5	461.5
8.472222222	382.5818787	463.0321655
8.477777778	383.1558533	459.3766174
8.480555556	388	454.5
8.483333333	389.7177429	449.5887146
8.486111111	389.3571472	450.6071472
8.488888889	390.9423218	455.009613
8.491666667	390.5	456.1923218
8.494444444	392.7457581	451.7288208
8.497222222	394.9333191	450.9500122
8.5	401.5	452
8.502777778	408.5	448.5
8.505555556	411.4390869	440.0736084
8.508333333	405.5	430.5
8.511111111	396	435
8.513888889	395.5798035	440.3615112
8.516666667	401.5	446
8.519444444	409	442.5
8.527777778	414.5	436.5
8.533333333	415.6181946	434.7318115
8.536111111	410.9848633	436.0151367
8.538888889	412	439.5
8.547222222	409	436.5
8.55	405.4393921	420.2935638
8.552777778	403.5662231	410.7185364
8.555555556	413.465332	410.6435547
8.558333333	424.9587708	413.5773315
8.561111111	436	411.5
8.572222222	438.5586395	412.6798096
8.577777778	431.875	422.5
8.583333333	436	433
8.588888889	425	428.5
8.591666667	426.1899414	426.8144226
8.605555556	434.5793762	429.2936401
8.608333333	435	432
8.611111111	426.5	437
8.630555556	432.6666718	431.5
8.677777778	433.5	449.5
8.683333333	444	447
8.686111111	437.5344849	444.8448181
8.688888889	431.0159302	445.0923462
8.691666667	434	449.5
8.697222222	436	450.5
8.7	428.125	445.5625
8.702777778	419	447.5
8.708333333	414.5	451.5
8.711111111	419.1263733	454.3901062
8.713888889	422	452.5
8.716666667	427.5833435	448.8333435
8.719444444	430.0677185	454.2694244
8.725	431.5	451
8.727777778	428	444.5
8.730555556	424	442
8.736111111	425	448
8.738888889	427	444
8.741666667	421.2164307	439.4125671
8.744444444	415.8999939	436
8.75	411.8513489	436.1486511
8.752777778	408.0384521	440.6538391
8.755555556	407	440
8.758333333	407.5602112	430.8979797
8.761111111	409.3504639	422.2944031
8.769444444	408.5	422.5
8.772222222	409.5	424
8.775	411.7941284	427.0882263
8.777777778	412.5	429
8.819444444	416.6442566	435.5819702
8.822222222	414.6686707	433.7710876
8.825	412.6639404	429.7049255
8.827777778	410.115387	421.2948608
8.830555556	410.5	417
9.111111111	379.6666565	379.2000122
9.122222222	377.1573792	377.4123535
9.125	373.7099915	378.6099854
9.127777778	381.7857056	383.5
9.130555556	393.4784546	387.191803
9.133333333	402	391
9.144444444	401	395
9.147222222	391.5	398
9.15	385.5	403.5
9.152777778	382.1790161	411.2160645
9.155555556	386.5	417
9.158333333	391.6290283	418
9.161111111	402	417
9.202777778	408.0445557	408.3217773
9.205555556	408.8095093	406.1190491
9.261111111	410.6644592	398.2236938
9.263888889	412.7975159	400.7479248
9.319444444	419.2236938	395.6052551
9.436111111	428.5	373
9.438888889	429.5	374.5
9.45	424.5	372
9.455555556	423	371.5
9.458333333	413.75	365
9.461111111	397	363
9.463888889	388.6333313	368.6333313
9.466666667	384	372
9.469444444	382	375.5
9.472222222	379	380.5
9.475	377.5	383.5
9.477777778	372.7285767	384.2714233
9.480555556	364.0678101	392.0762634
9.483333333	360.3243103	398.3716125
9.486111111	358.3853149	402.7064209
9.488888889	351	409.5
9.491666667	345	423.5
9.494444444	338	431
9.497222222	332	438
9.5	327.5172424	443.0862122
9.505555556	316	445
9.508333333	315	446.5
9.511111111	310.1896667	448.0862122
9.513888889	306.5	448.5
9.516666667	296.5	450.5
9.519444444	286	458
9.522222222	284.5	468.5
9.525	283	476
9.536111111	291.5	486
9.538888889	291.7307739	491.2692261
9.541666667	292	494.5
9.544444444	299.3202209	499.2303467
9.547222222	304.4490356	511.0192566
9.55	306.1176453	522.6470337
9.552777778	304.5	528.5
9.561111111	299.283783	533.7161865
9.563888889	296.5	538
9.566666667	290.5	543
9.569444444	282.2692261	547.7307739
9.572222222	286	549.5
9.575	274.8900757	563.1595459
9.577777778	273	573.5
9.586111111	280.2826233	602.9347534
9.677777778	313.4147034	593.6848145
9.686111111	343	596
9.688888889	351	590.3448486
9.691666667	353.5	579.543457
9.694444444	355.5	571
9.7	363	558
9.702777778	367.5	558.5
9.705555556	371.9333191	562.9333496
9.708333333	375	566
9.716666667	369.125	559.875
9.722222222	358	552.5
9.725	347.5	550
9.727777778	340.2749939	551.6812744
9.733333333	343	555
9.736111111	345.9299927	551
9.738888889	363	547
9.741666667	371.3184509	531.5990906
9.744444444	372.555542	524.9629517
9.75	375.6456299	517.6262207
9.752777778	378.120697	514.6724243
9.755555556	378.4756165	508.7764282
9.758333333	371	509
9.761111111	362.7835693	502.9029846
9.763888889	357.59375	494.15625
9.766666667	356.5	482.5
9.769444444	369.4492188	478.4384918
9.772222222	383	482
9.775	388.5	486
9.777777778	395.6000061	485.7999878
9.780555556	402.5	492.5
9.786111111	409.5	495
9.788888889	413.0357056	490.6856995
9.791666667	422.6702271	490.3085022
9.794444444	422	481
9.797222222	417.5	470.5
9.8	420	463
9.802777778	426.3760986	460.6504517
9.805555556	427.9166565	461.9166565
9.808333333	423.5	464
9.811111111	417.5	459.2391357
9.813888889	422.875	453.125
9.816666667	426	460
9.819444444	419.142334	465.1131287
9.822222222	419.4191284	466.3455811
9.825	426	459.5
9.827777778	430.6012573	459.1455688
9.833333333	427	471
9.836111111	427.5	479
9.838888889	434.3181763	485.2272644
9.841666667	445.7390137	482.1483459
9.844444444	449	471
9.85	438	459.5
9.858333333	444	462.5
9.869444444	445.5	459.5
9.872222222	436.5983582	455.4672241
9.877777778	435.2491455	460.8559265
9.880555556	437.9786682	468.2867432
9.883333333	444	469.9500122
9.891666667	449.0147095	463
9.894444444	454.0810852	466.8648682
9.902777778	455.5500031	491.6642761
9.908333333	454.0245972	489.073761
9.911111111	455	495.4137878
9.916666667	453	508.5
9.925	455.4830627	499.211853
9.927777778	453.4136658	499.6438904
9.933333333	455.9090881	502.1168823
9.95	440	509.5
9.952777778	436	503.5
9.955555556	444.2191772	503.5582123
9.958333333	444	512.5
9.966666667	433.5	531.5
9.969444444	431.5	544
9.972222222	434	556.5
9.975	445.8333282	560.9166565
9.983333333	460.25	560
9.986111111	459.5	564.5
9.988888889	445.2397308	567.6849365
9.991666667	436.5	567.5
9.994444444	437.5909119	564.2272949
