# Supplementary material for: Lithium-ion battery components are at the nexus of sustainable energy and environmental release of per- and polyfluoroalkyl substances
Source: Nat Commun. 2024 Jul 8;15:5548. doi: 10.1038/s41467-024-49753-5 (PMC11231300; doi:10.1038/s41467-024-49753-5)
Supplement: Supplementary file 6 — Source Data [file 41467_2024_49753_MOESM6_ESM.zip › Track density raw data - Full set/10ng_L bis-FMeSI/Replicate 9.csv]

Time (min)	x-position	y-position
0.025	354.3823547	333.1911774
0.027777778	345.5	332
0.038888889	362	333
0.041666667	367.5	335.5
0.044444444	360.71875	331.609375
0.05	359	327.5
0.052777778	363.5	328
0.066666667	362	331
0.069444444	355.2999878	322.8599854
0.072222222	363.5	325.884613
0.086111111	364.9038391	323.3076782
0.088888889	359.5	321
0.091666667	351.8529358	320.4411774
0.094444444	339.1304321	327.7282562
0.097222222	337.3235168	336.4411621
0.1	341.3194427	329.9166718
0.102777778	344	322
0.105555556	340.1025696	326.0384674
0.116666667	326.7957764	334.9154968
0.119444444	326.25	321.5
0.125	307.0416565	309.5
0.127777778	306	312.5
0.141666667	309.9023743	321.8432007
0.144444444	316.3070068	331.1140442
0.147222222	318.5	340.1087036
0.15	316.7272644	346.0909119
0.163888889	315	343
0.166666667	314	341.25
0.169444444	329.25	321.5500031
0.172222222	344.5	324
0.180555556	347.25	348
0.183333333	341	359
0.186111111	342	364
0.188888889	342.5	368.5
0.191666667	340	375.5
0.205555556	344.5	373
0.208333333	356	365.5
0.211111111	364	371.5
0.213888889	369.5	377
0.216666667	362.5	385.5
0.219444444	358	384
0.222222222	350	381.5
0.227777778	343	381
0.230555556	334.3302002	378.5377502
0.233333333	331.5	381.5
0.255555556	332.4347839	385.5217285
0.258333333	336.4921265	387.8031616
0.261111111	344.2755127	386.7449036
0.263888889	352.4827576	385.4137878
0.322222222	361	384
0.325	369.1554565	387.6512756
0.327777778	376.9085693	388.5544739
0.330555556	383.2315674	392.4793396
0.333333333	390.9457703	396.0903625
0.341666667	398.5	389.5
0.344444444	407	390
0.358333333	427	381
0.361111111	430.1000061	376.8999939
0.363888889	426.130127	377.6095886
0.366666667	425	382.6000061
0.369444444	422.5	391
0.372222222	417	399.5
0.375	415.5	409
0.380555556	419.8500061	421.7200012
0.383333333	430.5	429
0.386111111	439.5	434.5
0.402777778	442.7142944	438
0.405555556	450	441.5
0.411111111	457.2291565	438.375
0.416666667	457.0892944	439.6517944
0.422222222	457.0190735	452.202301
0.425	451.1304321	459.547821
0.433333333	435.5	472
0.436111111	432.25	472.875
0.438888889	433.536377	474.7181702
0.441666667	434	479
0.444444444	433	490
0.447222222	432	495.5
0.45	425.4827576	491.0862122
0.452777778	421.5	486
0.455555556	418.277771	476.722229
0.458333333	412.5	472.25
0.461111111	409.690155	467.8168945
0.463888889	402	461.5
0.466666667	405.530304	460.3282776
0.469444444	409.5	460.5
0.472222222	420.0217285	461.5
0.475	423.5	462.4285583
0.477777778	419.6739197	462
0.483333333	411.3378296	460.7702637
0.486111111	408.3852539	459.6803284
0.488888889	416	459.5
0.491666667	426.5	455.5
0.505555556	424.722229	456.3888855
0.511111111	432.5	455.3571472
0.513888889	438.5	457.25
0.519444444	447.5	466
0.525	447	468.5
0.538888889	434	459.5
0.541666667	431.5	452.5
0.544444444	428.5	446
0.547222222	425.0596924	442.2984924
0.55	422.5	434.9615479
0.555555556	428	434
0.558333333	426.7201538	441.2984924
0.561111111	423.5	451.5
0.563888889	423	451
0.566666667	424.5	447
0.569444444	428.237854	438.393219
0.572222222	436.5	432.5
0.575	440	435
0.577777778	448.5	445
0.583333333	459.25	450.5
0.586111111	457.84375	444.40625
0.588888889	460.3327637	441.2282104
0.6	460.5	447
0.602777778	452.5	455.5
0.608333333	450	463
0.611111111	445	468.5
0.625	442	489.9750061
0.636111111	447.5	475
0.638888889	449.5	469
0.658333333	453.5	479.5
0.661111111	460.4842529	488.948822
0.666666667	466.7000122	490.7000122
0.669444444	466.2000122	496.3333435
0.672222222	462.5	500
0.683333333	451	510
0.7	450	507.5
0.702777778	452.5	516.6818237
0.713888889	447	505.5
0.716666667	446.5	498
0.719444444	447.5	500
0.722222222	456.5	512
0.752777778	458.3085022	517.8829956
0.755555556	459.474884	505.6758728
0.758333333	462.580658	498.2257996
0.761111111	464.6869202	498.5794373
0.775	460	507.5
0.777777778	455.4285583	518.2857056
0.783333333	458.5	521.5
0.786111111	459.1611633	511.2107544
0.788888889	461	508
0.791666667	463	517.277771
0.8	457.5	512
0.802777778	459.1772766	501.5557861
0.805555556	463.5	506
0.808333333	460.5	515.543457
0.811111111	457.5206299	517.170105
0.816666667	447.6538391	495.3461609
0.819444444	454.5294189	499.4117737
0.822222222	462	503
0.825	463	503.5
0.827777778	456.1304321	494.2608643
0.838888889	454.5	489.5
0.841666667	464	493.5
0.844444444	462.5	497
0.847222222	464	491.2391357
0.861111111	465.5	482.5
0.866666667	463.5	491.5
0.869444444	462.8868713	499.857666
0.872222222	457.6543579	508.0570374
0.875	454.2600098	508.7399902
0.891666667	442.5499878	496.5499878
0.894444444	438.5	487.5
0.9	432.2692261	474.6538391
0.902777778	426	473
0.908333333	421.5428467	474.4095154
0.911111111	415.5	478
0.913888889	406.6136475	481.3522644
0.916666667	395.5	481
0.919444444	395.5	482
0.922222222	387	483.5
0.925	382.722229	478.722229
0.936111111	380	480.5
0.938888889	381.5	486.5
0.941666667	387	496.5
0.947222222	392.321228	501.2374268
0.95	395	498.5
1.061111111	402.4705811	502.4705811
1.077777778	401	509
1.080555556	410	521
1.083333333	417.4642944	527.5952148
1.086111111	420.5	534
1.088888889	428.7564087	540.7564087
1.102777778	448.7608643	552.7608643
1.105555556	449.7166748	557.3666382
1.108333333	444	552.5
1.111111111	440.4321899	551.2288208
1.113888889	436.4736938	548.1842041
1.127777778	425.1976624	537.8953247
1.130555556	419.4076843	536.7346191
1.133333333	411.5	533.5
1.136111111	405.5	536
1.138888889	400.0952454	538.2380981
1.141666667	394	539
1.15	378.157135	544.8428345
1.152777778	369.4047546	548.3571167
1.155555556	359	551
1.169444444	323.5	551.5
1.175	309.5	567.5
1.177777778	303	575.5
1.191666667	290.5	625.5
1.205555556	276.25	596.25
1.211111111	300.5	701.5
1.216666667	274.25	619
1.222222222	289	725.625
1.225	283	725
1.263888889	219.2422028	610.6374207
1.272222222	221.4000015	602.1000061
1.275	254.9285736	525.6428833
1.294444444	238.4057541	601.5242615
1.302777778	228	648
1.305555556	223.2177429	642.3346558
1.311111111	215	642.5
1.316666667	197	645.5
1.322222222	188.5	651
1.341666667	217.1842041	655.9736938
1.344444444	221.2413788	653.7069092
1.355555556	225.277771	657.277771
1.358333333	234	659.5
1.361111111	239.5	660.5
1.438888889	398	656
1.441666667	408.2385254	658.0550537
1.475	421	624.5
1.477777778	426	615
1.480555556	433.5	603
1.483333333	439.5	592
1.486111111	454.5	584
1.494444444	467.8061218	567.2958984
1.5	489.5	548.5
1.502777778	490.2805786	539.9819946
1.505555556	488.1923218	534.8076782
1.508333333	490	529.5
1.511111111	494.3891907	519.9406128
1.513888889	497	506
1.519444444	502	497
1.522222222	504.8440857	487.526886
1.525	507.0365906	481.3323059
1.527777778	500.5	476
1.533333333	498	454.5
1.536111111	490.5	443.5
1.538888889	485.5	436
1.541666667	481.5	432
1.544444444	477	416.5
1.547222222	472.4810181	407.4050598
1.55	470.4831848	398.6008301
1.552777778	467.8999939	396.2999878
1.555555556	461	392
1.558333333	455.8978577	387.5860291
1.561111111	450	382
1.563888889	440.7564087	373.7564087
1.566666667	433.5	370.5
1.569444444	420.5	363.5
1.572222222	418.5	355
1.583333333	406	344
1.586111111	394	338
1.588888889	381.0700073	335.5299988
1.591666667	372.5	337.5
1.6	364.7886047	341.1138306
1.602777778	356.6080933	342.1756897
1.605555556	350	344.5
1.611111111	343.5	345
1.613888889	340	350
1.616666667	331.5	351.5
1.622222222	323.5	352.5
1.625	321.9791565	355.0520935
1.627777778	314	358
1.633333333	312.1428528	359.1428528
1.636111111	310.019989	361.2950134
1.638888889	305.2543945	361.4824524
1.641666667	298.2598267	361.508728
1.644444444	293	357
1.647222222	283	352
1.65	280.0986023	346.690155
1.652777778	277.5	346
1.655555556	269.5	336
1.658333333	268	323
1.661111111	266.4842529	316.1377869
1.663888889	268.3449402	303.7341766
1.666666667	272.5	292
1.669444444	276	286.5
1.672222222	280	277.5
1.677777778	281.1774292	274.3064575
1.680555556	285.5	265.5
1.683333333	292.5	265
1.686111111	291.3267822	265.9960632
1.688888889	288.0862122	266
1.691666667	282.1383057	267.7127686
1.7	275	272
1.702777778	263.5	280
1.705555556	255.5	283.5
1.708333333	246	285.75
1.711111111	241	288
1.713888889	234.2567596	294.7432556
1.716666667	223	299
1.719444444	219	309.5
1.722222222	208.5	314.5
1.725	203	322
1.727777778	200.2722778	325.9603882
1.730555556	199.125	331.9285583
1.733333333	184.5	340
1.736111111	177	348
1.738888889	166.8595581	351.09552
1.741666667	153.3710632	352.7610168
1.744444444	144	354
1.752777778	131.5	349.5
1.755555556	120	340.5
1.758333333	111.5	337
1.763888889	106.5342484	337.4383545
1.766666667	105	340
1.769444444	98.91176605	340.6764832
1.777777778	98.37800598	351.5739441
1.780555556	98.5	363
1.783333333	101.5254822	378.4464569
1.786111111	108.5	392.5
1.788888889	110	396
1.791666667	112.5	399.5
1.797222222	116.5046539	409.0162659
1.8	119	417
1.802777778	121.789856	426.6304321
1.805555556	117.3474579	434.9576416
1.808333333	111	439.5
1.816666667	115.5	442.5
1.819444444	107	444
1.822222222	101	449.5
1.825	88.06694794	457.474884
1.833333333	74.66666412	460.777771
1.836111111	59.5	466
1.841666667	45	463.5
1.85	44.5	467.5
1.855555556	51	477
1.858333333	57.902174	477.0742798
1.861111111	67.86758232	485.025116
1.863888889	80.5	491.5
1.866666667	83.12204742	492.6732178
1.869444444	84.5	491.5
1.872222222	93	495.5
1.875	105.3000031	502.2999878
1.877777778	116.5	508.5
1.883333333	123.207222	515.3973389
1.886111111	126.5892868	523.6785889
1.888888889	130.25	530.4615479
1.894444444	120.29245	554.1792603
1.905555556	112.5	569
1.908333333	106.9324341	577.4459229
1.911111111	95.16666412	583.833313
1.919444444	73	596.5
1.925	66	603.5
1.927777778	67.6818161	607.1363525
1.930555556	73	608.5
1.941666667	82.5	607
1.944444444	91.5	602
1.947222222	101.265625	600.3671875
1.95	110.9755249	596.0874023
1.952777778	118.953125	596.364563
1.955555556	127.2567596	593.3716431
1.966666667	145.5	584.5
1.969444444	153	582
2.011111111	199	625.5
2.016666667	204.5	639.5
2.027777778	213.5	649.5
2.030555556	217.2647095	658.7941284
2.033333333	219.1357574	665.3609009
2.05	217.101944	707.6941528
2.052777778	210.5	717.5
2.058333333	211.8405762	722.7391357
2.061111111	211.722229	718.638916
2.066666667	222.5	713.5
2.072222222	233.5	703
2.075	236.7325592	698.2674561
2.086111111	261.5	672
2.091666667	272.125	668.291687
2.094444444	280.5	661.5
2.097222222	286.8730469	663.4533691
2.102777778	295.578949	660.6315918
2.105555556	311.5	665.5
2.122222222	352.7192688	681.0182495
2.127777778	362	690.5
2.141666667	375	704.5
2.152777778	385	696
2.175	388.7706299	640.8807373
2.177777778	395	634.5
2.180555556	405	629
2.183333333	299.2763138	451.9078979
2.194444444	252.4459076	528.75
2.2	453.5	630.5
2.208333333	359.7083282	576.75
2.216666667	464.4922791	618.534729
2.225	464	608
2.227777778	463.3666687	600.0238037
2.230555556	452.5	588
2.233333333	446.5673218	580.1433716
2.236111111	440.5	576.5
2.247222222	438.9775085	564.2301025
2.25	435.5	553.5740967
2.252777778	439.25	544.625
2.266666667	438.8561707	531.4315186
2.269444444	442.5	525
2.283333333	452.3260803	519.2825928
2.286111111	459.9655151	514.3793335
2.288888889	464.0567017	513.7886353
2.291666667	466.5	511.5
2.294444444	475.5	510.5
2.297222222	482	508.5
2.308333333	490.9008789	506.0638733
2.311111111	496.5	505.5
2.316666667	507.5	513.5
2.319444444	505.5482178	516.2427368
2.322222222	504.1432495	522.0675659
2.333333333	496.5	532
2.336111111	372.25	529.75
2.341666667	469.4830627	539.9406738
2.344444444	459.5869446	535.5
2.347222222	451.1540833	537.3364868
2.35	436	540.5
2.352777778	428.5	541
2.355555556	420	546
2.358333333	415.0494385	550.0219727
2.366666667	407	553
2.369444444	401.9500122	554.5
2.386111111	379.5	548
2.388888889	369.5	545.5
2.391666667	361.5	544.5
2.441666667	311	521
2.455555556	322.3214417	506.6020508
2.458333333	323.9782715	503.5807495
2.466666667	328.4095764	495.6382904
2.469444444	330.5	501.5
2.472222222	336.2246399	499.8188477
2.491666667	337.5	521
2.494444444	334.5	522
2.5	320.25	534.5
2.505555556	316.8771973	532.5350952
2.508333333	309.75	535.5
2.519444444	304.5	541.5
2.522222222	299.5	541.5
2.527777778	288.5	551
2.538888889	254.4615326	558.6153564
2.552777778	204.2279358	558.0073242
2.566666667	193	548
2.569444444	180.8018799	543.1037598
2.588888889	164.5	500
2.602777778	146.5	468
2.605555556	142.2191772	457.4554749
2.608333333	142.1000061	447.5
2.613888889	142.9229126	433.5969238
2.616666667	147.5	423.5
2.619444444	148	415
2.622222222	154	407.5
2.625	160.5	398.5
2.627777778	168.5	389.5
2.630555556	177.3403168	379.513092
2.633333333	190	377.5
2.636111111	198.5	373.5
2.638888889	201.5714264	370
2.641666667	214.4356842	371.7668762
2.644444444	224.5	368.5
2.65	238.8877563	370.4387817
2.652777778	252.5	371
2.655555556	265	365
2.658333333	279.5	363
2.672222222	292.5	365.7857056
2.675	294.2999878	367.7000122
2.683333333	304.0362244	388.8623047
2.686111111	306.5104675	393.4442444
2.688888889	306.5	403.5
2.694444444	305.5833435	416
2.697222222	304	428.5
2.711111111	304.4901428	447.5986938
2.716666667	304.5	473
2.727777778	304	483.0434875
2.733333333	303	500
2.738888889	288.5	517
2.752777778	279.5	520
2.755555556	273.5	526
2.758333333	263.5	525.5
2.761111111	253.4459534	525.9053955
2.777777778	239.5	518.5
2.794444444	219.1956482	514.0652466
2.852777778	212.5	403
2.855555556	208	388.5
2.858333333	207	376
2.861111111	214	366.5
2.863888889	220.5	359
2.866666667	223.5	355.5
2.869444444	230.5	349.5
2.872222222	240.5490723	345.0889587
2.875	243.5	343
2.877777778	256	340.5
2.880555556	268.5	336.5
2.883333333	280.625	336.125
2.886111111	293.5	337
2.888888889	307.5	343.5
2.891666667	319.5	346.5
2.894444444	323.6889038	350.4666748
2.897222222	328.2983093	356.3655396
2.9	328.865387	360.365387
2.905555556	354	381
2.913888889	369	402.5
2.916666667	375	415.5
2.922222222	378.5	437.7941284
2.925	374.5	452.5
2.936111111	360.1534424	479.1360931
2.941666667	342.5	496.5
2.944444444	329	502.5
2.958333333	302.368866	509.9590149
2.961111111	294	516.5
2.966666667	268.3888855	520.5370483
2.969444444	260.5	517.5
2.972222222	250.5	522
2.977777778	235	514.5
3.016666667	217	427
3.019444444	225.5	421
3.022222222	236	414.5
3.025	243.6923065	415.9519348
3.030555556	249.6750031	410.9249878
3.033333333	261.9558716	412
3.036111111	274.5	414.5
3.038888889	287	419.5
3.041666667	295.6707458	422.5487671
3.044444444	302	426
3.047222222	311.9772644	432.9772644
3.05	320.6875	440.25
3.052777778	325	445
3.055555556	330.5	452.5
3.058333333	338	462.5
3.094444444	321.2884674	545.5288391
3.1	294.5	558
3.102777778	287.5	561
3.105555556	277	561.5
3.108333333	257.824585	542.3773804
3.111111111	253	561
3.116666667	246.7692261	537.5576782
3.152777778	243.4585266	482.5230408
3.155555556	252.5	479
3.158333333	266	475.5
3.161111111	277.0875244	475.1738586
3.163888889	291.5	475.5
3.166666667	301.5	475
3.169444444	312	481
3.172222222	321.5	487
3.255555556	220.1122437	572.7244873
3.258333333	221	570.5
3.302777778	262.578186	465.6851807
3.305555556	267.8181763	466.1818237
3.308333333	276	466
3.311111111	283.5	468.5
3.313888889	291	468.5
3.408333333	180	598.5
3.422222222	165.5416718	550.916687
3.45	182	477
3.466666667	219	443.5
3.469444444	231	440
3.472222222	247	438
3.475	256.8703613	441.8425903
3.477777778	266.5	441
3.480555556	279	446
3.483333333	288	451
3.486111111	298	456.5
3.488888889	302.5	458
3.491666667	311.97612	468.6512756
3.516666667	310.5	546
3.525	300.5833282	561.194458
3.538888889	245.5	584.5
3.541666667	243.5	585.5
3.566666667	173.5	586.5
3.569444444	162	582
3.572222222	152	575.5
3.575	138.5833282	568.777771
3.577777778	131.5	561.5769043
3.580555556	126	551.5
3.583333333	120	535.5
3.586111111	117.0878372	527.5675659
3.588888889	117.5810776	522.3648682
3.591666667	116	512
3.594444444	120	495.5
3.597222222	122.5	485.8333435
3.6	127.5	479
3.613888889	141	455.5
3.616666667	151.1923065	445.7966919
3.619444444	159.5	438.5
3.622222222	165.2142792	431.5
3.630555556	176.5	430
3.633333333	179	428
3.647222222	219.1030579	442.202301
3.65	229	452.5
3.652777778	239	462
3.716666667	158.5	572
3.719444444	146.5	565.5
3.722222222	139.5	562
3.725	130.5	552.5
3.738888889	119.5	532.5
3.741666667	113.7659607	520.2766113
3.744444444	110.3826828	508.9134216
3.747222222	110.187149	494.7458191
3.75	111	483.4166565
3.761111111	117.5	468
3.763888889	119.1064148	455.8294373
3.766666667	123.9651184	446.058136
3.769444444	134.0915527	438.3168945
3.772222222	137.5	432
3.780555556	145.5	428.5
3.783333333	151.7444458	419.2555542
3.786111111	164	417
3.802777778	178	409
3.805555556	192	408
3.808333333	203	409.5
3.822222222	217	417.5
3.825	225.5	424
3.827777778	231	434
3.830555556	234	445.6481628
3.833333333	234.5	455.5
3.85	236.9685898	482.2518921
3.872222222	244.4137878	514.241394
3.902777778	202.5	568.5
3.927777778	162.5	543.5
3.933333333	151.5	531
3.936111111	149.8809509	522.9523926
3.938888889	152	513
3.941666667	153.5	504
3.958333333	176.5	477
3.961111111	191	470.5
3.972222222	223.7941132	467.1470642
3.983333333	230.0584412	473.7337646
3.986111111	235	475.5
3.988888889	240.3806	478.9029846
4.041666667	177.6615372	574.4436035
4.05	151.3098907	563.2756958
4.052777778	134.1807556	560.1009521
4.055555556	131	548
4.058333333	125.2530136	541.4216919
4.061111111	122.5	530
4.069444444	126.1046524	530.8410645
4.072222222	124.5	520.1785889
4.075	123.6044769	510.9701538
4.077777778	123.5	499.9782715
4.083333333	126.5	487
4.086111111	126	475
4.088888889	133	464
4.091666667	142	458.5
4.094444444	148.5	454
4.1	158	452
4.102777778	166.5500031	448
4.105555556	177	452.5
4.15	144.5	514
4.161111111	133.4505005	511.9455566
4.163888889	128.6395416	506.058136
4.166666667	126.0058823	500.7588196
4.169444444	125.7093048	492.4069824
4.172222222	125.7213135	486.2049255
4.186111111	134	474.5
4.188888889	144	466
4.191666667	155.9782562	456.8478394
4.194444444	166.5050964	454.7295837
4.208333333	185.0217438	448.0652161
4.211111111	196.5	448.5
4.216666667	220.2045441	458.9090881
4.219444444	234.5	462
4.222222222	239.1411438	467.3851624
4.233333333	241.8333282	481.444458
4.244444444	225.5	500
4.261111111	197.3900452	498.2120361
4.266666667	182	483.5
4.286111111	174.5	445.5
4.288888889	178.25	434.5
4.3	186.5	421.5
4.302777778	196	411
4.305555556	211	406
4.308333333	219.3917542	405.2938232
4.311111111	225.0714264	403.4523926
4.313888889	236	402
4.316666667	251	399.5
4.319444444	262	401
4.325	277	407
4.327777778	282.884613	409.8461609
4.330555556	298.6233826	410.311676
4.333333333	311.5	416
4.336111111	320.7549133	424.7549133
4.338888889	324.2391357	433.2246399
4.35	326.5384521	445.4615479
4.352777778	327.5	451.3260803
4.355555556	323.4464417	460.6071472
4.358333333	323.5	472.5
4.361111111	316	479
4.366666667	294.5	494
4.369444444	277.5	493.5
4.372222222	273	493.5
4.386111111	262.2608643	487.1304321
4.388888889	248.5	483.5
4.391666667	242.8448334	473.5344849
4.394444444	244.0099335	462.4403992
4.4	240	453
4.402777778	240.5	443
4.405555556	241.5	435.5
4.408333333	246	428.9249878
4.425	251.5	420.5
4.427777778	257.8724365	412.4183655
4.430555556	269.5	407
4.433333333	282.5	410.5
4.436111111	290.890625	412.6979065
4.438888889	290.6731873	413.1703796
4.447222222	295.1654053	418.469574
4.45	303.5	421.5
4.452777778	310	430.5
4.455555556	317.5	440.1666565
4.458333333	317	455.5
4.461111111	319.5	462
4.472222222	318.5	467.5
4.475	315	477.5
4.477777778	314	488
4.480555556	308.5	499.5
4.483333333	298.5	507
4.497222222	283.5	515
4.5	272.0288391	513.9134521
4.502777778	256.5	511
4.505555556	247.5	502
4.508333333	241.2241364	496.2241516
4.511111111	236.5	493
4.522222222	237	487.5
4.525	229.1863403	479.9503174
4.527777778	236.5096436	466.4734802
4.530555556	235.5	455
4.533333333	240.5	447
4.536111111	241	436.2045593
4.55	251	424.5
4.552777778	258	412.5
4.555555556	264	409
4.558333333	272	408
4.561111111	278	408.5
4.563888889	285.875	407
4.566666667	294.6031799	411.8015747
4.569444444	300	418
4.572222222	309.0427246	421.2989807
4.577777778	314	430
4.580555556	318	440
4.583333333	318.7457581	443.7288208
4.591666667	316	443
4.594444444	312.2731628	448.7300415
4.597222222	311	452
4.6	305.5	457.5
4.602777778	300.9606628	461.5337219
4.605555556	296.3214417	462.4285583
4.608333333	292.7142944	464
4.611111111	288.5	463
4.630555556	281.0960388	455.4933777
4.633333333	279	446.6499939
4.636111111	276.9950256	435.3870544
4.638888889	277.3399963	431.2200012
4.641666667	278.5	423
4.644444444	283.8306885	414.703186
4.652777778	292.3636475	403.5
4.655555556	297.4729614	404.2567444
4.658333333	302	403
4.661111111	309.2368469	405.5
4.663888889	313.5	405.5
4.669444444	329	419.5
4.675	329.5	431.5
4.677777778	330.1470642	440.2647095
4.680555556	327	446
4.683333333	320	452
4.7	317.4347839	454.7826233
4.702777778	316.2955322	454.9275208
4.705555556	319.5	453
4.722222222	316.7200012	450.6279907
4.725	316.5	452
4.727777778	311.2307739	452
4.730555556	308.6278992	453.7907104
4.733333333	303	450.5
4.766666667	295.5	454
4.769444444	293.5	455.0714417
4.783333333	294.5	452.5
4.791666667	299.5	447.5
4.794444444	305.3859558	445.3070068
4.816666667	314.2016907	439.4664001
4.819444444	315.5	440.5
4.822222222	318	438.5
4.825	321	443.5
4.827777778	324.0752258	448.6858521
4.841666667	336.5	453
4.844444444	346.3617859	450.7276306
4.847222222	352.5	446.5
4.85	354.7145691	443.908905
4.852777778	356.9430847	441.8008118
4.855555556	356.234375	434.9375
4.869444444	354.7831726	432.2787476
4.872222222	343.5	431.5
4.908333333	334.7241516	427.1724243
4.911111111	338.1379395	423.5402222
4.916666667	341.0384521	419.9615479
4.941666667	343.9858398	417.1886902
4.944444444	348.7727356	417.7727356
4.955555556	357.6612854	419.7580566
4.969444444	364	424
4.972222222	367	428.5
4.997222222	367.5	433
5	366.5	435.5
5.005555556	368.23172	442.3536682
5.008333333	367.8174744	444.7936401
5.011111111	368	450
5.027777778	369.7886658	456.6649475
5.030555556	377.7932434	462.8909912
5.033333333	383.9183655	460.459198
5.038888889	388.5	458.5
5.052777778	392.5	456.5
5.055555556	389.70755	450.9151001
5.058333333	388	441.5
5.088888889	380	432.5
5.091666667	382.5	431.5
5.166666667	382.5	431
5.172222222	379.5	426
5.177777778	377.1808472	422.3510742
5.186111111	379.5	424
5.238888889	378.5	425.5
5.294444444	379.5	428
5.302777778	379.1600037	425.6900024
5.536111111	383	434.5
5.588888889	385.5	432.5
5.591666667	390.5	437.5
5.605555556	391.5	443
5.613888889	392.5454407	451
5.644444444	386.5297546	454.355011
5.647222222	384.3017273	462.7068939
5.65	380.5	454
5.652777778	379.4347839	452
5.655555556	373	455
5.741666667	375.25	450.75
5.775	365.8938293	449.5411072
5.777777778	369.2391357	451.5
