# Supplementary material for: Lithium-ion battery components are at the nexus of sustainable energy and environmental release of per- and polyfluoroalkyl substances
Source: Nat Commun. 2024 Jul 8;15:5548. doi: 10.1038/s41467-024-49753-5 (PMC11231300; doi:10.1038/s41467-024-49753-5)
Supplement: Supplementary file 6 — Source Data [file 41467_2024_49753_MOESM6_ESM.zip › Track density raw data - Full set/10ng_L bis-FMeSI/Replicate 8.csv]

Time (min)	x-position	y-position
0.105555556	395.9864807	592.9324341
0.108333333	392.9705811	592.7941284
0.183333333	394.7671814	595.6297607
0.216666667	383.6929932	587.0614014
0.222222222	378.5	580.5
0.233333333	366.5	573.5
0.236111111	360.6714172	577.3285522
0.238888889	354.5	581
0.252777778	349.2234802	581.9697266
0.275	338	581.5
0.291666667	290	549.75
0.294444444	316.5	570.5
0.305555556	311.1376953	567.9637451
0.308333333	308	565.5
0.311111111	305.5	566.5
0.341666667	302.7000122	563.5
0.572222222	295.5	571
0.802777778	295	591.5
0.847222222	283.5	577
0.855555556	282	577
0.858333333	276.7288208	574.8643799
0.861111111	272	573
0.863888889	268.830658	567.2177124
0.880555556	262.5	563
0.888888889	257.1072388	555.2883301
0.891666667	250.7872314	553.0425415
0.894444444	249.625	553.125
0.9	245.5	557
0.902777778	242.5	557.5
0.916666667	238	563.5
0.927777778	240.5	565
0.941666667	239.5	565.5
0.944444444	239.3333282	565
0.961111111	242.5	561.5
0.966666667	251.7195129	563.7194824
0.969444444	259.5	564.5
0.972222222	260.7528687	562.2701416
0.975	266.5625	561.3125
0.980555556	272	556.5
0.988888889	270.0676727	539.0463562
0.991666667	271.6318817	538.877594
1.013888889	301.4677429	554.5322876
1.036111111	281.6542816	532.7857056
1.044444444	313	536
1.052777778	311.5	530.5
1.055555556	308.3813477	522.144043
1.058333333	280.0303116	522.7537842
1.083333333	303	515
1.086111111	300.5	512.5
1.088888889	299.5	512
1.108333333	287	499
1.138888889	287.5	493
1.141666667	292	493
1.166666667	293.519989	491.6799927
1.172222222	293	487.5
1.188888889	288.9459534	485.8919067
1.191666667	284.3860321	485.7536774
1.2	280.5	471.7000122
1.202777778	280.3955994	466.4395752
1.208333333	276.75	459.5
1.211111111	277.5	452
1.216666667	270.1470642	448.7058716
1.233333333	255.5	444.5
1.247222222	240.3456726	439.7098694
1.255555556	235.5	438.5
1.258333333	227.5	435
1.291666667	226.9545441	427.6818237
1.302777778	221.5	424
1.305555556	212.7857208	421.7857056
1.311111111	205	415
1.313888889	201	408
1.316666667	198.6919708	403.8035583
1.319444444	198.5	399
1.322222222	190.9382019	391.8146057
1.336111111	189.5	386.5
1.338888889	188.5	387.625
1.341666667	178	386
1.344444444	170.5	389.5
1.347222222	164.8000031	394.7999878
1.35	162.5	402
1.355555556	155	404.5
1.358333333	149.8586884	406.8641357
1.361111111	147.5	408
1.369444444	142.745285	404.5094299
1.372222222	142.7121277	409.2878723
1.394444444	135.4411774	417.9705811
1.397222222	137.9594574	419.0540466
1.4	142	423
1.419444444	149.6747589	430.131073
1.422222222	152.5	435.5
1.438888889	152.8333282	437.5
1.45	153.5	438
1.452777778	156.5140839	440.9507141
1.455555556	163	438.5
1.458333333	171.1804962	439.8319397
1.461111111	179.5	436.9166565
1.463888889	188	435
1.469444444	194	426.5
1.472222222	202.8885956	425.6191711
1.497222222	215.2077942	422.4415588
1.5	221	423
1.502777778	221.3421021	424
1.516666667	227.3357697	425.7226257
1.522222222	230.5	419.5
1.525	235.8134308	418.7537231
1.544444444	239	419.5
1.552777778	241.3612061	415.0015869
1.555555556	243.5	414.5
1.558333333	243	417.5
1.561111111	247.2941132	417.4705811
1.569444444	251.7272797	417.3863525
1.572222222	256.5	418
1.575	259	422
1.577777778	258.1122437	429.2755127
1.666666667	266.5	443
1.669444444	271	439.5
1.672222222	271.5	434.5
1.675	276	426.5
1.677777778	276.7857056	426.2142944
1.680555556	278.6111145	419.3333435
1.683333333	282.5	413.5
1.686111111	284	416
1.7	291.5	415.5
1.702777778	294	415.5
1.716666667	299.625946	414.740448
1.722222222	307.4148865	413.7180786
1.733333333	313	416
1.738888889	317.5	411.5
1.741666667	319.5979004	409.255249
1.755555556	291.9231262	461.4327545
1.761111111	326.0888367	394.3883362
1.766666667	326.759613	391.552887
1.772222222	330.6083069	388.702179
1.8	339.7872314	381.0638428
1.802777778	338.3089905	376.9382019
1.808333333	333	374
1.811111111	332.1783142	371.374115
1.816666667	325.5	366
1.819444444	317.5	367
1.822222222	305.1906433	364.6690674
1.825	295.5	368.5
1.827777778	283.5	373.5
1.830555556	274.1923218	379.8076782
1.833333333	268.078949	385.5
1.836111111	262	389
1.838888889	254.5	396.5
1.841666667	247	403
1.852777778	243.5	410.5
1.855555556	242.1117096	411.1143494
1.866666667	243.5	415
1.869444444	239.5	419
1.872222222	240	420
1.877777778	237.2742004	417.5484009
1.880555556	236.5	415.5
1.883333333	235.5	418.5
1.888888889	234.5	412.5
1.902777778	225.625	409.375
1.905555556	225	407.5
1.908333333	220.5	408.5
1.927777778	224	408
1.938888889	222.2282562	406.9130554
1.941666667	224.5	403.125
1.944444444	222.3951111	403.1433716
1.947222222	219.5	404.5
1.955555556	220.0625	400.375
1.958333333	214.4178009	396.8835754
1.961111111	233.977272	456.6818237
1.966666667	213.5	389
1.969444444	213.7558136	381.2674561
1.972222222	207.8083801	378.8742371
1.975	204.3895721	373.5797424
1.977777778	200.865387	377
1.980555556	193.5	380.5
1.983333333	189.75	381.25
1.986111111	181.5	388.5
2.008333333	180.5	387.5
2.016666667	177	387.5
2.019444444	173.5	388
2.022222222	165	385.5
2.025	165.5	385.5
2.027777778	164.4509735	381.2026062
2.030555556	167	380
2.033333333	169.5	372
2.036111111	168.827652	362.4872437
2.038888889	161.4722214	357.5138855
2.041666667	152.5	357
2.044444444	148	363.5
2.05	141.5	368
2.102777778	133.8214264	373.3571472
2.105555556	135.5	380
2.138888889	146	388
2.144444444	148.5	394.5
2.147222222	141.7391357	399.5869446
2.15	137.5	403
2.152777778	133.5	407
2.158333333	134	410.5
2.161111111	132.5535736	413.6607056
2.163888889	138.5	419
2.166666667	141	422.5
2.169444444	147.3561096	422.4136658
2.172222222	154	430.5
2.175	156	440.2391357
2.180555556	152	446.5
2.183333333	149.8571472	446
2.188888889	147.0333405	445.3666687
2.191666667	144.0522461	444.2649231
2.194444444	139.5	441
2.197222222	133.3897095	435.4779358
2.2	134	433.5
2.202777778	133	422.5
2.205555556	133.5446396	411.6190491
2.208333333	127.5	404.5
2.213888889	117.5967712	400.5645142
2.216666667	113.7903214	394.6854858
2.219444444	107.5	397.5
2.227777778	107.7368393	400.4736938
2.258333333	111.7531662	391.3101196
2.261111111	110.3157883	389.5263062
2.277777778	128	373
2.294444444	129.5	372
2.358333333	142.1666718	361.9166565
2.361111111	143.875	355.9375
2.377777778	149.1192627	353.2339478
2.388888889	157	348.5
2.391666667	159.6666718	341.5
2.394444444	160.0135193	342.5540466
2.4	152.25	346.5
2.402777778	150.8529358	350
2.405555556	144.5	356
2.416666667	139.5	358.5
2.419444444	139.1666718	360.1666565
2.425	141.3292694	358.9146423
2.436111111	141.0427551	357.3587341
2.438888889	139.5414734	362.4769592
2.444444444	140	366
2.45	131.1875	371.03125
2.452777778	131.5	372.1666565
2.461111111	131.5	372.5
2.466666667	129.5	369.5
2.475	128.3235321	369.0294189
2.477777778	130.9318237	367
2.491666667	130.7419281	368.580658
2.494444444	127.9134598	372.7259521
2.5	129.2272797	378.8636475
2.511111111	122.5	380.5
2.513888889	123.5	386.5
2.536111111	119.5588226	394.8529358
2.538888889	116	400.5
2.541666667	114	406.5
2.55	111.1646729	410.8113708
2.555555556	109.5	410.6111145
2.558333333	110.9755325	420.9313812
2.572222222	119.5	440.5
2.591666667	117	450.5
2.594444444	110.375	454.375
2.6	105	458
2.602777778	100.4285736	464.5714417
2.608333333	86.90110016	471.2307739
2.611111111	85.99514771	476.4708862
2.616666667	87.5	488.5
2.619444444	86.5	493.5
2.627777778	87.05644989	502.9692535
2.636111111	89.20909119	519.7545166
2.65	108	547
2.652777778	121	550.5
2.663888889	131.4324341	550.810791
2.666666667	139	550.5
2.672222222	145	551.5
2.675	150.5	553
2.677777778	155.5	553.5
2.683333333	179	548.5
2.686111111	192	544
2.688888889	199.5	536.5
2.691666667	206	538.5
2.694444444	215.5	535.5
2.697222222	223.5	539.5
2.7	232	542.5
2.702777778	242.5	548
2.705555556	250	547
2.708333333	262.5	560.5
2.716666667	263.7660522	568.6651611
2.719444444	265.0833435	570.583313
2.725	256.4626923	586.5559692
2.777777778	273.5	641
2.791666667	272.1462708	585.9866943
2.797222222	273.21875	587.078125
2.8	255.1891937	528.3175659
2.827777778	257.2210999	529.1456299
2.838888889	255.9670715	527.413147
3.033333333	253.5	528.75
3.066666667	257	525.666687
3.069444444	256	528.25
3.091666667	261.3452454	521.9761963
3.158333333	257.1666565	524.5
3.169444444	263.4236145	605.75
3.172222222	257	526
3.405555556	301.5	658
3.427777778	316.5	639.5
3.525	296.3157959	657.8684082
3.541666667	302.75	647.25
3.555555556	292.5	635
3.686111111	308.6037292	642.9771729
3.694444444	316.5	652.5
3.7	313	660.5
3.722222222	303	667.5
3.794444444	253.75	532.9375
3.805555556	252.5	530
3.925	310.1486511	668.5540771
4.161111111	274	598.5
4.169444444	249.0673065	579.25
4.308333333	271.4677429	573.5322876
4.311111111	278.5	568
4.325	282.6000061	535.0416565
4.327777778	276.5039978	524.0759888
4.330555556	272.5	516.5
4.333333333	268.1961365	514.5773315
4.341666667	259.3478394	513
4.344444444	250	510.5
4.35	237	506
4.363888889	231	502.5
4.369444444	224	499
4.375	217	499.5
4.377777778	209.375	503.9375
4.391666667	212.1326599	511.6387634
4.394444444	212	518.5
4.402777778	218.2142792	530.3571167
4.405555556	222.6649475	536.7474365
4.408333333	226.6891937	537.8986206
4.416666667	236	543
4.427777778	243.5	543.0999756
4.433333333	251	545.5
4.436111111	255.5833282	548.208313
4.502777778	330.4545593	579.4886475
4.511111111	338	585
4.591666667	410.7272644	623.7272949
4.638888889	253.5	528.25
4.641666667	334.2827606	579.1793213
4.65	257.3484802	527.5
4.652777778	333.6063843	579.4487305
4.688888889	316.4308472	587.1595764
4.75	328.4545593	695.4545288
4.763888889	324	698
4.766666667	315.75	699.25
4.772222222	308	697.5
4.777777778	300.5	698.75
4.788888889	293	703.3823242
4.8	284.5669861	703.7200928
4.802777778	282.5909119	700.9091187
4.808333333	279.0420532	697.4345703
5.275	424	604
5.277777778	425.5	601.5
5.286111111	431	574
5.288888889	432.2105408	568.1578979
5.291666667	437.5	566
5.294444444	446.9846497	561.0337524
5.297222222	450.5	559
5.3	456	560
5.302777778	458	555
5.305555556	468	558.5
5.308333333	475.8043518	559.5
5.316666667	492.5	551.5
5.319444444	495	547.5
5.377777778	497.9791565	544.052063
5.422222222	500.3243103	542.6486206
5.436111111	498.9827576	548.8448486
5.438888889	493	556
5.444444444	487.1546631	560.4280396
5.45	485.444458	570.5
5.461111111	481	578
5.472222222	474.2435913	586.7564087
5.477777778	465.1538391	590.0615234
5.488888889	456.8684082	597
5.494444444	453.5909119	599.1818237
5.497222222	448	603.5
5.502777778	449	614
5.522222222	435.5	650
5.569444444	386.5	676.5
5.572222222	381.1087036	679.5543213
5.583333333	371.5	679.25
5.586111111	368.419342	683.5968018
5.588888889	362.4868469	685.6842041
5.594444444	356.23172	691.7683105
5.605555556	339.2826233	703.5
5.608333333	329.6020508	702.4591675
5.658333333	275.8333435	703.166687
6.530555556	294	245
7.636111111	461.7692261	502.2019348
7.672222222	459	511.5
7.677777778	461.5	507
7.705555556	464.2276917	493.0892944
7.744444444	459	467.5
7.766666667	255.5	528
7.794444444	459	449.4400024
7.827777778	455.5	444
7.861111111	452	440
7.866666667	440.9782715	447.1956482
7.869444444	443.5652161	450.1304321
7.888888889	455.4891357	455.5706482
7.922222222	456	451
7.925	455	450
7.936111111	455.0820923	447.3283691
7.938888889	449	439
7.95	446.5	427.5
7.958333333	442	416
7.983333333	442	417.3214417
8.033333333	439	404
8.05	445.5	408
8.083333333	455.7919312	441.8354187
8.088888889	458.3157959	451.578949
8.091666667	457	460.5
8.094444444	457.5	469
8.105555556	467.8620605	482.620697
8.108333333	471	485
8.111111111	466.3552551	487.1118469
8.113888889	461.3220215	489.6694946
8.116666667	461.5	495
8.136111111	460	534
8.15	454.5	563.5
8.158333333	452	577.25
8.166666667	440.6296387	587.7407227
8.169444444	434	592
8.172222222	427	595.5
8.175	424	602
8.258333333	406.5	586.5
8.283333333	440.5484009	578.2903442
8.294444444	451	576
8.305555556	455.5	567.5
8.308333333	457.482605	561.6043701
8.322222222	461.5209351	527.3586426
8.325	462.239502	521.7016602
8.327777778	462	512.4285889
8.366666667	463.4753113	507.7716064
8.369444444	462.6176453	514.5588379
8.372222222	461.5	517.7631836
8.391666667	462	543
8.433333333	441.9011688	588.8120117
8.436111111	436.3421021	589.8157959
8.461111111	427.3571472	599.9285889
8.605555556	435.722229	573.611084
8.608333333	440.1674347	575.6169739
8.611111111	449.3070068	571.8859863
8.613888889	449.5	561.1153564
8.619444444	443.5	555
8.633333333	453.902832	542.6279907
8.708333333	458.5	535.416687
8.711111111	459.5	533.5
8.713888889	455.5	530
8.719444444	456.5	524
8.805555556	461.620636	513.0136108
8.836111111	465	509
8.85	464.5	502
8.886111111	462.5	491.5
9.069444444	459.4056702	490.6509399
9.436111111	459.4065552	469.0607605
9.733333333	462.3989868	470.1717224
9.877777778	453.1694336	438.2355347
7.627777778	0	0
7.633333333	447.5	539.5
7.636111111	433.8836365	527.8270264
7.638888889	428.1190491	529.0523682
7.644444444	422	532
7.65	415.4375	540.125
7.652777778	415.5	549
7.666666667	408.09375	556.90625
7.669444444	408.5	562.5
7.675	409	569.9423218
7.677777778	406.8571472	575.1428833
7.7	407.5	579.5
7.702777778	404	603.5652466
7.705555556	404.5	614.5
7.711111111	402.0420532	622.5934448
7.752777778	401.3587646	628.2557373
7.761111111	372.5327759	621.5983887
7.772222222	372	613
7.783333333	386.5	601.5
7.786111111	411.3548279	611.4193726
7.791666667	414.9942017	619.086853
7.802777778	421	623.5
7.805555556	431	611.5
7.808333333	435	604.5
7.811111111	442.7558289	594.2442017
7.816666667	446.5	583.5
7.883333333	443.5	568
7.886111111	427	540.5
7.894444444	422.5	535.5
7.897222222	418	529.5
7.9	411	524.5
7.902777778	407	518
7.905555556	405	511.5
7.911111111	397.8529358	502.3039246
7.913888889	392	487
7.916666667	386.5	483.4130554
7.925	386.7580566	481.7580566
7.933333333	388	481
7.938888889	387.2903137	475.3548279
7.941666667	389	471
7.944444444	399.5	469.5
7.958333333	406.5	473.5
7.961111111	410.1829224	486.012207
7.975	418.5	488.5
7.977777778	422.277771	495.6111145
7.991666667	417.5	497.5
7.994444444	415.9022217	498.3547363
7.997222222	420.5747681	498.7149658
8	428	501
8.005555556	430.884613	504.5
8.011111111	429	511.7749939
8.033333333	434	516
8.052777778	446	513.5
8.055555556	465.5	518.5
8.058333333	467.3409119	518.8863525
8.063888889	470	515.5
8.066666667	465.8829651	509.6914978
8.069444444	456.1627808	511.2790833
8.072222222	452.3616943	512.3191528
8.075	452.9772797	518.7954407
8.080555556	460.0329895	522.0076294
8.083333333	460.5	520.5
8.088888889	452	517.5
8.102777778	453.3305359	514.2214813
8.119444444	460.68396	513.4434204
8.122222222	463.5	504.1000061
8.125	463.2049255	500.9590149
8.127777778	462.5	496
8.136111111	454.5	494.5
8.138888889	453.6400146	496
8.152777778	448.6111145	501.6666565
8.155555556	451	508.5
8.166666667	447.5909119	510.7727356
8.169444444	448.555542	502.555542
8.177777778	454	502.5
8.183333333	460.4042664	508.6383057
8.186111111	465.0344849	504.9827576
8.188888889	467	509.5909119
8.191666667	471	508
8.194444444	465	501.5
8.2	458.0384674	501.9615326
8.202777778	461.6111145	510.555542
8.205555556	466	508.5
8.208333333	463.7799988	503.7799988
8.211111111	459.5	508
8.216666667	456.8333435	514.5
8.225	462	513
8.236111111	448.0033569	516.4798584
8.238888889	455.2216492	528.329895
8.241666667	451.5	523.5
8.25	453.2603455	520.7562256
8.252777778	454	513
8.258333333	447	511.75
8.269444444	449.5	517.5
8.272222222	434	513
8.275	432.4425354	515.7298584
8.277777778	432.1521606	518.8478394
8.280555556	429	513
8.283333333	425.7876587	506.7191772
8.286111111	422	509.5
8.288888889	425.3191528	516.7446899
8.291666667	430.5625	519.5
8.294444444	431.5	515.6304321
8.302777778	436.5	517
8.305555556	452.0527649	535.0427246
8.308333333	455.5	535
8.311111111	456	540
8.316666667	461	549
8.319444444	447	538.6363525
8.322222222	445.5	541
8.325	448.7799988	541.6799927
8.327777778	444.5	534.5
8.330555556	452	539.5
8.333333333	457.5	543.5
8.336111111	456.5	543.5
8.338888889	459	534
8.341666667	458.6578979	523.3421021
8.344444444	454.3221436	519.697998
8.35	450.1130066	528.4178162
8.352777778	461	532
8.355555556	454.1761322	536.1931763
8.358333333	455.5	551.5
8.361111111	458.2962952	558.5184937
8.366666667	457.3418274	549.1203918
8.369444444	436.5	542.5
8.372222222	436.1923218	551.1923218
8.375	446	549.5
9.088888889	448.5	542
9.111111111	446.5	512
9.305555556	433	515
9.308333333	420.875	539.25
9.352777778	417.5	548
9.355555556	409.722229	555.388916
9.358333333	399.75	564.5
9.469444444	398.6521606	565
9.508333333	386.0294189	568.2941284
9.541666667	379.9390259	578.3902588
9.555555556	375.5	584.5
9.561111111	359	568
9.566666667	356.5684814	562.7055054
9.569444444	349.3464966	561.5350952
9.572222222	343.5	558.7857056
9.575	334.6174316	563.1014404
9.577777778	330.2435913	570.7564087
9.583333333	333.0348816	576.0581665
9.586111111	337.8076782	580.2692261
9.588888889	340.5	581
9.591666667	345.5	575.8912964
9.594444444	341.5	568.5
9.602777778	341	568
9.605555556	335.2690125	565.7228394
9.608333333	329	559
9.611111111	333	559
9.616666667	329.125	555.875
9.619444444	332.1428528	547.0714111
9.622222222	330.6818237	541.6818237
9.625	322.5	542.5
9.627777778	322	545.5
9.636111111	315.5108032	546.2729492
9.638888889	315	539
9.641666667	309.3544312	537.4050903
9.644444444	307.2319641	539.5412598
9.647222222	306.5	539.5
9.65	300	538.5
9.652777778	293.5	538.5
9.655555556	291.5	537.5
9.658333333	289	539.5
9.666666667	291.5	545
9.672222222	293.0548096	549.729248
9.788888889	297	552
9.791666667	305.4545593	535.0908813
9.958333333	302.9220886	531.7549438
9.961111111	299.8108215	524.5134888
9.963888889	297.5	521.5
9.969444444	294.5	522.3636475
9.972222222	292	524.5
9.975	289.222229	525.777771
9.977777778	286.5	524.5
9.980555556	287	521
9.986111111	285.0952454	517.3095093
