# Supplementary material for: Lithium-ion battery components are at the nexus of sustainable energy and environmental release of per- and polyfluoroalkyl substances
Source: Nat Commun. 2024 Jul 8;15:5548. doi: 10.1038/s41467-024-49753-5 (PMC11231300; doi:10.1038/s41467-024-49753-5)
Supplement: Supplementary file 6 — Source Data [file 41467_2024_49753_MOESM6_ESM.zip › Track density raw data - Full set/10ng_L bis-FMeSI/Replicate 10.csv]

Time (min)	x-position	y-position
0.005555556	373	510
0.008333333	372.9577332	513.6337891
0.025	370.5	517.5
0.027777778	375	526
0.033333333	379.5	536.5
0.038888889	388.3928528	532.1785889
0.041666667	398.5	530
0.044444444	404.5	530
0.047222222	413.0666809	530.1714478
0.05	424.5	539
0.052777778	434.5	545.5
0.061111111	354.308609	541.4276428
0.072222222	452.1996765	570.1070557
0.075	453.1943054	570.1891479
0.077777778	449.5	577
0.086111111	441.2860718	579.574646
0.1	439.4534912	590.1511841
0.102777778	396.25	433.75
0.105555556	424	598.5
0.108333333	418.5	606
0.111111111	412	614.5
0.172222222	289	660.5
0.175	281.8181763	649.75
0.177777778	273	645.5
0.194444444	259.0714417	658.5
0.233333333	287.2759857	576.9785767
0.25	314.1176453	635.3529663
0.252777778	308.9705811	634.4607544
0.275	298.8325195	645.737854
0.288888889	252.7747269	649.3450928
0.305555556	287.8181763	674
0.308333333	299.5	664
0.311111111	308	655
0.316666667	322.5	635
0.319444444	326.9817505	625.572998
0.322222222	329	614
0.325	329	607.5
0.327777778	327.6542053	593.0747681
0.330555556	327	591
0.333333333	323.6018066	581.7515259
0.336111111	289.137146	548.0124817
0.338888889	285.467392	549.3478394
0.341666667	319.6282043	578.9487305
0.344444444	316.2407532	580.2078247
0.35	280.25	548.5
0.352777778	281.859375	554.2615662
0.355555556	310.921051	593.8157959
0.358333333	309.2653198	592.0101929
0.361111111	286.9298553	555.6366882
0.366666667	336.7232971	590.3106689
0.377777778	357	579.5
0.386111111	308.4526901	545.419281
0.388888889	316.9074097	544.25
0.391666667	387	564.5
0.4	415.8727417	537.7817993
0.402777778	420.902832	530.8412476
0.405555556	427.3174744	532.777771
0.408333333	433.9096375	532.7650757
0.411111111	443	535.5
0.419444444	456.3500061	540
0.422222222	466.5	539.5
0.425	467.5	534.5
0.433333333	464.5	522.5
0.436111111	457.5	518.5
0.438888889	457.3202209	508.2303467
0.444444444	456.0608063	510.6553955
0.45	467	519
0.452777778	467.5	517.5
0.455555556	359.75	515.25
0.458333333	461.078949	510.4473572
0.461111111	459.5	503
0.466666667	360.1764679	502.5
0.472222222	460.8181763	477.3636475
0.475	355.0767746	493.881897
0.483333333	445.5	472
0.491666667	443	485
0.494444444	447	494.5
0.5	467	499
0.502777778	471.5	499
0.505555556	468.8125	491.5
0.508333333	465.5	485
0.519444444	466	472.5
0.522222222	470.5	468
0.525	366	489.75
0.527777778	472	466
0.533333333	467	484.5
0.538888889	469	496.5
0.541666667	467.5	498.9545593
0.544444444	467.8551331	502.1635437
0.55	469.5	503
0.552777778	472.9845276	508.3144226
0.558333333	352.25	522.5
0.561111111	450.9550781	535.5359497
0.569444444	445.3548279	551.4838867
0.572222222	350.8910217	536.1410217
0.575	453.8709717	563.4515991
0.577777778	452.0513916	569.8862915
0.583333333	358	547.75
0.588888889	439.5	575.5
0.591666667	428.5625	573.21875
0.594444444	337.5	544.75
0.611111111	421.5606079	592.6212158
0.616666667	431	601.25
0.619444444	432.6080933	600.8243408
0.622222222	435.0384521	598.5769043
0.625	438	596
0.633333333	444.8095245	584.0952454
0.636111111	447.5	572.5
0.638888889	444.1726532	563.2527771
0.652777778	439.1393433	551.9590454
0.658333333	432	540.5
0.661111111	425.5	536.5
0.683333333	417.7857056	529.2142944
0.702777778	413.9736938	527.4172974
0.705555556	411.9304504	525.0099487
0.708333333	413.5	530
0.711111111	418.5434875	535.8261108
0.716666667	425	547.5
0.733333333	438.9500122	559
0.738888889	448.6111145	562.611084
0.755555556	450.829834	568.6884766
0.758333333	454.5	571.5
0.761111111	453	581.5
0.769444444	440.2714233	594.2869873
0.772222222	430.1792603	598.06604
0.775	422.5762634	604.4491577
0.777777778	416.2999878	612.0999756
0.805555556	431.9771118	608.6564941
0.808333333	429.5	601
0.811111111	424.3888855	596.277771
0.813888889	423.9107056	585.7321167
0.816666667	418.5	575
0.819444444	415.5	563.5
0.822222222	414.3823547	551.7941284
0.825	422	542.5
0.827777778	425.5	535
0.833333333	428.2623291	528.9439697
0.836111111	439.5	524.5
0.838888889	453.1853943	520.9382324
0.847222222	467.5	519
0.85	476.7564087	516.2435913
0.852777778	477.2373657	512.4899292
0.855555556	473.6522827	507.8705444
0.858333333	472	502.8235168
0.861111111	473	496
0.863888889	475	488
0.866666667	474.2217407	477.2941895
0.877777778	463.4629517	442.944458
0.880555556	461.5	432.5
0.886111111	442.25	426.75
0.888888889	429	419
0.891666667	423.6799927	423.2200012
0.894444444	423.5	431
0.9	417.3026428	445.671051
0.916666667	422.0434875	453.2173767
0.919444444	422	451.6363525
0.922222222	421.7721558	451.392395
0.927777778	417.5653381	452.4045105
0.933333333	416.4107056	459.6785583
0.936111111	416.5877075	466.0964966
0.941666667	409.9574585	469.3829651
0.944444444	406.5	472.5
0.947222222	400.5	475
0.95	389.5	484.5
0.952777778	382	490.5
0.955555556	382.0032654	500.5392151
0.958333333	378.7580566	505.7580566
0.969444444	379.23172	506.6463318
0.972222222	382.0306091	507.6428528
0.977777778	388	515.5
0.983333333	395	519
0.988888889	403.3965454	524.4483032
0.991666667	416	522
0.994444444	428.2297363	530.9865112
1.025	417.5	566.5
1.027777778	411	569.333313
1.033333333	392.9444427	575
1.05	392	579.5
1.052777778	394	588.75
1.058333333	398.5	601.5
1.066666667	416.5	611
1.108333333	394.0282898	640.9528198
1.133333333	419	611
1.136111111	430.75	600.5
1.138888889	429.055542	603.222229
1.141666667	427.5	601
1.147222222	431	597.5
1.172222222	432.5	597
1.175	431.21875	598.46875
1.186111111	430.2013855	602.715271
1.208333333	411.9076538	643.7356567
1.211111111	412	651
1.213888889	401.4657593	655.2671509
1.216666667	392.0227356	659.9772949
1.219444444	382.4225464	669.7887573
1.222222222	371.5	677
1.225	365.5	679.5
1.227777778	363.9396667	676.6638184
1.233333333	329	654.5
1.236111111	324.0909119	656.5
1.316666667	239.14151	667.6132202
1.319444444	228.6000061	665.960022
1.327777778	212.5	660.5
1.386111111	152.1040039	613.5360107
1.394444444	167.7307739	615.2692261
1.397222222	170	619.5
1.444444444	138.1397095	616.3529663
1.45	131.947464	606.3443604
1.458333333	129.0796204	604.0445557
1.483333333	119.71875	594.65625
1.488888889	107.5	583
1.533333333	88	557
1.536111111	86.5	542.5
1.538888889	90.76548767	534.6416016
1.541666667	95.36885071	531.2540894
1.544444444	89.64893341	524.6702271
1.547222222	83.81428528	515.81427
1.55	79	506.5
1.552777778	76	499.5
1.555555556	74.61690521	490.2302094
1.558333333	85	482.5
1.561111111	85.2692337	478.4230652
1.566666667	85	471
1.569444444	75.76530457	462.7653198
1.572222222	69	452
1.575	69.86363983	444.6038818
1.577777778	68	444.5
1.588888889	75.3888855	438.722229
1.591666667	77.28947449	435.9736938
1.597222222	80.5	431.5
1.6	79.93682098	419.2581177
1.602777778	83.6818161	416.5
1.605555556	84.78272247	412.6361389
1.608333333	86	409.5
1.611111111	87.20689392	404.0862122
1.613888889	90	399.5
1.616666667	97	397
1.622222222	104	386.5
1.625	117.5	385
1.627777778	122.5833359	376.5833435
1.630555556	123.5	376.5
1.633333333	128	367
1.636111111	134.3565216	358.8347778
1.638888889	136.5	353
1.641666667	136.5	347
1.644444444	145	343
1.647222222	156.9676208	339.6151123
1.65	159.5	338
1.652777778	169.375	337
1.655555556	179.5279388	336.628479
1.658333333	177.5535736	337.25
1.661111111	198	338
1.666666667	211.5	334
1.669444444	216	328
1.675	217.5331116	321.268219
1.677777778	218	311.5
1.708333333	216.5	308.5
1.716666667	213.1315765	311.7105408
1.719444444	207.5	314
1.722222222	201.5	316.5
1.725	198	323
1.727777778	195	330.5
1.730555556	188.5	343
1.733333333	181.5	354.5
1.736111111	177	364
1.738888889	173.84375	369.5625
1.741666667	177.5	381.1176453
1.75	175.4841309	395.6745911
1.752777778	176.3611145	395.277771
1.761111111	174.5519409	394.8896179
1.766666667	176	394.1111145
1.772222222	176.625	397.75
1.775	177.5	400.5
1.777777778	175.5	406.5
1.783333333	183.2089539	415.6044922
1.786111111	189.5	418
1.794444444	195.7911377	423.4367065
1.797222222	197.5	427
1.8	199.0474396	426.4416199
1.802777778	201.7461548	432.9769287
1.808333333	205.6810379	431.3189697
1.811111111	213	433
1.816666667	221.5	425.5
1.819444444	229.3225861	421.8387146
1.822222222	235	422.5
1.825	246	420
1.827777778	254.5	421.5
1.830555556	266.5414124	426.7011719
1.833333333	272.4347839	428.4565125
1.836111111	280.8877563	436.1326599
1.838888889	289.5	443
1.841666667	299.5	448
1.844444444	304.0449219	451.5359192
1.85	315	459.5
1.852777778	323.5	465.5
1.858333333	334.3676453	468.3676453
1.861111111	351.8488464	475.399231
1.866666667	368.1521606	479
1.875	372.0949402	478.0632935
1.877777778	376	479.9285583
1.883333333	383.5	470
1.886111111	391	461.8035583
1.888888889	393	451
1.891666667	389.5	441
1.894444444	387.1122437	437.3826599
1.916666667	388.1829224	435.5731812
1.919444444	387.722229	438.5370483
1.922222222	385.75	437.125
1.925	383.5	439.5
1.927777778	382.2419434	440.7580566
1.930555556	379.4847717	447.332489
1.933333333	372	456
1.936111111	366.5	459
1.938888889	365.1929321	462.3257141
1.955555556	356.0226135	461.4899597
1.958333333	351.9213562	462.0337219
1.961111111	346	469
1.966666667	342.0871582	467.564209
1.969444444	338.5	459.5
1.972222222	339.2900085	455.4100037
1.983333333	348.7173767	441.0652161
1.988888889	347.7441711	442.1395264
1.991666667	346.5	439.8181763
1.994444444	341.5	434.5
1.997222222	336	432
2	329.3823547	428.7941284
2.002777778	323.112915	427.112915
2.005555556	316	427.5
2.008333333	303.5	423
2.011111111	290.5	420
2.019444444	283.5	416.5
2.022222222	275.5	416.5
2.025	267	414.5
2.027777778	260.8067322	420.6795654
2.036111111	248.2931061	430.7069092
2.038888889	247	429.5
2.044444444	238.0923615	432.8757935
2.05	230.5805054	432.3347473
2.055555556	224	439
2.058333333	220.6654358	445.8455811
2.061111111	215.2177429	449.830658
2.066666667	221.0526276	459
2.072222222	229.0530548	467.3970947
2.075	237	472
2.077777778	237.5	478
2.094444444	240.2717438	479.2119446
2.097222222	239.4293518	480.4891357
2.1	236.5	480.5
2.116666667	234.5	489.2368469
2.119444444	234.6022797	492.8806763
2.125	230.9545441	494.9545593
2.127777778	227.2241364	498.7758484
2.130555556	223.5	499
2.133333333	214.5	506
2.141666667	205.5135193	513.4639893
2.144444444	200.0294189	518.4411621
2.158333333	201.7226257	523.3357544
2.161111111	200.8529358	530.2647095
2.163888889	202.5166626	536.5666504
2.166666667	204.723877	540.1716309
2.172222222	205	551
2.202777778	206.4090881	561.845459
2.205555556	206.5446472	566.1785889
2.222222222	187.5	574.5
2.227777778	181	579
2.233333333	173	586
2.244444444	166.2058868	601.3823242
2.25	159	611.5
2.311111111	143.1666718	620.5
2.325	143	618.5
2.333333333	142.2272797	615.7727051
2.355555556	123	599
2.372222222	119	580.5
2.375	117.5	571
2.377777778	118.0597458	563.5817871
2.386111111	105	553.5
2.388888889	100	546.5
2.391666667	96	541
2.394444444	96	537
2.397222222	95.56395721	532.2557983
2.4	93	523.666687
2.402777778	94.84532166	515.4280396
2.405555556	93.5	511
2.416666667	89	501.5
2.441666667	90.19444275	497.7916565
2.444444444	91.5	496
2.45	89	495.5
2.452777778	91	491.2727356
2.455555556	90.77272797	482.8863525
2.458333333	93.84104156	473.0491333
2.461111111	98	468.5
2.472222222	95.5	452.5
2.475	92.625	452.25
2.477777778	92.3888855	452.3888855
2.486111111	92.51979828	455.0148621
2.5	93.16197205	456.0774536
2.511111111	91.58695984	458.5
2.516666667	91.67756653	461.8364563
2.519444444	93.80644989	465.959671
2.522222222	88.5	468.5
2.525	89.7692337	472.2307739
2.527777778	90	478.5
2.530555556	89.75862122	486.4827576
2.533333333	91.7307663	492.3153992
2.536111111	92.29395294	494.7582397
2.538888889	93	503
2.541666667	95.5	512.5
2.555555556	95.52822876	515.8306274
2.569444444	107.5	529
2.588888889	127	536.5
2.594444444	132.8116913	530.9415283
2.597222222	136.5	522.5
2.677777778	148	509
2.741666667	146.6929779	507.8859558
2.744444444	139	504
2.747222222	138.6034546	499.0905151
2.75	131.5	499
2.752777778	124.5	491.5
2.755555556	123	483.3260803
2.758333333	122.5	472
2.761111111	119.5	462.0500031
2.763888889	119	445.5
2.766666667	122	434
2.769444444	123.5	418
2.772222222	125	410.5
2.775	125.6802902	395.1497498
2.777777778	131.3809509	378.2380981
2.780555556	139.401413	368.0211182
2.783333333	140.1666718	362.2333374
2.791666667	139.5	360.8214417
2.805555556	139.5	354.5
2.808333333	141.5	349.5
2.811111111	147.5	347.5
2.816666667	156	340
2.819444444	166.5	335.5
2.822222222	173.5	332.5
2.825	180.2561035	324.7438965
2.833333333	195	313
2.836111111	203.884613	310.8076782
2.838888889	208	311
2.844444444	223	312
2.847222222	232.5	312
2.85	242.5	310.5
2.858333333	260.231926	299.358429
2.869444444	287.4585571	297.8989563
2.872222222	293.7135925	303.0145569
2.875	299.5	301
2.888888889	316.6886902	298.1037598
2.902777778	331.5	300.0714417
2.905555556	338.5	301.5
2.908333333	343	309
2.911111111	344	314.5
2.919444444	344	323
2.925	338.8197937	327.9873047
2.927777778	341.3363647	319.5727234
2.930555556	335	329
2.933333333	332.2142944	328.8571472
2.936111111	331.1875	328.625
2.938888889	326	327
2.941666667	322	323
2.944444444	318.9237366	323.8728943
2.95	311.5	331
2.952777778	309.1956482	339.8105469
2.955555556	306.0764771	338.7470703
2.958333333	307	348.984375
2.961111111	305.9500122	357
2.963888889	305	363
2.966666667	299.5	367.5
2.969444444	295.0454407	377.8636475
2.972222222	292	378
2.975	290.3043518	384.6087036
2.977777778	280	386.5
2.980555556	272.5	390.5
2.983333333	269.5	389.5
2.986111111	265.5	391.5
2.988888889	255	389.5
2.991666667	248	387.5
2.994444444	243.7093048	388.9651184
2.997222222	237.8999939	383.1000061
3	232.921875	374.109375
3.002777778	219.5	368
3.005555556	209.7307739	359.2692261
3.008333333	195	348.5
3.011111111	190.5	342.5
3.019444444	184.5	337.5
3.022222222	175.5843353	326.8855286
3.025	170.3636322	332.5
3.027777778	170.6532288	334.8145142
3.038888889	167.5	335
3.041666667	160.0214691	336.9110413
3.052777778	164.5	337.5
3.055555556	165	332.5
3.058333333	167	327.5
3.061111111	172.18927	322.8728943
3.063888889	180.9761963	319
3.066666667	191.8571472	316
3.069444444	197.2378693	317.0631104
3.072222222	206.6167145	310.2728577
3.075	216	304
3.077777778	219	303.5
3.080555556	225.5	299
3.083333333	230	296.5
3.086111111	240	300
3.088888889	247.5	299.5
3.091666667	246.875	301.75
3.094444444	251	312
3.1	255.5	320
3.105555556	264.5	328.5
3.108333333	277	335
3.111111111	287	335.5
3.113888889	295.5	342.5
3.116666667	300.7857056	342.7857056
3.127777778	306.884613	344.8076782
3.130555556	307.838562	337.9733582
3.133333333	312.628479	333.5279236
3.138888889	308.6818237	326.9090881
3.144444444	309.3571472	312
3.147222222	307	305
3.15	299.5	304
3.152777778	293.5	302.5
3.155555556	283.5	304.5
3.158333333	269.3062744	305.6151733
3.161111111	260.7857056	310.2142944
3.163888889	249.7442932	317.8289795
3.166666667	245.5	321
3.169444444	231.515625	324.859375
3.172222222	222.716217	332.3919067
3.175	207.5	340
3.177777778	197	347.5
3.183333333	176.6711426	366.7919312
3.194444444	172.5285645	371.4571533
3.197222222	170.5	377.5
3.2	169.4612427	381.674408
3.202777778	171.115387	387.7307739
3.205555556	171.5	393.5
3.208333333	175.5	406
3.211111111	171	418
3.222222222	174.3076935	426.8461609
3.225	174.5	428
3.233333333	176.6808472	425.6383057
3.236111111	175.5564575	427.6895142
3.238888889	177.5	426
3.241666667	179.6875	426.8541565
3.244444444	184	425
3.247222222	187.4789734	421.3588562
3.25	187.6304321	414.5434875
3.258333333	191	401
3.261111111	190.5	391.5
3.263888889	185	386
3.266666667	180.953125	379.6354065
3.269444444	175.0052948	381.4434509
3.272222222	169.5	380.5
3.275	164.5	385.5
3.277777778	155.5	388.5
3.280555556	151.5	387.5
3.283333333	141.5428619	391.4095154
3.286111111	137.1052704	388.6842041
3.311111111	137	385.5
3.319444444	147	392
3.325	147.5	391
3.333333333	147	380.5
3.336111111	152.5	372
3.338888889	148	375.5
3.344444444	155.0833282	369.2083435
3.347222222	156.5	370.5
3.35	158.5	365
3.352777778	156.4768219	363.3112488
3.355555556	150.7017212	369.4699707
3.358333333	146.5	377.5
3.361111111	143	380.5
3.366666667	160.1000061	372.5
3.369444444	162.2599945	374.2600098
3.372222222	156.5	378.5
3.375	153.8373566	383.4156494
3.377777778	150.6234589	385.9938354
3.383333333	158.2608643	368.7826233
3.386111111	153	368.5
3.388888889	157.1818237	374.4545593
3.391666667	154	382
3.4	155.5	381
3.402777778	155	370.6904907
3.405555556	156.5625	372
3.408333333	151.1046448	373.9883728
3.411111111	148.5	378
3.416666667	136.5	382
3.419444444	135.8084106	380.817749
3.422222222	130.6060638	375.969696
3.433333333	128.5555573	372.777771
3.436111111	128.0223846	369.3283691
3.438888889	126	371
3.441666667	127.5778198	377.5895081
3.444444444	125.93396	382.7264099
3.45	136	386
3.455555556	147	385
3.458333333	151.5	383.0294189
3.469444444	147	384
3.472222222	140	388.5
3.475	137.722229	394.6111145
3.477777778	137.790741	399.9760437
3.483333333	142.5	411.5
3.486111111	140.5	411
3.488888889	142.0454559	417.0454407
3.491666667	145	420
3.494444444	143	427.5
3.497222222	139.5	427
3.5	135.5	433.5
3.502777778	132.7662354	436.7402649
3.505555556	126	433
3.508333333	118.5	429.5
3.511111111	115.5	426
3.516666667	124.8571396	410.8571472
3.519444444	127.875	406.125
3.522222222	126	406
3.525	125.5	409
3.533333333	136.3333282	419.6666565
3.536111111	137	424.4545593
3.541666667	130.9782562	424.5
3.544444444	125.7844009	428.9587097
3.547222222	125.5621796	438.9818726
3.555555556	134.7121277	443.7121277
3.558333333	133.9516144	450.1451721
3.561111111	128.5531616	453.5033264
3.563888889	124.1486511	453.1486511
3.566666667	116.115387	451.1923218
3.569444444	107	453.5
3.583333333	103.6941757	470.1698914
3.588888889	107.8780518	480.6829224
3.591666667	108.1122437	482.7244873
3.594444444	113.8953476	490.7907104
3.602777778	107.856163	499.9794617
3.605555556	100.3656693	503.7686462
3.625	98	515.5
3.633333333	108	525.5
3.636111111	115.5	519
3.638888889	123	518.5
3.641666667	130.3611145	519
3.652777778	138	516
3.655555556	138.4137878	516.2758789
3.661111111	145.0625	510.125
3.663888889	152.6785736	509.5
3.666666667	155.5	510.5
3.675	155.8823547	509.0588379
3.683333333	171	502
3.686111111	184.5	507.375
3.688888889	188.7865143	510.1797791
3.691666667	190	507.5
3.694444444	202.734848	510.6843414
3.697222222	212.25	513
3.7	217.8200073	511.9228516
3.705555556	227	510.5
3.708333333	235	509.5
3.711111111	248.6785736	501.3214264
3.716666667	272.6588745	473.1518707
3.733333333	291.2647095	451.7352905
3.738888889	297.1538391	443.6923218
3.741666667	299.7727356	444.2272644
3.744444444	301.5	439.5
3.75	315.3505096	436.1367798
3.752777778	332.5	433.5
3.755555556	347.8828583	424.1857147
3.758333333	360.6485901	413.8146667
3.761111111	372.5	407
3.763888889	378.5	402.5
3.766666667	385.5	399
3.769444444	384.1012726	396.7120209
3.777777778	390.2446899	396.627655
3.780555556	395.1575317	397.4383545
3.783333333	401.19104	399.1710815
3.786111111	410.5	404
3.788888889	414	415.5
3.791666667	422	421.5
3.794444444	421.506897	426.258606
3.8	432.6052551	431.7105408
3.802777778	440.2241516	429.7758484
3.805555556	445.5	423.5
3.808333333	448.9241028	419.2589417
3.816666667	447	409
3.825	451.5	408.5
3.827777778	453	415.5
3.833333333	464.2590027	427.3669128
3.836111111	462.9500122	434
3.841666667	460.5	446.5
3.844444444	459	454
3.855555556	453.4166565	455.5
3.861111111	448.6830444	459.8728943
3.866666667	453.5	459
3.869444444	452	451.25
3.872222222	441.5535736	454.4196472
3.875	430.5	460
3.877777778	428.3571472	465
3.880555556	429.5	472
3.883333333	428.5909119	482.5
3.886111111	431	480.5
3.9	434.5820923	479.6119385
3.902777778	436.6538391	484.6538391
3.908333333	442.5	476.5
3.911111111	440.2894592	467.7631531
3.916666667	444	468
3.919444444	447.5	471.5
3.933333333	468.1231995	479.4951782
3.944444444	467.6363525	480.0909119
3.952777778	465.6347656	480.2872314
3.955555556	464.5	472.5
3.958333333	460.125	463.9375
3.961111111	453.3089905	459.0617981
4.016666667	443.5	434.4333191
4.025	452.5	423
4.027777778	458	424.5
4.055555556	460	437
4.058333333	452.5	444
4.075	446.5	454.5
4.094444444	463.5	488.5
4.1	466.5	494
4.102777778	463	503.5
4.105555556	462.6428528	507.0714417
4.111111111	457.6217346	516.0130615
4.133333333	461.9375	542.5
4.136111111	456.5	550.5
4.138888889	457	559
4.141666667	453.9130554	561.6956787
4.144444444	454	565.5
4.15	445.7049255	576.3360596
4.152777778	444.6194153	579.0969849
4.155555556	438.1363525	580.8636475
4.158333333	432.9019928	591.8819885
4.166666667	434.8977966	599.821167
4.169444444	439	599
4.172222222	442.5	590.5
4.175	444.4744263	580.9664307
4.177777778	445.4107971	573.6737061
4.183333333	452	566
4.188888889	456.5	564.3823242
4.191666667	456.9353027	566.6117554
4.194444444	455.8616943	567.9680786
4.205555556	451.5	579.5
4.208333333	445.5	583.7000122
4.211111111	437.107605	587.2974854
4.219444444	422.5	595.1363525
4.225	420.5	606.5
4.233333333	421	609.5
4.266666667	380.2974548	635.8797607
4.269444444	377.0249939	634.0250244
4.272222222	367.5	631
4.275	362.1083984	632.3391724
4.305555556	347.9008789	650.9360962
4.319444444	331.7984924	643.2164307
4.322222222	321	639
4.55	379.8859558	643.3070068
4.555555556	394.0172424	632.1551514
4.558333333	401.5	628
4.6	419.5	606.5
4.608333333	426.6199951	606.7533569
4.611111111	425.5	606
4.616666667	423.1875	602.8125
4.619444444	428	601.5
4.622222222	424.10849	589.43396
4.625	426.6168823	578.824646
4.633333333	432	572.5
4.658333333	449	563.5
4.661111111	453.0270386	565.2161865
4.666666667	459.8239441	560.5633545
4.669444444	456.8239441	555.0352173
4.672222222	455.5	545.5740967
4.675	455	536
4.686111111	462.5	518.5
4.688888889	467	515
4.694444444	468.5	506.5
4.697222222	466.5	496.5
4.702777778	463.5	486.115387
4.705555556	461	475.015625
4.711111111	460.3608398	459.7525635
4.716666667	464.5	453
4.719444444	466.2401428	448.1456604
4.725	469.3571472	445.0714417
4.727777778	468.5	435
4.741666667	438.5	399.5
4.75	434	387
4.752777778	432	374
4.755555556	427	373.5
4.766666667	426.2839661	363.8972168
4.769444444	421.7592468	358.7592468
4.772222222	417.9594727	355.6891785
4.775	416	351
4.777777778	408.5	343.5
4.786111111	392.7653198	337.7653198
4.788888889	384.25	331.75
4.791666667	369.75	317.25
4.794444444	369.3853149	316.2935791
4.802777778	357.5	315
4.805555556	347.5	312.5
4.808333333	334.8684082	311
4.816666667	329	310
4.819444444	325.190918	309.0454407
4.825	316	307
4.827777778	307.3333435	307.055542
4.830555556	304	304.0333252
4.833333333	300.3168945	302.4718323
4.841666667	287.6044159	302.9194946
4.844444444	277.7321472	307.4642944
4.85	269.3095093	315.1984253
4.852777778	271.6052551	315.078949
4.858333333	269.1956482	316.3260803
4.861111111	269.5	316.5
4.863888889	264.5	316.5
4.866666667	260.4318237	318.0909119
4.875	257	325.5
4.877777778	248.8293457	331.2844238
4.883333333	242.2058868	342.3823547
4.886111111	239	347.6666565
4.888888889	242	354.6875
4.891666667	243	356
4.894444444	244.5	354.5
4.902777778	244.9112396	355.5029602
4.905555556	245.0352631	356.8609924
4.908333333	244.5294189	360.5294189
4.927777778	251.6590881	357
4.930555556	259.3254089	357.5158691
4.933333333	258.190155	360.0845032
4.936111111	260.5919189	356.0808716
4.941666667	266.5	362.5
4.944444444	276	373.5
4.947222222	279.7590027	381.1474915
4.95	280.8636475	385.1363525
4.952777778	283	386.5
4.955555556	283.4324341	388.6486511
4.958333333	290	395.5
4.961111111	299.5	398.5
4.963888889	309	409
4.972222222	318	411
4.975	323.5	417.5
4.983333333	332	418.5
4.986111111	337	421.5
4.988888889	345	423.5
4.991666667	355.6024475	421.3244019
4.994444444	361.884613	421.5
4.997222222	372.5612183	421.8673401
5	385	422.5
5.002777778	397.5	426
5.005555556	407.1626587	425.897583
5.008333333	414.5	434
5.011111111	418.5	435.3695679
5.025	422	430
5.027777778	421.2015076	431.6641846
5.033333333	433	431.5
5.036111111	443.5	428
5.038888889	448.5	422
5.058333333	450.4680786	413.7021179
5.072222222	454	421.555542
5.075	455.5	420
5.083333333	461	431.5
5.086111111	459.6333313	436.1889038
5.094444444	460	435.5
5.1	463	447
5.102777778	464.8859558	460.9736938
5.111111111	464	467.5
5.113888889	469.2970581	473.1568298
5.127777778	469.3880615	477.9253845
5.136111111	468	481
5.138888889	467.5263062	480.6842041
5.141666667	463.5	483
5.144444444	464	489.3157959
5.15	466	496
5.161111111	466	505
5.175	469.1768188	504.6829224
5.177777778	464.5	511
5.183333333	453.5030212	523.1344604
5.186111111	444.5	533.5
5.191666667	447.5	551.5
5.2	452.4729614	561.1486206
5.202777778	455	559.5
5.205555556	458.4047546	560.5
5.216666667	454.5714417	565.5714111
5.219444444	450.3108215	572.689209
5.222222222	446.6846008	577.2692261
5.225	439.5769348	582.5769043
5.227777778	434	591.6290283
5.233333333	430.9081726	602.581604
5.238888889	437	597.5
5.241666667	443.1715393	592.6897583
5.244444444	443.8677063	593.8856201
5.25	446.0655823	568.1311646
5.266666667	425	556.583313
5.269444444	424	567
5.272222222	420.5	571.5
5.275	422	575.5
5.283333333	425.5	593
5.286111111	422.7592468	603.055542
5.377777778	342.5	651.5
5.408333333	362.5	627.5
5.416666667	371.2550964	620.8673706
5.419444444	378.5	619
5.444444444	379.5	640
5.472222222	351.5	652
5.477777778	343.5	651
5.483333333	337.5	630.5
5.486111111	329.7727356	626.5908813
5.491666667	323.2999878	627.9000244
5.494444444	318.5	627
5.516666667	312.0540466	634.8378296
5.519444444	316.4537659	636.043335
5.525	317.2469788	642.9216919
5.527777778	326.6068726	647.1030273
5.533333333	335.3399963	644
5.536111111	341.5	641
5.538888889	348.5	631.5
5.541666667	355.9390259	630.1341553
5.55	369.8582153	634.6790771
5.586111111	324.5	652
5.588888889	322	644
5.591666667	318.741394	638.8793335
5.594444444	316	635
5.6	305.5	627.5
5.608333333	299.5	619
5.611111111	294.5	619.5
5.622222222	318.6911621	599.6544189
5.625	330.375	594.208313
5.627777778	338.3333435	592
5.636111111	362	581
5.638888889	373.4629517	577.9074097
5.641666667	381.5	572
5.644444444	397	567
5.647222222	411.5	570
5.65	422	574.5
5.652777778	445.4053955	573.8986206
5.655555556	448.671051	575.0526123
5.658333333	448.5	571.625
5.666666667	451.741394	570.741394
5.669444444	451.5	569
5.683333333	451.6185608	565.7835083
5.691666667	452.8145142	564.012085
5.694444444	452.5	563
5.702777778	453	553
5.705555556	457	549.5
5.708333333	456.7058716	544
5.722222222	457.2834473	540.5477905
5.725	460.9647217	536.8610229
5.727777778	464.5	527.611084
5.733333333	462.1185608	515.8505249
5.738888889	466.5606079	508.4393921
5.741666667	469	503.5
5.755555556	468.7857056	505.5714417
5.766666667	469.9142151	504.3744812
5.769444444	470.7916565	506.34375
5.777777778	469	503
5.780555556	472.6830444	497.8728943
5.783333333	473.3070068	490.9385986
5.786111111	472	481
5.788888889	470.5	470.5
5.791666667	473.2999878	464.2999878
5.794444444	470	457
5.797222222	468	446
5.8	466.5	441
5.802777778	465.5	434.5
5.805555556	462	426.5
5.808333333	469.2327576	418.1896667
5.811111111	473	410.3333435
5.813888889	470.5	401.5
5.816666667	468	395
5.819444444	465.4090881	390.7727356
5.822222222	458.8839417	393.3526917
5.825	461	397.5
5.833333333	468.5431213	404.6671143
5.836111111	477	407.5
5.838888889	474	419
5.841666667	476.245575	431.3551331
5.844444444	479.75	437
5.85	483.7783508	442.7061768
5.852777778	487.5	447.5
5.869444444	492.2668152	447.6121216
5.872222222	491	443.1136475
5.875	488.5	440.5
5.877777778	484.5	433
5.880555556	480.5	422
5.883333333	476.5	415
5.886111111	473	410.5
5.888888889	470.5909119	403.5
5.902777778	464.5	391
5.905555556	457.5	387.5
5.911111111	461.5	381
5.933333333	468.5	384
5.936111111	463.2727356	384.9090881
5.938888889	460.5	383.75
5.941666667	456	384.5
5.944444444	446	389
5.947222222	445.1759949	392.3840027
5.95	444	396
5.958333333	442.9890442	397.2883301
5.961111111	443.6787415	402.5144958
5.963888889	451.5	412.5
5.969444444	461	410
5.986111111	464.4871216	403.2746887
5.988888889	453.7857056	407.5
5.991666667	447.9053955	408.3243103
5.994444444	441.3518372	409
5.997222222	435.2219238	411.0080261
6.002777778	421.5	414.5
6.005555556	416	421
6.008333333	416.70755	426.9151001
6.011111111	418.4392395	428.5981445
6.019444444	418.4108276	432.6974487
6.022222222	420.1885376	434.3360596
6.025	419.6000061	436.3999939
6.027777778	417.5	439.5
6.030555556	419.5	438.0833435
6.036111111	410.5	435.5
6.038888889	404.9311829	430.6697388
6.041666667	404.941864	427.883728
6.055555556	405.4729614	425.1486511
6.058333333	399.5	423
6.061111111	393.9433899	423.8773499
6.066666667	390.8867798	431.9528198
6.069444444	390	434.5
6.072222222	389.5	441
6.075	394.9174194	444.9678955
6.080555556	396.5	452.5
6.102777778	395	457.5
6.105555556	393.29422	460.7960205
6.108333333	388.5	459.5
6.116666667	385	463
6.119444444	380.9698792	458.4758911
6.122222222	372.1071472	453.9107056
6.133333333	364.1666565	448.1666565
6.136111111	363	448.3181763
6.138888889	362	453.5
6.141666667	367.9285583	458.9642944
6.144444444	375.375	458.953125
6.147222222	380.5	461
6.15	390.5	464
6.152777778	402	463.5
6.155555556	408.3912964	465
6.158333333	412	462
6.161111111	417.8981323	459.3087769
6.163888889	422.5	451
6.166666667	429.5	441.5
6.169444444	444.3675537	433.8503876
6.172222222	454.4186096	429.116272
6.183333333	455.6538391	430.9615479
6.186111111	459	431
6.188888889	461.9411621	436.9411621
6.191666667	465.397522	450.462738
6.194444444	464.4586792	463.6652832
6.2	469.5082092	479.9672241
6.208333333	469.75	483.5
6.211111111	471.5	488
6.213888889	470.5	495.5
6.216666667	469.9022522	504.1203003
6.222222222	466.914856	519.3515015
6.225	463.9140625	524.3203125
6.227777778	461	530
6.230555556	460	537.5
6.233333333	448.5	541.5
6.236111111	440.5	548.5
6.238888889	444.75	557.8833313
6.241666667	452.7000122	564.2999878
6.244444444	456.5	563
6.247222222	461	551.5
6.25	458.5	543
6.252777778	461.1904907	534.8809814
6.258333333	458.3648682	529.2702637
6.263888889	462.2742004	523.5645142
6.266666667	467.5	518
6.272222222	468.9873352	520.0759277
6.277777778	469.5	522
6.283333333	461.5	530
6.286111111	458	538.6290283
6.288888889	455	547.75
6.3	456.375	558.1875
6.302777778	453.6660767	563.2102661
6.305555556	450.6199951	566.960022
6.308333333	443	575.5
6.311111111	442.9705811	580.7941284
6.316666667	441.7069092	587.5344849
6.319444444	438.5	591
6.325	442.927948	592.9191895
6.327777778	442.3883362	593.9111938
6.333333333	448.1928253	577.8610229
6.336111111	444.5	566.6428833
6.338888889	439.0128174	562.6923218
6.341666667	427.5	556.5
6.344444444	427.9902039	547.6176758
6.347222222	424.5	543
6.35	423.3780518	534.2805176
6.352777778	426.663269	525.491272
6.355555556	429.5	522
6.358333333	435	523
6.361111111	439.1797485	527.4758301
6.366666667	457.9505005	544.7227783
6.375	461.3125	545.625
6.377777778	460	544.5
6.383333333	457.6598511	547.2459106
6.388888889	457.1764832	549.7647095
6.391666667	459.1937866	549.5861206
6.394444444	453.5	557
6.4	447.5	569
6.402777778	447	573.9423218
6.411111111	446.5	579
6.419444444	443.5	581
6.422222222	440	583.5
6.425	435	594.5
6.438888889	403	628.6875
6.441666667	395.5	630.5
6.444444444	389.224762	636.6192627
6.475	402.5765381	630.3163452
6.477777778	401	626.5
6.483333333	412.9750061	612.0250244
6.486111111	419.2999878	608.2333374
6.488888889	425.5	603.5
6.494444444	430	605.5
6.5	435.9642792	598.8214417
6.508333333	442	575
6.511111111	436.5	564
6.516666667	418.4122925	562.8157959
6.519444444	415.5	565.5
6.522222222	415	575.5
6.525	421.9691772	577.7225952
6.533333333	440.6590881	573.1136475
6.544444444	448.7035522	578.4380493
6.558333333	445	579.5
6.566666667	442.0255432	584.7044067
6.569444444	440.5	588
6.583333333	417.5	612.5
6.586111111	414	617.5
6.611111111	428.5502625	604.4547729
6.616666667	422.5	599
6.619444444	413.9082947	592.0443726
6.622222222	402.5	584
6.625	394.5	591
6.627777778	389	600.5
6.633333333	394	612.5
6.638888889	406	615
6.641666667	418.2337646	610.2597656
6.644444444	422.5	603.5
6.655555556	428	598
6.658333333	434.75	597.5
6.661111111	436	599
6.666666667	438.1122437	596.1938477
6.672222222	441.8038025	589.3987427
6.675	447.25	582.0892944
6.677777778	449.6044006	569.5604248
6.680555556	449	562.5
6.683333333	446.5	551.5
6.688888889	443.6525574	540.2796631
6.697222222	444.5	540.5
6.708333333	461.5	536.5
6.711111111	466.5851135	539.6702271
6.716666667	466.5	538
6.719444444	466	533
6.722222222	469.5	530.5
6.725	466	523.5
6.727777778	458.7325439	516.7325439
6.733333333	443.5	509
6.736111111	434.5	504.5
6.738888889	428.71875	501.296875
6.741666667	426.5	509
6.744444444	420.8108215	514.3919067
6.75	419.5	525.5
6.752777778	426.5	536.5
6.761111111	436	544.5
6.769444444	446	545.5
6.777777778	458.25	552.166687
6.783333333	461.0609741	558.2805176
6.788888889	458	563.5
6.791666667	457.5930176	568.7790527
6.794444444	454.7911377	570.2404785
6.802777778	441.7227783	587.366333
6.805555556	435.3912964	588
6.811111111	423.1000061	591.6499939
6.819444444	416.5	611.5
6.822222222	418	620.5
6.833333333	403.4459534	631.9053955
6.836111111	391.5	633.5
6.944444444	216.1666718	686.6333618
6.947222222	210	684.5
6.95	204	678
6.955555556	200.5	669.5
6.958333333	195	663
6.966666667	172.25	653.75
6.969444444	165.5	660
6.977777778	158.5	657.5
6.980555556	148.7845917	652.8320313
6.983333333	148	649.5
7	131.5	595
7.002777778	123.5	595.5
7.011111111	107	579
7.022222222	112.5	564
7.025	123.5	553.5
7.033333333	119	539.5
7.036111111	116	531
7.047222222	96	516.5
7.05	91.58865356	515.8581543
7.058333333	87.5	521
7.061111111	88.38320923	524.9598389
7.066666667	90	530.5
7.069444444	90.56767273	534.0187988
7.072222222	95.5	539.5
7.075	100.8235321	540.9411621
7.083333333	127.0582809	536.9233398
7.086111111	133.2297363	542.2297363
7.094444444	139	542
7.097222222	143.0555573	544.833313
7.105555556	147.6893158	545.7233276
7.108333333	144	546.7142944
7.113888889	131.9792633	544.7258301
7.119444444	125.5	538.5
7.122222222	119.5	533
7.133333333	100.5	533.5
7.136111111	93.76316071	536.0789185
7.138888889	89.80088806	540.9822998
7.144444444	91.58677673	544.9049683
7.15	97.5	548.5
7.152777778	100.4205017	553.4163208
7.155555556	110.8072281	557.0843506
7.158333333	120.0909119	560.9091187
7.161111111	125	564
7.163888889	126.5132446	575.3013306
7.166666667	130.3085175	578.9468384
7.169444444	133.5	590.5
7.172222222	133.5	598.7727051
7.186111111	144.8408051	615.7062988
7.188888889	152.904007	617.5369263
7.191666667	163.5	620
7.194444444	168.3684235	628.0526123
7.208333333	185.4615402	645.6650696
7.272222222	298	660.5
7.275	302.884613	656.0384521
7.277777778	317	646.5
7.283333333	324.1136475	631.6591187
7.286111111	327.5	624
7.288888889	324.330719	615.3228149
7.291666667	322.5	604.5
7.294444444	325.5	588
7.3	322.6625366	579.4364014
7.302777778	321	569.5
7.305555556	314.5	560.5
7.308333333	307	549.5
7.316666667	296.8425903	541.8703613
7.319444444	296.5	534
7.333333333	295.7105408	517.1315918
7.336111111	293	500
7.338888889	293	487
7.344444444	294.5	479.5
7.35	284.0448608	471.7467957
7.352777778	279	471
7.355555556	275	471
7.358333333	268.5	477.5
7.366666667	258	479.5
7.369444444	253	479.5
7.372222222	251.5	478
7.375	239.5	475
7.377777778	230.5	471.5
7.386111111	218	464
7.388888889	208	455.5
7.391666667	196	456.5
7.394444444	193	453
7.4	185	452
7.402777778	175.5	445.5
7.405555556	166.2589264	443.0758972
7.408333333	155.2129059	438.312561
7.411111111	139.7857208	436.6428528
7.413888889	129	439
7.416666667	121	442.5
7.425	118	449.5
7.427777778	119.3421021	454.0263062
7.430555556	120	460.2399902
7.436111111	129	469.5
7.438888889	138.5	474.5
7.441666667	146.5	485.5
7.444444444	150.3759155	483.6642456
7.452777778	145.8669739	488.3623962
7.455555556	139.5	487.5
7.458333333	130.5	484
7.461111111	121	473
7.469444444	106.875	465.5
7.472222222	93.5	468.5
7.475	92.17391205	472.0652161
7.477777778	93	475.5
7.480555556	95.42105103	481.1315918
7.483333333	93.5	487
7.494444444	99.07758331	493.1422424
7.5	105.8863602	501.3409119
7.502777778	104	506
7.505555556	106	503.5
7.508333333	109.5	502.5
7.511111111	109	495.5
7.516666667	106.7352905	481.2647095
7.522222222	95	477
7.525	94.5	476
7.527777778	95.52702332	466.8513489
7.533333333	95	452.5
7.536111111	94.27184296	451.9805908
7.55	93.77737427	452.7116699
7.558333333	91.5	464.5
7.561111111	90.5	466.1111145
7.566666667	90	473
7.569444444	93.10416412	475.2708435
7.572222222	94	478.5
7.575	94.06382751	481.3404236
7.577777778	98	489
7.591666667	109	492.5
7.594444444	115.6660843	487.9073334
7.6	108.5714264	471.5714417
7.605555556	97.5	471.5
7.616666667	86.16949463	476.5762634
7.619444444	88.48000336	482.6799927
7.622222222	92.14705658	487.6176453
7.625	94.5	500
7.627777778	101	503.5
7.633333333	94.5	520.0999756
7.636111111	92.58333588	523
7.638888889	92.5	518
7.641666667	90.21212006	514.6363525
7.644444444	87.5	513
7.647222222	91.5	508
7.65	98.80612183	502.0986328
7.652777778	104.1666641	501.5
7.655555556	109.1428604	505.1428528
7.658333333	99.2297287	506.7702637
7.661111111	95	511.5
7.675	92.53191376	515.4414673
7.677777778	94.36842346	520.3684082
7.680555556	93	527.5
7.683333333	94.8720932	534.3372192
7.691666667	98	539
7.694444444	94	539
7.697222222	98.92856979	536.1785583
7.7	105.5	542.5
7.705555556	119.0315781	536.7421265
7.716666667	108.0588226	544.6470337
7.719444444	100	546.5
7.733333333	97.37323761	546.4436646
7.736111111	96.17532349	550.2402344
7.738888889	95	556.5
7.741666667	103.5	556.5
7.744444444	111.9753113	553.3950806
7.755555556	118.9313736	566.1372681
7.758333333	115	576
7.761111111	110.9591446	578.4377441
7.766666667	103.5909119	560.5908813
7.772222222	100.4621201	553.9204712
7.775	100	550.5
7.786111111	97.11701965	551.6914673
7.788888889	95.5	555.5
7.791666667	100.1666641	560.5
7.794444444	104.7857132	568.5
7.797222222	107	573.5
7.811111111	111.5	581.8793335
7.816666667	103.5	571
7.822222222	106.2894745	568.5
7.825	112.9878082	571.3861694
7.827777778	118.0178604	572
7.830555556	125.5	572.5
7.833333333	132.2804871	579.5487671
7.836111111	133.4255371	589.9042358
7.838888889	128.5	597
7.858333333	106.6818161	575.1363525
7.869444444	102.5	563
7.872222222	99.5	561
7.875	110.1404495	559.3932495
7.877777778	119.2352905	559.4117432
7.883333333	128.7285767	573.494812
7.886111111	121.5	578
7.888888889	115.5	581
7.891666667	112	582
7.894444444	108.2435913	579.2435913
7.902777778	103	563
7.905555556	99.7702713	555.2297363
7.911111111	109	545.5
7.913888889	115	535
7.916666667	113.875	531.4375
7.919444444	102.75	521.75
7.922222222	93.79032135	519.7903442
7.925	90.17532349	516.5130005
7.927777778	87.5	518
7.930555556	88.5	523.5
7.933333333	89.70407867	530.5918579
7.936111111	94.5	535.5
7.938888889	109	535.75
7.941666667	117.4655151	537.5344849
7.95	120.7849731	522.6347046
7.952777778	124	514.5
7.955555556	126.5	507
7.958333333	122.5	497.5370483
7.961111111	117.3679276	489.8018799
7.972222222	96	475.5
7.975	91.18421173	472.5
7.977777778	89.37911987	471.1483459
7.983333333	87.5	463.5
7.986111111	88.66666412	459.4166565
7.988888889	88.83333588	454
7.991666667	95.49253845	447.5671692
7.994444444	98.5	438.5
8	107.5	439.5
8.002777778	118	433
8.005555556	118.5	430
8.013888889	119.5	423.5
8.016666667	121.5	419.625
8.022222222	117.0053368	414.3994904
8.025	113.6914902	405.8829651
8.027777778	110.5636368	402.3818054
8.030555556	108	405
8.033333333	103.5094376	407.6320801
8.036111111	100	416
8.038888889	93	426
8.041666667	93.38127899	434.098175
8.044444444	94.2692337	433
8.047222222	90.5	439
8.05	87.5	454.375
8.052777778	91.01383209	470.1245117
8.055555556	97	479
8.058333333	103	486
8.061111111	112	498
8.069444444	119	514
8.072222222	115	523
8.075	106	533
8.080555556	97.48765564	539.5432129
8.083333333	93.5306778	541.223938
8.086111111	93.5	547.5
8.088888889	99	551.5
8.091666667	107.3333359	552.388916
8.094444444	113.8669052	556.7086182
8.097222222	119.7909088	559.2454834
8.1	121	570
8.105555556	125.5	588.5
8.119444444	137.5	605.5
8.122222222	144.1538391	607
8.127777778	152.5	606.5
8.136111111	170.5	627.5
8.152777778	202	654
8.155555556	208.0166626	653
8.166666667	244	661
8.236111111	404	626.5
8.238888889	407.5	623
8.255555556	417.2355347	612.8305664
8.266666667	413.8246765	608.3831177
8.269444444	412	607.5
8.483333333	400	615
8.522222222	394	615
8.641666667	390.987793	596.9755859
8.655555556	393	596
8.658333333	393.9638672	591.7831421
8.661111111	396	593
8.669444444	401.8333435	593.5
8.677777778	410	587.7142944
8.716666667	416	571
8.722222222	412.5217285	567.3043213
8.733333333	408.5	562
8.736111111	408	556.0681763
8.738888889	408	555
8.744444444	407.6168823	549.175354
8.747222222	411	543.5
8.755555556	423	539.5
8.758333333	430	545.5
8.766666667	440.5	550.5
8.769444444	443	551.5
8.783333333	456.75	552
8.786111111	456.6186523	548.855957
8.794444444	457.313324	547.9533081
8.808333333	456.722229	543.722229
8.811111111	456.5	541.5
8.816666667	457.5	531.5
8.819444444	459.1600647	529.9785767
8.838888889	459.1470642	534.2941284
8.841666667	463	531
8.844444444	459.5	523.5
8.85	452.5	504.5
8.852777778	453.2647095	505.2058716
8.855555556	453.5	499.5
8.883333333	452.5	493
8.891666667	441.3947449	489.5
8.894444444	436	490.5
8.897222222	429.0662537	491.6445923
8.9	424.8636475	499.1363525
8.902777778	419.5	505
8.927777778	419.3684082	518.5789185
8.933333333	415.5	530.5
8.936111111	412.8888855	538.444458
8.944444444	405.5	534.5
8.95	398.2894592	532.5
8.958333333	392.411499	531.9159546
8.961111111	386	535
8.966666667	377	538
8.969444444	374.2352905	542.6176758
8.972222222	365.75	550.5625
8.975	358.4069824	559.2325439
8.986111111	350	575.5
8.994444444	350.4358215	582.0133667
9.005555556	358.5	592
9.016666667	380	595
9.019444444	385	598
9.022222222	394.1956482	600.0652466
9.027777778	400.5	599.5
9.033333333	419.7116699	609.9890747
9.069444444	419.5	608.5
9.086111111	412	616
9.088888889	400.3305054	621.8559265
9.094444444	384.6428528	627.4143066
9.102777778	379	640.5
9.141666667	256.6161652	674.6691895
9.144444444	238.6904755	669.4047546
9.15	219.5928955	661.6365967
9.161111111	183.5	651
9.166666667	179.1686707	643.0602417
9.169444444	174.3932648	632.8595581
9.172222222	167	626
9.175	159.1391754	622.15979
9.177777778	148.8669739	619.6376343
9.2	125	589.5
9.202777778	124.5	582.5
9.205555556	121.0588226	578.1985474
9.208333333	115.3695679	575.5
9.211111111	109.5	575
9.216666667	106	574.5
9.3	107.8235321	581.7647095
9.311111111	105.9310379	573.6896362
9.316666667	105	576.5
9.319444444	105.5	567.5
9.344444444	107.7977066	570.7824707
9.352777778	107	571
9.358333333	107.7246399	573.710144
9.361111111	103	570.8181763
9.363888889	101.8770523	564.7294922
9.366666667	100.423912	561.6575928
9.369444444	98	559
9.372222222	97.69927216	555.0579834
9.375	89.5	555
9.377777778	83.5	548.5
9.383333333	82.09091187	542.5
9.386111111	75.73428345	543.9857178
9.388888889	71.5	543.5
9.391666667	70.16216278	540.4797363
9.394444444	71	540.5
9.397222222	72.31521606	539.2391357
9.4	77.21154022	534
9.402777778	83	533.5
9.405555556	86.97058868	531.4607544
9.408333333	90.02816772	532.5704346
9.411111111	92	530
9.413888889	89.25444794	523.9519653
9.416666667	88.52272797	523.3636475
9.419444444	89.29899597	520.2889404
9.422222222	87	517.5
9.425	82	514
9.427777778	77.5	513.5
9.433333333	71.5	513.5
9.436111111	67.5	514
9.438888889	71.0357132	519.9642944
9.444444444	72.5	519.5
9.45	67.90000153	524.7399902
9.452777778	73.5	528.333313
9.455555556	71	532.5
9.458333333	73.70930481	534.4767456
9.461111111	70.5	531.5
9.463888889	70.97674561	523.883728
9.477777778	67.5	521
9.483333333	70.66000366	514.0499878
9.486111111	78.05696106	510.4620361
9.488888889	80.5	502
9.494444444	78.26966095	495.8876343
9.497222222	74	489
9.5	72.5	482
9.502777778	70.06074524	472.2850342
9.505555556	72	468
9.508333333	75	461.5
9.511111111	75.5	453.1923218
9.513888889	78	444.5
9.516666667	79	436
9.525	92.5	411.5
9.527777778	106	408
9.533333333	119.53125	403.2421875
9.536111111	128	405.5
9.538888889	132.2681122	401.6304321
9.541666667	135.3080292	396.8035583
9.544444444	135.6000061	392.3999939
9.547222222	128.8333282	387.1666565
9.55	125.5	378
9.552777778	125.8000031	373
9.558333333	123.5	379
9.561111111	117	378.5
9.563888889	115	385.5
9.566666667	111.5	392.5
9.569444444	110.7114105	406.4026794
9.572222222	115.3108139	419.3108215
9.575	123.9480743	428.0993958
9.577777778	132.1423798	427.3675537
9.583333333	131.5	420.3571472
9.586111111	133	407.5
9.588888889	133.5	399.0333252
9.591666667	131.5	394.5
9.594444444	132	389.444458
9.6	125	378.5
9.605555556	117.5	382
9.608333333	113.5	394.5
9.611111111	110	405.5
9.616666667	106.5	414.5
9.619444444	102.42453	418.2735901
9.625	97.56097412	420.4634094
9.633333333	101.3723373	421.5425415
9.641666667	102.5	416.5
9.644444444	104	411
9.65	108.565506	408.0502319
9.652777778	108.9705887	404.9705811
9.655555556	119.5	401
9.658333333	131.75	402.25
9.661111111	133.9746246	398.2791443
9.666666667	148.5	392
9.669444444	145.1122437	388.2755127
9.672222222	143.5	383.5
9.677777778	142.5	381
9.680555556	138.9098358	374.3196716
9.683333333	133.5	370
9.686111111	129.9390259	368.6097412
9.688888889	131.8809509	369.0238037
9.691666667	124	372.5
9.694444444	124	381
9.697222222	126.5	391
9.702777778	135.5	399
9.705555556	140.1956482	399
9.708333333	145.5	401
9.711111111	152.5	400
9.713888889	157.2599945	397
9.716666667	163.7514954	395.5718689
9.719444444	168.4340668	396.4780273
9.722222222	178.5	404
9.725	184.4615326	410.7482605
9.736111111	194.5	417.5
9.738888889	196.0738373	421.5843811
9.741666667	197.1666718	424.8333435
9.747222222	200.222229	424
9.75	210.5	428
9.755555556	220.4315033	433.1438293
9.763888889	228.1366577	434.6189575
9.766666667	233	434
9.769444444	240.5	436.5
9.772222222	251.6304321	433.5
9.775	265.5	434
9.777777778	275.131073	433.1698914
9.780555556	288.056488	431.8054504
9.783333333	303	429.5
9.786111111	307.8409119	423.3068237
9.794444444	314.277771	423.6111145
9.797222222	316.7310486	423.6263428
9.8	323.5	424.5
9.802777778	328.5241089	427.0301208
9.805555556	336.5	433
9.808333333	341.9090881	443.0909119
9.813888889	347.5	445
9.816666667	355.3582153	443.4776001
9.819444444	356.5	437.5
9.822222222	359.5	426
9.825	365	422.5
9.827777778	369	424
9.830555556	362.5	423
9.833333333	355	418
9.836111111	360.9520874	414.6031799
9.838888889	368.9263916	419.4390869
9.841666667	376.5	417.2272644
9.844444444	372.868866	418.0655823
9.847222222	367.7973022	427.2026978
9.85	370.03125	433.03125
9.852777778	376	434.5
9.855555556	385.8675232	430.4743652
9.858333333	386.5	421.5
9.866666667	375.2407532	415.5
9.869444444	370.5	415
9.872222222	363.5	418
9.875	360	428
9.877777778	359.1735535	434.5826416
9.883333333	357.9746704	442.0379639
9.886111111	353.8999939	443.7000122
9.888888889	358.2742004	445.7257996
9.891666667	364	439.5
9.894444444	369.3305054	433.3220215
9.897222222	377.5	441
9.9	384.8900757	445.2021179
9.902777778	389	445.5
9.908333333	400.5	447.5
9.911111111	406.903656	452.839447
9.916666667	411.5	460
9.919444444	413.3611145	464.277771
9.922222222	407.5	471
9.925	403.5	463
9.927777778	400.3031006	454.6930542
9.930555556	405.5270386	449.4549561
9.933333333	413.25	449.5
9.936111111	419	452.5
9.938888889	424.5	457.5
9.941666667	440.3214264	458.8214264
9.944444444	454.5	453
9.95	456.9560547	437.6098938
9.958333333	461.5	434
9.961111111	467.7218628	435.768219
9.963888889	464	444
9.966666667	455.5967712	445.5
9.983333333	443.3888855	434.5
9.986111111	440	433.5
