# Supplementary material for: Lithium-ion battery components are at the nexus of sustainable energy and environmental release of per- and polyfluoroalkyl substances
Source: Nat Commun. 2024 Jul 8;15:5548. doi: 10.1038/s41467-024-49753-5 (PMC11231300; doi:10.1038/s41467-024-49753-5)
Supplement: Supplementary file 6 — Source Data [file 41467_2024_49753_MOESM6_ESM.zip › Track density raw data - Full set/5ng_L bis-FMeSI/Replicate 5.csv]

Time (min)	x-position	y-position
0	207.8725281	321.5979309
0.005555556	197.5	355
0.016666667	188.2317047	362.76828
0.019444444	175.5	367
0.022222222	166.8500061	371
0.025	159	367.25
0.027777778	143.0270233	370.6756897
0.044444444	131.5	365.5
0.05	124	370.5
0.052777778	120.1357117	379.3143005
0.058333333	127	389.5
0.066666667	127.5	401.5
0.069444444	136	409.5
0.072222222	133	425.5
0.075	132.5756683	441.6036835
0.077777778	129	454.5
0.088888889	115.2093048	478.3721008
0.091666667	111.75	493.75
0.119444444	132.3928528	570.7142944
0.125	146	575
0.127777778	204.5	553.75
0.138888889	193.9567871	617.0247192
0.141666667	203	627
0.169444444	293	671.5
0.172222222	300.25	660.25
0.194444444	311.2531738	577.78479
0.2	315.8048401	553.1616821
0.202777778	318.5	542.5
0.205555556	332.2209167	531.7790527
0.208333333	345.0102692	520.7094727
0.216666667	380.5	504.5
0.222222222	387.5	499.5
0.225	400	498.5
0.227777778	411.0135193	493.5450439
0.241666667	427	489.5
0.244444444	434.5	479.5
0.252777778	440.5	475.6818237
0.272222222	453.8574066	451.2978058
0.275	461	441
0.277777778	455.5	431.0172424
0.286111111	448.5	416
0.288888889	444	406
0.291666667	438.5	397.5
0.294444444	341.75	453.25
0.297222222	422.5	365.25
0.3	414.1372986	351.4637451
0.302777778	407.9152527	340.5127258
0.305555556	397	335
0.311111111	365	337
0.322222222	356.5	336
0.325	351.5	330
0.338888889	329.7727356	306.7727356
0.341666667	323	305
0.352777778	293.5	297
0.355555556	287.6784058	300.6828308
0.366666667	259.5	327.5
0.369444444	251.5	329.5
0.372222222	243.6521759	335
0.375	232.25	333
0.377777778	230	340
0.380555556	228	341.5
0.383333333	216	344.5
0.386111111	233.0265961	434.5585175
0.388888889	201.7364883	347.4594574
0.4	179	336
0.402777778	176.782608	325.1087036
0.411111111	175.5	323.5
0.416666667	185.4417419	315.9854431
0.425	201.5294189	320.5294189
0.427777778	211	324
0.430555556	224.5	333
0.433333333	236.1147614	341.057373
0.436111111	248	343.5
0.438888889	261.5	350.5
0.441666667	265.9049683	353.5991821
0.447222222	272.0625	351.375
0.452777778	285	343
0.455555556	289.3473206	334.240448
0.458333333	302.75	326
0.472222222	327.8023376	305.058136
0.475	332.6087036	306.7608643
0.477777778	337.0662537	311.0622559
0.483333333	345.9675293	310.0779114
0.486111111	352.5	314
0.488888889	358.5	318.5
0.491666667	369.3892212	324.6496887
0.497222222	376	328
0.5	384.5	338
0.502777778	391.5	352
0.505555556	397.5	365
0.519444444	411.8918915	388.8558502
0.522222222	421	396
0.527777778	435.5	397.7727356
0.55	446.5	402.5
0.558333333	445.0766296	401.6678772
0.566666667	449.5	396.5
0.569444444	452.5	395
0.572222222	448.5	393.5
0.575	443.6155396	395.3645325
0.580555556	446.5	392.5
0.583333333	443	387.5
0.586111111	439.5	384.5
0.591666667	430.5	382.5
0.622222222	405.5	390.5
0.625	402.4799194	397.8578491
0.630555556	393.4668579	404.1464233
0.633333333	392	408
0.636111111	385.25	412.6944427
0.638888889	387	416
0.641666667	381.8636475	417.8636475
0.644444444	383.8561707	421.8424683
0.647222222	384.5388489	425.6262207
0.652777778	381.5	429.9736938
0.655555556	381	436.5
0.658333333	375.9473572	443.0526428
0.661111111	371.374176	446.8907166
0.669444444	364.6734009	450.4838562
0.672222222	357	454
0.675	352.6707458	454.0853577
0.677777778	349.2662354	454.9415588
0.680555556	345.5	452.5
0.683333333	338	451
0.686111111	331.2241516	447.2241516
0.688888889	329	444
0.691666667	322.7449036	438.7449036
0.697222222	308	428
0.7	298	418.5
0.702777778	290	410.5
0.705555556	278.5618286	400.7311707
0.708333333	266.5	389
0.711111111	267.5	390.5
0.713888889	258.2540894	386.9098511
0.722222222	249.7692261	384.5
0.725	241.0428619	380.0285645
0.730555556	233.9545441	373.2727356
0.75	227.5	372.5
0.755555556	217.1211243	364.4347839
0.758333333	207.4736786	361.3157959
0.761111111	202.321701	361.0968933
0.766666667	203.5	362
0.769444444	205.6390076	365.1412659
0.775	207.490387	369.5512695
0.777777778	211.25	373
0.783333333	216	374.5
0.786111111	222.0925903	381.3148193
0.788888889	223.5	386.5
0.791666667	224	391
0.794444444	223.7727203	394.3181763
0.797222222	219.7580719	398.2419434
0.8	219.5	401.5
0.802777778	212	399.8333435
0.805555556	205.5	402.5
0.808333333	200.5	401.5
0.811111111	196.5	401
0.813888889	192.3928528	394.4598083
0.816666667	189.2142792	389.7857056
0.819444444	186.6578979	385.9736938
0.822222222	187.5	379.5
0.825	187.3522797	372.7045593
0.827777778	185.8157959	367.4122925
0.836111111	189.5	347
0.838888889	189	336
0.841666667	197	327.5
0.844444444	199.5	313
0.847222222	204.9750061	307.0249939
0.85	208.5	298.5
0.852777778	210.5	291
0.855555556	219	281.5
0.858333333	220.717392	282.5869446
0.861111111	227.5	287
0.866666667	243.5	292.5
0.869444444	252.1708527	297.2185974
0.877777778	280.4230652	299.8589783
0.880555556	292	298
0.883333333	301.5	296
0.894444444	323.5	304.5
0.897222222	324.1791687	306.2083435
0.908333333	331.741394	319.741394
0.911111111	334.5	326.5
0.913888889	335.1000061	334.5
0.916666667	334.5	342.5
0.919444444	329.2428589	347.7571411
0.922222222	328.8333435	355.25
0.925	322.5	360
0.927777778	314.5	365
0.930555556	308.5	367.5714417
0.933333333	305.2083435	369.9583435
0.936111111	298.9042664	372.3085022
0.938888889	291.8012085	372.0542297
0.941666667	283.5	372
0.944444444	275.4076843	370.2653809
0.947222222	269.6753235	370.0779114
0.95	264	367
0.952777778	257.3561096	362.4136658
0.955555556	250.9606781	359.6235962
0.958333333	244.7352905	357.4215698
0.961111111	239.9563141	351.1893311
0.963888889	233.790329	349.0322571
0.966666667	223	345.5
0.969444444	215	341.5
0.975	205	332.5
0.977777778	199.8936157	319.7819214
0.980555556	188	315.5
0.983333333	182.5	304.5
0.986111111	173.5	295
0.988888889	166.589035	294.3835754
0.991666667	161.6935425	296.6612854
0.997222222	158.9038391	302.6923218
1	153.5	311
1.002777778	152.0874939	318.8687439
1.005555556	151	326
1.008333333	144.5	337.5
1.011111111	134	349
1.013888889	131.5	355
1.016666667	128.578125	360.015625
1.019444444	111.5	363.5
1.022222222	100.5	370
1.025	93.62017059	369.4484863
1.027777778	85.6162796	373.2209167
1.030555556	79.16455841	379.5569763
1.036111111	75.17355347	390.0495911
1.038888889	78.5	394.5
1.041666667	79	400.5
1.044444444	85.5	408
1.047222222	83.41082764	415.028656
1.05	87	420.5625
1.052777778	85.5	433.5
1.055555556	87.3666687	443.2333374
1.058333333	87	443.5
1.061111111	88	450
1.063888889	84.5	463.5
1.066666667	78.42353058	469.8647156
1.069444444	78.5	477
1.072222222	66.5	485
1.075	57.5	493
1.077777778	53	493.5
1.080555556	47.5	503.5
1.083333333	43.7857132	507.5
1.086111111	52.5	510
1.088888889	50	511.5
1.091666667	51.75352097	517.5563354
1.094444444	54.5	527
1.097222222	61.597826	533.6369629
1.1	64.05101776	541.5612183
1.102777778	68	552
1.105555556	73.5	562.5
1.108333333	80	572
1.111111111	77	579.3043213
1.125	80.5	590.5
1.127777778	79.5	595
1.130555556	81.5	599
1.133333333	93.65310669	591.3085938
1.136111111	99.22354889	584.694519
1.138888889	100.6666641	581.5
1.141666667	109	578.5
1.161111111	126	567.5
1.166666667	134.5	564.5
1.169444444	143.5	562
1.172222222	151.5	563
1.175	155.5	566.166687
1.177777778	167.5	569.5
1.188888889	198.25	589
1.191666667	208	592
1.2	230.6256256	604.2412109
1.227777778	275.5	643.5
1.236111111	284.8571472	638.8571167
1.241666667	287	634.1176758
1.252777778	288	619.5
1.269444444	270.2808228	577.2123413
1.277777778	271.5	570.7727051
1.283333333	273	563.5
1.286111111	276	550.5
1.288888889	281	544
1.291666667	287	535
1.294444444	298.5	521.5
1.3	307.5	507
1.302777778	309.5	495
1.308333333	321.5714417	478.4285583
1.311111111	330.5454407	473.1363525
1.313888889	337.5	463.5
1.316666667	346.6538391	455.6538391
1.319444444	360.2307739	446.5
1.327777778	360.1854858	439.6290283
1.330555556	368	431
1.333333333	375	424
1.336111111	388	413.5
1.338888889	391.6278992	413.8372192
1.341666667	403	414.5
1.344444444	415.9658508	413.4068298
1.347222222	427	413
1.355555556	455.5	413
1.366666667	477.4392395	410.5981445
1.369444444	468.6807556	406.4825134
1.372222222	457.5	399.5
1.375	445.6842041	400.9473572
1.377777778	432	395
1.380555556	420	392
1.383333333	409.2337646	392.3657532
1.388888889	384.5	395
1.391666667	372	398
1.394444444	358	395.5
1.397222222	345	394.5
1.4	333.2463684	393.1231995
1.402777778	319.5	388.5
1.405555556	309	385.5
1.408333333	302	381
1.411111111	291.5	376
1.413888889	283.6795959	375.5163269
1.416666667	275.5	379
1.419444444	266.5	381
1.422222222	259	386.5
1.425	255.0726166	397.3464661
1.427777778	253	407.5
1.430555556	254	418
1.433333333	255.5	431.5
1.438888889	257.8661499	436.9923096
1.441666667	260.4347839	442.3043518
1.444444444	262.5	454.5
1.45	264.0082092	466.4016418
1.452777778	263	474.5
1.455555556	262.5	472.5
1.458333333	258.5	478.75
1.461111111	258	480.3888855
1.466666667	256.5	475.5
1.469444444	260	470.5
1.472222222	271.5	464.4166565
1.475	282	461.5
1.477777778	294.3344727	467.0517273
1.480555556	305	469.5
1.483333333	316.3928528	473.4598083
1.486111111	325.277771	476
1.491666667	326.5096741	477.2580566
1.494444444	324.5	472.5
1.497222222	318.2037048	472
1.5	307.2575684	474.3961182
1.502777778	299.5	469
1.508333333	286.9285583	463.0714417
1.511111111	284.5892944	459.6785583
1.513888889	283.628479	451.4720764
1.516666667	288.080658	445.9838562
1.519444444	284.25	435
1.522222222	287.8936157	423.7616882
1.536111111	289.5	418
1.538888889	292	415.5
1.541666667	296.2755127	413.2550964
1.544444444	306	413
1.547222222	310.722229	415.722229
1.55	311	419.2608643
1.552777778	311.1935425	428.112915
1.555555556	308.1000061	435
1.558333333	309.4457092	442.3551941
1.561111111	311.5	454
1.563888889	316.8580322	464.3641968
1.566666667	318.5	471
1.569444444	323.6612854	472.6209717
1.577777778	322	476.5
1.583333333	322.5	487.5
1.586111111	322.9285583	498.9285583
1.588888889	316.8636475	506.1363525
1.591666667	312	508.5
1.594444444	307	508
1.6	295.5	510
1.602777778	286.941864	515.7092896
1.605555556	279.8064575	520.887085
1.608333333	277	531
1.611111111	278.5	542
1.619444444	292	566.5
1.625	306.5	579
1.627777778	312.5	590.5
1.636111111	328.2166595	623.7833252
1.638888889	325.3817291	633.696106
1.641666667	328.5	644
1.644444444	331.15625	655.7604065
1.658333333	347.7888794	696.9333496
1.661111111	355.5	697
1.663888889	361	692.5
1.666666667	363.7203369	685.8898315
1.669444444	376	680.5
1.672222222	384.0882263	676.6764526
1.675	395.9464417	675
1.677777778	407.6030884	671.7989502
1.680555556	419.5	667
1.683333333	431	665.5
1.686111111	437.5864563	659.2233276
1.688888889	440.5	654.5
1.691666667	442.5	650.5
1.694444444	448.419342	643.5968018
1.697222222	455	632
1.7	466	623
1.702777778	471.4568481	612.9744873
1.705555556	472.5	603.5
1.708333333	471	595
1.711111111	464.1785583	586.0357056
1.713888889	458.6970825	577.178833
1.716666667	451.2749939	575
1.719444444	441	577.5
1.722222222	429.6417847	574.1940308
1.725	419.4772644	576
1.727777778	412	579
1.730555556	402.6366272	581.0792236
1.733333333	391.5	587.5
1.741666667	373	613.5
1.769444444	336.7024841	663.1611328
1.772222222	327.942627	659.8934326
1.777777778	302.9760742	654.0339966
1.783333333	278.5	666
1.788888889	270	672
1.822222222	254.8636322	703.5
1.827777778	250.5	693.5
1.833333333	231.5	694
1.836111111	216.5	701
1.838888889	206	703
1.847222222	187	679
1.85	182	671
1.855555556	170.5	654
1.858333333	158.884613	646.9615479
1.861111111	145	639.5
1.863888889	128.5454559	644.7033386
1.866666667	111.5	654
1.869444444	95.5	661.75
1.872222222	99.5	659.5
1.875	106.2317047	664.8658447
1.877777778	108	668.5
1.883333333	119	670.5
1.886111111	127.5	673
1.888888889	136.1883087	675.132019
1.891666667	145	679.5
1.894444444	156	682
1.897222222	169.5	689
1.902777778	193.5	712
1.905555556	203	716.5
1.908333333	210.5	717.5
1.911111111	216.8404236	716.1099243
1.913888889	222.3571472	715.9285889
1.916666667	237.5	712.5
1.919444444	248	713
1.922222222	260.5	714
1.925	277	720
1.927777778	288.5	725
1.933333333	312	718
1.936111111	321.5	713.5
1.938888889	326.5	704
1.941666667	335.3947296	693.6052551
1.95	361.5	680
1.952777778	375	678
1.955555556	379.5	679.5
1.966666667	389.28125	640.875
1.975	380.5	621.5
1.977777778	375.8245544	622.4561157
1.983333333	379.5	630
1.986111111	388.7564087	634.7564087
1.994444444	394	643
2.027777778	329.5	664
2.036111111	322	658.222229
2.038888889	316.5	655.5
2.044444444	306.8146057	649.5786743
2.047222222	299.5	650.8076782
2.072222222	281	703.5
2.075	285.5	705.5
2.083333333	308.0924072	697.8222656
2.102777778	380.5	679.5
2.105555556	390.3434601	669.492981
2.108333333	395.5	656.5
2.116666667	423.5	632.5
2.119444444	439.9568024	631.0274963
2.122222222	455.5	626
2.125	460.0769348	623.9230957
2.127777778	461.0490112	614.2941284
2.130555556	457.4655151	607.1551514
2.133333333	456.1878052	596.0677795
2.136111111	455	588
2.138888889	451.1074829	581.9299316
2.141666667	445	573.5
2.144444444	442	569.5
2.15	422.5	561.5
2.152777778	414.1896667	559.5
2.161111111	377	573.5
2.163888889	368	579
2.166666667	358.5	582.5
2.169444444	348.5810547	599.4607544
2.172222222	342	617.5
2.175	336.3618011	632.0762024
2.177777778	335	645.5
2.180555556	334.1611633	654.7892456
2.183333333	334.5	665
2.188888889	337.5	691
2.191666667	333.5	699.5
2.194444444	327.75	704.5
2.2	313.3283691	698.6641846
2.205555556	295.2862549	681.3626099
2.208333333	293.5	672.5
2.225	262.5	680
2.227777778	261.740387	667.6634521
2.238888889	253.71875	646.682312
2.241666667	245.1521759	645.3695679
2.244444444	235	647
2.25	217.5	659
2.311111111	333	673.5
2.319444444	354.7757263	663.1711731
2.322222222	364.9285583	659.125
2.333333333	402	675
2.336111111	410.5	675.5
2.338888889	415.5	679.5
2.35	419.5	679.5
2.352777778	418.0567017	675.0360718
2.355555556	416	666.5
2.358333333	416.7035522	660.5619507
2.361111111	414	655.5
2.363888889	413.5	646.5
2.366666667	409.2878723	641.2879028
2.369444444	404.5	637.5
2.372222222	403	640
2.375	396.5	641.5
2.377777778	387	646
2.383333333	371	667.5
2.386111111	364	680.9411621
2.388888889	365.5	693
2.391666667	364.5	701.5
2.394444444	368	708
2.4	370.4285583	713.8571167
2.402777778	366	710.5
2.405555556	358.5	701
2.408333333	350.3260803	698.8043213
2.411111111	349.2857056	693.1428833
2.416666667	336.5	660
2.419444444	334.8070068	650.5789185
2.425	347.5	628
2.427777778	358	625.5
2.436111111	380.2324829	619.576416
2.438888889	387	615.5
2.441666667	395.5	611.5
2.444444444	398	605
2.452777778	404.5	581.5
2.461111111	401.0285645	557.9571533
2.466666667	410	545.5
2.469444444	415.5	533.5
2.472222222	417	523.5
2.477777778	417.5	511.5
2.480555556	417.4742126	499.7061768
2.483333333	418.5	488.5
2.486111111	421.5	482
2.488888889	420.5	479.5
2.494444444	424.5869446	466.4130554
2.502777778	421.2446899	453.372345
2.505555556	414.7257996	446.7257996
2.508333333	412.5	443.5
2.511111111	409.4910889	436.7373962
2.513888889	403.5	434.5
2.516666667	398.5	428.5
2.519444444	393	423
2.522222222	387.5	415
2.525	384	406.5
2.527777778	381.8410645	400.9801331
2.530555556	374.7529907	395.4107056
2.533333333	371.2339478	389.6467896
2.536111111	366.2115479	386.7692261
2.538888889	362	385.5
2.541666667	357.5	387
2.547222222	350.5494995	390.9455566
2.55	343.5	397
2.552777778	336.5	400.5
2.555555556	330.7203369	405.8898315
2.561111111	320	411
2.569444444	297.5	431.5
2.572222222	293	438
2.575	295.6436157	448.1542511
2.577777778	287	449.5
2.580555556	284	455
2.583333333	280.5	464
2.586111111	277.3541565	470.9583435
2.588888889	279.3571472	474.5
2.591666667	278.2142944	479.5
2.602777778	277.1961975	481.3860779
2.611111111	281.9489746	488.8265381
2.616666667	285	492.5
2.619444444	294	497.5
2.622222222	297	499
2.625	296.9476318	505.1190491
2.633333333	298.6141052	514.0100708
2.638888889	300.5	523.5
2.677777778	323.5	572
2.683333333	329	580.5
2.688888889	335	591
2.691666667	344	602
2.705555556	347.6525574	618.1101685
2.711111111	348.5	630
2.716666667	349.9312744	640.4620972
2.725	341	651.5
2.727777778	341	659
2.733333333	342.5	664
2.738888889	348	672.5
2.741666667	350	670.5
2.744444444	352.7424316	669.2575684
2.752777778	359.5588379	655.8529663
2.755555556	358	644
2.758333333	358.6111145	636.333313
2.761111111	367.5	630
2.763888889	375	624.5
2.766666667	378	616
2.769444444	379.9831543	616.882019
2.772222222	383.5	612
2.775	383.5	609
2.777777778	393	601.5
2.780555556	402.125	596.75
2.783333333	400.2142944	593.2142944
2.786111111	401.6564941	591.0228882
2.788888889	402.5	587.5
2.791666667	407.5	575.5
2.794444444	409	570.5
2.8	405.5	561.5
2.802777778	402	551
2.811111111	396	537
2.813888889	385	531
2.816666667	374.6637573	528.3654785
2.819444444	357.5	528
2.822222222	343	525.5
2.825	327.6188049	525.4603882
2.827777778	311.3387146	531.5
2.830555556	294.5689697	531
2.833333333	282.5833435	534.083313
2.836111111	270.5	533.5
2.838888889	256.1069412	534.8153381
2.841666667	243.5	536.5
2.844444444	236.673233	536.9960327
2.847222222	233.9579468	538.5934448
2.85	231.5	543.5
2.852777778	230.5	549.5
2.855555556	226.8333282	554.5
2.858333333	222.5	550
2.863888889	229.7589874	530.8525391
2.877777778	229.8513489	522.5270386
2.880555556	231	515.5
2.883333333	231.3591614	509.8521118
2.888888889	235.828949	512.3815918
2.891666667	238	519.5
2.894444444	240.1888123	529.4300537
2.9	253.1691742	532.9661865
2.902777778	259.5	535.5
2.908333333	259.5	535
2.911111111	250.2541046	533.8770752
2.913888889	243.5740814	529.3148193
2.916666667	239.3191528	532.6383057
2.919444444	243	534.5
2.922222222	251	531.5
2.925	257.3672485	525.137146
2.927777778	248.9683533	519.3228149
2.930555556	239.5	513.5
2.936111111	235.3970642	508.1323547
2.938888889	232	504.5
2.941666667	231.5	497.3421021
2.944444444	233	491.5
2.947222222	233.6970367	486.2536926
2.95	245	479
2.952777778	251.7382507	471.5201416
2.955555556	252.5526276	465.2894592
2.958333333	249.5	461.5
2.963888889	245.2093048	450.4651184
2.966666667	242	443
2.969444444	236.5	436.5
2.972222222	231	429.5
2.975	228.5	427
2.977777778	227.5	419.5
2.983333333	228.5263214	412.4736938
2.988888889	236	403
2.991666667	240.6290283	404.5
2.994444444	249.5	404
3	252.2272797	405.2272644
3.002777778	252.0593262	403.5678101
3.008333333	259.5	404
3.011111111	269	406
3.016666667	276.1965942	406.6324768
3.019444444	281.5	407.5
3.022222222	286.1538391	410.1538391
3.027777778	292.5	413
3.030555556	299.5	420.5
3.033333333	306.4395752	425.3955994
3.036111111	308.5	426
3.038888889	314	430.5
3.041666667	319.3226318	432.9735718
3.044444444	325.1885376	437.7295227
3.047222222	326.7822571	443.169342
3.05	331.5	445.5
3.052777778	337	453
3.055555556	340.3157959	457.4605408
3.058333333	346	458
3.061111111	353.5	462
3.063888889	359.5	462.6818237
3.066666667	362.5	463
3.072222222	372.9295654	466.0915527
3.075	379.6087036	468
3.077777778	388.2857056	470.8571472
3.080555556	397.0714417	476.9285583
3.083333333	405.2844238	483.1706543
3.086111111	413	483.5
3.088888889	417.5	495
3.091666667	426	503
3.094444444	435	513
3.097222222	440.5	521
3.1	444.5	533.5
3.102777778	452.5	542.5
3.105555556	460	551.5
3.108333333	466	563.5
3.111111111	473.5	574
3.113888889	482	585
3.116666667	488.5	593
3.119444444	492	608.5
3.122222222	490.5	615
3.125	485.5	620
3.127777778	480	618.5
3.130555556	471.5	622
3.133333333	465	624.5
3.136111111	462.5	620.5
3.147222222	444.5	613.5
3.15	435.2179565	617.7820435
3.152777778	431.7916565	621.916687
3.155555556	433.1402588	630.6646118
3.166666667	444.2567444	604.7432251
3.169444444	446.5	593
3.172222222	453.5	583.5
3.175	453.8225708	570.0806274
3.177777778	456.0714417	575.2142944
3.180555556	452.1763611	584.0892334
3.183333333	455	589
3.188888889	451.1190491	583.3729858
3.191666667	447.5	573.5
3.2	454.8999939	565.2999878
3.202777778	460.5946045	565.7567749
3.205555556	462.5	562
3.208333333	463.6914978	559.1170044
3.219444444	430.5	549.5
3.227777778	427.7180786	555.585083
3.236111111	433.5188599	577.0283203
3.25	430.7941284	583.4411621
3.258333333	413.5	576.5
3.269444444	399.5	563.5
3.277777778	400.2179565	554.1282349
3.286111111	414.0476074	560.0476074
3.288888889	422	567
3.302777778	456.7055969	586.1635742
3.305555556	455.3730164	581.8809814
3.308333333	460	574
3.311111111	460	560.4285889
3.333333333	428	507
3.341666667	422.5	506.5
3.344444444	419.1111145	500.1111145
3.355555556	396.5	508.5
3.358333333	393.1568604	512.9215698
3.361111111	387.1842041	512.2368164
3.366666667	384.765625	506.9375
3.369444444	386	502
3.372222222	392	491.5
3.375	399	485
3.377777778	404.7687073	478.8215942
3.380555556	411.5	475
3.388888889	422.3571472	472
3.391666667	432.5	474.5
3.394444444	441.5	483.5
3.4	465.1235352	489.2705994
3.402777778	469	492
3.405555556	475.293396	488.2520752
3.411111111	474	487
3.416666667	472.1165466	483.5075073
3.419444444	475.5	475
3.425	476.2108459	468.3433838
3.427777778	470.5	461
3.433333333	463	448
3.436111111	460.8823547	444.3529358
3.438888889	461.3591614	436.2570496
3.441666667	461.5	435.5
3.444444444	467.5	436.5
3.45	480	447.96875
3.452777778	473.5	455.5
3.455555556	472.5	462.5
3.458333333	467.125	468.0625
3.461111111	461.5	478.5
3.466666667	453.8092651	490.7268066
3.472222222	449	497.5
3.475	447.5	506
3.477777778	448.5	515.5
3.483333333	448.4459534	528.6080933
3.486111111	447.1666565	538.166687
3.488888889	438	543.5
3.497222222	419	541
3.5	411.2026978	532.2026978
3.505555556	399.2209167	521.2209473
3.508333333	387.5891724	515.9713135
3.511111111	380	511.5
3.516666667	366	508.5
3.519444444	355.5	508
3.522222222	350.9827576	504.4655151
3.525	348	505
3.530555556	341.7425842	512.0643311
3.533333333	331.5	513.5
3.536111111	320.5	513
3.538888889	311	506
3.544444444	305.5	499
3.547222222	302.5	491.5
3.55	294	488
3.552777778	283.4329224	472.3292694
3.555555556	280.9117737	474.3235168
3.558333333	271.7954407	473.7954407
3.561111111	265.5	460.5
3.563888889	259.5	451
3.566666667	254	443
3.569444444	248.3806	434.2612
3.572222222	241.5	423.5
3.575	236.5	417.5
3.577777778	230.4836884	415.1304321
3.580555556	228.5	412.5
3.583333333	226.5	403
3.586111111	225.5	401.5
3.588888889	230.7236786	408.0592041
3.591666667	235.5	416.5
3.594444444	241	421.5
3.597222222	245.5	419
3.6	251.5	410.5
3.602777778	254.5	409.5
3.605555556	261.5	415.5
3.608333333	269.5	417
3.611111111	275	416
3.613888889	275.120697	411.5344849
3.616666667	272.0714417	412.3571472
3.619444444	268	421
3.622222222	266.3772888	421.3711548
3.625	268	416
3.627777778	260	412.5
3.630555556	254.0249939	419.9750061
3.633333333	250.6246033	427.1773071
3.636111111	246.5	428.0294189
3.638888889	243.5	421.5
3.641666667	238.5	410
3.644444444	239.283783	407.7432556
3.647222222	245.9620209	413.9746704
3.65	252	418.5
3.652777778	257.5	421
3.655555556	260	418
3.658333333	267.2539368	419.0863953
3.661111111	274.3333435	416.3333435
3.663888889	275.8333435	413.444458
3.666666667	284.5	411
3.669444444	289.3243866	400.4280548
3.672222222	299.8662109	391.3309937
3.675	301.3500061	394.5
3.677777778	307.5	394.5
3.680555556	310.3571472	394.6428528
3.683333333	313.3064575	393.4032288
3.686111111	312	397
3.688888889	307	400
3.691666667	305.2416687	422.5333405
3.694444444	302.5454407	419
3.7	302	423.6666565
3.705555556	298.6666565	423.5
3.708333333	287	425
3.711111111	276.5	424
3.713888889	270.3163147	423.0306091
3.716666667	269	423.5
3.722222222	271.6477356	432.9431763
3.725	277	443
3.727777778	279.5	450.5
3.730555556	281.9121704	452.6639404
3.733333333	285.5	455
3.736111111	292.0232544	456.9069824
3.738888889	299.3778687	454.8435059
3.741666667	307.1856995	452.8143005
3.744444444	315	454
3.747222222	322.4482727	448.241394
3.75	329	448
3.752777778	338.7190857	448.8816223
3.755555556	346.4342041	449.9561462
3.758333333	359.5	448
3.761111111	371.5	443
3.763888889	378.4300842	434.9265747
3.766666667	385	428.6000061
3.769444444	391	423.5
3.772222222	396.5	408
3.775	399	402
3.777777778	407.25	388.25
3.786111111	417	368.5
3.788888889	426	362.5
3.791666667	434.2755127	357.1122437
3.794444444	436.2232056	358.6785583
3.8	446	374.5
3.802777778	447.5	379
3.805555556	447.5	391.5
3.808333333	447	397.5
3.811111111	449.5	406.5
3.813888889	441	416.5
3.819444444	435.3714294	439.9071503
3.822222222	425.2752686	450.7359619
3.825	419.5	456.4090881
3.827777778	414	463
3.830555556	400	471
3.833333333	390.5	482
3.836111111	378	487
3.838888889	372.2241516	494.7758484
3.841666667	365	501
3.844444444	357.5	505
3.852777778	341.5	511.5
3.855555556	331.5	510.5
3.858333333	326.8571472	510.9642944
3.861111111	320.9385986	507.3070068
3.863888889	311	504.5
3.866666667	296.1000061	504.5
3.869444444	289.5	504.5
3.872222222	280.3636475	502
3.875	264	504.5
3.877777778	250.5	500.5
3.880555556	240.1850433	497.9645691
3.883333333	231.5	496.5
3.886111111	221.5	484.5
3.888888889	214.5	475.5
3.891666667	203.5	460.5
3.894444444	195.8454895	448.4022522
3.902777778	189	432
3.905555556	185.5	422.5
3.908333333	180.5	406.5
3.911111111	174.5	393
3.919444444	171.5	383.3387146
3.922222222	169.7408676	362.5125885
3.925	170	343.5
3.936111111	189.75	309
3.941666667	206	308
3.95	232	302
3.952777778	249.0796738	295.7485504
3.955555556	269.5859985	297.8819427
3.958333333	281.2944641	301.5948486
3.961111111	285	299
3.966666667	305.3544769	316.473877
3.969444444	316.5	323
3.983333333	348.1494751	309.0670166
3.986111111	353.7835846	307.8376923
3.994444444	378.5	325.5
4.002777778	384	337
4.005555556	389.0588379	351.3823547
4.008333333	389.5	357
4.013888889	386.5	371.6304321
4.016666667	382	381.5
4.019444444	379.3089905	387.8707886
4.025	376.5	394.5
4.027777778	370	404.5
4.030555556	363.890625	418.84375
4.033333333	362.7978821	433.0106506
4.036111111	358.5	443.5
4.038888889	357.5	455.5
4.041666667	355	463.5
4.044444444	351.7850647	473.3416138
4.047222222	345	475.5
4.05	336	476.5
4.052777778	322	475
4.055555556	309.5	475
4.058333333	303	477
4.061111111	295.5	478.5
4.066666667	283.9109497	472.7054749
4.069444444	271.3299561	468.635437
4.072222222	258.2076111	461.4122925
4.075	250.3144684	454.7704468
4.077777778	243.1140289	455.3070068
4.080555556	242.2988129	449.7485352
4.083333333	236.5	446
4.086111111	226.6617279	437.6776733
4.088888889	215.0618439	436.7685547
4.097222222	198.9316177	427.3890076
4.1	187.22995	414.7058716
4.102777778	185.5	409
4.105555556	185.5	407
4.111111111	220.5	461.5
4.113888889	184	385.5
4.116666667	180.5	375.5
4.119444444	175.1976776	369.8953552
4.122222222	170	364.5
4.127777778	164	361
4.141666667	155.4068756	355.0951538
4.152777778	148.5	348
4.155555556	149.0762787	341.8559265
4.166666667	180.6000061	318.6000061
4.169444444	179.5	318
4.172222222	186.5960693	314.8100586
4.175	199	312.8888855
4.177777778	213.4297791	317.0028076
4.180555556	233.0816345	326.5969391
4.183333333	249.0694427	339.7638855
4.186111111	264.5	340.5
4.191666667	288.5	349
4.194444444	298.5	347
4.197222222	306	347
4.202777778	315	345
4.205555556	327.5	344.5
4.213888889	335.5	344
4.216666667	345	341.5
4.219444444	356.5	338
4.222222222	361.9845276	340.8092651
4.227777778	371.8815765	337.4952087
4.233333333	394.3848877	334.4784241
4.241666667	403.3912964	337
4.244444444	410.3848267	343.2068176
4.247222222	414.3235168	351.6470642
4.25	418	363.5
4.252777778	422.4677429	376.3387146
4.255555556	428.5	391.5
4.258333333	430.25	406.5
4.261111111	433	419
4.275	342.25	478
4.277777778	427.5	439
4.280555556	424.5	448.5
4.288888889	411	461.5
4.291666667	404.115387	464.1923218
4.294444444	395.5	464.5
4.297222222	386.8928528	459.1836853
4.3	373.5	456
4.302777778	363.2986755	449.9424744
4.305555556	348.9431763	444.6477356
4.308333333	343.5	436
4.311111111	331.2062531	427.3874969
4.313888889	315.5	419
4.316666667	301.8829651	413.2021179
4.319444444	289.274292	412.9750671
4.322222222	273.5	411
4.325	259	412
4.327777778	243.6166077	415.9525757
4.330555556	229.1166687	416
4.333333333	213.5	415.5
4.336111111	199.5	410.5
4.338888889	188.8168945	405.9647827
4.341666667	176.7297363	400.4894257
4.344444444	164.5	389.5
4.355555556	131.5	364.25
4.372222222	103	387
4.375	97.5	403.5
4.380555556	98.5	415.5
4.383333333	107	426
4.416666667	132.359375	436.5078125
4.425	140	431
4.427777778	143.8030243	428.1969604
4.430555556	148.3235321	425.0882263
4.436111111	155.5	423.5
4.438888889	167.5	424
4.441666667	171.5	427.5
4.447222222	179.5279388	430.371521
4.45	187.5	426
4.452777778	198.8837204	419.2965088
4.455555556	207	419.5
4.458333333	216.2012177	412.0792542
4.461111111	226.5	403
4.463888889	240	398.5
4.466666667	254.7189026	392.9328308
4.469444444	272.5	397.5
4.472222222	286	405.5
4.475	293.0775757	407.8577576
4.477777778	299.5	407
4.483333333	298.5	409.25
4.486111111	314	414
4.488888889	326.5	415.5
4.491666667	334.8048706	416.4512329
4.494444444	350.2173157	423.7957458
4.505555556	365.8078918	428.4945374
4.508333333	376.5	426.5
4.511111111	382.6772156	424.6645508
4.516666667	391	426.5
4.519444444	405.8622437	430.1224518
4.522222222	423.8045044	427.8947296
4.525	441.1275177	422.8372498
4.566666667	453.1775818	417.5233765
4.569444444	451.9545593	415.5
4.572222222	451.5	411.5
4.586111111	440.3674622	393.4036255
4.591666667	445	387
4.594444444	441.9746704	381.9620361
4.597222222	431.5	379.5
4.6	424.9285583	368.4523926
4.602777778	416	365.5
4.616666667	399.7155762	363.9011841
4.627777778	395.5	346
4.636111111	395	333
4.644444444	396.5	333.5
4.65	393.1037598	331.2106934
4.652777778	386.5	326
4.655555556	375	320.5
4.658333333	360.1039581	318.259903
4.672222222	350.4533386	315.3666687
4.675	349.1666565	315.8333435
4.683333333	329.1519775	301.6564789
4.686111111	312.0310974	303.4330139
4.688888889	309.7319641	303.6185608
4.691666667	303	303.5
4.694444444	296.5	304.5
4.702777778	290.6476746	297.4844666
4.711111111	283.5263062	301
4.713888889	267.75	300
4.716666667	256.5983582	301.6721191
4.719444444	247.9130402	309.3804321
4.722222222	239.25	317
4.733333333	220	313.5
4.741666667	216.2293243	310.966156
4.744444444	210.8953552	309.2674561
4.75	197.7527847	305.8122711
4.752777778	187.5543518	319.0760803
4.755555556	178.5	329.5
4.758333333	174.9583282	336.0416565
4.772222222	134.1475372	369.2868958
4.777777778	125.5686264	370.8431396
4.780555556	124.5	375
4.788888889	113	391
4.791666667	109	402
4.794444444	104.6183395	415.0857849
4.8	97.5	425
4.805555556	95	433.5
4.808333333	92.18525696	436.723114
4.833333333	86.34360504	470.8933716
4.838888889	87.13636017	464.0454407
4.85	93.26821136	436.1821289
4.855555556	96	436
4.858333333	100.5	426.5
4.861111111	99.5	419.5
4.872222222	116.25	388.5
4.875	121	376
4.886111111	124.25	373.25
4.888888889	129.5975647	369.76828
4.894444444	143.6652832	368.4586792
4.902777778	159.4879456	372.5602417
4.908333333	169.8005219	381.5310974
4.916666667	181.5	379
4.919444444	187.9250031	371.0750122
4.922222222	187.3114319	364.3971558
4.925	190.0666656	360.9333191
4.927777778	196.5	352.5
4.930555556	207.2305908	342.9497681
4.933333333	222.469696	346.5
4.936111111	233.1216278	344.0405273
4.938888889	242.5	343.5
4.941666667	242.9173279	342.4212646
4.947222222	249	338.5
4.95	254.0907898	332.0419922
4.952777778	264.25	324.5
4.955555556	270	309.5
4.958333333	275.1577301	304.8224792
4.966666667	303.5	302
4.972222222	287.6219482	425.3719482
4.975	327.5	328
4.977777778	340	333.5
4.980555556	349	333
4.991666667	355	341.5
4.994444444	359.4050293	353.5726318
4.997222222	360.5	358.2058716
5	358	363.5
5.002777778	356	371
5.005555556	353.5949402	378.9335327
5.008333333	346	386.5
5.011111111	335.5	396
5.013888889	329	400
5.016666667	314.495285	407.287735
5.019444444	298.0737762	414.0491791
5.022222222	285.5	418
5.025	286.5	417
5.030555556	278	422
5.033333333	267	427
5.036111111	258.4047546	433.5952454
5.038888889	247.2307739	441.4615479
5.041666667	236.5	445
5.05	222	441
5.052777778	214.6707306	441.5487671
5.058333333	204.5	433.5
5.061111111	194.7558136	427.7558289
5.066666667	183.5	421.5
5.075	173	416
5.077777778	169.6951294	410.6951294
5.080555556	161.4499969	403.4500122
5.083333333	154.5	398.5
5.086111111	148.1655273	398.6774597
5.088888889	141	397
5.097222222	129.5	375
5.1	124.2777786	371.6481628
5.102777778	127	364
5.108333333	130.5967712	363.419342
5.111111111	138.2127151	353.2138214
5.116666667	150.283783	340.2601318
5.119444444	162	337
5.122222222	171.5	331.5
5.125	180.2528076	329.8707886
5.133333333	195.5	331
5.136111111	201.5232544	340.4302368
5.138888889	210	339.5
5.141666667	224.1343842	340.331665
5.144444444	237.0227203	342
5.147222222	250	336.5
5.152777778	264.0882263	335.6764832
5.155555556	267.5	336
5.158333333	274.0333252	336.5
5.161111111	283.8587036	339.7391357
5.166666667	290.7520752	342.4586792
5.175	292.6970825	344.857666
5.177777778	295.0699463	348.1994934
5.180555556	296.5575562	353.9532471
5.183333333	300.4008179	357.0950317
5.186111111	298.7391357	362.6130371
5.188888889	296.5	373
5.194444444	294	379.5
5.2	287.5	382.5
5.202777778	278.5714417	387.4642944
5.205555556	278	388
5.211111111	275.5	387.5
5.213888889	267.21875	387.9492188
5.216666667	258.5	386
5.219444444	255.1428528	381.8571472
5.222222222	256	380.1000061
5.225	252.2303314	379.3202209
5.227777778	245.3108063	374.3108215
5.230555556	237.7705841	369.8764648
5.233333333	236.2364883	376.7111511
5.236111111	225	375
5.241666667	222.0126648	376.7468262
5.252777778	211.0069122	370.827179
5.258333333	208	364
5.261111111	199.209671	359.5
5.263888889	184	355
5.266666667	171.0480423	344.3277283
5.269444444	163.2021332	336.4361572
5.275	166	333
5.277777778	172	329
5.286111111	193.5	316.5
5.288888889	199.5	313.25
5.291666667	210.4452057	312.503418
5.294444444	216.5	321
5.297222222	225.0281067	332.5145416
5.3	235.1744232	346.174408
5.302777778	239	348.5
5.305555556	239.5	357
5.311111111	246	373
5.313888889	253	385.75
5.316666667	257.6688232	383.2359314
5.325	264.5	387.5
5.333333333	275.6111145	389.6388855
5.336111111	281.9251099	392.5531311
5.338888889	289	392
5.341666667	303	387.5
5.344444444	312.2352905	379.5882263
5.347222222	327.1582336	377.9683533
5.35	335	379
5.352777778	337.2096863	379.7903137
5.355555556	340.1000061	380.7000122
5.358333333	343.5	382
5.361111111	345.5	383
5.363888889	351.5	383.5
5.366666667	359.3333435	378.5
5.369444444	359.5565491	372.0053101
5.372222222	363.5	371.5
5.377777778	368	368
5.380555556	375	368.5
5.383333333	387.5535736	366.5
5.391666667	419.098053	368.8202515
5.394444444	421.8052673	368.1210632
5.397222222	428.7564087	372.7564087
5.4	435.5	377.5
5.402777778	443.2142944	378.9285583
5.405555556	446.5	385.5
5.408333333	451	394
5.411111111	451.5414124	398.5318604
5.416666667	460.1712341	412.5719147
5.419444444	464.7727356	420.4090881
5.422222222	459.5	431.5
5.425	449.6309509	448.0186005
5.433333333	432	458
5.436111111	426.7198181	464.2672424
5.438888889	423	465.5
5.444444444	421	474.5
5.447222222	414.5	480.5
5.45	413	491.8125
5.452777778	421	502
5.455555556	427.5	509
5.458333333	437.5	513
5.461111111	444.9729004	511.5591125
5.469444444	467.75	513.25
5.475	469	513.5
5.477777778	472.2272644	518.0757446
5.483333333	455.5	527
5.511111111	448.9580078	580.7977295
5.516666667	437.8225708	599.7580566
5.519444444	427.5	604.5
5.533333333	418	596.5
5.55	415	571
5.558333333	417	563.5
5.561111111	419.1626587	552.1777344
5.572222222	438.5	541
5.583333333	466	534.5
5.588888889	467	527
5.591666667	463.5	523.5
5.594444444	460	511
5.6	451	519
5.602777778	456.8492584	527.9852905
5.605555556	359	527
5.611111111	455.5085144	504.6191406
5.613888889	461.1330261	499.6376038
5.636111111	447.6776886	506.8807678
5.638888889	445.8042603	512.9515533
5.641666667	452.359314	501.5532227
5.644444444	447.5	495.5
5.65	438.5	495
5.658333333	469.1242981	515.256897
5.666666667	471	538.5
5.672222222	354.2750092	531.6142883
5.675	446	527.40625
5.683333333	468.3302002	519.06604
5.686111111	471.5	526.166687
5.688888889	471.1829224	534.8170776
5.691666667	464.5	546
5.694444444	461.5	553
5.7	459.2826233	556.1231689
5.702777778	453.5	557.2000122
5.705555556	353.75	546.75
5.708333333	449.1593323	572.0494385
5.736111111	450.5	557
5.738888889	455	559.541687
5.741666667	455.5	555.5
5.744444444	457.5	553
5.75	467.5	540
5.752777778	470	533.5
5.755555556	466.5	523.5
5.758333333	457.4239197	523.8260803
5.761111111	450.6150818	537.4841309
5.772222222	467.8974304	530.4615479
5.775	363.1063843	530.9095764
5.777777778	469.3611145	546.291687
5.780555556	466.5135193	552.4639893
5.783333333	460.1010437	555.7279663
5.786111111	449.4724121	558.6091003
5.788888889	435.4710083	566.3811646
5.791666667	433.5	572.5
5.794444444	426.5	574.5
5.805555556	418	559.5
5.808333333	412	567
5.813888889	409.9090881	565.9091187
5.816666667	417.6913147	560.2348022
5.819444444	418.2868958	553.7622681
5.827777778	414.625	560.75
5.833333333	413.5	544.5
5.838888889	420.8911438	536.4446411
5.844444444	432.4673767	539.7717285
5.85	447.0909119	542.2727051
5.852777778	447.1328125	539.53125
5.855555556	455.5844116	531.3721313
5.858333333	466.5	538.5
5.861111111	361.2261887	535.25
5.869444444	460.3358154	557.7736206
5.872222222	356.15625	546.5
5.877777778	356.3233948	546.2626038
5.880555556	453.8415833	567.1188354
5.886111111	449	574
5.891666667	449	575.5
5.894444444	444.5	582
5.905555556	418.5178528	582.5357056
5.908333333	329.5777893	551.3338318
5.911111111	397	578.5
5.916666667	391.7930908	584.9138184
5.919444444	389.5	594.5
5.933333333	372.5	597.5
5.936111111	364.5	593
5.977777778	384.5	555.5
5.983333333	395.8604584	530.7790833
5.988888889	391	512
5.991666667	390.5	499.5
5.994444444	394.6296387	489.6172791
6.002777778	413.5	472.5
6.005555556	425	467.5
6.008333333	436	466
6.011111111	441	460
6.022222222	465.9899292	452.3255005
6.025	472.5	445
6.027777778	470.2205811	432.3970642
6.038888889	459.3553772	419.1652832
6.041666667	454.3359375	412.6015625
6.044444444	448.1650696	408.4425964
6.047222222	438.259552	400.7537689
6.052777778	411.75	388.75
6.058333333	396.5	379.5
6.063888889	385.6647034	378.5705872
6.066666667	384.1666565	382.1666565
6.069444444	380.1666565	387.5
6.075	376.5	390
6.077777778	366.5	396.5
6.083333333	356	404
6.086111111	349.6111145	400.3611145
6.088888889	348.1111145	398.3703613
6.094444444	341.5	395
6.097222222	334.5918274	393.795929
6.1	329.375	384
6.102777778	329.1212769	383.1112976
6.105555556	322.7893372	379.3020325
6.108333333	317.5	375.5
6.113888889	304.7151794	366.107605
6.116666667	293	362.5
6.119444444	286.4491577	361.8050842
6.122222222	281.5	367
6.125	275.3381653	367.3796692
6.130555556	265.525238	369.8686829
6.133333333	259.5	373.5
6.136111111	257	384
6.138888889	252.5	388.5
6.147222222	248	396
6.15	243.171875	396.640625
6.152777778	239.5	395.5
6.158333333	226.1491241	393.6228027
6.161111111	216.2297363	386.9864807
6.163888889	208.5	380.5
6.166666667	200	371.5
6.169444444	195.5	366
6.175	189	360
6.177777778	183.2368469	350.7105408
6.183333333	178.6821518	338.9819946
6.191666667	171.5	327.9166565
6.194444444	159.1805573	328.6944427
6.2	156.6908112	337.9346313
6.205555556	152.1000061	346.1000061
6.208333333	153	357
6.213888889	155	371
6.227777778	167.3191528	400.6383057
6.233333333	163.8040466	406.1047363
6.238888889	166	413.5
6.241666667	163	425
6.244444444	165	437.5
6.252777778	171.1461487	444.2384644
6.255555556	176.2727203	442.0909119
6.258333333	183.09375	443.65625
6.261111111	191.6923065	440.384613
6.269444444	208.1499939	440.4624939
6.272222222	211.5	438.5
6.280555556	217.6724091	439.258606
6.283333333	222	443.5
6.286111111	227	439
6.288888889	232	441
6.291666667	234.2384033	440.6940918
6.294444444	237.5	436
6.297222222	249.5	432
6.3	253.1730804	432
6.302777778	270.125	430.375
6.305555556	273	433
6.311111111	276	439
6.313888889	281.7326965	443.3742065
6.316666667	288.5526428	446.6052551
6.319444444	287.3666687	445.8110962
6.322222222	295.1612854	445
6.325	301.5	450.5
6.327777778	308.7420044	450.1726074
6.330555556	319.283783	454.3919067
6.333333333	328	457
6.336111111	330.5684814	453.8561707
6.341666667	337.8333435	455.5
6.344444444	347.0838928	449.5067139
6.347222222	358.8323059	447.5914612
6.35	367.4705811	443.4117737
6.352777778	372.1587524	441.5504456
6.361111111	381.5	436.5
6.377777778	397.3062744	431.6151733
6.380555556	409.1578979	430.5263062
6.383333333	418.8333435	435.055542
6.386111111	428.120697	438.3620605
6.388888889	432	443.5
6.391666667	435.5	445.5
6.402777778	456.5	440
6.408333333	466.6538391	435.6538391
6.416666667	450.5	422
6.427777778	425.8463135	416.6298828
6.430555556	413.5	414
6.436111111	410.4562073	412.2737122
6.438888889	406.9500122	410
6.444444444	405	399.5
6.447222222	400.5	393
6.45	397.5	383
6.455555556	410.7564087	356.2435913
6.466666667	415.5	349
6.472222222	409.5	343.5
6.475	401.6481628	343.5
6.477777778	394.8232422	339.9141541
6.483333333	385.3152161	331.7608643
6.488888889	380	323.5
6.491666667	374.1089172	317.7524719
6.494444444	368.5	316
6.5	359.9507141	318.5704346
6.502777778	357.4183655	317.3877563
6.505555556	351	320
6.508333333	347	315.5
6.511111111	339.5	314
6.516666667	328	310
6.519444444	321	309
6.522222222	315.7121277	304.7121277
6.527777778	306.112915	299.6935425
6.530555556	296	288
6.533333333	284	292
6.536111111	270.4727325	297.0409088
6.538888889	264	305
6.541666667	255.1763763	308.2281494
6.544444444	249	317.5
6.55	237.5	323
6.552777778	228.3809509	322
6.555555556	227	323.5
6.561111111	223.6666641	316.6944427
6.566666667	211.4852905	312.1691284
6.569444444	208	314.5
6.575	199.9255371	315.2340393
6.577777778	190	320.5
6.580555556	182.5	330.5
6.583333333	171.5	339.5
6.586111111	161.5	337.5
6.588888889	158.7916718	339.9166565
6.591666667	155	347.5
6.594444444	146	352
6.6	137	363.5
6.608333333	137.3999939	387
6.611111111	133.3918915	392.0405273
6.622222222	133	420
6.625	128	429.5
6.65	98.5	439
6.652777778	92.0975647	434.9634094
6.661111111	88.40625	437.8515625
6.669444444	89.11701965	452.3085022
6.675	102.0165558	457.9039612
6.677777778	177.828949	492.6447296
6.680555556	105.5	458.6000061
6.686111111	115.866333	462.3118896
6.691666667	121.8839264	463.6473083
6.694444444	127.2428589	469.2428589
6.7	135.5	467.3888855
6.702777778	145.1301422	469.623291
6.711111111	156.9285736	462.6904907
6.713888889	164.2519379	462.6976624
6.716666667	169.8855438	459.9337463
6.725	185.5	460
6.727777778	196.5	462.8333435
6.736111111	208	465
6.747222222	227.25	466.1750031
6.75	235.5918427	461.704071
6.752777778	242.5	459
6.755555556	247.5	456
6.758333333	254	450
6.761111111	259	446.5
6.763888889	265.5	445
6.772222222	279.0588379	437.4117737
6.775	291.5	436
6.777777778	303	424.5
6.783333333	313	417.5
6.786111111	316.5	410
6.791666667	328	400.5
6.794444444	332.5	393.5
6.802777778	347.5	389
6.805555556	355.7608643	386
6.808333333	369.4458923	384.3600006
6.811111111	386.625	384.25
6.825	420.6194153	357.2612
6.827777778	419.6666565	353
6.830555556	413	355
6.833333333	410.372345	350.1383057
6.836111111	403.8823547	350.9411621
6.838888889	399.5	346.5
6.85	358.2333374	354.7999878
6.852777778	354.9526978	358.6959534
6.855555556	344.3157959	357.3947449
6.858333333	338.7727356	360.5
6.861111111	331.6956482	359
6.866666667	319.5	355.5
6.869444444	312	345.5
6.872222222	305.5344849	344.8448181
6.875	302.5072937	340.3832092
6.877777778	299.5	343.5
6.880555556	293.277771	342
6.883333333	284.5	340.5
6.886111111	277	340.5
6.888888889	264.7142944	340.4285583
6.891666667	251.921051	338.5
6.894444444	239.5	337
6.9	217	335.5
6.902777778	204.5	332
6.927777778	171	348.5
6.936111111	167.5	356
6.938888889	169.4280853	367.9657593
6.944444444	166.5	379
6.947222222	162.9347839	384.9782715
6.95	163.5	387.5
6.955555556	164.5	394.5
6.958333333	168.3399963	407.5400085
6.961111111	169.6210938	415.4414063
6.963888889	181	425
6.966666667	186.5	434.5
6.969444444	192.1190491	443.6904907
6.972222222	203.5480804	448.9447174
6.975	217.0971527	453.841217
6.977777778	230	456.5
6.980555556	242.671051	457.4177551
6.983333333	257.7692261	460.4615479
6.986111111	263.5	467
6.988888889	279.5	471.5
6.991666667	294	479.5
6.994444444	304	482.5
7	338.0652161	498.1087036
7.002777778	346.5	505
7.005555556	358.5	510.4230652
7.008333333	375.3064575	509
7.011111111	384.5	502.5
7.013888889	397	498.5
7.016666667	401.0091553	489.0243835
7.019444444	401.4823608	485.6588135
7.022222222	399.8888855	483.055542
7.025	399.7950745	482.0409851
7.027777778	400	475.5
7.030555556	403.5	467.5
7.033333333	409.6538391	460.115387
7.036111111	416.8103333	459.1896667
7.038888889	422.5	453
7.041666667	439.465683	447.5784302
7.047222222	454	435
7.05	458.872467	427.4837952
7.080555556	462.5641174	419.2051392
7.083333333	462.8333435	411.722229
7.088888889	445.8684082	402.7456055
7.094444444	428.5215454	397.0630798
7.102777778	422.5	398.5
7.105555556	416.0732117	396.5836792
7.108333333	415.5	389.5
7.111111111	417.5	384.5
7.119444444	420.0608521	386.4629517
7.122222222	425.5	391.5
7.125	426.5	403
7.127777778	432	415.5
7.136111111	431.6126709	439.4013977
7.15	429	454
7.152777778	419.5	453.5
7.155555556	412.5	454.5
7.158333333	394	454.75
7.161111111	385	447.5
7.163888889	376	440
7.166666667	366.8461609	433.4615479
7.169444444	364.5	427.5
7.172222222	355.5	427
7.175	348	420.5
7.177777778	338.9166565	413.9166565
7.180555556	333	404
7.183333333	325.8235168	399.8588257
7.186111111	317	395
7.188888889	308	391.5
7.191666667	297.5	389
7.194444444	285.0895386	398.4925232
7.197222222	273	403.5
7.2	260.241745	407.7483521
7.205555556	243	410.5
7.208333333	232.2679596	408.5607605
7.211111111	221.7867584	408.0808716
7.213888889	214.3000031	399.75
7.216666667	202	394.5
7.219444444	197.5	388.5
7.222222222	186.1582413	378.4915161
7.225	174.5845108	361.6021118
7.233333333	166.5	347
7.236111111	160.0102081	337.2346802
7.238888889	158.5	335.5
7.25	145	343
7.258333333	120	371.5
7.261111111	121.6923065	391.1363678
7.266666667	139	408.5
7.272222222	151.5	410
7.277777778	157.5	412.5
7.280555556	161.5	415
7.286111111	164.6259003	423.8848877
7.288888889	161	433.5
7.291666667	165.4107208	443.3214417
7.294444444	170.5	451
7.297222222	180	457.5
7.3	187.5	461
7.302777778	194.875	461.125
7.305555556	199.5	458
7.308333333	215	458
7.311111111	225.0993652	458.1309204
7.313888889	233.5	454
7.316666667	246	449
7.319444444	251.3048706	443.6951294
7.322222222	261.4166565	434.222229
7.325	272	427.5
7.327777778	278.6055298	417.4396973
7.330555556	283	415
7.336111111	296.5	415
7.338888889	304	420
7.347222222	322.5909119	414.1060486
7.35	331	408.5
7.352777778	342	407
7.355555556	348	403
7.361111111	353.3965454	401.7207031
7.363888889	357.9773865	397.118103
7.366666667	366.4148865	387.6914978
7.369444444	377.5	377.5
7.372222222	380.1016846	361.3940735
7.375	386	343.75
7.377777778	384.7352905	330.0882263
7.380555556	383.2539063	327.3554688
7.383333333	373.0871582	324.435791
7.386111111	369.5	320
7.391666667	354.5	316.5
7.394444444	350.7731628	315.7438965
7.4	315.5	318.9499969
7.402777778	308.5	323.5
7.411111111	308	320.5
7.425	317	302
7.433333333	351.078949	307.3421021
7.436111111	355	314.5
7.438888889	366.5744629	319.1914978
7.441666667	374.5	324.5
7.444444444	385.5	327.5
7.447222222	394	328
7.45	404.75	328.5
7.452777778	413.5	331.5
7.461111111	409.5	331.5
7.463888889	413.6904907	336.8968201
7.466666667	412.6325378	340.5301208
7.469444444	413.6333313	347.0333252
7.472222222	419.0245972	351.5491943
7.475	418.2936401	362.0873108
7.477777778	427	369
7.480555556	431.2272797	367.5681763
7.483333333	439.5	386
7.486111111	450.5	400.5
7.488888889	452.7340393	405.6914978
7.491666667	454.8580322	416.3641968
7.5	453.5	436.5
7.502777778	450	446.5
7.519444444	435.5	460.5
7.522222222	427.5	460.1000061
7.530555556	415.5	457.5
7.533333333	409.6549377	451.4436646
7.541666667	383.5	431.5
7.544444444	370.5	431
7.547222222	359.8125	424.5625
7.55	345.722229	425.5
7.555555556	341.5	418.9705811
7.558333333	333	412.5
7.561111111	325.5	403.5
7.563888889	311.5	397.5
7.566666667	307.5	390
7.569444444	300.1590881	393
7.575	295.5	388.5
7.583333333	285.0177307	387.8404236
7.586111111	276.5437927	386.7262878
7.588888889	272.8684082	388.2894592
7.591666667	267.5	389.5
7.597222222	262	391.5
7.6	253.5	398.5
7.602777778	248.5	393.115387
7.605555556	244.3582153	394.5223999
7.608333333	243.0454559	388.5
7.611111111	238	382
7.613888889	228	375.5
7.616666667	224	360.5
7.619444444	219	351.5
7.622222222	212.4591827	347.9183655
7.630555556	204	343.5
7.633333333	200.529129	337.6893311
7.641666667	205	332
7.666666667	207.8734894	314.4397583
7.669444444	207	307.5
7.675	211.5	304
7.677777778	211.5	303
7.683333333	228.5	308.5
7.691666667	235.5035248	330.031723
7.7	239.5	339.5
7.702777778	237.5	344.5
7.705555556	240.09375	354.015625
7.708333333	239.6111145	355.722229
7.711111111	241.0825195	366.131073
7.713888889	242.5	370
7.716666667	247.5	380
7.719444444	248.5	387.5
7.722222222	251.6525421	388.3135681
7.725	250.3571472	389.7857056
7.741666667	263.5604248	406.5815735
7.744444444	268	405.5
7.747222222	276.8513489	407.1486511
7.75	284.9234924	400.6957397
7.755555556	294.3520813	397.0723572
7.758333333	300.6956482	399.6087036
7.763888889	307.5	404
7.766666667	316.5	405
7.769444444	321.5	409
7.772222222	333	410
7.775	340.5	411.5
7.777777778	344.741394	409.5
7.780555556	357	407
7.783333333	364.8658447	403.0365906
7.786111111	370.6914978	400.6063843
7.788888889	382	394.5
7.791666667	388.4883728	394.2945862
7.794444444	389	391.5
7.797222222	395	388
7.8	397	378
7.805555556	402	365
7.808333333	404.5	354
7.811111111	403.3495483	346.6239014
7.813888889	400.9125671	339.3744507
7.816666667	400.5232544	331.9883728
7.819444444	392.5	330.5
7.822222222	385.5	324.5
7.825	380.375	319
7.827777778	377	315.5
7.833333333	360	311.5
7.836111111	355.3430786	307.0437927
7.838888889	351.5	303.5
7.841666667	342	295.5
7.844444444	336.5	289
7.847222222	327.4096069	289.7542419
7.852777778	313.1607056	294
7.855555556	307	298
7.858333333	296.5	306
7.861111111	289.4347839	314.1304321
7.863888889	286.5543518	315.8912964
7.866666667	279.6111145	324.6666565
7.869444444	272.5	331
7.872222222	269	333.5
7.875	265	336.5
7.877777778	256.5	340
7.880555556	245	340
7.883333333	238	339.5
7.886111111	231	342.5
7.888888889	218.5	337.5
7.891666667	213.1404419	335.3314514
7.894444444	206.8947296	331.8947449
7.897222222	199	322
7.9	192.9302368	312.7907104
7.902777778	191.5	303.5
7.905555556	189.5	288
7.913888889	207.3000031	276.5
7.916666667	216.6086884	276.2173767
7.919444444	224.5	281
7.922222222	228.3999939	282
7.925	239.5	279.5
7.927777778	250	280
7.930555556	254.5	274.5
7.933333333	269.5760803	264.2391357
7.936111111	282.8125	255.125
7.938888889	283.9144592	252.5592041
7.941666667	288.0420532	260.1355286
7.944444444	294	263
7.947222222	302.5	267
7.95	316	276.5
7.952777778	322.8181763	279.5
7.955555556	327.612915	283
7.958333333	334.5	284
7.961111111	338.2961121	281.8592224
7.963888889	339.726593	284.302948
7.966666667	348	289
7.969444444	358	287.5
7.972222222	362.8999939	287.2200012
7.975	365.3038025	290.7278442
7.977777778	369	295
7.980555556	377.4971924	299.371521
7.983333333	379.8478394	307.8478394
7.986111111	382.186554	313.5596924
7.988888889	386.2272644	321.2272644
7.991666667	390.5	326
7.994444444	393.5	332.5
7.997222222	388.5	345.5
8	386.8377991	363.1219788
8.002777778	381.3597107	376.600708
8.005555556	378.6304321	381.2173767
8.008333333	377	382
8.011111111	373	387
8.013888889	373.5	388.5
8.016666667	370.1159363	385.8405762
8.019444444	374.3503113	384.6397095
8.022222222	387	383.5
8.025	403.3235321	385.0294189
8.030555556	438.8450623	400.9225464
8.033333333	452.5496979	409.0485382
8.038888889	464	440
8.041666667	454.564209	448.1238403
8.069444444	431.5	456.5
8.072222222	426	460
8.075	419.7181702	459.536377
8.077777778	420	463
8.083333333	427.8912964	463.5
8.086111111	438.625	463.3125
8.088888889	449.0780334	464.0144653
8.094444444	454.5	467.5
8.097222222	460.5	473
8.1	468.5	477.5
8.102777778	474	483.5
8.105555556	475	490.5
8.108333333	467	490.78125
8.111111111	459.5	497
8.122222222	430.5	492.5
8.125	423.680542	496.381958
8.127777778	417.640625	495.234375
8.133333333	418	494.5
8.136111111	423	493.5
8.138888889	437.1666565	489.1666565
8.141666667	443.5	482
8.152777778	449	477.3125
8.155555556	453	476.5
8.175	467.75	440
8.183333333	471.2250061	467.6678467
8.186111111	459.5	477.5
8.188888889	455.0927429	478.7439575
8.194444444	444.6000061	481
8.197222222	435.5	477.5
8.2	431.4117737	477.7647095
8.208333333	419.8674316	482.0745392
8.211111111	405.5	488
8.213888889	400	493
8.222222222	393	494
8.225	381	490.5
8.227777778	376.4902344	483.9780579
8.230555556	374.5454407	475
8.233333333	374.5	466.5
8.236111111	377	454.6551819
8.238888889	375.7338257	441.0131073
8.241666667	377	425.5
8.244444444	375.555542	418.222229
8.247222222	374.6993103	412.0910645
8.25	374.1792603	405.35849
8.255555556	364.8045502	394.4863586
8.261111111	373.8333435	393.1666565
8.263888889	380	389
8.266666667	388	384.5
8.269444444	400	377
8.272222222	412.3574371	368.1757355
8.283333333	425.3088379	354.7794189
8.286111111	424.2419434	349.2096863
8.288888889	418	345
8.291666667	408	344
8.294444444	391.75	345
8.297222222	378.5	348.5
8.3	369.5	359.5
8.302777778	372.5240784	368.6042786
8.305555556	379	380.5
8.308333333	385	376
8.311111111	379.5	367
8.313888889	373.9239197	373.1793518
8.316666667	379	385
8.319444444	382.8735046	386.5602417
8.322222222	377	379.5
8.325	371	371.5
8.327777778	367.9666595	367.75
8.330555556	373.5	377.5
8.333333333	380	382
8.336111111	384	381
8.338888889	381	371.5
8.344444444	378.5270386	361.6891785
8.352777778	399.5599976	352.3999939
8.355555556	398	358.5
8.358333333	395.111908	368.6133118
8.361111111	398.2368469	379.8684082
8.394444444	395.5843506	390.0783081
8.4	398.4053955	396.5405273
8.402777778	398.5	403.7173767
8.405555556	400.875	413.0625
8.408333333	403	418.5
8.411111111	407	424
8.413888889	408.426239	431.2049255
8.433333333	413.6132202	444.53302
8.436111111	416	447.5
8.438888889	420.5	454
8.441666667	427.5	457
8.452777778	443	460.5
8.455555556	448	453.5
8.461111111	457.5	451
8.466666667	465.6666565	447.5
8.469444444	470.0510254	449.3163147
8.472222222	471.2280273	442.2363892
8.475	474.277771	436.555542
8.480555556	461	422.5
8.483333333	446.5	417.5
8.486111111	435.0967712	416.4838562
8.488888889	422	419
8.491666667	412	425.5
8.502777778	409.5	442.5
8.505555556	404.9278564	449.5298462
8.516666667	378.5	450
8.519444444	369.7770996	450.102417
8.522222222	359.6986694	449.4801331
8.525	353.276123	455.6194153
8.527777778	347.6956482	456
8.530555556	340	462
8.533333333	329.5882263	465.2745056
8.536111111	319.7831421	474.1867371
8.538888889	310.6111145	473.5
8.541666667	303.5967712	475.5
8.544444444	298	478
8.547222222	291.2167358	478.2576904
8.55	284.1521606	478.5
8.552777778	275.6320801	475.4811401
8.555555556	275.4156494	476.102417
8.558333333	268.5	475
8.561111111	266	469
8.563888889	256.5	465
8.566666667	253	460
8.569444444	251	451.5
8.572222222	242	444
8.575	242.0281677	437.7323914
8.577777778	237.2935791	432.7339478
8.580555556	235	427
8.583333333	230.9146271	421.3292542
8.586111111	229.3888855	420.3888855
8.588888889	220	413
8.591666667	218.5	404.5
8.594444444	215	398
8.597222222	213.7422256	380.4753876
8.602777778	212.8425903	352.8703613
[truncated: 365 more rows]
