# Supplementary material for: Lithium-ion battery components are at the nexus of sustainable energy and environmental release of per- and polyfluoroalkyl substances
Source: Nat Commun. 2024 Jul 8;15:5548. doi: 10.1038/s41467-024-49753-5 (PMC11231300; doi:10.1038/s41467-024-49753-5)
Supplement: Supplementary file 6 — Source Data [file 41467_2024_49753_MOESM6_ESM.zip › Track density raw data - Full set/5ng_L bis-FMeSI/Replicate 4.csv]

Time (min)	x-position	y-position
0	318.25	348.75
0.005555556	327.3933411	346.4599915
0.008333333	331.5	345
0.011111111	334.3080444	345.8035583
0.013888889	337	342
0.016666667	342	335.5
0.066666667	341.8571472	312.5714417
0.069444444	343	316
0.094444444	339.8695679	312.5217285
0.111111111	323.8999939	314.1000061
0.116666667	322	308
0.125	333.5	312.5
0.127777778	342.3503723	313.9463806
0.133333333	350.5	320
0.144444444	353.5909119	314.7727356
0.205555556	362	317
0.216666667	362.3333435	319.5
0.225	362.8181763	323.5454407
0.227777778	358	330.1730652
0.233333333	357.3506165	343.1514587
0.236111111	362.75	345.2692261
0.238888889	364.5	358
0.241666667	367	358
0.244444444	373.8431702	355.2970581
0.25	385.5	350
0.255555556	386.5	354.5
0.258333333	378	358
0.261111111	371.7293091	366.8383484
0.272222222	367.0598145	366.6722412
0.277777778	371.6087036	370.6521606
0.580555556	381.6803284	376.0901489
0.65	393.2142944	372
0.652777778	392.75	372.75
0.655555556	402.5	370.5
0.658333333	399.5	367
0.661111111	393	362.5
0.669444444	379.5	360.5
0.675	376.8333435	368.8333435
0.677777778	381	371.5
0.680555556	382	377.5
0.688888889	387.277771	375.277771
0.691666667	388.4677429	377.0484009
0.694444444	384.673645	379.6557007
0.697222222	377.2710876	378.9096375
0.7	371.3571472	383.0306091
0.705555556	371.5696411	379.7256165
0.713888889	377.5	378
0.716666667	381	374
0.719444444	383.5	366.5
0.722222222	383	361.1428528
0.725	377.5	362.5
0.727777778	374.6875	361.734375
0.733333333	379.2647095	363.6960754
0.736111111	385.2142944	366.9285583
0.738888889	390.7142944	368.2857056
0.741666667	394.5531921	368.6383057
0.755555556	397.5	362
0.758333333	396.5	349
0.761111111	403.5	347
0.763888889	408.5	352
0.772222222	406.5	348
0.775	407.5	344.5
0.777777778	409.5	351
0.783333333	417	357.7368469
0.786111111	416.1122437	353.7244873
0.788888889	416	348.5
0.791666667	412.253418	349.6369934
0.794444444	408.5	360
0.8	408.7391357	373.7826233
0.805555556	411	361
0.808333333	415.1965027	352.9319153
0.811111111	420.0918274	356.2653198
0.813888889	420.5	363.5
0.819444444	422	362
0.822222222	419.969696	357.0151367
0.825	420.296875	359.28125
0.827777778	419	367
0.836111111	421.5	362.5
0.838888889	420	358.5
0.841666667	421.5	357.1296387
0.844444444	425.5	367.5
0.85	428.9684448	373.4700928
0.852777778	431.4411621	369.5
0.858333333	436.3571472	376.9285583
0.861111111	429.5	385.5
0.866666667	430.5	388
0.869444444	438.419342	388.2257996
0.872222222	444	385.5
0.875	449.0337219	386.20224
0.877777778	445	391.3500061
0.880555556	441.7953033	403.7969818
0.888888889	454.7058716	396.1176453
0.891666667	453.0564575	390.2580719
0.894444444	446	399
0.897222222	437.2207336	407.3466797
0.902777778	444.5	411.5
0.905555556	453.5	407.5
0.908333333	459.5	408.5
0.911111111	455.8153381	411.7157593
0.913888889	452	421.5
0.916666667	442.5	425.5
0.922222222	453.1363525	426.1363525
0.925	460.3712769	422.2524719
0.930555556	465.1387787	423.5101318
0.933333333	461.3171692	435.0970154
0.936111111	467.1896667	438.925293
0.938888889	468	433
0.941666667	467	426
0.944444444	459.4122925	425.8157959
0.947222222	451	430.5
0.95	447	439
0.952777778	454.1195679	447.6820679
0.955555556	462.2977905	443.2132263
0.958333333	460	439.5
0.961111111	450	435
0.975	454.2692261	464.115387
0.977777778	454.2999878	457.7399902
0.988888889	461.5	449.5
0.991666667	463.5	454.5
1	465.1341553	439.9146423
1.002777778	464.5	436
1.005555556	462.8659668	437.8041382
1.016666667	446.7868958	453.0491943
1.019444444	453	449
1.022222222	459.9981689	435.7618103
1.036111111	457	450.5
1.038888889	450.5	459
1.041666667	451	456
1.044444444	459.8534546	447.7198181
1.05	462.5	441.8157959
1.052777778	460.302124	451.0375824
1.055555556	451.5769348	457.5384521
1.058333333	454.5	456
1.061111111	461.12677	446.6126709
1.066666667	463.0925903	442.3148193
1.069444444	455.25	437.1136322
1.072222222	444	434
1.083333333	446.5	419.5
1.094444444	452.4147034	409.315155
1.097222222	462.25	414.5
1.1	461.1395874	419.730957
1.102777778	459	420.0681763
1.105555556	461.5	419
1.111111111	457	423
1.116666667	462.6847839	444.2391357
1.122222222	460.107605	439.1455688
1.127777778	460.5	429.5
1.130555556	462.5	428.8999939
1.133333333	466.623291	440.3356171
1.138888889	464	445
1.141666667	463.7558289	439.8023376
1.144444444	466.5	443
1.147222222	471.5	451
1.152777778	471.0517273	453.8448181
1.155555556	460.9400024	449.4400024
1.161111111	359.5416718	488.5
1.166666667	365.25	490
1.169444444	363.5	488.75
1.175	461	456
1.183333333	468	457
1.194444444	464.4935913	452.5576935
1.2	467	451.5
1.202777778	463.0838928	443.2718201
1.205555556	467.375	446.5625
1.208333333	470.5	455.5
1.211111111	472	456.5
1.216666667	464	444.5
1.219444444	460	453.5
1.222222222	464.5	462.5
1.225	467.2153625	462.5561829
1.227777778	470	456
1.233333333	467.5892029	448.6737061
1.236111111	469.5	453.5
1.238888889	473.8737793	459.3058319
1.244444444	469.8879242	456.620697
1.25	460	452.5
1.252777778	466	464
1.255555556	472.5	468
1.258333333	464.7727356	462.9545593
1.269444444	471.4756165	468.4756165
1.275	468	467.5
1.277777778	470.5	463.5
1.283333333	470.0630341	467.3445435
1.286111111	365.25	504
1.288888889	472.25	476.75
1.291666667	461.9047546	468.9047546
1.294444444	459.5	467.5
1.3	472.5	475
1.302777778	461.4756165	468.7012177
1.311111111	462.5742493	467.5285187
1.316666667	472	473
1.322222222	454.5	462
1.325	451.9827576	457.741394
1.327777778	458.75	459.5
1.341666667	466.5	459
1.344444444	469.70755	466.9151001
1.355555556	468.5	457
1.361111111	469	460
1.366666667	470	460.25
1.369444444	473	468
1.372222222	471.8478394	471.2391357
1.375	464	467
1.377777778	459.5833435	469.6666565
1.383333333	364.25	500.5
1.386111111	477.4328308	475.8246155
1.388888889	361.6018524	500.4833374
1.394444444	364.25	504.75
1.4	465.25	475.5
1.402777778	459	481.8461609
1.405555556	457.8432922	484.5298462
1.408333333	363.0767365	512.4529724
1.413888889	457.5	478
1.416666667	455	481.3399963
1.419444444	461.5	489.5
1.422222222	466	497.5
1.425	471.5	491.5
1.427777778	475	478.5
1.433333333	463.5	474
1.441666667	448.6234131	472.2677002
1.45	456.1954041	477.9080505
1.452777778	447	479.25
1.455555556	440	475.5
1.458333333	447.9020538	471.9139557
1.466666667	446.3937988	474.1578064
1.469444444	436	473
1.472222222	437.0402222	473.676239
1.475	448.1964264	471.75
1.477777778	463.7018127	467.4939728
1.480555556	469.1028442	458.1099243
1.483333333	463.5	456
1.486111111	446.8863678	457.7045441
1.488888889	437.5	463
1.491666667	443.6511688	470.0348816
1.5	473	461.7142944
1.502777778	474	448.5
1.511111111	455.5	446.5
1.513888889	457.421875	438.984375
1.516666667	468.6895142	435.4435425
1.519444444	468.8740692	445.1259155
1.522222222	456.3990326	452.0192261
1.527777778	459.5	450.5
1.533333333	439.5	467.7666626
1.536111111	447.086853	461.7204285
1.538888889	454	458.5
1.541666667	447.5147095	459.4803925
1.55	454.8892517	455.6543579
1.552777778	442.75	455.25
1.555555556	438.1575317	460.5616455
1.558333333	439	457.5
1.561111111	449.6278992	454.5116272
1.566666667	432.7232666	457.0720825
1.569444444	429.2384033	455.6940918
1.580555556	429.7325439	455.6860352
1.583333333	443.7788086	458.0768738
1.586111111	458.8684082	460
1.594444444	468.9166565	445.2083435
1.597222222	471	453.5
1.602777778	470.5	454.5
1.605555556	472.2596436	451.6158752
1.608333333	469	459
1.611111111	462.2580719	463.1371002
1.616666667	468.6006165	453.01828
1.622222222	476	450
1.666666667	465.5	455.0833282
2.283333333	427	448.5
2.311111111	421.4117737	448.5882263
2.316666667	423	448.5
2.319444444	424.7561798	431.5216064
2.325	444.042511	413.598114
2.327777778	453	421
2.336111111	461.0833435	419.75
2.591666667	461.7000122	420.5
2.652777778	462	417.5
2.658333333	461	418
2.661111111	461.5	419.5
2.716666667	455.9705811	412.6764832
2.722222222	450	411.5
2.725	443.5	401.5
2.730555556	439	394
2.733333333	437.5	388
2.738888889	438.5301208	381.7710876
2.747222222	434	376.0833435
2.75	432	372
2.761111111	431.4411621	366.7941284
2.763888889	431.5	367.5
2.766666667	431.2195129	368.9146423
2.844444444	431.5	369.5
2.85	433	363.5
2.858333333	429	361.5
2.861111111	422.5	358.5
2.863888889	411.5	355.5
2.866666667	407	357
2.872222222	399.0484009	362.5322571
2.883333333	402.5	367.5
2.886111111	407	370
2.888888889	414.5	369.5
2.894444444	420.5	366
2.9	418.5	364.7727356
2.902777778	413.5	363
2.905555556	406	364.5
2.908333333	399.568634	370.1568604
2.911111111	397.4226379	371.8038635
2.913888889	400.6115112	376.506958
2.919444444	405	377
2.922222222	407.5	373.5
2.925	411	369.5
2.927777778	412	363.5
2.938888889	396.5	360
2.944444444	391	361.5
2.947222222	387.5	370.5
2.95	387.5	376
2.952777778	386	379
2.955555556	391.5	379.5
2.958333333	395.8611145	383
2.966666667	396.5	386.5
2.969444444	404.3453369	384.899292
2.975	409.5	379
2.977777778	413	368.0666809
2.988888889	415.0129395	360.168396
2.991666667	410	355.5
2.994444444	403.5	350.5
2.997222222	397.9013062	349.6776428
3	391.5	350
3.077777778	378.5	355.5
3.088888889	379.5	355.5
3.091666667	389.1037598	352.5377502
3.094444444	397	352.5
3.1	404.9827576	350.5344849
3.161111111	409.6065674	357.7950745
3.177777778	412	353
3.186111111	411.5	354
3.188888889	413.625	355.75
3.258333333	417.7443542	351.6131287
3.261111111	415	351
3.266666667	410.240509	348.2088623
3.269444444	399.5	342.5
3.272222222	393.5	339.5
3.275	388	336.5
3.277777778	381.5	334
3.280555556	372.620697	335
3.283333333	361.5	335
3.302777778	353.6904907	338.4523926
3.305555556	346.1089783	341.9807739
3.308333333	342.7839355	349.6975403
3.313888889	334.4844666	351.8447266
3.316666667	330.09375	356.09375
3.319444444	331.5805664	367.0639954
3.322222222	333	376.7758484
3.325	336	385.5
3.327777778	339.2889404	390.2989807
3.330555556	333.5	391.5
3.336111111	323	392.1071472
3.338888889	319.5	389.055542
3.341666667	312.4047546	388.9285583
3.344444444	306.1637878	386.870697
3.347222222	302.1609497	383.2940063
3.35	304	383
3.366666667	313	386
3.369444444	320.8355408	390.046051
3.372222222	330	395
3.416666667	349.1785583	401.1785583
3.419444444	353.6048889	399.6503601
3.425	358.5	400
3.427777778	364.1436768	402.4655151
3.430555556	370.5	400
3.433333333	367.9200134	391.1799927
3.438888889	367.9137878	380.2930908
3.441666667	368.2121277	373.2020264
3.447222222	365.5	367.5
3.45	371.5	359.5
3.452777778	369.425293	347.8620605
3.519444444	373	331
3.522222222	374.5	328
3.525	375	323.5
3.527777778	371.5	319.5
3.536111111	362.5	321.5
3.538888889	353.5	330.5
3.544444444	340.5	338.5
3.547222222	332.3439331	351.7601013
3.55	329.9090881	361
3.552777778	330	368.5
3.555555556	329.0897522	368.6025696
3.558333333	331.0833435	370.25
3.561111111	330	366.5
3.591666667	330.5	367.0714417
3.594444444	329.4117737	370.5294189
3.605555556	333.5	377
3.611111111	341.5	374.7857056
3.613888889	346.875	370.9375
3.616666667	350.0322571	367.1935425
3.619444444	347.6666565	363.6666565
3.622222222	347.5	351.5
3.625	344.5	343.5
3.630555556	344	331
3.677777778	336.2083435	313.9166565
3.688888889	333.9615479	308.7307739
3.7	333.9576416	309.6525574
3.702777778	331.5	311.5
3.775	321	307
3.805555556	305.258606	319.741394
3.816666667	302.9590149	324.9917908
3.822222222	301.5344849	333.6896667
3.827777778	298.7828369	342.0101013
3.844444444	304.6860352	346.9232483
3.847222222	302.9615479	352
3.85	303.5962219	355.5292969
4.022222222	312.2988586	357.0574646
4.025	320.7941284	352.4411621
4.027777778	321.5	354.5
4.033333333	328	353
4.036111111	328.5	344
4.038888889	333.9053955	339.4459534
4.041666667	333.6087036	332.2173767
4.047222222	331	325
4.052777778	323.5909119	323.4090881
4.061111111	316.5967712	324.9838562
4.158333333	298.2049255	339.0409851
4.161111111	299.5933228	339.2866516
4.180555556	296	339.9285583
4.183333333	295.1708069	340.6335449
4.225	296.5	348
4.227777778	293.5	349.5
4.230555556	293.3657532	351.1849365
4.247222222	291.0980835	352.471283
4.25	293.5	351
4.255555556	293.7583008	353.5922546
4.258333333	296.5	353.5
4.327777778	295	353.5
4.366666667	293.5	355.8636475
4.452777778	289.5	351.5
4.502777778	287.5	352.5
4.55	288.5	353.5
4.583333333	287.5666809	352.4333191
4.586111111	286	354.8863525
4.588888889	287.5	349.5
4.608333333	284.6884155	355.1376953
4.627777778	285.5196228	350.3235168
4.672222222	283.2241516	352.6724243
4.691666667	281.4902039	355.3529358
4.694444444	282.7770996	352.006012
4.705555556	282.0294189	354.5
4.708333333	285.2058716	353.7941284
4.711111111	283.578949	352.3684082
4.713888889	290.0192261	350.0048218
4.716666667	295.5	349
4.719444444	303.2111816	346.3136597
4.722222222	310.5	345
4.725	313.5487671	344.3536682
4.727777778	310.9161377	349.387085
4.730555556	303.3928528	351.5
4.733333333	299.1052551	350.3157959
4.736111111	292.71875	351.390625
4.738888889	290.5	357
4.741666667	290	357
4.744444444	290.1546631	359.4280701
4.747222222	290	362.5
4.75	287.5	362
4.752777778	289.1131287	355.142334
4.755555556	291.3858337	349.0944824
4.763888889	287.5	339.5
4.766666667	282.5	330.5
4.769444444	278.7799988	326.7799988
4.772222222	278	326
4.777777778	274	330.5
4.780555556	268.5	331.5
4.783333333	263.5	332.5
4.786111111	263.5	338.5526428
4.788888889	266.0213318	341.7132568
4.791666667	271.5	345.5
4.794444444	275.5	355
4.808333333	274.4117737	359.7647095
4.819444444	275.5	366.5
4.822222222	274.4330139	367.2799072
4.827777778	272.5	365
4.833333333	263.944458	358.055542
4.838888889	255.283783	353.3919067
4.841666667	252.5	348
4.844444444	249.4506683	341.9798279
4.855555556	252.4181061	342.379303
4.863888889	259.5	346.5
4.866666667	269.1981201	348.6320801
4.869444444	275.1907349	348.3350525
4.877777778	279.4069824	348.1860352
4.880555556	279.7592468	351.7592468
4.883333333	274	351
4.886111111	270.7922058	350.5584412
4.888888889	262.1853943	347.0617981
4.891666667	255.9125519	342.6883545
4.894444444	256.7424316	340.2575684
4.897222222	259.9675293	340.311676
4.9	266.5	340.5
4.902777778	276.1590881	337.6558533
4.905555556	281.2000122	338
4.908333333	282.5	332
4.911111111	279	325.5
4.913888889	277.75	310.7588196
4.916666667	281.29245	307.0848999
4.919444444	285.5	311.5
4.922222222	287	324
4.925	289.2441711	331.0813904
4.927777778	290.5	331.1956482
4.930555556	291.5	324.9230652
4.933333333	295.1497498	309.2258911
4.936111111	300.2142944	303.7857056
4.938888889	303.5	313
4.941666667	303.5	313.25
4.944444444	300.2391357	333.2246399
4.95	305.3928528	333.5535583
4.952777778	308.2878723	330.7121277
4.955555556	311.6440735	325.7542419
4.958333333	309	331
4.963888889	301.5	335.5
4.966666667	295.240448	341.3473206
4.983333333	291.5693665	344.2312012
4.986111111	291.4506836	344.9798279
5.027777778	289.171875	347.7578125
5.030555556	287.1796265	345.6941833
5.047222222	286.8904114	346.8493042
5.05	286	348.5
5.052777778	283	352.5
5.055555556	280	354
5.058333333	273.5	359
5.061111111	269.9346313	363.1749268
5.063888889	275	365.5
5.066666667	282	372.5
5.069444444	292.5	378
5.072222222	301.3888855	381.3888855
5.075	312.0454407	383.1060486
5.077777778	317.0511475	380.1108093
5.080555556	327.4114075	380.3734131
5.083333333	335.7203369	382.7542419
5.086111111	338.7912903	385.3043518
5.088888889	337.5	378
5.091666667	332.875	371.75
5.094444444	330	363.5
5.102777778	326.6265869	356.892395
5.105555556	324.8125	354.1875
5.108333333	328.5	356.5
5.111111111	334.5	361.5
5.113888889	342.5	367
5.116666667	348	369.5
5.119444444	352.5	368.5
5.122222222	348	366
5.125	339	364.5
5.127777778	334	355
5.133333333	326.6288452	356.3772888
5.136111111	321.5	353
5.138888889	321.70224	351.2078552
5.177777778	315.6354675	349.6155396
5.194444444	311	347.5
5.202777778	307.4595947	348.8838501
5.205555556	308	348
5.208333333	311	347.6363525
5.238888889	303.5	351
5.275	299.9717102	351.9528198
5.3	296.5	349.5
5.561111111	291.3399963	350.7640076
5.563888889	290.5	350.5
5.566666667	285.5	352
5.569444444	285	354
5.902777778	287.5	357.8684082
5.905555556	287	357.5
5.908333333	288.5	354.5
5.933333333	289.76828	352.4790955
5.936111111	288	354.5
5.961111111	283.6875	355.9375
5.963888889	282	358.5
5.966666667	282.5	356.4090881
5.980555556	282.9489746	355.2755127
5.983333333	283.0434875	358
5.986111111	282.2272797	359.5
5.988888889	276.7307739	354.5384521
5.991666667	275.7410583	350.9241028
6.030555556	270.5	350
6.033333333	268.9853516	349.6255188
6.036111111	267.3711243	349.9484558
6.041666667	271.6737061	353.5892029
6.044444444	263.5	363
6.047222222	259.3302612	370.9567871
6.05	252	362.5
6.052777778	249.2599945	354.1000061
6.055555556	251.7142792	352.8571472
6.066666667	249.2760773	354.006134
6.069444444	251.5	359.5322571
6.072222222	248.3986511	363.7905273
6.075	250	368.5
6.088888889	242.7098694	376.6851807
6.091666667	243.1992493	381.6804504
6.094444444	239.5	386.25
6.097222222	240	384
6.1	236.7325592	386.3139648
6.102777778	236	384
6.116666667	233.5	374.6304321
6.119444444	234	369.4249878
6.122222222	234.1521759	362.0869446
6.125	231.0676422	356.0649719
6.127777778	229.7054749	354.5411072
6.136111111	227.4130402	354.1521606
6.138888889	225.5791321	355.4424438
6.141666667	224.0538483	356.0076904
6.144444444	216.4055786	356.2381897
6.15	209.5	348
6.152777778	201	348.5
6.161111111	196.615387	343.5384521
6.163888889	202.9857178	345.9857178
6.227777778	220.1212158	356.6590881
6.344444444	228	364
6.375	231.0632935	363.4430237
6.377777778	230.4827576	366.9310303
6.416666667	234	369.90625
6.422222222	230.6970367	371.273407
6.425	228.4215698	372.0490112
6.427777778	231.782608	372.8912964
6.436111111	230.959671	372.919342
6.438888889	234.9883728	376.1976624
6.45	231.5909119	373.6818237
6.452777778	236.5	380
6.461111111	233.268219	375.8178711
6.5	234.5	368.5
6.505555556	236.0263214	359.7631531
6.508333333	236	356
6.511111111	238.3399963	350.4599915
6.716666667	239.1027374	341.0890503
6.769444444	239	341
6.836111111	241.2737274	334.5437927
6.838888889	242	329
6.841666667	249.3671875	318.265625
6.855555556	245.75	309.9090881
6.858333333	239.5	312.5
6.863888889	228.7906952	313.4651184
6.866666667	223.0625	308.0625
6.869444444	219.1326599	308.1530762
6.875	219.5	303.5
6.877777778	222	303
6.880555556	230.5	303.5
6.888888889	240.5632935	308.6898804
6.891666667	243.5	316
6.897222222	243.5	333.5
6.905555556	243	343.5
6.908333333	238.652832	347.224884
6.911111111	235.6269379	350.2409363
6.930555556	234.7272797	357.2818298
6.933333333	233.5	356.5
6.936111111	233.125	355.125
6.947222222	233.7692261	358.4615479
6.95	230.5	361.2333374
6.952777778	225	357
6.955555556	214.7586517	346.687439
6.958333333	206.5	335.5
6.961111111	213	333
6.963888889	224	330
6.969444444	229.5	325
6.972222222	221.2550964	317.2550964
6.975	216.5	309
6.980555556	221.5	308.5
6.991666667	228.5	321.5
6.994444444	240	329.5
6.997222222	246.1808472	336.627655
7.005555556	243.6666718	334.3333435
7.011111111	248.4367065	332.6898804
7.016666667	262	316.5
7.019444444	268	318.5
7.022222222	261.5	322
7.025	251.5	324
7.033333333	256	315.5
7.036111111	259	309
7.038888889	263	307
7.041666667	260.2978821	311.5496521
7.044444444	253	317
7.055555556	265.5	324
7.058333333	266.75	327
7.063888889	256	326.5
7.066666667	251.0432129	329.3641968
7.069444444	245	331.5
7.072222222	242.5	331.5
7.075	251	335.5
7.077777778	257.5189819	338.7784729
7.080555556	260.5	342
7.088888889	250.5	342
7.091666667	245.5	336
7.094444444	236.5	331
7.1	227.5479279	335.020752
7.102777778	226	345
7.105555556	220.5	341.5
7.108333333	221.4748688	333.6758728
7.111111111	223.25	323.5
7.119444444	209.7857208	318.5
7.122222222	205.4409485	316.2243958
7.127777778	207.3461609	315.4487305
7.136111111	227.5980377	324.0490112
7.138888889	228.1056366	327.9647827
7.144444444	216.7212372	334.6947021
7.15	236.1333313	428.1166687
7.152777778	224	323.0882263
7.166666667	232.9525299	422.3080139
7.169444444	207.2407379	319.7592468
7.183333333	217.5	314
7.186111111	228.7558136	307.2441711
7.188888889	232.2105255	309.1118469
7.194444444	237	304.5
7.202777778	232.1006927	308.194458
7.205555556	232.7469177	308.6975403
7.213888889	264.4490356	526.4417419
7.216666667	262	529
7.219444444	259.25	529.25
7.238888889	263	526.5
7.241666667	250.1160736	417.0535736
7.405555556	234.2019196	299.4615479
7.408333333	232.9600067	297.8599854
7.411111111	231.6333313	303.3666687
7.452777778	242.2305222	414.3701172
7.472222222	244.6851196	416.2275085
7.475	243.3752823	416.0719147
7.491666667	268.6542511	528.75
7.522222222	211.5	326
7.525	241.75	429.9499969
7.527777778	217	336.25
7.55	223.0177307	347.3652344
7.552777778	241	439.5
7.555555556	222.5454559	356
7.575	225.5	361.5
7.583333333	223	362
7.586111111	242.8542938	446.5838623
7.616666667	221	365
7.622222222	221.5	363.5
7.636111111	220.8999939	364.8999939
7.680555556	220.4354858	365.4354858
7.719444444	222.1666718	369.8333435
7.725	223.5	369
7.727777778	222.9629669	367.222229
7.75	263.4578705	531.9129333
7.758333333	227.5494995	366.0544434
7.761111111	230	372
7.780555556	245.9375	450.0416718
7.786111111	244.5955048	452.8314667
7.816666667	244.5	448.75
7.825	263.4491577	525.2966309
7.827777778	228.3814392	373.2680359
7.855555556	233.875885	378.1311951
7.877777778	263.2661438	528.3738403
8.002777778	233.5476227	377.6904907
8.005555556	231	373
8.1	244.7704926	444.307373
8.102777778	230.4707794	364.0974121
8.161111111	226.4827576	363.3965454
8.163888889	228.5	358.5
8.169444444	224.0338135	355.0871887
8.230555556	224.5121918	354.23172
8.233333333	221	350
8.236111111	221.7080231	347.2043762
8.238888889	222.6577454	339.9760437
8.241666667	219	330.5
8.244444444	227.5	327
8.25	236.5185242	327.3703613
8.252777778	240	324.5
8.255555556	245	324.5
8.269444444	249.5	322.2368469
8.272222222	256	320.5
8.286111111	257	311
8.291666667	261.5	303.5
8.297222222	265.5	307.5
8.302777778	267.6190491	303
8.305555556	269	305.5
8.327777778	277.6595764	305.7765808
8.333333333	294	317
8.336111111	295	322.5
8.338888889	302	327.5
8.341666667	301.75	334.125
8.35	304.2916565	330
8.352777778	299.1470642	329.6764832
8.355555556	297.6421814	322.1113892
8.358333333	294.8604736	324.1627808
8.366666667	288.4357758	313.1169739
8.369444444	283.5750122	321.8125
8.375	280.2142944	318.3095093
8.377777778	281.3466797	316.8800049
8.380555556	280.6552429	313.7922363
8.383333333	281.7960205	309.3628235
8.388888889	283.5	302
8.391666667	283.7659607	299.8297729
8.394444444	285.1304321	293.6521606
8.4	287.1313171	287.969696
8.402777778	289.8196411	283.7191772
8.405555556	289.0671692	280.5895386
8.408333333	288.0821838	276.4246521
8.411111111	289	267.7608643
8.413888889	289	263
8.416666667	286.5370483	258.6111145
8.419444444	286	262
8.422222222	283.5	265.5
8.436111111	271.5	264
8.438888889	274.5	265.5
8.441666667	268.2619019	267.3730164
8.444444444	264.7920837	401.9703064
8.447222222	263.3055573	282.7870483
8.45	262.2945862	410.72612
8.452777778	260.75	414.25
8.455555556	259.3696899	296.8936157
8.463888889	255	288
8.469444444	254.25	403.25
8.472222222	243.9400024	276.0599976
8.475	241.8999939	280.1000061
8.477777778	235.9320984	282.1625366
8.480555556	233.3804321	294.4347839
8.483333333	234	310.5
8.486111111	246.8957138	419.5428619
8.497222222	231.5	306
8.5	230.5	295.5
8.505555556	230.379303	287.9137878
8.508333333	235.5	292.5
8.511111111	241.9289932	302.9743652
8.513888889	235.5	312
8.516666667	234.5	318.5
8.519444444	228.0774689	312.1549377
8.525	224.3000031	302.7000122
8.536111111	239.3352432	419.1380463
8.538888889	239.1444092	418.4068298
8.544444444	219.5	311.5
8.55	227.5	311.5
8.552777778	233.8197479	307.8573608
8.558333333	235.4770966	307.1488647
8.583333333	251.227272	418.8636322
8.586111111	249.4061584	417.8826599
8.591666667	243.5137329	314.5178528
8.594444444	247	427.25
8.597222222	232.2094574	319.5709534
8.605555556	217	317
8.608333333	211.5	318.5
8.611111111	207.7164154	321.2537231
8.65	199.5882339	347.9117584
8.652777778	195.5	357.5
8.655555556	192.5	353.5
8.658333333	189.8652649	348.0568848
8.661111111	189.5	341
8.669444444	180.6666641	332.418808
8.677777778	182	327.5
8.680555556	190.2894745	325.4298096
8.683333333	193.1585388	325.987793
8.686111111	188	330
8.688888889	177	336
8.7	182.5	329.5
8.702777778	183.5	328.7000122
8.705555556	188	331.5
8.708333333	189.5	337.5
8.711111111	189.7105255	347.8684082
8.722222222	182.6940308	341.8880615
8.725	179	334.5
8.727777778	178.1818237	329.1818237
8.733333333	168.4230804	337.8076782
8.738888889	178.25	341.75
8.741666667	187.2065277	342.3587036
8.744444444	189.8478241	340.5652161
8.75	187.2947388	343.3631592
8.758333333	175.3840637	331.1521606
8.769444444	182.144577	329.1686707
8.772222222	186.5510559	333.271759
8.927777778	228.2966156	321.5678101
8.938888889	235	311.5517273
8.941666667	237.0208359	298.1875
8.944444444	238.3494568	301.7473145
8.95	248.4387817	300.8265381
8.955555556	258.1000061	296.1000061
8.958333333	258.0263062	300.5
8.961111111	259.2037048	299.7962952
8.966666667	276	303
8.969444444	290.0541382	303.0923462
8.972222222	299.2453918	306.1257629
8.975	312.5	302.5
8.977777778	316.7000122	308.5
8.983333333	319.2142944	308.6428528
8.991666667	324.0217285	308
8.994444444	329.4824524	311.7280579
9.008333333	335.5	311.5
9.033333333	340	311.5
9.036111111	347.6639404	315.9344177
9.038888889	351.5	318.5
9.041666667	362.5	323
9.044444444	365.5	328
9.052777778	374.5	337.5
9.055555556	377.0714417	344.0714417
9.088888889	384.6111145	347.722229
9.091666667	391.555542	350.6666565
9.094444444	395	356.5
9.108333333	400	362
9.111111111	407	364.5
9.116666667	422.5	363.0714417
9.119444444	430	364.5
9.122222222	432.8470154	369.2034607
9.133333333	433	371
9.144444444	439.25	371
9.147222222	430.2297363	369.0135193
9.15	430.1825256	370.5476074
9.158333333	428.8192749	367.2530212
9.161111111	427.6732788	368.2970276
9.163888889	427	366
9.166666667	425	365.5
9.169444444	423	367.5
9.172222222	424.5	363
9.175	422.5	362.5
9.186111111	424.4137878	361.758606
9.194444444	424.6914978	362.1170349
9.202777778	425.2544556	362.9519653
9.205555556	425.9084473	360.37323
9.230555556	423.9463501	360.7059937
9.236111111	420.5	359.5
9.238888889	418	361.5
9.241666667	416.4615479	360.4615479
9.244444444	414.5	357.5
9.25	409.2142944	357
9.252777778	398.0339813	360.8398132
9.255555556	398.75	380.2692261
9.258333333	396.5	380.5
9.261111111	397.2083435	380.9166565
9.266666667	394.5	360.5
9.269444444	398	359.375
9.272222222	400.887085	363.3709717
9.277777778	406.805542	368.1111145
9.283333333	418.5499878	378.4500122
9.286111111	420.8101349	372.6991577
9.288888889	430.5	372.5
9.291666667	436.2666626	374.7333374
9.297222222	422.8302765	377.4683075
9.3	412.1000061	380
9.305555556	412.5	380
9.308333333	419.5	385
9.311111111	427	389
9.325	421.2567444	389.2567444
9.327777778	413.5	385
9.341666667	414	379
9.344444444	420	377.5
9.358333333	427.9664001	376.2746887
9.361111111	426.5	369
9.366666667	417.5	356
9.391666667	414.2483521	354.4436951
9.394444444	417.5	355.6000061
9.397222222	409.7312622	355.4874878
9.4	409	354.5
9.422222222	409	360
9.425	406.634491	368.6637573
9.427777778	406.6842041	375.7789612
9.441666667	412.6183319	366.4125061
9.444444444	418	357.921051
9.45	413.5	365
9.452777778	409	378
9.455555556	408.5751343	377.6618347
9.458333333	412.5	373.5
9.461111111	414	363.5
9.466666667	415.6813354	359.8160706
9.469444444	418.7121277	364.7121277
9.472222222	424.1846619	364.2842407
9.480555556	421	359.5
9.483333333	417.5675659	351.6756897
9.486111111	410.4405823	348.6237488
9.488888889	403.5	351.5
9.536111111	405.2297363	350.2297363
9.538888889	402.0927124	345.2913818
9.541666667	402.5	347.5
9.55	399	350.5
9.555555556	395.6304321	354.5
9.558333333	393	354.5
9.561111111	391	363
9.566666667	395.7142944	380.0714417
9.572222222	408	388.5
9.575	416.5	389.5
9.577777778	425.5	389
9.583333333	429	395.5
9.6	422.5	404.5
9.602777778	419.5	416.6923218
9.605555556	420.3249207	421.1631165
9.608333333	424.8742065	423.3838806
9.619444444	420.9146423	425.3048706
9.716666667	425	450.5
9.719444444	427.0813904	451.769104
9.727777778	426.7640076	451.3399963
9.733333333	428.2786865	452.7049255
9.736111111	438.5	452.5
9.738888889	445	449.5
9.741666667	451.1190491	457.3095093
9.744444444	443.8118286	463.5860291
9.747222222	436.2556458	463.6131287
9.75	430.3409119	466
9.752777778	430.3490601	466.5943298
9.755555556	438.5	471.5
9.758333333	447.5	476
9.780555556	435.5	476.5
9.783333333	431.767334	475.6287231
9.786111111	432.1958618	476.7810974
9.858333333	422.6935425	468.2096863
9.941666667	418.1043396	462.9823914
9.944444444	420	456
9.986111111	419.5	439.884613
9.991666667	420.4090881	439.5
9.994444444	421	439.5
