# Supplementary material for: Lithium-ion battery components are at the nexus of sustainable energy and environmental release of per- and polyfluoroalkyl substances
Source: Nat Commun. 2024 Jul 8;15:5548. doi: 10.1038/s41467-024-49753-5 (PMC11231300; doi:10.1038/s41467-024-49753-5)
Supplement: Supplementary file 6 — Source Data [file 41467_2024_49753_MOESM6_ESM.zip › Track density raw data - Full set/5ng_L bis-FMeSI/Replicate 6.csv]

Time (min)	x-position	y-position
0.044444444	361.219635	358.742981
0.05	360.9700012	358.1300049
0.052777778	361	352.5
0.066666667	364.9190979	340.7074585
0.069444444	373.2045441	334.3636322
0.083333333	389	338.5
0.094444444	394.5	353.5
0.1	387.6833801	358.8909912
0.102777778	382	363.5
0.105555556	373.5	366.5
0.108333333	366.5	366.5
0.127777778	354.1854858	372.6532288
0.133333333	353.3607483	379.4114075
0.138888889	359.5	378.5
0.141666667	358	375.1538391
0.144444444	355.5	370
0.147222222	353.5518188	369.6010437
0.152777778	344.25	357.75
0.155555556	356	351
0.161111111	370.402771	331.3945618
0.166666667	389	332
0.169444444	394.5	340
0.172222222	398.5	344.5
0.183333333	405.5	375.5
0.186111111	407	391.5
0.197222222	405.6199951	400.0400085
0.2	409.5	404.5
0.216666667	407.5	409.5
0.219444444	409.6521606	415.3912964
0.222222222	405.5	423.5
0.225	401.2428589	426.7571411
0.230555556	390.7203369	432.8898315
0.233333333	385	433
0.236111111	378.2640381	436.5786438
0.238888889	367.5	443
0.241666667	358	442
0.25	355.8930054	439.5194702
0.252777778	347.7702637	435.7702637
0.255555556	342	436.5
0.258333333	333.3928528	431.9285583
0.261111111	319.621521	429.7330627
0.263888889	307.95224	427.009552
0.266666667	293.5	428
0.269444444	283.5	428.0454407
0.272222222	276	430
0.275	267.6772156	430.259491
0.277777778	264	426
0.280555556	254.5	421
0.283333333	248	413
0.294444444	237	404.5
0.302777778	226	396.5
0.305555556	220.2608643	396
0.308333333	213.1696014	391.8700562
0.311111111	211.5	388.5
0.322222222	208.5	392
0.325	203.5	394
0.336111111	198	395
0.338888889	196.2935791	391.6146851
0.341666667	195.6851807	396.3518372
0.344444444	191	393
0.347222222	188	393.5
0.352777778	181.6585388	393.7804871
0.358333333	171.5	399
0.369444444	164.782608	398.9565125
0.377777778	163	404
0.388888889	158.283783	400.2567444
0.394444444	153.372879	404.8135681
0.402777778	143.25	403
0.405555556	132.25	391.5
0.438888889	114	394.4565125
0.45	119.9470978	409.7252502
0.455555556	112.1428604	423
0.461111111	113.9647903	419.2183228
0.494444444	122	440.1538391
0.502777778	131.115387	440.3461609
0.508333333	134.5947418	440.2263184
0.511111111	144.5	442
0.516666667	156	446
0.519444444	162.0508423	453.1440735
0.522222222	166.5	459
0.533333333	170.8571472	465
0.536111111	175.5	468.5
0.538888889	181.3765411	476.0061646
0.541666667	185	485.5
0.544444444	189	496
0.558333333	184.0526276	546.1052856
0.561111111	175	554
0.569444444	148.5	571.5
0.572222222	142	578.5
0.575	131.7613068	590.9949646
0.6	122	599.5
0.616666667	118.3711624	577.3773193
0.627777778	134.9285736	582.9285889
0.633333333	144.09375	588.984375
0.636111111	144	599
0.638888889	141.9505005	601.2772217
0.641666667	131.5	599.5
0.644444444	123.5	597.5
0.65	127.5	603.5
0.652777778	133	611
0.655555556	137.5	613.5
0.661111111	134	610.5
0.666666667	126.6473236	603.8839111
0.669444444	131	607
0.672222222	139	609.2272949
0.677777778	146	608.5
0.683333333	136	610.5
0.688888889	136	621
0.705555556	137.2796631	621.0932007
0.708333333	139.3525696	613.3525696
0.711111111	138	602.5
0.725	144.890625	612.6499939
0.741666667	131	605.5
0.761111111	126.5	603
0.772222222	117.625	588.770813
0.775	119.5	596
0.786111111	134.3712921	608.2525024
0.788888889	141	600
0.791666667	142.0714264	600.0714111
0.794444444	141	607.5
0.802777778	137.1923065	618.4230957
0.825	131.6610718	612.0570679
0.827777778	130.8076935	608.1923218
0.861111111	138.6600037	584.8466797
0.872222222	139	614
0.894444444	135.9285736	616.7857056
0.905555556	124.5	604
0.908333333	124.6657295	590.9550476
0.911111111	128	583
0.922222222	138.5370331	596.4629517
0.927777778	136	608.5
0.977777778	136	594
0.986111111	152	594.5
0.991666667	165.5	603
1.033333333	114.1708832	586.1835327
1.036111111	115.195282	579.6330566
1.041666667	121.7857132	562.2142944
1.044444444	129.5198059	555.0643311
1.05	144	539
1.052777778	154.2985077	534.9403076
1.055555556	162	533
1.058333333	169.0420532	534.135498
1.061111111	179.5	534.5
1.066666667	189.8333282	542.388916
1.072222222	199.5	555.5
1.075	209.8333282	560.833313
1.077777778	218.3427887	566.8013306
1.086111111	249	573.5
1.2	423.5	614
1.205555556	419.3095093	599.6020508
1.208333333	419.5	596.5
1.213888889	425.7857208	597.25
1.236111111	401	603.5
1.241666667	406	612.5
1.244444444	407.5	616
1.25	400.5625	622.203125
1.255555556	394	623
1.261111111	394	626
1.263888889	399.5	623.5
1.269444444	408.5	623.5
1.302777778	400	622.5
1.305555556	400.5	619
1.311111111	407	616.5
1.319444444	410.5	620.5
1.322222222	417.5	625
1.336111111	399.5	633.5
1.338888889	399	625.5
1.358333333	405.5	630.5
1.361111111	403	628.5
1.375	386	640
1.391666667	375	634.5
1.394444444	373	634
1.4	384	626
1.425	407	615.5
1.427777778	407.6747131	615.0541992
1.433333333	408.3888855	630.666687
1.458333333	394.5	640.5
1.466666667	373	642
1.469444444	363	638.5
1.475	356.0864563	635.4624023
1.477777778	351.4400024	649.4000244
1.483333333	349.5	650.5
1.525	355	659.5
1.527777778	363	654.5
1.533333333	366	639.5
1.536111111	366.7987671	627.2134399
1.538888889	365	615
1.541666667	367.4180298	604.2540894
1.55	352	578.5
1.552777778	348.704071	572.4081421
1.555555556	345	563.5238037
1.561111111	344.5	556.5
1.566666667	341.5	533.5
1.569444444	335.5	522.5
1.572222222	328.625	512.4375
1.575	320.5	502.5
1.577777778	317	494
1.580555556	314	491
1.583333333	308.5	484
1.586111111	300.5	475
1.588888889	292.5	468
1.594444444	292	451.3478394
1.597222222	292.1063843	439.6808472
1.6	300	432.5
1.602777778	305	427
1.605555556	312.5	417.5
1.608333333	319	407
1.611111111	319	399.5
1.613888889	319.5	385
1.616666667	318	369.1617737
1.619444444	320.5	357.5
1.622222222	318	344.5
1.625	319.120697	328.5172424
1.627777778	318.7000122	318.5
1.630555556	322.25	304.75
1.633333333	326.0257874	291.3556824
1.636111111	328	283.5
1.638888889	331	277
1.641666667	334.2063599	277.8888855
1.644444444	335.8523254	282.3647766
1.647222222	343.055542	282.4166565
1.65	347	289
1.652777778	353.5	296.5
1.655555556	364.5	309
1.658333333	373.2179565	316.2179565
1.661111111	381.8988342	317.6242676
1.663888889	392.5	326.5
1.666666667	400.5	331
1.669444444	412.5	340.5
1.672222222	420.5	352
1.675	430	361.25
1.677777778	434.5	376.5
1.680555556	450	384
1.683333333	452.5	395.5
1.688888889	463.4721069	419.8067627
1.691666667	460.5	426.5
1.694444444	452.2843781	438.4562531
1.697222222	442.7558289	451.2441711
1.7	437	459.5
1.702777778	423.5	464.5
1.705555556	411	477
1.708333333	399.5	485.5
1.725	387	503
1.727777778	376.1904907	511.8095093
1.730555556	363.9806824	513.4528198
1.733333333	353.7193909	517.0765381
1.736111111	345	517.7999878
1.738888889	332.5	518
1.741666667	323	517.5
1.744444444	311.5	521
1.747222222	300	514
1.75	286.7173767	513.1087036
1.752777778	274	507.5
1.755555556	262.283905	499.5502625
1.758333333	254	496
1.761111111	250.5909119	494.2272644
1.763888889	248	490.5
1.769444444	242.5	489
1.772222222	231	484
1.775	221	476.5
1.777777778	210	472.5
1.780555556	197.5	472
1.783333333	188.1712341	471.0548096
1.786111111	181	470.5
1.788888889	167.0639038	471.6203003
1.791666667	152.7281952	468.6543579
1.794444444	141.3240051	468.8359985
1.802777778	111.4516144	477
1.808333333	93	478
1.811111111	84.80952454	475
1.816666667	79.22000122	472.2200012
1.838888889	80.71311188	463.4672241
1.852777778	85.32432556	477.9729614
1.855555556	93.5	484
1.861111111	104.1315765	487.6578979
1.869444444	103	471.5
1.875	97.5	464.28125
1.883333333	90.5	454
1.886111111	91.47499847	447.9156189
1.894444444	95.99411774	436.7588196
1.919444444	129	435
1.922222222	132.0587006	442.0627441
1.925	133	445.5
1.927777778	137.8200073	449.1000061
1.930555556	147.1675262	451.3721313
1.933333333	155.0526276	452.6315918
1.936111111	157.1111145	452.9259338
1.938888889	164	448
1.941666667	168.338028	445.7042236
1.944444444	171.4850769	445.7537231
1.947222222	176	442.5
1.95	182.2293243	442.966156
1.952777778	186.3076935	443.6923218
1.955555556	187.983139	441.90448
1.958333333	196.4659119	445.7613525
1.963888889	211.5	450
1.969444444	220	443
1.972222222	227.5	434.5
1.975	232	428.5
1.980555556	241.4497223	405.3268127
1.983333333	238.2241364	390.9482727
1.986111111	240	381
1.988888889	237.5	371
1.991666667	236	356
1.994444444	232.0365906	346.8658447
1.997222222	230.4387589	337.6608582
2	227.5	324.5
2.002777778	226.760437	313.8538818
2.005555556	229.1035309	301.0770874
2.008333333	230.8888855	288.3333435
2.011111111	235	273
2.013888889	240.6734161	270.2861328
2.019444444	239.4137955	273.6896515
2.027777778	238	272
2.030555556	242.1571503	272.4142761
2.033333333	247.5434723	274.5
2.036111111	252	274.5
2.038888889	259.1875	277.125
2.041666667	261.5028076	287.4636841
2.044444444	261	299
2.047222222	251.8461609	317.1538391
2.05	253.5	313.25
2.052777778	242.5	327
2.055555556	238.7033844	323.1440735
2.058333333	239.5	321
2.063888889	247.5	301.5
2.066666667	250.9044189	296.3970642
2.069444444	252.4605255	294.7171021
2.072222222	253.5	295.5
2.075	251.9347839	297.0869446
2.083333333	248.3439789	305.6843872
2.086111111	247.7307739	302.884613
2.088888889	245	311.5
2.091666667	232	318
2.102777778	234.6785736	306.4107056
2.105555556	236.5	305
2.108333333	246.277771	305.5
2.111111111	250	304
2.119444444	254.1111145	311.6203766
2.122222222	255.277771	321
2.125	256.5	327.5
2.133333333	244.2921295	322.9382019
2.136111111	240.5	312.5
2.144444444	237	308.5
2.15	230.421463	318.9555054
2.152777778	228	325
2.155555556	225	323.5
2.161111111	224.6265793	316.4050598
2.166666667	230	308.5
2.169444444	234.3992767	305.0539551
2.186111111	237.5	312
2.188888889	243	320.5
2.191666667	243	321.5
2.194444444	244.5	328.7666626
2.2	235	330.5
2.202777778	224	326.5
2.205555556	220.6428528	326.0714417
2.238888889	215.5	326.3461609
2.241666667	216	326
2.244444444	215.5	328
2.247222222	215.4705811	330
2.25	215.4450531	336.9505615
2.252777778	217.027771	340.1388855
2.255555556	221.6290283	347.6935425
2.258333333	221.3223114	349.3347168
2.261111111	227	355
2.263888889	231.5	356
2.269444444	233.5	358.5
2.305555556	232.2910461	365.1268616
2.308333333	236.6062775	362.5289917
2.311111111	238.5	362.5
2.322222222	243.5	366.5
2.325	251.3365326	366.740387
2.327777778	262.5446777	373.3268127
2.330555556	268.0590515	374.8700867
2.333333333	274.5	376
2.338888889	282.5	375
2.341666667	286.5599976	376
2.344444444	291.253418	374.5821838
2.347222222	298.9782715	374.5
2.352777778	308.5	376
2.355555556	319.3513489	376.7567444
2.358333333	322.6612854	377.6209717
2.361111111	331	380.5
2.363888889	343	378.5
2.369444444	364	375.75
2.372222222	364.5	375
2.375	370.3461609	370.3461609
2.377777778	376.5	365.5
2.383333333	392	353.5
2.386111111	398	347
2.394444444	402.9333191	342.0666809
2.402777778	405.5	339.9347839
2.419444444	405.4859009	339.5422668
2.422222222	408.1428528	342.3809509
2.436111111	414.5	344
2.438888889	418.372345	346.0319214
2.441666667	421.5	349
2.444444444	426.1666565	355.1000061
2.447222222	427	364.5799866
2.452777778	425	378
2.455555556	421.5231018	387.6749268
2.461111111	412	400
2.463888889	408	407.5
2.466666667	405.5	419.5
2.472222222	399.0625	432.1875
2.475	404.5	446.4655151
2.477777778	396.2314148	455.1528931
2.483333333	384.5	471
2.486111111	377	479
2.488888889	366.5	492.5
2.491666667	358.480011	495.519989
2.494444444	350	505
2.497222222	338.7542419	514.4096069
2.5	334.5092468	523.9629517
2.502777778	331	529.5
2.505555556	318.700531	538.7427368
2.508333333	314.829483	535.452301
2.511111111	299.5731812	550.1422729
2.513888889	291	554
2.516666667	279.3839722	558.7596436
2.519444444	262.9198608	563.5534058
2.525	249	568
2.527777778	236.71875	572.875
2.55	165.5	574
2.577777778	155.5124969	593.1875
2.583333333	163.6818237	606.2272949
2.605555556	191.5397949	591.2363281
2.611111111	187.8780518	581.8262329
2.636111111	156.5	573.5
2.641666667	150	582
2.644444444	148	597
2.65	152	612
2.683333333	148.5	628.5
2.686111111	152.5	635.5
2.691666667	157.0821991	634.4246826
2.694444444	153.5	625
2.722222222	141	623
2.725	148.5	621
2.727777778	159.5	617.6538696
2.733333333	155.4761963	623.5238037
2.741666667	157.615387	631
2.744444444	166.5	635
2.747222222	171	632
2.75	163.5	631.5
2.777777778	145	621.277771
2.788888889	139.7644119	611.6014404
2.791666667	131	609.5
2.805555556	138	614
2.811111111	144.0775909	603.8577881
2.819444444	159.5	604.5
2.822222222	161.5	599
2.825	165.5	599.5
2.827777778	168.6689148	607.3580933
2.833333333	169	618.5
2.872222222	202.1081085	647.4594727
2.877777778	198.3709717	646.7258301
2.883333333	187.8933563	644.5692749
2.886111111	187.5	638.5
2.888888889	187	627.5
2.9	191.5	613
2.905555556	196.9333344	610.0666504
2.911111111	196	614
2.922222222	189.8343353	632.5361328
2.958333333	178.3333282	639
2.961111111	177.5931702	631.0341797
2.983333333	228.921051	565
2.986111111	238.3461609	565.1153564
2.988888889	247.5	562.5
2.991666667	250.625	563
2.994444444	259	563.5
3	264.1538391	554.0769043
3.002777778	266	548
3.005555556	264.5	541
3.008333333	262	529.5
3.011111111	266.073761	523.192627
3.013888889	264	517.5
3.016666667	264.5853577	505.7561035
3.019444444	259.5	495.5
3.022222222	262	485.5
3.025	258	479
3.027777778	253.5	467.5
3.030555556	251.5	456
3.033333333	245.5	445.5
3.036111111	243	433.5
3.038888889	238.5	426
3.041666667	232	418.5
3.044444444	227	413
3.047222222	220.6935425	412.1774292
3.05	215.2941132	404.3823547
3.052777778	208	400
3.055555556	199.5	391.5
3.058333333	195	383.5
3.061111111	191.421463	369.0288086
3.063888889	188.6000061	359.6000061
3.066666667	188.2021332	347.0106506
3.069444444	188.7291718	335.9583435
3.072222222	181.1793213	331.0021057
3.075	175.5	317.5
3.077777778	171.0623474	312.1552277
3.080555556	167.5	307
3.083333333	164	306.5
3.086111111	164.75	307.5
3.088888889	162.5	309.5
3.091666667	159.3811493	321.2131195
3.094444444	159.5	331
3.097222222	163.25	343.3500061
3.1	168.5844116	356.3636475
3.102777778	179.6749344	361.3831787
3.105555556	188.0182495	352.427002
3.108333333	186.75	337.5
3.111111111	184.3260803	337.6739197
3.113888889	172.5	332.5
3.116666667	166.5	338.5869446
3.119444444	159.8076935	343.1923218
3.122222222	157.5205536	350.7739868
3.125	157	351.5
3.127777778	158.5967712	360.7903137
3.130555556	168.4666595	367.5
3.141666667	171	365
3.15	147.722229	352.3611145
3.152777778	148.1428528	347.8571472
3.155555556	150	348.5
3.158333333	158	348.5
3.169444444	151.6351318	351.2702637
3.172222222	161.3300018	355.5700073
3.175	165.4787292	359.7553101
3.183333333	148.6818237	353.5
3.188888889	153.5	350
3.191666667	161.5	346.5
3.194444444	166.6076965	340.5461426
3.2	161	345.5
3.216666667	171.5	332.5
3.219444444	177.5	332.5
3.222222222	180.5671692	340.2388
3.225	177.5	350.5
3.227777778	175.1081085	356.9729614
3.236111111	175.5	356.5
3.244444444	180	341
3.25	160.0566025	397.3443451
3.252777778	158.0774307	402.3805237
3.255555556	170	350
3.258333333	168.5	355.5
3.269444444	163	341
3.272222222	167.5	336.1666565
3.277777778	163	339.3912964
3.283333333	163.5	348.5
3.302777778	162	356.5
3.327777778	172.1993866	353.230072
3.355555556	164	359.5
3.358333333	160.5394745	360.4473572
3.361111111	157.5	364
3.363888889	151.8877563	369.7244873
3.366666667	149	374
3.369444444	154.5	370.5
3.372222222	156.5	366.5
3.375	160.5	361.5
3.377777778	168	358.5
3.388888889	182.6421967	363.160553
3.394444444	193.5	366.5
3.4	200.4600067	368.5
3.405555556	201.5892792	371.3214417
3.408333333	197	374.5
3.413888889	191	373.5
3.416666667	185.5	374
3.419444444	179.5	372.5
3.422222222	172.5800018	368.7200012
3.427777778	164.4333344	367.4833374
3.436111111	136	369.5
3.438888889	130	374
3.455555556	94.44594574	407.7432556
3.458333333	94.5	411.5
3.461111111	91	415.5
3.466666667	90.5	419
3.469444444	86.53845978	423.4615479
3.472222222	78.65662384	423.8493958
3.475	71	429
3.480555556	71.34615326	429.9615479
3.483333333	72.5	422.5
3.486111111	78.5	417.5
3.488888889	89.5	408
3.491666667	100	405.5833435
3.494444444	104.5	405.5
3.497222222	120	407.5
3.5	131.5	408.5
3.502777778	143.7883224	414.5894165
3.505555556	157.046875	422.0078125
3.508333333	160.7368469	416.7368469
3.511111111	172.1637955	417.3103485
3.513888889	186.133667	417.6881104
3.516666667	191.3157959	411.5921021
3.519444444	206.2297363	406.0135193
3.522222222	216.5	400
3.525	227.5	398
3.527777778	240	391
3.530555556	252	381.5
3.533333333	261.6063843	372.6914978
3.536111111	270.6875	363.75
3.538888889	276.5	351.5
3.544444444	288.7195129	341.2804871
3.547222222	301.7708282	316.5729218
3.55	307.5	315.75
3.552777778	310.5	313
3.555555556	319	318.5
3.558333333	324.7987061	315.7207642
3.561111111	335.4534912	303.0620117
3.563888889	342.2215576	288.7455139
3.566666667	343.1404419	280.6123657
3.569444444	343.3154907	280.5221252
3.572222222	341.505127	277.5925598
3.577777778	340.3636475	274.8181763
3.580555556	344.8831787	275.0233765
3.583333333	345.5	278
3.588888889	351.4264832	281.7867737
3.591666667	352.265625	281.3671875
3.594444444	349.5	294
3.597222222	359	303
3.6	358.444458	310.555542
3.602777778	358.5	321.5
3.605555556	362.8901367	330.7242126
3.608333333	368.5	339.5
3.611111111	374.7325439	347.7325439
3.613888889	380	357
3.616666667	386.7947235	369.6394806
3.619444444	394.3062134	386.7247925
3.625	396	411.8409119
3.627777778	397.775238	420.3073425
3.633333333	391.9142761	433.842865
3.636111111	393	439.5
3.638888889	395.5	450.5
3.641666667	397.5	449.5
3.669444444	394.9736938	453.9736938
3.672222222	389.2921143	455.3422852
3.675	382.5	459.5
3.677777778	378.5	458.5
3.680555556	371.5	462
3.683333333	361.5	463.8999939
3.686111111	351.383728	463.2209167
3.688888889	343	466
3.697222222	343	469.5
3.7	339.2142944	472.7857056
3.711111111	341.4166565	480.0104065
3.713888889	336	486.5
3.716666667	326.9166565	492.0833435
3.719444444	322.6228027	497.5087585
3.722222222	316.2307739	498.9010925
3.725	313.2419434	503.7580566
3.727777778	304	513.5
3.730555556	297	521.5
3.733333333	289.9622498	524.1886597
3.736111111	287.2058716	533.3823242
3.738888889	281	541.5
3.741666667	278	549
3.744444444	270.5	552.5
3.755555556	236.3925629	574.3429565
3.758333333	227	580
3.772222222	187.699585	613.3016968
3.777777778	165.3955994	625.401123
3.783333333	143.5	633
3.786111111	127.75	636.75
3.788888889	118.7222214	633.722229
3.811111111	147	620
3.827777778	165	624.5
3.833333333	156.1896515	628.6724243
3.866666667	134.5	608.5
3.869444444	133.5967712	601.3709717
3.872222222	128.5952454	605.9761963
3.883333333	106.5	582
3.886111111	116	573.5
3.894444444	130	578.5
3.9	136.5	595.2825928
3.902777778	129.4705811	600.5294189
3.925	136.5	607.5
3.933333333	120.5	597
3.936111111	121.5	592.7692261
3.941666667	126	572.5
3.952777778	123.5	560.5
3.969444444	136.5	575.5
3.983333333	130	571.5
3.986111111	121.578949	571
3.991666667	106	579.5
4	100.6436462	563.3508301
4.008333333	99.5	562.5
4.011111111	95.19230652	560.8076782
4.016666667	94	553.5
4.019444444	94	543
4.033333333	92.2450943	549.1127319
4.036111111	94.56666565	552.0200195
4.038888889	103.1521759	549.3043213
4.05	91.11392212	548.71521
4.052777778	86.60674286	543.5730591
4.055555556	90.5	533.5
4.058333333	91.57691956	530.2692261
4.066666667	89.5	523.5
4.069444444	85.30000305	517.7000122
4.072222222	85.69298553	512.1140137
4.075	91	507
4.077777778	98	500
4.083333333	101.2857132	491.5714417
4.088888889	100.5	487
4.091666667	101.5192337	482.4423218
4.1	100.5	489
4.102777778	101.5	493
4.211111111	85	494
4.227777778	102.5	488
4.236111111	119.5	488
4.244444444	127	484.5
4.252777778	123.5	467
4.255555556	124.782608	459.5869446
4.261111111	115.7931061	455.0862122
4.277777778	109.5921021	430.9605408
4.283333333	103.7950821	418.0409851
4.286111111	102	411.5
4.288888889	97.5	409.5
4.291666667	97.03299713	405.9923706
4.294444444	91	405.5
4.297222222	87.5	399.5
4.3	91.1031723	397.6904907
4.302777778	92.5	389.5
4.305555556	105.3596497	383.7807007
4.308333333	108	376.6000061
4.311111111	116	373.5
4.313888889	123.022728	363.9772644
4.316666667	127.2704926	362.5163879
4.319444444	133	359.5
4.322222222	143.9565277	349.0434875
4.325	147	339.5
4.327777778	147.5	334.3965454
4.330555556	144.7523651	320.7239685
4.338888889	141.8595581	313.90448
4.35	144.9801941	310.7920837
4.352777778	149.46875	307.8125
4.355555556	159.8684235	307.2543945
4.358333333	171	302
4.361111111	184.5	297.5
4.363888889	191.0263214	290.3947449
4.366666667	198.2527771	296.4611206
4.369444444	212.25	296.6875
4.372222222	226.5	297.5
4.375	231.7666626	296.5
4.377777778	243.7881317	290.211853
4.380555556	258	282
4.383333333	265.6904907	276.5952454
4.386111111	273.5	273.5
4.388888889	285.0840759	269.3583984
4.391666667	295.5	272
4.394444444	303	273.5
4.397222222	314	281
4.4	325	286.5
4.402777778	332.7432556	293.7432556
4.405555556	344	298.5
4.408333333	351	310.5
4.411111111	359.9308167	308.7569275
4.413888889	364	313
4.416666667	383.1176453	321.7647095
4.419444444	394.5	330.5
4.422222222	405	328
4.425	419.5497742	327.7772522
4.427777778	434.5163879	326.926239
4.430555556	441.5	331.5
4.433333333	447.3387146	337.4677429
4.436111111	452.0287781	340.9676208
4.438888889	454.5943298	350.0848999
4.441666667	454.4321899	359.8220215
4.444444444	453.3461609	375.3461609
4.447222222	442.7142944	384.2285767
4.45	435.5	393
4.452777778	429.5	403
4.455555556	419.722229	409.1851807
4.458333333	414	412.5
4.463888889	411.0632935	419.4430237
4.466666667	409	427.3260803
4.472222222	417.4302521	446.1974182
4.477777778	428	448
4.480555556	435	446.5
4.483333333	442.5	440.5
4.486111111	452	429
4.488888889	454.75	418.5
4.491666667	453.5	414
4.494444444	451	411.5
4.5	438.5	404.5
4.502777778	431.5	405
4.505555556	425.5	413.5
4.511111111	421.3702393	418.7671814
4.513888889	439.3811493	416.7131195
4.516666667	459.1278992	415.2965088
4.525	460.5	408
4.527777778	451.2457581	398.4096069
4.533333333	443.7291565	386.3645935
4.536111111	441.9347839	387.9347839
4.538888889	437	400
4.541666667	434.8965454	409.5172424
4.55	447.75	405.5
4.552777778	447.0420532	392.5654297
4.555555556	445	392.5
4.561111111	434.1491089	392.3771973
4.563888889	423	392.5
4.572222222	433.7941284	395.2647095
4.580555556	447.2391357	392.8478394
4.583333333	441.2297363	388.3648682
4.586111111	428.5	382.5
4.591666667	433.1923218	379.7307739
4.594444444	439.0719604	381.1309814
4.597222222	441.5	388
4.6	435.5	395
4.605555556	430.7105408	400.8157959
4.608333333	431.1935425	392.112915
4.611111111	433.1818237	384.5909119
4.616666667	438.8773499	387.6320801
4.619444444	439.5	391
4.625	439.5	393
4.661111111	439.5	396
4.675	440.9705811	397.0294189
4.677777778	444.8684082	395.8684082
4.680555556	440	389
4.683333333	436.93396	381.21698
4.736111111	429.4068909	388.0991974
4.738888889	423.5	390.5
4.744444444	426.469696	398.1439514
4.747222222	428.6666565	406
4.75	432.5	409
4.752777778	435	415
4.761111111	436.625	413.125
4.769444444	442	402
4.772222222	450.3623962	397.6054993
4.775	449.4375	393.4375
4.783333333	432.5	383.5
4.788888889	424	382
4.791666667	417	384.5
4.802777778	405.8947449	376
4.805555556	410.6685486	375.3539429
4.808333333	418.4293213	371.5890198
4.819444444	418.3979492	357.7346802
4.822222222	415	356
4.825	420.2419434	358.2419434
4.827777778	425	365
4.833333333	425.5	371
4.836111111	423	366
4.841666667	418	362.5
4.844444444	419.5	362.3999939
4.85	431.915741	368.3146057
4.852777778	426	373.5
4.855555556	419.5652161	374
4.858333333	414.5	373.75
4.861111111	416.963501	368.8808441
4.863888889	417	358
4.866666667	413.9917908	356.1065674
4.869444444	408.0294189	355.0294189
4.872222222	400	357
4.875	395	360
4.877777778	392	352.5
4.883333333	402.5	344.5
4.886111111	404.0897522	345.6025696
4.888888889	397.9491882	353.1985016
4.891666667	392	359
4.894444444	386.8478394	367.1521606
4.897222222	390	367
4.9	390	360.3200073
4.902777778	387.5	354.1666565
4.908333333	383.5	365
4.911111111	385.7592468	371.7592468
4.913888889	387.1326599	367.4387817
4.916666667	389	358.5
4.919444444	392	359.5
4.922222222	399	363
4.927777778	398	367
4.933333333	386.4230652	364.5769348
4.944444444	377.0172424	367.3965454
4.947222222	374.5	369.5
4.952777778	371.8210754	369.4799194
4.955555556	377.3148193	369.6904907
4.958333333	384.5	369.5
4.961111111	391	363.5
4.966666667	396	352
4.972222222	389	348.5
4.975	385.7121277	355.2878723
4.977777778	378.4797668	362.066803
4.983333333	379	365.5
4.988888889	390.5	359.5
4.991666667	395.2835693	355.7462769
4.994444444	401.4620361	366.0569763
4.997222222	397.5	368
5	390.5	366
5.005555556	404.60849	360.04245
5.008333333	410.1666565	355.5
5.011111111	417	358.5
5.013888889	414	370.5
5.016666667	414.9077759	379.3834839
5.019444444	420.8505249	378.4705353
5.022222222	428.6739197	372.3478394
5.025	434	374
5.033333333	439.5	386
5.036111111	444.5	392.5
5.041666667	449.1619568	395.0774536
5.044444444	451.722229	401.6111145
5.05	453.5	416.6176453
5.052777778	452.0238037	418.8333435
5.055555556	453	409
5.058333333	449	406.5
5.061111111	453.0808105	412.691925
5.072222222	446	405.5
5.075	435.7987213	401.1482086
5.077777778	428.5	402.5
5.086111111	441.5	396
5.088888889	438.2936401	389.0873108
5.091666667	435.9411621	387.3529358
5.094444444	431	383
5.108333333	437.5	386.5
5.111111111	437.4574585	383.8191528
5.177777778	440.5	384.5
5.180555556	441	389.5
5.183333333	443.0476074	393.6666565
5.194444444	443.115387	399.2692261
5.216666667	440.3447571	394.7922363
5.219444444	432.5	390.5
5.222222222	421.837677	388.4220886
5.227777778	418.5	387.5
5.244444444	406	376.7692261
5.255555556	408.3202209	366.1741638
5.258333333	416.5606079	368.2575684
5.261111111	425.2142944	371.2142944
5.266666667	433	373.5
5.272222222	430.5	379.5
5.291666667	426.5	404
5.302777778	431.2142944	401.7857056
5.305555556	430.8333435	405.5
5.308333333	435	408
5.311111111	442.0625	405.9553528
5.313888889	450.3181763	399.9090881
5.316666667	448.3571472	393.6428528
5.319444444	444.1478882	391.9647827
5.322222222	433.5	398.5
5.325	424.8118896	401.1138611
5.333333333	435.9444427	396.7111053
5.336111111	441.3214417	392.2857056
5.338888889	440.5	389.5
5.344444444	436.5	389
5.35	433	381.9375
5.352777778	435.5	383
5.355555556	443.4428711	383.4428711
5.358333333	448	391
5.361111111	444	391
5.363888889	438.6813354	388.8160706
5.369444444	440.4347839	378.7173767
5.388888889	439	408.25
5.391666667	439.1898804	415.4177246
5.394444444	448.5	419.5
5.4	462	412
5.405555556	451.3264465	403.2851257
5.411111111	441.2670288	410.2774963
5.416666667	441.71875	425.875
5.422222222	434.5	416
5.425	432.9528198	410.85849
5.436111111	441.5833435	423.3333435
5.438888889	440.3461609	423.6538391
5.455555556	447.277771	402.722229
5.458333333	450.25	412.6875
5.461111111	452.5348816	410.9844971
5.463888889	453.5	406.5
5.505555556	436.0511322	400.4147797
5.508333333	427.0540466	402.4324341
5.519444444	435	409
5.522222222	443.6935425	407.3709717
5.525	449	405
5.527777778	454.0625	410.3125
5.55	455.5	422
5.555555556	439.3413391	416.4038391
5.558333333	437.4294128	414.3117676
5.561111111	455.2282715	426.8695679
5.566666667	445	427.5
5.569444444	441.8809509	421.1190491
5.572222222	444	416.0357208
5.575	453	416
5.591666667	459.7384033	430.3344421
5.605555556	467.9316406	456.6546631
5.608333333	466.5	464
5.616666667	471.9644775	487.5382385
5.619444444	470.5	480
5.622222222	469.5	475.5
5.625	476	478.5
5.627777778	471.9545593	487.3181763
5.633333333	456	480.5
5.636111111	453.5	481
5.638888889	456.4189148	488.2297363
5.641666667	452.5	489.5
5.644444444	446.0342407	483.8424683
5.658333333	451	486
5.672222222	465.9249878	479.9500122
5.675	465.5	482.5952454
5.683333333	456.5	495.5
5.7	453.5	500
5.705555556	455	498
5.719444444	447	509
5.722222222	439.6428528	508.9285583
5.727777778	435.5	515.3499756
5.733333333	446.0135193	510.9864807
5.738888889	453	503.5
5.741666667	457	508
5.752777778	466.5	495.5
5.766666667	451.8065796	493.1496277
5.772222222	447.555542	506.1111145
5.775	456.197998	503.426178
5.780555556	455.5	498
5.788888889	468	505.5
5.791666667	468.7670593	510.0568237
5.808333333	453.5	503.5
5.813888889	454.5	518
5.825	449.5	517
5.827777778	454.3108215	507.5270386
5.841666667	445.0082092	501.4836121
5.844444444	445.2029419	493.3577271
5.855555556	437	486.8125
5.858333333	432.75	487
5.861111111	433.9883728	482.8023376
5.866666667	439.5	467.5
5.869444444	432.1383057	466.9042664
5.872222222	426.8636475	463.6818237
5.877777778	432.5	455.5
5.883333333	431.9245911	440.9804382
5.886111111	431.5	439.5
5.891666667	438.5400085	430.6600037
5.902777778	457.5	413.2142944
5.905555556	455.6830139	414.0621033
5.908333333	451.8823547	410.9411621
5.911111111	450	411
5.95	459	435
5.952777778	460.5	435.5
5.955555556	460.5	435.5
5.958333333	460.5	443
5.961111111	461.2994385	440.1426544
5.966666667	464.5	440.5
5.969444444	462.5	446
5.972222222	458.5	442
5.977777778	465.9500122	453.9500122
5.986111111	459.5	462
5.991666667	450	474
5.994444444	454.0454407	475.8636475
6	436.8636475	481.8636475
6.005555556	432	470
6.038888889	429.5	463.4130554
6.041666667	432.3195496	469.1992493
6.072222222	444.3675537	470.9569397
6.075	456.0714417	463.5
6.166666667	454.7748108	463.9732971
6.172222222	454.4146423	487.0975647
6.175	455	493
6.177777778	451.8939514	496.9545593
6.180555556	453.5	504.5
6.183333333	458	512
6.186111111	465.71875	514.8125
6.194444444	470.421051	511.4473572
6.233333333	468.6666565	508.5
6.308333333	453.7608643	520.7608643
6.311111111	452	523.5
6.313888889	450.5	523.5
6.316666667	448.7000122	527.5
6.325	439.7702637	530.689209
6.327777778	433.8457336	527.9893799
6.330555556	428.9166565	522.916687
6.333333333	421.869873	519.7191772
6.344444444	411.4285583	511
6.35	395.8404236	517.1099243
6.355555556	387.0890503	520.6369629
6.358333333	379.5	520
6.361111111	369.125	519
6.366666667	356	516.5
6.375	341.6020508	512.5408325
6.377777778	332.75	503.5
6.380555556	326	506
6.383333333	312	505.5
6.386111111	307.5	502
6.388888889	303	500
6.391666667	294	492.5
6.394444444	287.1935425	485.7096863
6.4	283.6308899	480.657074
6.402777778	277.8999939	473.6600037
6.405555556	271.3626099	470.7137451
6.408333333	264.5048828	469.358551
6.411111111	256.2432556	462.8108215
6.413888889	245.5	464.6818237
6.416666667	237.0162506	461.3267212
6.419444444	228.1845398	457.1876831
6.422222222	217.5	452.5
6.425	210.722229	447.722229
6.427777778	209.5	447.5
6.430555556	204.5	442.5
6.433333333	196.5	430.5
6.436111111	191	421
6.438888889	188.6020355	410.5816345
6.441666667	188.7413788	399.9827576
6.444444444	184.6203003	391.0639038
6.447222222	182.84021	377.5206299
6.45	174.1470642	367.0294189
6.452777778	164.5	354
6.455555556	157.5	347.5
6.458333333	150	344
6.461111111	143	353
6.463888889	140.5416718	363.375
6.466666667	141.5	376
6.472222222	154	378
6.475	161.1938782	373.5816345
6.477777778	156.8325272	377.7718506
6.483333333	158.325119	379.3243866
6.486111111	169.5	372.5
6.488888889	166	378
6.491666667	159.5	383.5
6.497222222	162	373.5
6.5	158.5	380.0238037
6.502777778	159.4545441	379.0909119
6.505555556	159.5	372
6.508333333	159	374
6.511111111	162.9021454	380.5455627
6.516666667	167.3611145	379.277771
6.519444444	170.5	372
6.522222222	174.0714264	369.7857056
6.525	179.13414	375.512207
6.527777778	180.5	380.5
6.533333333	186.0256348	385.4871826
6.536111111	188.9193573	385.1774292
6.538888889	187.2621155	386.6321716
6.541666667	181.0778961	387.8065186
6.783333333	145.5602417	421.5361328
6.816666667	146.5	428
6.827777778	145.71875	425.46875
6.838888889	145.5	424
6.855555556	142.5	422.5
6.858333333	144.3500061	423.5
6.866666667	142.3028107	420.8521118
6.869444444	141.6690216	414.2323914
6.872222222	140	406.5
6.875	131.8478241	403
6.877777778	118.3076935	404.2307739
6.883333333	122.5	407.5
6.886111111	129.5	412.5
6.888888889	132	421.5
6.891666667	125.25	425.25
6.894444444	116.5	428
6.9	110.1535416	432.5629883
6.902777778	111.8333359	435.722229
6.908333333	104.5	443
6.95	100	423.5
6.952777778	100.5	427.5
6.958333333	106	435
6.961111111	111.2258072	442.6451721
6.969444444	101.5	443.5
6.975	91.5	443.5
6.977777778	94	447.5
6.980555556	94.41443634	450.27005
6.988888889	107	458
6.991666667	109	451
7	99.75692749	444.5906677
7.016666667	110	434.5
7.019444444	107.5	442
7.022222222	106	447.8260803
7.033333333	111	458
7.055555556	100.7105255	475.6052551
7.061111111	91	478.0681763
7.072222222	90	465
7.086111111	93.04945374	458.4450684
7.088888889	98	459
7.336111111	139	425.5
7.338888889	142	425
7.341666667	142.3059692	420.723877
7.35	138.9010162	416.5202942
7.355555556	135.2921295	410.9382019
7.358333333	129.5	403
7.366666667	125	392.444458
7.377777778	121.5	381
7.383333333	115.5	392.5
7.386111111	113	401
7.388888889	107.9054031	408.4459534
7.391666667	111.4459457	414.0946045
7.4	120.5	415.5
7.405555556	116	413
7.422222222	113.0849075	394.9717102
7.433333333	118.3571396	388.2142944
7.436111111	117.7535248	387.2746582
7.45	122.5	383.5
7.452777778	126.3125	384.9375
7.458333333	142.1115723	382.6983337
7.461111111	143.9285736	382.2142944
7.488888889	122	375.5
7.491666667	127.8877563	374.9693909
7.494444444	134.984375	374.65625
7.497222222	140.5454559	380.1818237
7.502777778	148.5	376
7.505555556	144.25	367.0769196
7.508333333	143.8636322	362
7.511111111	142.8246765	361.9025879
7.513888889	145.5	369.5
7.516666667	144.0321655	375.5818787
7.519444444	147	376
7.522222222	144.084198	367.7564697
7.525	139.253418	362.5821838
7.527777778	138.4213409	359.3089905
7.530555556	135.3076935	363
7.533333333	141.5	369
7.536111111	144.6844025	375.6560364
7.541666667	138.5520859	374.6180573
7.552777778	129.5	380
7.555555556	136	378
7.558333333	145.102417	376.5843506
7.566666667	140	375.5
7.575	126.5	379.5
7.577777778	131.896225	371.20755
7.6	137	364
7.605555556	141	369.5
7.608333333	142.5137024	375.5342407
7.616666667	144	368
7.619444444	152.2849426	363.1397705
7.622222222	150.6388855	371.722229
7.625	150	377
7.633333333	164.660141	375.2971497
7.636111111	168.9285736	374.9285583
7.638888889	166.5	380
7.641666667	167.0758972	387.2589417
7.644444444	163.5	390
7.65	164.3472595	393.7161255
7.652777778	169.5	394.5
7.655555556	174	401
7.658333333	174.5	403.1666565
7.661111111	171.4230804	412.6538391
7.666666667	162.2653656	422.0754089
7.669444444	158	423
7.675	156	422
7.680555556	165.0384674	414.884613
7.683333333	165.5	408.5
7.686111111	166.296463	403.4380493
7.705555556	165.9375	398.9375
7.711111111	169.5	398.5
7.719444444	181.5	397
7.722222222	187	406.5
7.727777778	192.609375	417.71875
7.733333333	187	430
7.736111111	179.5	426.722229
7.738888889	172.8888855	426.3703613
7.747222222	168.125	419
7.75	161.5	409
7.752777778	156	402
7.755555556	147	390.5
7.758333333	142.0757599	374.2272644
7.761111111	133.7232208	365.3928528
7.783333333	146.8134308	347.5895386
7.961111111	155.3703766	348.4814758
8.183333333	168.1442719	332.9940796
8.186111111	162.2575684	336.7424316
8.2	148	367
8.208333333	165	363.5
8.233333333	187.0625	355.0833435
8.238888889	177.6875	340.734375
8.241666667	171	335
8.255555556	150	351.5
8.258333333	150.5	365.75
8.261111111	153.56604	377.85849
8.266666667	165.5	383
8.269444444	172.5526276	384.5
8.272222222	179.5	380
8.275	184	368
8.280555556	189.3709717	355.6935425
8.283333333	190.5	347.5
8.286111111	189.8636322	341.5259705
8.291666667	179.5	330
8.294444444	179.9285736	326.8571472
8.344444444	208.9253769	317.843277
8.352777778	216	310.5
8.355555556	209.8259888	307.3678284
8.358333333	208	308.5
8.361111111	212.5	318.5
8.363888889	220.8317719	320.8878479
8.366666667	227.5357208	322.4642944
8.369444444	227.0625	315.59375
8.372222222	222.5	307
8.375	224.6000061	307.6000061
8.377777778	232	314.5
8.380555556	235.5	307.5
8.383333333	237.6837387	295.7018127
8.388888889	237	304
8.391666667	240.5	313.5
8.394444444	240	320.5
8.4	244	300.5
8.405555556	245.5	307.2567444
8.408333333	249.5	311.3709717
8.411111111	251.5	316
8.416666667	270.3955994	301.4395752
8.419444444	274	306.2884521
8.422222222	271.6491852	309.2303619
8.425	276	322.5
8.427777778	281.25	323.0833435
8.438888889	283.5	336
8.441666667	277.6155396	339.3645325
8.444444444	278	341.75
8.447222222	278	347
8.45	275.4863892	347.8215332
8.452777778	268.5	348.5
8.455555556	262	345.5
8.458333333	260	349
8.461111111	261.7088623	349.9873352
8.463888889	253.9390259	353.6707458
8.466666667	246.5	348.5
8.469444444	245	341.5
8.472222222	238.5555573	341.444458
8.475	230.5	337.5
8.477777778	228.0384674	341.115387
8.480555556	227	332.5
8.488888889	235.7857208	322.7857056
8.491666667	239.5	319.5
8.494444444	242	320.5
8.644444444	243.5	320.5
8.766666667	247	319
8.769444444	245.3275909	316.6724243
8.777777778	245	320.5
8.780555556	235.5	322.5
8.783333333	227.8070831	323.8228455
8.794444444	217	323.5
8.808333333	211.1190491	336.8214417
8.811111111	216.5	339.5
8.819444444	225.5	343.25
8.822222222	228.5	333.5
8.825	233.5	328.5
8.827777778	235.5	324.3421021
8.833333333	232.5	314.5
8.836111111	224.5909119	311.7727356
8.838888889	224	309.5
8.841666667	219	305.5
8.844444444	215.5	303.5
8.847222222	210.2692261	298.0384521
8.85	200.5	298
8.852777778	196.3704987	304.1474915
8.855555556	192.5669861	311.0310974
8.858333333	189	323.5
8.861111111	191	334.5
8.863888889	198.088028	344.1021118
8.866666667	205	352.5
8.869444444	210	351.5
8.872222222	213.5	351.5
8.875	215.390625	340.46875
8.877777778	205.5	328.1376495
8.880555556	192	324
8.883333333	184.1779633	338.1906738
8.886111111	181.5220947	349.6602173
8.9	195.5147095	355.1691284
8.902777778	198	357
8.905555556	195.75	350.75
8.908333333	183	355
8.911111111	182.5218353	357.0065613
8.919444444	191.1830978	360.4612732
8.922222222	188	360
8.927777778	185	356
8.930555556	186.5	351.75
8.933333333	182.5876465	344.8426208
8.936111111	180	349.5
8.941666667	170.4285736	343.2857056
8.944444444	172.5	343
8.95	188	347.5625
8.952777778	191	343.5
8.955555556	189.5	334.25
8.958333333	192	326
8.961111111	185.93396	331.1226501
8.963888889	182	336.5
8.966666667	183.4032288	334.7903137
8.969444444	181.5	325.5
8.975	189.75	326
8.977777778	197	327.5
8.980555556	205.3524857	323.287262
8.983333333	207	317
8.986111111	199.5	311.5
8.988888889	197.5	319.5
8.991666667	194.777771	330.777771
9	203.5	341.5
9.002777778	195	344
9.005555556	195.6595764	344.872345
9.016666667	180.2142792	355.2142944
9.019444444	172.5	347.5
9.025	162.7142792	342.1428528
9.027777778	155.777771	346.2962952
9.033333333	158	340.5
9.038888889	160.5	341.5
9.041666667	159	349
9.044444444	152.5	352.5
9.055555556	141.7307739	360.8076782
9.061111111	148.4651184	364.8372192
9.066666667	146.5	365.5
9.069444444	138.7477875	361.6504517
9.075	123	379.5
9.077777778	122	379.5
9.086111111	126.5	379.5
9.088888889	124	383.5
9.091666667	124.6166687	379.4666748
9.094444444	129.1858673	370.4162292
9.097222222	134.3048706	372.3048706
9.1	137	380
9.102777778	139	382.5
9.105555556	131.5805664	378.8128052
9.108333333	125.0909119	381.1818237
9.111111111	119	387.5
9.113888889	116.0999985	385.8999939
9.116666667	115.5	391.5
9.122222222	109	391.5
9.125	111.9508209	400.9129791
9.127777778	114	413.5
9.130555556	115.8414612	412.4756165
9.133333333	112.772728	405.8636475
9.136111111	114	399.1538391
9.141666667	110.6333313	405.7666626
9.144444444	107.870369	407.8703613
9.219444444	110	403.5
9.272222222	111.5	412.5
9.275	114	419.5
9.3	111	414
9.302777778	110.5	410
9.311111111	108	407.5
9.316666667	101.227272	413.4090881
9.319444444	104.4166641	405.9166565
9.322222222	107.5	400
9.325	107.782608	402.8912964
9.327777778	107.5	408.5
9.330555556	114.8943634	412.0352173
9.333333333	118	405.5
9.336111111	115	397.5
9.338888889	111.5	399.5
9.341666667	108.5	409.5
9.344444444	106.3540955	410.610321
9.352777778	98	426
9.355555556	100.9545441	432.9545593
9.358333333	99	428.5
9.366666667	94.5357132	433.2142944
9.369444444	92.6818161	436.9090881
9.394444444	92.5	476
9.4	103.8754654	469.9944153
9.402777778	97	468.5
9.405555556	88.14865112	473.5270386
9.408333333	83.98304749	473.1186523
9.411111111	85	464.5
9.416666667	83.5	468.0909119
9.419444444	87.53845978	470.5384521
9.422222222	90.5	465.5
9.425	90.3383255	460.3143616
9.427777778	90	462
9.433333333	87.76804352	471.1907349
9.436111111	84.85205841	467.750946
9.452777778	86.5	470
9.461111111	84.97720337	481.0106506
9.469444444	85.32456207	484.8508911
9.483333333	96.75	485
9.502777778	83	509
9.519444444	81	513
9.522222222	78.86910248	515.7017212
9.627777778	83.86363983	521.5
9.844444444	87	519.5
9.85	83.11403656	511.3070068
9.852777778	81.40677643	516.7626953
9.855555556	84	523.5
9.858333333	99	529
9.872222222	98.70136261	548.7423096
9.875	98	549
9.886111111	110.5	569
9.888888889	113.6489334	575.7553101
9.891666667	118.5	579.5
9.894444444	125.8958359	584.583313
9.902777778	115.0483856	595.4354858
9.905555556	126.7929306	599.4293213
9.908333333	129.1875	594.1875
9.916666667	115.5	595.2857056
9.938888889	125.625	593.5
