# Supplementary material for: Lithium-ion battery components are at the nexus of sustainable energy and environmental release of per- and polyfluoroalkyl substances
Source: Nat Commun. 2024 Jul 8;15:5548. doi: 10.1038/s41467-024-49753-5 (PMC11231300; doi:10.1038/s41467-024-49753-5)
Supplement: Supplementary file 6 — Source Data [file 41467_2024_49753_MOESM6_ESM.zip › Track density raw data - Full set/5ng_L bis-FMeSI/Replicate 3.csv]

Time (min)	x-position	y-position
0	320.8636475	469.8636475
0.005555556	322.0805054	477.6906738
0.008333333	323.9109497	476.6369934
0.011111111	328.9049683	478.413208
0.013888889	330.8731384	478.9701538
0.016666667	336.5	473.5
0.019444444	336.5	466
0.022222222	336.1934204	458.6459961
0.027777778	338.3571472	456.5857239
0.030555556	342	451
0.036111111	345	444
0.038888889	348	446
0.041666667	351	448
0.044444444	353	451
0.05	357.6463318	458.9146423
0.052777778	362.5909119	460.9545593
0.061111111	365.4230652	459.0384521
0.063888889	365	458
0.066666667	369.098999	459.2574158
0.069444444	372.2714233	461.2714233
0.075	378.0161438	468.3387146
0.077777778	379.8125	473.15625
0.083333333	376.419342	472.2580566
0.086111111	377	463.5
0.088888889	315.75	492.5
0.091666667	378	455
0.108333333	381.8999939	447.5
0.111111111	386	442
0.116666667	322.7649231	480.9216309
0.122222222	398.1923218	432.4230652
0.125	402.7857056	433.3571472
0.127777778	405.9941101	438.2411804
0.133333333	412.0617981	444.7078552
0.136111111	421	444.5
0.138888889	423	448
0.155555556	433.8840637	448.8405762
0.183333333	440.5425415	450.6489258
0.186111111	444.3955994	455.5989075
0.188888889	451.5799866	455.947998
0.197222222	353.5909119	499.75
0.2	453	479
0.202777778	352.4069824	506.558136
0.205555556	454	492.5
0.219444444	352.3790283	512.5564575
0.222222222	454	497.5
0.225	450.5	504.8333435
0.233333333	354.75	520.5
0.238888889	355.6903534	525.4784241
0.258333333	458.9090881	559.9545288
0.288888889	434.75	581.75
0.294444444	428	578.5
0.305555556	331.745285	547.8726501
0.377777778	372	630.5
0.386111111	361.5	643.5
0.388888889	302.9593048	586.6046448
0.394444444	345.5	660
0.422222222	287.220932	601.6802368
0.438888889	315.5	652
0.458333333	275.2789383	560.8487854
0.483333333	290	575
0.491666667	284.0217285	568.0652466
0.494444444	280.2970276	563.6732788
0.497222222	279.5	565
0.502777778	276	565.5
0.505555556	274.5	563
0.516666667	264.5	546.5
0.533333333	272.8250122	562.0499878
0.538888889	272.5	559
0.541666667	276.5	551
0.544444444	267.5540466	548.4729614
0.55	262.25	559.75
0.558333333	266	565
0.561111111	267.6197205	562.6619873
0.563888889	263.5	555
0.566666667	253.5	559
0.569444444	252.1513367	564.9712524
0.572222222	252.5148468	567.7474976
0.575	254	573
0.577777778	255.5	575.5
0.583333333	258.5	574
0.586111111	255	570.5
0.591666667	256.831543	563.9812622
0.594444444	254.1923065	571.1153564
0.597222222	260.0425415	573.5213013
0.602777778	258	574.5
0.605555556	252.5	571.5
0.608333333	252.75	565.75
0.611111111	250.1744232	572.5542603
0.613888889	252.6774139	572.1935425
0.616666667	252.7021332	567.3510742
0.619444444	246.5	563
0.622222222	241	557.5
0.625	242.5	559.5
0.627777778	244.5	562
0.636111111	243.6634674	557.7403564
0.638888889	236.5	555.833313
0.641666667	231.3684235	550.3157959
0.644444444	227.5	549.5
0.65	225.891571	546.1204834
0.652777778	221.8823547	539.3529663
0.655555556	224	532.5
0.658333333	227	528
0.661111111	225	523
0.663888889	223	516.729187
0.666666667	221.3076935	515
0.669444444	226	512.6176758
0.672222222	231	519.5
0.675	238.6666718	521.555542
0.677777778	237.971344	522.7738647
0.680555556	246.353653	524.0853882
0.683333333	240.5	523.5
0.686111111	233.2804871	520.3292847
0.691666667	239.5975647	525.6829224
0.694444444	225.6315765	521.010498
0.697222222	222.5	514
0.7	221.1242065	510.0923462
0.702777778	220.0714264	508.6428528
0.705555556	221.5	507
0.708333333	225.5	511.5
0.711111111	234.5740814	515.4629517
0.713888889	231	512
0.716666667	230.0806427	506.5322571
0.719444444	233.5500031	503.5
0.722222222	234.6652832	499.7355347
0.725	238.5866089	497.0826721
0.727777778	241	497.5
0.730555556	247.25	492
0.733333333	244.5	487.0909119
0.738888889	247.5	483
0.741666667	245.8425903	478.1296387
0.744444444	244.5	474
0.747222222	242.4024353	471.76828
0.75	233	472
0.752777778	226.5	474.5
0.755555556	223	478
0.758333333	223.0510254	475.704071
0.769444444	222	470.5
0.772222222	228	457
0.775	229.9615326	451.3461609
0.777777778	234.960083	444.5228271
0.783333333	243.7704926	438.6393433
0.786111111	243.5	436.5
0.802777778	242	433.5
0.805555556	243.5421753	432.397583
0.808333333	249.9729004	431.4408875
0.811111111	252.5	429
0.813888889	255.7515411	428.8926392
0.816666667	261.5	427.5
0.819444444	257.75	474.25
0.822222222	263	418.2749939
0.825	264	409.5
0.827777778	266.5	399.5
0.833333333	268.5	384
0.836111111	260.1785736	450.5
0.85	270.5518799	375.8348999
0.852777778	272	372.5
0.869444444	275.078949	373.5526428
0.872222222	274.8043518	367.8043518
0.875	275.9505005	369.0460815
0.877777778	288.25	366.5
0.886111111	289	371
0.888888889	291	372
0.891666667	296.5909119	375.3181763
0.894444444	308.5	376
0.897222222	318	376.5
0.9	325.5967712	380.5645142
0.902777778	335.5	380
0.963888889	354	381
0.966666667	304	455.25
0.969444444	355.2142944	383.2142944
0.972222222	357.2808228	392.4041138
0.975	308.9035492	463.1240082
0.977777778	366.7257996	402.7257996
0.986111111	384	413
0.988888889	388	423
1	253.7976227	531
1.005555556	250.5	532
1.022222222	252	530.5
1.191666667	401.5	437.5
1.316666667	332.8957367	510.6611328
1.325	413	497.5
1.391666667	251.7571411	528.7571411
1.408333333	251	529
1.433333333	254.25	531.25
1.808333333	263.5613251	583.0282898
1.816666667	284.9697571	646.993042
1.833333333	289.536499	639.6386719
1.836111111	268.4949036	583.3316345
1.861111111	265	590.5
1.869444444	266.4375	565.125
1.875	269	550
1.877777778	275	541.5
1.883333333	283.8862	533.1896362
1.886111111	290.4820251	532.793396
1.888888889	295.5	529
1.891666667	301.0757446	530.890564
1.894444444	306.1400146	528.5
1.905555556	317.5327759	525.5983887
1.908333333	316.555542	521.555542
1.911111111	313.5	516
1.916666667	309.2918701	512.2410889
1.919444444	305.6784363	508.1639099
1.922222222	277.5811157	514.8713989
1.925	305.8571472	500.2857056
1.927777778	279.43293	510.9615936
1.936111111	311.5	487.5
1.938888889	317.5	482.7631531
1.941666667	322.9500122	484.5
1.95	323	487
1.952777778	331	489
1.958333333	340.5	491.5
1.961111111	344.5716858	491.2406006
1.969444444	347	482.5
1.975	345.8125	476.375
1.977777778	345.3513489	473.7026978
1.983333333	343.6419373	465.9967651
1.988888889	337.5	459
1.991666667	336	456
1.994444444	336.7438965	450.0609741
1.997222222	339.5	445.5
2.005555556	343	438
2.008333333	346	435
2.016666667	348.433075	431.4055176
2.019444444	302.3055573	478.3888855
2.025	362.9527588	432.2440796
2.030555556	308.1097565	482.315033
2.038888889	250.8899078	529.6880493
2.041666667	369.5909119	432.1363525
2.044444444	374	428
2.052777778	373.5	411
2.066666667	370.559906	399.7903137
2.083333333	311.9894257	458.5978851
2.086111111	370.9574585	382.9787292
2.091666667	367.5129395	378.0775757
2.102777778	359.722229	375.722229
2.105555556	359.9230652	374.0769348
2.108333333	355.5	376
2.183333333	354	378.5
2.188888889	351	380
2.255555556	331	380.5
2.261111111	329.5	371.5
2.263888889	321	377
2.266666667	313.7021179	375.6489258
2.269444444	310.9491119	382.8760986
2.272222222	310.631134	381.1065674
2.275	308.5	381.5
2.277777778	308.9705811	382.1764832
2.283333333	318	379.2380981
2.286111111	320	374.6896667
2.288888889	318	372
2.294444444	311.23172	367.3048706
2.3	308	372.5
2.302777778	309.7475586	373.0582581
2.305555556	310	380
2.308333333	311.0921021	378.1184082
2.311111111	314.9029236	378.9271851
2.319444444	319	377
2.322222222	318.5	372
2.333333333	312.722229	362.944458
2.338888889	311.9545593	365.9545593
2.341666667	308.7742004	368.6451721
2.347222222	312	370.5
2.352777778	312.2346802	375.4387817
2.361111111	314.3529358	379.7058716
2.366666667	313.5	386.5
2.369444444	310	388
2.372222222	306	394
2.375	305.2065125	392.6412964
2.386111111	294	390
2.391666667	296	387.5
2.405555556	294	374.625
2.411111111	298.0871582	371.564209
2.422222222	308.8620605	367.620697
2.433333333	309.3888855	382.8333435
2.441666667	307.28125	384.1875
2.444444444	311.5	392.6176453
2.45	317.5	399.5
2.455555556	321	400
2.458333333	322.5	398
2.472222222	328	394.5
2.477777778	331.8432922	394.0522461
2.505555556	341.2000122	401.2000122
2.513888889	344	406.9411621
2.519444444	347.9361572	411.2127686
2.530555556	349.5	406.5
2.536111111	350.5402222	401.8620605
2.538888889	346.5	397.5
2.544444444	342.5	391
2.55	332.5	393.75
2.552777778	329	396
2.555555556	329.5	401.5
2.558333333	331	402
2.566666667	333.5	411.5
2.572222222	338.3636475	415.5
2.575	340.6383057	415.3191528
2.588888889	350	416
2.591666667	351.5	418.5
2.602777778	351.5	412
2.627777778	357.5344849	400.5689697
2.636111111	362.921051	400.2368469
2.641666667	365	401
2.652777778	365.5	390
2.658333333	367.5773621	385.8038635
2.669444444	359.6351318	379.9053955
2.688888889	348	376
2.694444444	340.9375	372.3125
2.711111111	341.2790833	367.883728
2.719444444	343	366.5
2.736111111	352.5	370.5
2.752777778	361.0263062	378.5
2.758333333	364.5	376.5
2.769444444	361.5625	369.5625
2.788888889	352.0810852	362.3243103
2.805555556	340	361.5
2.819444444	335.5337219	358.90448
2.827777778	334.4818115	357.6636353
2.836111111	335.2108459	355.9698792
2.841666667	335.40625	355.5625
2.858333333	340.222229	366.444458
2.869444444	348.5196228	374.3235168
2.875	352	371
2.886111111	351.5	361.8333435
2.891666667	349	356.5
2.902777778	347	346.5
2.908333333	355	339
2.922222222	357	331
2.925	355.5	324.5
2.944444444	346	323.5
2.955555556	345.2999878	327.5
2.961111111	345.5	331
2.963888889	342.972229	339.1388855
2.975	335.2999878	350.7000122
2.986111111	325.6121521	376.6028137
2.988888889	326.5	382.6764832
2.991666667	329	387
3	323.5	394
3.002777778	321.7758484	396.2241516
3.005555556	316	397
3.044444444	323.6091919	396.9884949
3.05	324	402.5
3.072222222	327.6570282	408.1633148
3.111111111	333.7571411	423.7571411
3.116666667	337.722229	428.6333313
3.119444444	339.3110962	429.4666748
3.127777778	344	428
3.202777778	357.5	403.3260803
3.219444444	359	402.5227356
3.222222222	360.5	402
3.227777778	358.5	401
3.236111111	353.5	397.5
3.238888889	347.5	395.5
3.241666667	346.0748596	394.6077881
3.244444444	344.7203369	393.3700562
3.25	334.8876343	396.7303467
3.252777778	328.5	396.5
3.269444444	321	399.8333435
3.283333333	313.4873352	400.651886
3.286111111	305.5	405.5
3.291666667	298.5	407.5
3.302777778	299.5	410.5
3.305555556	295.2647095	413.2450867
3.316666667	296.0151367	413.2609558
3.319444444	293	412.8636475
3.352777778	291.5	414
3.355555556	286.9431763	417.2329407
3.361111111	283.5	415.5
3.363888889	278.4782715	414
3.366666667	273.2337646	410.7402649
3.369444444	267.5	409.5
3.375	262	401
3.377777778	264	394
3.380555556	257.7425842	390.1138611
3.383333333	252.6578979	390.3421021
3.388888889	250	384
3.391666667	244.1371613	383.6548767
3.394444444	237.5	377.5
3.397222222	229.5	372.5
3.4	221	373.5
3.402777778	216	369
3.405555556	211.5	368.5
3.408333333	204.9579468	368.4065552
3.411111111	199	366.5
3.413888889	194	366.5
3.419444444	187.5	367.5
3.425	179.3571472	364.6428528
3.433333333	167.5	368
3.436111111	161	372
3.441666667	154	378.5
3.447222222	145	385.5
3.45	140.5	393
3.455555556	138.5	407.5645142
3.458333333	133	418
3.463888889	131.6363678	429.9090881
3.466666667	136.5	439
3.472222222	142.25	460.75
3.475	141.6111145	459.722229
3.477777778	145	468.5
3.480555556	147	472
3.483333333	149.5	478
3.486111111	152.5	483.5
3.488888889	157.5810852	491.5810852
3.491666667	163.5	497
3.494444444	169.5666656	500.4333191
3.505555556	187.1999969	521.7999878
3.508333333	196	531
3.511111111	204	539.5
3.516666667	213	555
3.519444444	219.5348816	563.3023071
3.552777778	283	649.5
3.555555556	289.258606	655.506897
3.558333333	298	658
3.561111111	303.0714417	665.3571167
3.566666667	309.4037781	670.0020752
3.575	336.777771	693.8518677
3.580555556	350.7420959	703.2789307
3.583333333	357	711.5
3.586111111	366.3432312	711.9915161
3.588888889	368.5	704.5
3.591666667	376	700.5
3.594444444	382.5	693
3.597222222	390	684
3.6	391.7911377	675.7658081
3.602777778	398	673.1500244
3.605555556	400.5	668
3.608333333	404	663.5
3.638888889	434.3493042	632.8287964
3.658333333	440.911499	608.1504517
3.663888889	442	603.5999756
3.666666667	444.7857056	599.2142944
3.672222222	448	591.5
3.675	452.25	586.75
3.677777778	457.3085022	579.8191528
3.680555556	459.2267456	571.7849121
3.683333333	461.5	562.5
3.686111111	470.25	545.6666565
3.688888889	468.7328796	544.5342407
3.691666667	471.5	536.125
3.694444444	472.293396	527.7892456
3.697222222	482.9764404	517.9398193
3.7	485.7399902	504.1000061
3.702777778	492.283783	491.716217
3.705555556	495	485.5
3.708333333	500	479.5
3.711111111	503.5	472
3.716666667	502.8215942	459.7687073
3.719444444	495	454.4166565
3.722222222	498.5	448
3.725	497.5	438.3888855
3.727777778	497.4836121	427.6639404
3.730555556	492	424
3.733333333	488.1242981	424.256897
3.741666667	481.2107849	420.5539246
3.744444444	483	408.5
3.747222222	473.5	401
3.75	471.5	394.5
3.755555556	466.3703613	390.7407532
3.761111111	453.5	385
3.766666667	446	379.5
3.769444444	442.6538391	374.3461609
3.772222222	436.5	375
3.775	431	377
3.777777778	424.9230652	371.5
3.783333333	409	370.5
3.786111111	399.5163879	373.9917908
3.788888889	396	377.5
3.791666667	388.9473572	378.0526428
3.797222222	382.8354187	384.2080688
3.8	376.6755676	384.7519226
3.802777778	370.5	393.5
3.805555556	359.7545471	392.404541
3.808333333	355.7352905	396.9117737
3.811111111	351.9035034	397.4122925
3.813888889	347	399
3.819444444	344.5285645	402.1285706
3.822222222	346.5	406
3.825	349.5	411.5
3.827777778	354.6896667	411.4482727
3.833333333	363.5	417
3.836111111	365.7086182	418.9072876
3.838888889	367	423
3.841666667	372	427.5
3.844444444	374.6256409	432.9136047
3.847222222	381	436.5
3.85	382	444
3.855555556	387.5	451
3.858333333	393	458.5
3.861111111	401	465.5
3.869444444	408.5	492.5
3.883333333	424.4230652	545.3461304
3.886111111	423.75	554.5
3.891666667	430.6015625	576.0078125
3.894444444	437.609375	585.71875
3.9	442.5	597.5
3.902777778	450.9565125	605.956543
3.905555556	458	618
3.911111111	461	624
3.925	461.7857208	632
3.983333333	463.5	635.5
3.986111111	465	632.1500244
3.988888889	464.6034546	632.9138184
3.991666667	464.5	628
3.994444444	466	624
3.997222222	464.3912964	619.2434692
4.016666667	461.7432556	611.2567749
4.022222222	463	606
4.025	464.6891785	601.6080933
4.030555556	467.8888855	597.0740967
4.033333333	469.0333252	595.1266479
4.038888889	473.2263184	592.9631348
4.041666667	476.620697	593.5861816
4.052777778	482.5337219	598.90448
4.055555556	483	600
4.066666667	476.5	603
4.069444444	474.2017517	608.4122925
4.072222222	472.7130432	612.9956665
4.083333333	470	616.5
4.094444444	474.5	614.5
4.097222222	479.6578979	610.5789185
4.102777778	476.5909119	603
4.111111111	473.9615479	596.3717651
4.116666667	474.0370483	591.777771
4.125	471.3435669	591.6899414
4.127777778	472.9014893	588.8903198
4.133333333	474.8999939	583.7800293
4.155555556	479	577
4.169444444	484.5	577
4.172222222	484	581.5
4.175	481.4318237	579.1136475
4.194444444	471	572.75
4.197222222	469.8999939	563.5
4.202777778	467.5	556
4.208333333	468.5	547.5
4.211111111	473.3333435	547.5
4.219444444	479	538.5
4.225	478	534.138916
4.233333333	473.5	531
4.236111111	475.2456055	527.074585
4.238888889	467.5	526.5
4.255555556	463	529
4.266666667	465.7000122	533.0999756
4.269444444	469.2809143	531.8816528
4.288888889	472	528.5
4.291666667	475.5	522.5
4.294444444	476.0833435	520.152771
4.302777778	480	518
4.305555556	484.7178345	518.8564453
4.316666667	488.2096863	525.6774292
4.322222222	483.5	527.5
4.327777778	481.5	539
4.333333333	473.5	542.5
4.338888889	468.5693665	546.6936646
4.341666667	463.5335999	546.2016602
4.344444444	464.7622986	548.2868652
4.352777778	461.5246887	555.2283936
4.361111111	462.7727356	556.8636475
4.363888889	458.618103	562.1574707
4.380555556	461.125	561.9375
4.383333333	462.3571472	555.3571167
4.388888889	455.5	547
4.405555556	439.6968384	539.7440796
4.455555556	444	532
4.466666667	446.5	539.5
4.472222222	446.5	545
4.486111111	453	551.5
4.494444444	453.9804382	545.9916382
4.511111111	436.6627808	542.8023071
4.588888889	419.5	489
4.619444444	433.3302002	478.06604
4.622222222	438.5	473.5
4.625	443	466
4.627777778	444	459.5
4.633333333	464	452.5
4.644444444	472.5	450.5
4.655555556	480	447
4.658333333	488.6666565	450
4.661111111	494.1428528	447
4.666666667	500	449.5
4.716666667	503.5	453
4.719444444	499.8912964	455.5
4.722222222	496.2999878	458.5
4.725	494.5	467
4.727777778	489	476.5
4.730555556	484	483.5
4.733333333	478.9855347	489.7658997
4.736111111	476.6290283	487.3709717
4.741666667	474.5	493
4.744444444	470	494
4.747222222	462	498
4.752777778	453	507
4.758333333	443.5	507.5
4.761111111	435.2336121	503.1885223
4.772222222	410.2592468	498.6296387
4.775	399.6970825	496.178833
4.794444444	345.9864807	492.9594727
4.805555556	321	489.5
4.808333333	311.7237854	490.6223755
4.813888889	295.5	486.5
4.816666667	288	484
4.822222222	276.6655579	478.5596008
4.825	268.1499939	470.2200012
4.827777778	258.4375	466.4375
4.830555556	253	461.5
4.833333333	246.5271301	457.0658875
4.836111111	244	451.5
4.838888889	235.5	443.5
4.841666667	231.0665741	442.1318665
4.844444444	225	436
4.847222222	218.5	428.5
4.85	215.7682953	421.4024353
4.852777778	210.8181763	416.1818237
4.855555556	204.5	410
4.863888889	193.345459	402.0636292
4.866666667	184	393.5
4.869444444	171.5	390
4.875	155.5	384
4.877777778	146	382
4.880555556	123.6837997	375.6346588
4.883333333	124.6144562	374.8554077
4.886111111	123.2045441	373
4.888888889	110.5	368.5
4.891666667	95.5	361.5
4.894444444	92	362
4.905555556	93.57692337	367.7307739
4.908333333	93.30670547	368.9281769
4.922222222	91.10305023	370.202301
4.925	92.5	370.5
4.938888889	91.53351593	371.9469299
4.941666667	92	375.5
4.944444444	88	376
4.95	88.5	376.5
4.952777778	90.5	377
4.955555556	90.20635223	377.1825256
4.963888889	91.5	379
4.966666667	89	379
4.983333333	90.30769348	379
4.991666667	95.17592621	372.3703613
4.994444444	101.7564087	371.2435913
5.005555556	114.5	365.5
5.011111111	123	366.5
5.013888889	125.5	360
5.016666667	127	361
5.019444444	131.5	362
5.022222222	132.8000031	355.7999878
5.025	134.5	354
5.027777778	137	348
5.030555556	135.5	347.5
5.036111111	132	342.5
5.038888889	128	339.5
5.044444444	124.5714264	338.5714417
5.05	120.0333328	340.0333252
5.052777778	112.25	343.5
5.058333333	114	348
5.066666667	104.5990067	350.267334
5.075	99	359
5.077777778	95.5	367.5
5.080555556	91.46666718	366.3833313
5.088888889	88.5	370.5
5.091666667	87.46216583	370.9594727
5.094444444	89.34070587	370.9026489
5.102777778	92.5	365.2000122
5.105555556	89.18421173	369
5.108333333	85.5	373.6000061
5.122222222	85	381.5
5.125	85.41618347	382.4797668
5.130555556	85	390
5.141666667	89.5	398.5
5.144444444	91.36956787	399.6304321
5.15	92.5	391.5
5.166666667	99.67857361	390.5892944
5.169444444	97.90625	390.90625
5.172222222	97.5	391.5
5.180555556	96	397
5.186111111	98	403
5.188888889	97.68604279	410.1046448
5.191666667	100.0625	411.9375
5.194444444	101.8103485	412.9137878
5.2	106	416
5.202777778	105	415
5.205555556	108.5671158	415.6409302
5.208333333	111.5	418.5
5.222222222	116.5	423
5.25	116.4671555	425.3321228
5.266666667	117.9506454	413.2381897
5.275	115.772728	408.5909119
5.288888889	112.9576263	408.466095
5.291666667	107.2755127	409.4096069
5.302777778	105.5	415
5.308333333	100	418
5.322222222	93.5	419.8999939
5.325	93.43243408	417.1486511
5.336111111	87	413.5
5.344444444	83.2297287	411.2297363
5.358333333	77.07142639	405.5
5.366666667	70.86585236	402.4512329
5.433333333	69.5	399.5
5.436111111	75.24156952	395.7921448
5.441666667	74	394.5
5.444444444	75.5	395
5.455555556	78	394
5.458333333	78.32432556	394.2702637
5.461111111	81.3125	390.5
5.463888889	83	394
5.475	89.25634766	406.664978
5.477777778	93.80041504	411.1790161
5.480555556	97.36174774	413.3940125
5.483333333	97.76643372	420.1090088
5.488888889	101	424.5
5.491666667	104.5	428.5
5.497222222	107.7946396	439.1875
5.5	113.5	449.5
5.505555556	123.5	456.5
5.508333333	128.5	463.5
5.511111111	134.5	470
5.513888889	140	470
5.516666667	145.3649445	473.8440552
5.541666667	184.9485931	507.6682129
5.544444444	194	511.5
5.552777778	219.6086884	516
5.561111111	234.5	515.5
5.569444444	256.5	512.5
5.572222222	262.3252563	513.1310425
5.586111111	275	508
5.588888889	280.5	503.5
5.594444444	294.2894592	504.2368469
5.597222222	306.0758972	501.3772278
5.6	313.1428528	499.5
5.605555556	321.5	497
5.608333333	331.0265808	492.567627
5.611111111	344.5	490.5
5.616666667	360	483.5
5.619444444	369.6102905	481.151947
5.625	385	472.5
5.627777778	392.5	467
5.636111111	414.150238	449.4741821
5.638888889	423.5	437
5.641666667	432.5217285	429.4782715
5.644444444	444	419.5
5.65	456.5909119	411.1060486
5.652777778	467.5	404.5
5.661111111	475.75	398.75
5.672222222	479	398
5.677777778	479.9354858	398.1290283
5.686111111	477	408.5
5.688888889	481.5	420
5.691666667	480.5	431
5.694444444	485.5	437.5
5.697222222	485	447.5
5.7	477.1724243	458.2207031
5.702777778	471.2191162	459.2078552
5.705555556	466.0873108	462.7063599
5.827777778	430.03125	485.96875
5.852777778	413.6949158	487.7372742
5.858333333	410	490
5.861111111	404.5	497
5.866666667	405.5	507.5
5.894444444	401.8076782	515.8846436
5.9	401.6622925	517.9921265
5.902777778	404.5	519
5.911111111	406.1756897	524.1756592
5.916666667	417	524.5
5.925	427.8953552	525.2674561
5.927777778	428.1666565	522
5.936111111	427	519.5
5.944444444	417.1379395	521.5172119
5.952777778	413.858551	528.8466187
5.958333333	413.9705811	536.0294189
5.969444444	420.5	543.5
5.977777778	428	545
5.980555556	429.2142944	544.6904907
5.986111111	435.5	545
6	447.7773132	555.8865356
6.008333333	453.7021179	563.0425415
6.011111111	457.5	567.5
6.016666667	462.8972473	572.289978
6.022222222	471.5	574.5
6.027777778	481.0918274	575.1530762
6.030555556	483.3888855	572.1296387
6.036111111	489.112915	566.5322876
6.038888889	488.5	564.5
6.052777778	489.5	568
6.066666667	487.4090881	566.8636475
6.083333333	482.7746887	572.491394
6.094444444	481.4698181	573.4483032
6.097222222	476.7580566	572.8386841
6.1	470.0526428	575
6.102777778	462.7083435	575.869812
6.111111111	452.1000061	580.5
6.119444444	439.5	578
6.122222222	431.1412964	575.9891357
6.133333333	416.5	559
6.138888889	406.5	544.5
6.141666667	410	541.5
6.144444444	408	537
6.152777778	405	524.2727051
6.158333333	402.5	514.9091187
6.161111111	401.5	504.5
6.169444444	384.5	479
6.172222222	378.2209167	471.383728
6.175	370.5	464.5
6.177777778	369.3571472	457.3571472
6.180555556	359.2484741	453.4570618
6.183333333	356.5909119	449.0454407
6.191666667	353.5	441
6.194444444	361.8709717	434.5484009
6.197222222	363.7592468	431.055542
6.2	363.5	426.5
6.202777778	367.335022	430.7436523
6.205555556	377.1071472	426.5
6.208333333	390.5	423.5
6.211111111	395	420.5
6.213888889	404.6199951	418.7999878
6.216666667	412.4425354	412.4195251
6.219444444	420.2226563	404.734375
6.241666667	432	400.5
6.244444444	430.8333435	401.8333435
6.272222222	447.25	393.625
6.286111111	456.5	422
6.291666667	462.75	434.5
6.311111111	461.5	435.5
6.319444444	456	459.5
6.322222222	449	467.5
6.325	447	476
6.327777778	446.3374939	482.1499939
6.330555556	446.7916565	489.0833435
6.333333333	448	495
6.336111111	450.1923218	498.5769348
6.338888889	452.5	504.5
6.344444444	459	515
6.352777778	468.0928955	533.4486084
6.358333333	478.1122437	548.7244873
6.361111111	363.5373535	543.6551819
6.366666667	466.9827576	569.8448486
6.369444444	355	552
6.372222222	454.869873	584.253418
6.375	351	558
6.377777778	446	594
6.380555556	441.2826233	602.1087036
6.383333333	430.7536316	608.1231689
6.388888889	418.5699158	618.0734253
6.391666667	407	624.5
6.394444444	394	629.5
6.4	380	635
6.402777778	366.0289307	633.1942139
6.411111111	350.5	635
6.416666667	327.5	638
6.419444444	318.9615479	636.5
6.422222222	309.1087036	636.7825928
6.425	301.6111145	635.5
6.452777778	209.0337067	620.8202515
6.455555556	199	612.5
6.461111111	185.5595245	600.1904907
6.466666667	167.5	592.5
6.469444444	156.2317047	584.2316895
6.475	145.8225861	572.2419434
6.477777778	139	559.5
6.480555556	126.5	551.5
6.483333333	120	537
6.486111111	109	529
6.488888889	99.5	517.5
6.491666667	92.18965149	509.074707
6.494444444	86.52281189	506.039917
6.497222222	81.5	494
6.5	76	479.5
6.502777778	71.5	476
6.505555556	76.13934326	471.9590149
6.508333333	73.06375885	469.4396057
6.511111111	71	462.5
6.513888889	69.5	451.5
6.516666667	75.95454407	450.0454407
6.519444444	81.46154022	442
6.522222222	83.5	435.5
6.525	91.21630859	434.4858093
6.527777778	97.53636169	429.9545593
6.536111111	110.5	422
6.541666667	119.9901962	411.5196228
6.544444444	118.136364	414.0454559
6.608333333	121	400.5
6.616666667	134	399.5
6.622222222	144.5	396
6.625	156.3563843	396.0957336
6.627777778	162.5089264	394.6964417
6.630555556	169.5	391
6.636111111	179.7558136	388.2441711
6.638888889	190.4714355	379.9228516
6.641666667	199.5	373.5
6.644444444	208.5	363
6.647222222	219.7444458	359.2555542
6.65	223.0317535	351.5238037
6.652777778	227.7438965	346.2561035
6.655555556	227.9379578	341.7007446
6.658333333	232	338.5
6.661111111	234	330.5
6.666666667	231.7666626	320.7666626
6.669444444	232.5	314.4047546
6.672222222	231.5917358	308.9587097
6.677777778	229.7477875	300.8215332
6.683333333	226	294.5
6.688888889	223	291.5
6.691666667	219.481308	288.6682129
6.694444444	216.125	286.21875
6.697222222	212.7045441	287.6477356
6.7	210.7203369	290.0932312
6.705555556	204.4375	293
6.711111111	200.0200043	289.019989
6.719444444	199.4285736	285.1428528
6.725	205.4666595	283.3110962
6.727777778	213.0817566	284.7699585
6.730555556	213	282.4642944
6.733333333	222	281
6.736111111	227.5	279.5
6.741666667	231.6199951	281.5
6.744444444	236.5434723	279
6.747222222	239	286.5
6.75	248	286.5
6.752777778	253.1374969	289.5499878
6.755555556	255.4454498	291.0818176
6.758333333	256.5	292.5
6.761111111	257.7619019	291.2857056
6.766666667	261.375	292.875
6.769444444	267	295
6.772222222	269.3311768	293.7640686
6.775	279	292.5
6.788888889	274.3157959	291.7368469
6.791666667	278.7432556	294.7432556
6.794444444	281	301.4074097
6.797222222	280.9525452	311.3686218
6.972222222	279	320.5
6.977777778	275	325.5
6.994444444	267.5	330.5
7.002777778	265.5625	338.875
7.008333333	262	346
7.011111111	258.5	348.5
7.022222222	262.1896667	370.9827576
7.025	262.5	373.125
7.030555556	266.6641846	385.3283691
7.033333333	270.5	387.5
7.038888889	265	393.25
7.041666667	278	403
7.044444444	280.674408	407.5387573
7.047222222	285	409
7.05	291.5	413.5
7.052777778	296.5	419
7.055555556	303	419.5
7.058333333	312.5	422
7.061111111	317.5	429.5
7.066666667	332.9827576	437.3620605
7.069444444	340	438.5
7.072222222	346	441
7.075	356.8387146	446
7.077777778	365.25	447
7.080555556	368.6492615	449.9925232
7.083333333	375.5	444
7.086111111	385	441
7.111111111	399.5827332	433.3669128
7.113888889	403.648468	432.914856
7.116666667	409.4324341	436.283783
7.119444444	415.4281006	436.8856201
7.122222222	420.8557434	436.9940796
7.125	425.6590881	437.7159119
7.133333333	435.0434875	437
7.141666667	438	439.5
7.158333333	447.7000122	440.7000122
7.169444444	454.5	469.5
7.175	453	482
7.191666667	452	487.5
7.216666667	443.222229	489.444458
7.247222222	438	482.5
7.25	432.09375	470.4895935
7.252777778	434.5	466
7.255555556	432.8703613	460.722229
7.266666667	432.2600098	450.6333313
7.275	434.5609131	441.0736084
7.277777778	434.8362732	432.3406982
7.286111111	443	415.5
7.291666667	445.2991638	401.8054504
7.302777778	447.722229	395.5
7.386111111	442.5	391.8333435
7.388888889	441.7962952	393.194458
7.391666667	444.7199097	397.4424133
7.394444444	446.1935425	405.887085
7.4	445.8939514	420.4090881
7.405555556	436.3666687	430.7666779
7.444444444	430.6504822	434.3620605
7.45	428.5	437.5
7.5	423.5	434.5
7.522222222	418.5	444
7.525	415	446.5
7.527777778	413	448
7.530555556	410.2714233	445.7285767
7.538888889	408.3787842	443.9727173
7.561111111	396.1733704	445.6859436
7.577777778	389.5	444.5
7.580555556	382.5	447.5
7.583333333	375.3200073	441
7.586111111	366.0454407	444.8636475
7.588888889	362.4024353	440.76828
7.591666667	355.8513489	435.8513489
7.594444444	350.9285583	435.3571472
7.597222222	347.8582153	435.2462769
7.6	339.8880615	435.8843384
7.602777778	337.8076782	439.384613
7.605555556	337.4226379	442.1961365
7.608333333	333	446
7.611111111	331	450
7.613888889	325	453
7.616666667	321.5484009	457.1935425
7.622222222	312	466
7.625	307.2619019	470.5
7.627777778	299.8049316	470.7242126
7.630555556	293.9137878	472.3965454
7.633333333	283.4736938	476.5263062
7.636111111	277.5588379	474.5
7.638888889	270.5	474
7.641666667	264.5	476.5
7.644444444	259.5	475.5
7.647222222	257.6000061	475
7.65	248.5	474
7.652777778	243.9063568	477.2667847
7.655555556	238	480
7.658333333	228.5	485
7.663888889	216.5	491.5
7.666666667	207.5625	498.875
7.669444444	203.5	507.5
7.672222222	201	513
7.677777778	191.5	525.5
7.683333333	182.602478	536.5247192
7.686111111	184	546.6304321
7.691666667	184.650177	558.1518555
7.741666667	192.5909119	562.5
7.744444444	193	555.6521606
7.75	191.7864838	546.2026978
7.752777778	191.030304	552.0858765
7.791666667	212	563
7.794444444	213.2339478	562.1192627
7.8	211.8424683	560.4383545
7.802777778	208	560
7.805555556	198.5	561.5
7.816666667	187	552.75
7.819444444	183	551
7.822222222	179.5	551.5
7.877777778	207	582
7.886111111	217.375	580
7.888888889	219.3888855	570.722229
7.894444444	225	560.5
7.897222222	222.5	546.5
7.902777778	228.71698	532.8490601
7.905555556	231	519.5
7.908333333	236	513.5
7.911111111	243	502.5
7.913888889	251.5	495
7.916666667	258.6132202	490.5188599
7.919444444	263.5	482.5
7.922222222	274.7886658	478.3350525
7.925	283	473.5
7.927777778	292	463.5
7.930555556	293.5	450
7.933333333	298.5	439.5
7.936111111	301	427.5
7.938888889	295	413
7.941666667	297.5	403.8043518
7.944444444	296.5	399.5
7.947222222	293.884613	385.8076782
7.95	290	377.5
7.952777778	283	372
7.955555556	280.5	371.5
7.969444444	280.5	372
7.972222222	285.6369934	371.746582
7.983333333	285.5730286	374.0280762
7.986111111	285.5	370.5
7.988888889	287	368.5
7.991666667	287.5	364.5
8.008333333	285.3745728	361.2425842
8.011111111	287.1046448	358.9186096
8.016666667	288.1666565	358.5
8.036111111	287.2188721	351.1546326
8.047222222	285	352.5
8.052777778	288.1504517	360.3539734
8.055555556	291.8666687	364.9833374
8.058333333	294.5526428	367.421051
8.061111111	298	366.5
8.072222222	303	368
8.075	305.7244873	363.8265381
8.077777778	307.5	363
8.083333333	317	362.5
8.086111111	323.5	361.5
8.088888889	326	361
8.091666667	333.5	359.5
8.094444444	338.7026978	359.6486511
8.097222222	341.9069824	353.8953552
8.1	346	349
8.105555556	348.4597778	341.1379395
8.116666667	354.7660522	330.4174194
8.122222222	358.5	324.5
8.125	362	314.5
8.127777778	365.875	313.5
8.130555556	371	307.5
8.133333333	377.615387	301.3076782
8.136111111	381	302.5
8.144444444	383.5	304
8.147222222	385.8103333	302.0862122
8.15	388	306
8.155555556	395.125	303.28125
8.158333333	399.3919067	305.8243103
8.161111111	404.6641846	307.1343384
8.166666667	411.5	317
8.169444444	412.5	319.5
8.175	418	326
8.177777778	425	330
8.180555556	434.5	338
8.183333333	439.7266235	340.0575562
8.186111111	443.8684082	344.7105408
8.188888889	448.2150269	347.15802
8.191666667	453.965332	351.9566345
8.205555556	459.5	361
8.208333333	461.5	374.5
8.216666667	460.8333435	386.5
8.219444444	459.821167	391.6970825
8.222222222	462.5684814	400.8150635
8.225	462	408.2000122
8.227777778	459.5	412
8.233333333	457.5	424
8.236111111	457.5	433.1896667
8.241666667	456.3553467	453.2356567
8.244444444	452	465
8.252777778	448.8679504	479.188324
8.255555556	441	495.5
8.35	128.6344604	532.7016602
8.355555556	119.5625	513.8125
8.358333333	112	504.5
8.361111111	105	493.5
8.369444444	91.05743408	464.3580933
8.372222222	92.41666412	458.5833435
8.416666667	93.9822998	458.2610474
8.419444444	94.5	457.5
8.425	90.91217804	450.3360596
8.427777778	94.02777863	447.3287048
8.45	105.5	442.5
8.452777778	113.5	448
8.458333333	121.1333313	453.1333313
8.461111111	123.6999969	456.7999878
8.463888889	115.2222214	459.777771
8.466666667	111.8505783	462.5229797
8.469444444	100.8768082	462.3840637
8.486111111	85.52702332	456.8513489
8.488888889	83.5	453
8.491666667	88.5853653	447.2438965
8.494444444	92.78947449	445
8.5	92.65053558	446.4139709
8.502777778	94.5	454.5
8.505555556	101	461
8.508333333	111	455.5
8.511111111	116	449.5
8.516666667	113.5	444
8.519444444	111.4653168	440.4364014
8.525	95	442.5
8.527777778	91.5	445
8.533333333	87	457
8.55	92.91110992	464.555542
8.552777778	98.85638428	465.9574585
8.555555556	108.5	457.5
8.561111111	112.5	448
8.575	125.2706451	437.9770508
8.577777778	131.5	440.3999939
8.583333333	135.5	431.5
8.586111111	135.5	428
8.594444444	135	422
8.597222222	130.0534821	413.7558289
8.602777778	121.5	397
8.605555556	118.5	387.5
8.608333333	118	379.8478394
8.611111111	116.5	370.5
8.613888889	124.6800003	372
8.616666667	135.7532043	373.308197
8.619444444	147.5	372
8.622222222	155.5	370.5
8.625	161.5	365
8.627777778	170.2411804	363.0058899
8.633333333	188.5555573	347.444458
8.636111111	196	344.5
8.638888889	202	339
8.641666667	214.5	331
8.65	218.5	320.5
8.652777778	224	307
8.655555556	229.5	306.5
8.666666667	230.5	305.5
8.669444444	233.5	307.5
8.691666667	234	305
8.786111111	235.0056152	296.8595581
8.788888889	236.9827576	293.8251343
8.791666667	239.5	295.5
8.794444444	244.1319733	293.4033508
8.802777778	255.0136566	293.6475525
8.805555556	258.5	300.5
8.808333333	267.5	304.5
8.811111111	272.5	308
8.819444444	290.5	332.5
8.822222222	291.5	340.5
8.825	292.7000122	346.5
8.827777778	294.6155396	347.3645325
8.841666667	298.6136475	349
8.85	296.1523132	348.7152405
8.855555556	296.7432556	353.4729614
8.861111111	298.6842041	362.5263062
8.863888889	302.5	369
8.866666667	303	375
8.869444444	301.5	378.2368469
8.872222222	304.5	385.5
8.875	304.5	388.5
8.877777778	306.5563354	392.1549377
8.880555556	314.7701111	397.8022461
8.883333333	317.0666809	405
8.886111111	326.5	407
8.888888889	335.5	410.5
8.891666667	346	414
8.894444444	352.5	414.5
8.897222222	360	420.5
8.9	370.5	417
8.902777778	382.5	422.2272644
8.905555556	392.0644226	418.0460205
8.908333333	399.1474915	422.7590027
8.911111111	411.09375	424.5
8.913888889	425	425
8.916666667	433.8125	429.4874878
8.919444444	448.9090881	432.3863678
8.922222222	459.6428528	437.6428528
8.925	468.1853943	440.0617981
8.927777778	476.3598022	448.742981
8.933333333	473	458.5
8.936111111	480	466
8.938888889	473.5	475.5
8.947222222	454	478.5
8.95	448.2608643	474.4565125
8.955555556	463	475.5
8.966666667	468.9736938	479.3421021
8.969444444	470.3495483	482.3760986
8.972222222	467.5	488.5
8.977777778	461.5	495
8.986111111	456.4777832	498.5888977
8.988888889	457.0826721	490.8385925
8.991666667	460	490.5
9.008333333	466.2272644	493.4090881
9.025	451.5	500
9.027777778	442.2982788	504.2639465
9.033333333	432	498
9.036111111	427	500
9.058333333	419.5370483	523.2407227
9.077777778	421.4259338	532.4259033
9.094444444	425.5	532
9.116666667	456	565.5
9.125	433.8448181	572.8448486
9.172222222	406	581
9.177777778	399.2507935	566.7587891
9.208333333	389.5	550
9.211111111	384.6111145	547.5370483
9.216666667	370.5	553.5
9.255555556	419.5	549
9.266666667	448	522
9.272222222	455	510
9.275	460	505
9.294444444	469.8999939	503.5
9.302777778	472.1666565	523.5
9.308333333	466.5	528
9.311111111	459.5	527
9.316666667	458.5	527
9.319444444	464	530
9.336111111	465.5	524.5
9.338888889	466.2742004	528.5968018
9.344444444	466	531.5
9.35	463.8125	527.8125
9.355555556	467.5434875	533.1956787
9.358333333	465.5344849	540.0172119
9.383333333	464	540
9.391666667	468	538.4545288
9.4	457	532
9.402777778	451.115387	535.2692261
9.427777778	453.0445557	535.6782227
9.438888889	464	538
9.444444444	464.7541504	539.0856323
9.455555556	464.4460449	545.9532471
9.458333333	466	543
9.469444444	465.5	539.5
9.483333333	469.5	533
9.486111111	474	530
9.488888889	472.5	522.5
9.491666667	471	521.5
9.5	468.4773865	528.3291626
9.502777778	467.0675659	531.4729614
9.505555556	462.5	529.5
9.522222222	466.2843018	529.8137207
9.525	465.5	526
9.533333333	467	518
9.555555556	470.697052	507.726593
9.558333333	470.5	499.5
9.566666667	456.5	500
9.572222222	455	500.5652161
9.575	454.0526428	500.328949
9.588888889	441.5	509
9.594444444	437.118103	503.5854187
9.6	430.5	507
9.605555556	422.4934998	516.5551758
9.622222222	415.1060486	514.4697266
9.625	414.5	507.5
9.652777778	429	533.5
9.666666667	444	515.5
9.683333333	448.75	513
9.688888889	444.2026978	517.7973022
9.691666667	442	525
9.694444444	446.5	528
9.708333333	469	529.5
9.716666667	472.5	523.5
9.727777778	466.2428589	549.7571411
9.733333333	453.9615479	546.0384521
9.738888889	447.1666565	545.722229
9.741666667	444.5	553
9.744444444	445	555.5
9.75	443.5	550
9.769444444	424.375	531.5
9.794444444	433.0892944	537
9.869444444	463.9482727	541.8448486
9.925	467.8093567	540.2553711
9.927777778	467.75	535.5
9.941666667	437.1892548	554.1376343
9.947222222	426	546.5
9.95	422.5	536.5
9.952777778	416.3876343	532.9494629
9.961111111	425	526.5
9.966666667	429	525
9.969444444	435.5	526.041687
9.977777778	438.5	534.5
