# Supplementary material for: Lithium-ion battery components are at the nexus of sustainable energy and environmental release of per- and polyfluoroalkyl substances
Source: Nat Commun. 2024 Jul 8;15:5548. doi: 10.1038/s41467-024-49753-5 (PMC11231300; doi:10.1038/s41467-024-49753-5)
Supplement: Supplementary file 6 — Source Data [file 41467_2024_49753_MOESM6_ESM.zip › Track density raw data - Full set/5ng_L bis-FMeSI/Replicate 1.csv]

Time (min)	x-position	y-position
0.022222222	184	663.5
0.025	187.884613	655.5
0.027777778	182.13414	645.5244141
0.030555556	181.5	636.5
0.036111111	185	629
0.061111111	178.5	610
0.066666667	172	610.5
0.072222222	155	613.5
0.091666667	141	615.5
0.094444444	136.0375061	614.4124756
0.1	131	610
0.102777778	125	605
0.105555556	116.9875031	590.71875
0.108333333	111.5	575.5
0.111111111	107.3620682	564.0861816
0.113888889	100	560.5
0.116666667	96.5	551.5
0.119444444	90	538.5
0.122222222	87.5	526
0.125	88	511.887085
0.127777778	90	498
0.141666667	89	475.5
0.147222222	86.1764679	453.7647095
0.15	93	447
0.152777778	92.5	436
0.155555556	94	428.7142944
0.158333333	94	422.5
0.161111111	95.5	415.5
0.163888889	101.4033127	408.5441895
0.166666667	104.6764679	399.6470642
0.169444444	106.956192	396.9985046
0.172222222	116.3529396	380.8529358
0.175	115.0766907	380.0582886
0.177777778	115.6369858	373.0890503
0.180555556	118	372
0.186111111	120.5	370.5
0.188888889	126.0576935	363.9423218
0.191666667	137	355
0.194444444	145.5	350.5
0.197222222	154.5	344
0.2	165.5	338
0.202777778	171.3909149	332.6272583
0.205555556	176.5	333.5
0.208333333	185.2941132	321.1470642
0.211111111	191.4104462	314.7537231
0.216666667	200.7941132	310.5
0.219444444	207.6160278	306.2403259
0.222222222	220	307.5
0.225	230	310.5
0.227777778	237	309
0.233333333	242.5	305.5
0.236111111	246	306
0.25	251.5	307
0.252777778	250.4516144	307.4838562
0.286111111	248.5344849	305.1551819
0.288888889	257.7325439	308.2441711
0.308333333	270.5909119	310.3181763
0.313888889	284.5	307.5
0.316666667	297.9090881	302.8181763
0.319444444	306.5	302
0.322222222	319.2123413	304.2260132
0.325	334.2522888	308.1880798
0.327777778	341.3214417	311.5714417
0.330555556	350	313.5
0.336111111	357	323.25
0.338888889	359.606781	333.1601868
0.341666667	363.5	340
0.344444444	368.6851807	342.6851807
0.352777778	381.5	355.5
0.355555556	394	368
0.358333333	402	366.5
0.361111111	409.2749023	372.2638245
0.366666667	432.7303467	383.59552
0.369444444	440.5	390.5
0.372222222	443	401
0.375	447.5	410.8636475
0.377777778	451	422.9500122
0.380555556	447	436.5
0.383333333	448	447.5
0.386111111	443.5708618	454.8228455
0.391666667	442.5	467.5
0.394444444	442.5	475.5
0.397222222	441	487.5
0.4	444.5	503.4032288
0.402777778	445.6904907	513.9285889
0.405555556	443	526.3518677
0.408333333	443.7236938	537.0592041
0.411111111	442	549
0.416666667	437.5	570
0.419444444	432	586.5
0.433333333	431	592
0.438888889	429.5	603.6738892
0.444444444	432	614
0.45	428	626.5
0.452777778	426	629
0.458333333	419.3206177	633.9170532
0.466666667	403.9795074	647.4631042
0.472222222	397.75	641
0.483333333	385.5	650.5
0.486111111	375.3823547	655.7058716
0.488888889	367	667.5
0.491666667	362.0792236	674.6365967
0.494444444	349.7934875	677.3152466
0.508333333	295.5	698
0.511111111	283.5	695.5
0.527777778	197	678
0.533333333	177.9698792	672.102417
0.536111111	168.5	671
0.538888889	161.522522	665.9909668
0.541666667	152.5	657
0.544444444	145	645.5
0.55	129.5	626
0.552777778	127	618.5
0.558333333	104.9285736	594.9285889
0.566666667	91.5	566
0.569444444	87	553.5
0.572222222	79.76896667	542.8448486
0.575	80.5	525.2999878
0.577777778	80.5	508.8243103
0.580555556	80	492.5
0.583333333	78	480
0.586111111	83.5	471.5
0.588888889	79.97315216	465.1912842
0.591666667	76.87805176	461.5569153
0.594444444	83	455.5
0.597222222	89.5	448
0.6	95	438.5
0.602777778	100	435
0.605555556	107.25	435.25
0.608333333	182.2859764	479.0377197
0.611111111	109.6388855	427.722229
0.625	107.5882339	411.9411621
0.636111111	101.8773575	405.71698
0.638888889	98.2297287	410.7702637
0.641666667	97.33333588	417
0.65	98	436
0.677777778	104.5	459.5
0.683333333	105.0647049	463.3882446
0.691666667	108.1645966	465.5124207
0.694444444	105.5	468.5
0.736111111	99	483.5
0.805555556	93.63636017	514.2727051
0.811111111	89.5	515
0.816666667	87	511.5
0.819444444	90	507.5
0.822222222	91.27777863	497.6111145
0.827777778	89.14680481	488.9893494
0.841666667	86.5	483.5
0.844444444	83.5	481.2999878
0.855555556	83.5	483.1666565
0.858333333	81	489.5
0.861111111	80.5	493
0.869444444	84.40908813	495.5
0.872222222	91.5	503.5
0.938888889	98	535.5
0.95	98	534.5
0.952777778	102.7941208	545.0882568
0.961111111	113.5	581.5
0.972222222	131.6612854	616.6209717
0.975	143.5	620.5
0.977777778	146.4473724	624.1315918
0.980555556	148.5	628.5
0.983333333	156	637.5
0.986111111	169.4021759	646.331543
0.988888889	177.5	659
0.991666667	188	667.5
1	219	672
1.002777778	223.5	671
1.005555556	228.3669128	671.2589722
1.008333333	237.3098602	669.0985718
1.011111111	237	670.7692261
1.061111111	243.3365326	670.7403564
1.066666667	252	670.5
1.069444444	253.7666626	669.0999756
1.072222222	253.5	669
1.075	263	666.5
1.086111111	270	660.5
1.088888889	271.5	654
1.091666667	267.5	650.5
1.094444444	263.9684143	648.7421265
1.111111111	251	648.5
1.116666667	247.5	655.5
1.119444444	247.5	664.5
1.125	255.0769196	674.9423218
1.127777778	263	680.5
1.138888889	291.4345703	687.0420532
1.141666667	290.5	690.5
1.144444444	289.1222229	697.0111084
1.15	275.3808289	681.8886108
1.152777778	271.5	670.5
1.183333333	267.2999878	665.4000244
1.186111111	260.3900146	663.710022
1.188888889	255.5	671.5
1.191666667	244.0915527	678.3168945
1.211111111	228.5	667.5
1.219444444	231	658.5
1.222222222	227.5877228	649.6578979
1.225	219.9250031	643.9249878
1.227777778	213.5	638
1.233333333	191.5	634.5
1.236111111	182	639
1.238888889	171.5	641.5
1.25	151.5	646
1.255555556	144	640.5
1.266666667	127	621.5
1.269444444	127.5	613.5
1.272222222	127.5	607
1.275	123.5	603
1.277777778	115.5	597.5
1.283333333	105.1881714	589.3064575
1.286111111	98	583
1.288888889	88	573
1.291666667	83.5	561
1.294444444	78.582901	546.9559326
1.297222222	78	533.5
1.3	79	519.5
1.302777778	80	511.5
1.305555556	77.5	506.5
1.308333333	70.10759735	493.7151794
1.311111111	72	486.5
1.316666667	74.55747223	485.4195251
1.319444444	72	480
1.322222222	66.5	471.4677429
1.325	73.78205109	466.2179565
1.327777778	79.6570282	458.6074524
1.330555556	85.3777771	453.9333191
1.333333333	89.5	450.5
1.336111111	99.2441864	443.7558289
1.338888889	101	439.5
1.341666667	105.5	427.5
1.344444444	109.5	414
1.347222222	110.0708694	401.933075
1.35	116	388
1.352777778	110.1463394	377.5365906
1.355555556	110.5	365
1.358333333	114.8022003	355.5274658
1.361111111	119.40625	345.609375
1.363888889	130.5967712	345.5
1.366666667	140.1690521	339.8774719
1.369444444	153.5	339
1.372222222	165	332.5
1.375	177.3688507	331.9590149
1.377777778	179.9205627	328.0140076
1.380555556	179.5	325.5
1.383333333	188.5	320
1.386111111	188.0555573	305.722229
1.388888889	193	301
1.391666667	194.1678925	300.1125488
1.397222222	196.5395966	298.6188049
1.4	196.375	295.5
1.402777778	196.5	297
1.405555556	201	299.5
1.416666667	202	298.5
1.419444444	205.5172424	297.9137878
1.422222222	203.7085876	299.6533813
1.427777778	207.1101685	298.7203369
1.430555556	207.5	297.5
1.433333333	209	298
1.436111111	210.1409454	304.9765015
1.438888889	215.5	301.5
1.441666667	220.5	299.5
1.444444444	223	300
1.45	222.5147858	302.8343201
1.452777778	223.9772797	301
1.458333333	223.0882416	303.2647095
1.461111111	225	305.5
1.466666667	225.5214996	305.6899719
1.469444444	228.5	307.75
1.483333333	235.5	312
1.566666667	281	306.5
1.575	282	307
1.577777778	283.5	311
1.6	297.8373413	302.4156494
1.608333333	300	303.5
1.616666667	306.7554016	297.4316406
1.633333333	298.5	293.6052551
1.636111111	300.4451904	292.9383545
1.638888889	297	293
1.641666667	291.5434875	291.5
1.65	288.3888855	292.5
1.652777778	284.5	293.8333435
1.655555556	284	297.9249878
1.661111111	284.5	295.5
1.672222222	281.2407532	293.4629517
1.675	278.1654968	297.3415527
1.677777778	275	293.5
1.683333333	267	293
1.686111111	264	299.5
1.688888889	256.6489258	302.9042664
1.691666667	247.5	304
1.694444444	240.5	305
1.697222222	231.6630402	304.5543518
1.7	227.3214264	303.4107056
1.702777778	223	302.5
1.705555556	213.5	308
1.708333333	202	312
1.711111111	192.2619019	316.1190491
1.716666667	177	324.5
1.719444444	171.3168945	329.8943787
1.722222222	170.5965881	329.0227356
1.725	161.736557	336.5107422
1.727777778	154.7544861	345.2335205
1.730555556	147.5	353.5
1.733333333	144.2831879	360.2345276
1.736111111	139	370
1.738888889	130.1644897	377.4641724
1.741666667	122.7300873	385.1194763
1.744444444	117.5	391
1.747222222	111.720993	399.0469666
1.752777778	109.9403687	409.178894
1.755555556	105.9285736	423.6428528
1.758333333	108	435.5
1.811111111	104	474.5
1.813888889	106.5	476
1.816666667	105.5	485
1.819444444	105	492.3684082
1.822222222	100	496.5
1.825	93.30434418	504.8912964
1.827777778	87.5	509.5
1.833333333	88.30596924	532.3358154
1.836111111	92.5	545
1.838888889	101.5	555.5
1.841666667	104	566
1.844444444	108.4806442	579.9226074
1.85	115.5	607
1.858333333	138.7182083	630.482666
1.869444444	183.5	642.5
1.875	192.5740814	643.5
1.877777778	206.9566956	642.4370117
1.883333333	240.5	585.25
1.886111111	239	651
1.888888889	255.5	651.5
1.891666667	261.953125	588.25
1.9	303.8387146	649
1.902777778	311.5	649.5
1.911111111	320.211853	652.855957
1.916666667	338.5	667.5
1.969444444	342.3928528	685
1.975	340.5	678.041687
1.994444444	334.5	678.5
2.011111111	332.5	679.4333496
2.013888889	331.5	677
2.016666667	327.5	676
2.019444444	323.1134338	673.7772827
2.022222222	313	677
2.025	299.5	678
2.033333333	280	687
2.041666667	247.0872955	687.2936401
2.058333333	179.5	665
2.066666667	162.2553253	660.6808472
2.069444444	150.4950638	651.3457336
2.072222222	138.5	639.25
2.083333333	107.5	595.5
2.086111111	95.5	589
2.088888889	85.60869598	574.6087036
2.091666667	79.70689392	565.1206665
2.094444444	74.61023712	551.3189087
2.097222222	77	535.5
2.1	69	524.5
2.102777778	62.5	515
2.105555556	63	500.5
2.108333333	62	487.2580566
2.111111111	63	470.5
2.113888889	61.5	457
2.116666667	64.5	441
2.119444444	68.5	430
2.122222222	70.11318207	423.7550049
2.125	76.5	410.5
2.127777778	83.38095093	397.2380981
2.130555556	93.5	386.5
2.133333333	94	372.5
2.136111111	103.6516876	363.29776
2.138888889	112.4465637	352.0801392
2.141666667	121.5	339.5
2.144444444	133	331
2.147222222	142	322
2.15	153.5	312
2.152777778	161.5	307
2.155555556	164.6634674	306.5192261
2.158333333	165.5	304
2.161111111	171.6816254	305.8152466
2.163888889	178.0572815	308.5619202
2.166666667	182.3958282	311.34375
2.169444444	185.8690491	311.6071472
2.177777778	187.8248901	318.9723511
2.180555556	191.5	323
2.183333333	192.2623367	323.2987061
2.191666667	196.5	332
2.194444444	192.5909119	334.2272644
2.197222222	189.3627472	341.1274414
2.2	183	343.5
2.202777778	180	343
2.205555556	173.717392	344.5
2.208333333	170	347
2.211111111	163	355.5
2.213888889	151.0872955	361.4364929
2.216666667	141.790329	368.7257996
2.219444444	132.8947296	373.1052551
2.222222222	128	380.5
2.236111111	124.5	387
2.238888889	121.977272	387.3977356
2.241666667	125.9358978	385.8076782
2.322222222	130.5	419
2.327777778	129.5	420.5
2.352777778	133.0531921	426.2446899
2.361111111	132.5555573	432.6666565
2.363888889	138	430.5
2.366666667	139.5	436
2.375	138.3087006	451.7652283
2.377777778	135	462.3448181
2.380555556	130.8548431	473.4354858
2.383333333	130	486.7999878
2.386111111	124	500.5
2.388888889	121.4262314	511.7950745
2.391666667	117	523.5
2.394444444	109.5	536
2.4	100.2854233	556.548584
2.405555556	106.5	567.5
2.411111111	110	572
2.441666667	110.5	573
2.455555556	115.5	575.5
2.458333333	118.9615402	574.9615479
2.461111111	121.4936295	573.3789673
2.466666667	123	566
2.513888889	119	554.5
2.516666667	107.6600037	552.2360229
2.519444444	100	558
2.527777778	99.67937469	566.0650024
2.533333333	109	587.5
2.536111111	117.3125	599.34375
2.538888889	125.0084038	615.2815247
2.544444444	133.1438293	633.9794312
2.55	158.5	649.5
2.552777778	173.5	655.5
2.555555556	185.5	661
2.558333333	192.5	667.5
2.569444444	200	673.5
2.572222222	210.0872955	679.2936401
2.591666667	264	682.5
2.594444444	273.7348938	679.4060669
2.602777778	295.1371765	674.3451538
2.608333333	303.741394	671.258606
2.622222222	306	656.5
2.633333333	284.3196716	648.0901489
2.638888889	262	588
2.641666667	257.5	655
2.644444444	251.6785736	657.4107056
2.65	246	663.5
2.652777778	242.5	674.3863525
2.661111111	246.5	689.5
2.669444444	266	687
2.672222222	270.5	676
2.738888889	288	648
2.758333333	278.5	604.5
2.761111111	276.8721008	595.0814209
2.769444444	259.3695679	583.5
2.772222222	250.5	581.5
2.775	243	578
2.777777778	238	577.5
2.783333333	227.3695679	573.5
2.786111111	218.5	575.5
2.788888889	210.6304321	572.210144
2.791666667	201.5	573.5
2.794444444	200.283783	568.2838135
2.8	177.6450806	556.81604
2.802777778	164.5	547
2.805555556	152	534
2.808333333	137.5	526
2.811111111	128.9883728	513.9883423
2.813888889	119.5	501.5
2.816666667	111.5	487
2.819444444	104.5	475.5
2.822222222	98.25165558	462.2019958
2.825	89	451
2.827777778	79.5	443.5
2.833333333	75.75	441.75
2.836111111	62.5	439.5
2.838888889	62.45744705	445.3510742
2.844444444	65.56102371	445.4252014
2.85	66.70481873	440.5963745
2.852777778	68	442
2.855555556	70.5	439
2.858333333	69	435.5
2.861111111	69.14189148	429.9696045
2.863888889	74	422
2.866666667	77.5	417
2.869444444	81.60526276	411.3947449
2.872222222	85.5	404.5
2.875	89	401
2.877777778	91.5	391.5
2.883333333	94.5	384.5
2.886111111	92.5	379.1087036
2.888888889	95.27777863	377.6111145
2.891666667	91	373.5
2.894444444	93.8478241	368.6304321
2.905555556	94.68852234	367.2622986
2.908333333	94.22839355	367.4753113
2.911111111	94.20861053	368.4470215
2.913888889	91.5	372
2.916666667	96.5	373
2.941666667	96.90119934	377.6616821
2.944444444	95.5	374
2.95	94.05555725	374.277771
2.952777778	101	378
2.955555556	104	380.5
2.958333333	100	376.5
2.961111111	102	379
2.963888889	107.5	378.5
2.969444444	103.5	378
2.972222222	106.7142868	376.3928528
2.975	108.5	376.5
2.980555556	107	375
2.983333333	107	369.5
2.986111111	113.5	368.5
2.988888889	122.5	360
2.991666667	126.25	367.25
2.994444444	134	362
3	137.6818237	359.4090881
3.002777778	144.9587097	355.7843933
3.005555556	149.5	354
3.008333333	152.9949799	347.0954895
3.011111111	154.354538	345.2818298
3.013888889	155.1304321	342.6521606
3.016666667	154	334.5
3.019444444	152	329
3.022222222	153	329
3.025	156.5	321
3.027777778	159.5	314
3.030555556	166.5	308.5
3.033333333	175.308609	305.6531067
3.036111111	185.5	297.5
3.038888889	199.5	292.5
3.041666667	211	297
3.044444444	217.5	294.5
3.047222222	231.5	289.5
3.05	244.4400024	283.5599976
3.052777778	255	274
3.055555556	262.5	275
3.058333333	264	278.5
3.061111111	274.0090637	279.7420959
3.063888889	280.5	282
3.066666667	284.6282959	287.0056458
3.069444444	283.7173767	288.5
3.072222222	286.9450073	290.769989
3.075	297.5	291.5
3.077777778	302.2934875	286.4130554
3.080555556	309	283
3.083333333	314	273
3.086111111	309	271.5
3.088888889	304	267.9347839
3.091666667	299.5274048	273.3356018
3.094444444	298.5	271.5
3.097222222	293	273
3.1	293	275.5
3.102777778	288.5	275.5
3.105555556	283.7514954	275.5718689
3.108333333	279.5645142	274.5
3.111111111	274	272.5
3.113888889	267.5	276
3.116666667	259.5	284.5
3.119444444	253	287.5
3.122222222	240.7240753	292.6973267
3.125	228	297
3.127777778	221.5	302.5
3.130555556	214.5	307
3.133333333	206.3305054	310.5423584
3.136111111	196.5923004	313.7153931
3.138888889	189.5	317
3.141666667	188	317.5
3.147222222	186.2041626	322.5391235
3.15	179	322
3.152777778	172.5	325
3.155555556	169.8246765	327.3831177
3.158333333	170	327
3.161111111	167.8095245	330.1190491
3.166666667	165.6634674	330.740387
3.169444444	164	325
3.172222222	160.5	331.5
3.175	153.120697	344.7069092
3.177777778	151.5	353
3.180555556	149.5	359.5
3.183333333	147	371.5
3.186111111	137	379
3.205555556	125.979454	380.8561707
3.208333333	124.3000031	382.1000061
3.211111111	121.5	387.5
3.225	120.5	394.5
3.283333333	120.5	423.5
3.288888889	119	422.5
3.291666667	127	433.5
3.294444444	130.5	437
3.297222222	128.6267548	442.9647827
3.3	128	450
3.302777778	126	457
3.305555556	122.7198563	459.6914978
3.308333333	116	467.5
3.311111111	108.7616272	477.5203552
3.313888889	101.5	488.5
3.316666667	92.5	500.5
3.319444444	85.5	511.5
3.322222222	86	527.5
3.325	86.29166412	541.875
3.327777778	94.29146576	551.2393188
3.330555556	102	561
3.333333333	107.7225723	567.6787109
3.336111111	110.5	574.5
3.338888889	115.5	583.5
3.35	123.5967712	621.2741699
3.352777778	133.5200043	622
3.355555556	139.0775909	624.1422119
3.358333333	142.875	622.1875
3.361111111	147.5	625.5
3.366666667	158.5	635.5
3.383333333	166.5	657
3.386111111	168.5	659
3.388888889	171.7192993	659.8508911
3.391666667	175	662.5
3.411111111	203.5	659.5
3.458333333	222	671.5
3.461111111	222.5	670.5
3.469444444	220.5	672
3.505555556	225	686.5
3.508333333	230.5	686
3.522222222	272	678
3.525	285	683.5
3.527777778	295	687.5
3.536111111	308.3518372	691.055542
3.538888889	311.5	685.5
3.541666667	319	686.5
3.544444444	328.5	684.5
3.55	342.3196716	680.0901489
3.558333333	363.0484009	669.2419434
3.566666667	386.972229	653.083313
3.569444444	388.5	644.8846436
3.577777778	388.8406677	628.0494385
3.586111111	382.4557495	624.8982544
3.633333333	354	633
3.636111111	355.1428528	632.8571167
3.65	355	629.5
3.652777778	348	626
3.661111111	351.0357208	623.25
3.669444444	365.3409119	615.8863525
3.672222222	371.4867554	611.0099487
3.677777778	383.5	593.5
3.683333333	380.1970825	575.4902344
3.688888889	372.5	563.5
3.691666667	370.4082642	554.0412598
3.705555556	371.5	531.5
3.708333333	369.5	523
3.716666667	363.277771	484.722229
3.719444444	356.5	474.5
3.722222222	353.5	464.5
3.725	346.5	454
3.727777778	339	441.5
3.733333333	326.5	415.5
3.736111111	322.2478638	400.1131897
3.738888889	321.7142944	386.5714417
3.741666667	316	370.5
3.744444444	309.4046326	356.4454193
3.747222222	302.5201721	338.0775604
3.75	294	320.5
3.752777778	280.702179	307.1047363
3.755555556	274	294.5
3.758333333	264.5	283.5
3.761111111	250.2627106	266.2627258
3.763888889	242	261.5
3.766666667	240.292511	266.0884399
3.769444444	240.9755096	268.5403442
3.775	232.5	274.5
3.777777778	223.9566956	278.948822
3.780555556	215.4748535	283.1955261
3.783333333	217.5	286
3.786111111	212	290.5
3.788888889	198.2692261	293.8076782
3.791666667	187.5	295
3.794444444	175.5	296.5
3.797222222	168.5	305
3.8	162	313.5
3.802777778	156	324
3.805555556	143.2844849	336.2068939
3.808333333	132	338.5
3.811111111	125.0843353	342.5662537
3.813888889	120.0187149	347.831543
3.816666667	123.673912	352.2826233
3.819444444	115	356.5
3.822222222	108.5	368.5
3.825	101.75	384.25
3.827777778	97.5	400
3.830555556	93	415
3.833333333	88	425.777771
3.836111111	85	437
3.838888889	83.59123993	448.8540039
3.841666667	81	451
3.844444444	84.7816925	456.3028259
3.847222222	82.3235321	456.0588379
3.85	80.5	461.6071472
3.852777778	89	471.5
3.855555556	90	481
3.858333333	95	491.5
3.952777778	96	534.5
3.955555556	100.0631104	541.8980713
3.966666667	113.5	576.5
3.969444444	117.5	583
3.972222222	118.1842117	589.0263062
3.986111111	118.2793121	593.3965454
3.988888889	125.7448959	600.5641479
3.991666667	130	613
3.994444444	133.5	620.5
4	138.2037048	625.2036743
4.002777778	143	626.5
4.005555556	151	633.5
4.008333333	158.9329834	644.1494751
4.011111111	163.745285	650.4905396
4.016666667	176	663.5
4.019444444	187	664
4.022222222	193.0205536	661.869873
4.027777778	199	661
4.030555556	207.5	658.5
4.033333333	213.5	659.5
4.036111111	220.5	660.5
4.044444444	230.7105255	667.1315918
4.072222222	265.9076538	685.1242065
4.1	282	679.5
4.102777778	276.4180908	682.6206665
4.138888889	284	690.5
4.141666667	287.7647095	692.5882568
4.144444444	288	686.5
4.147222222	287.053833	679.8846436
4.15	286.3157959	672.4210815
4.158333333	295.5	681
4.166666667	279.5	690.5
4.177777778	271.8560638	682.6969604
4.183333333	265.5	673
4.186111111	271.2755127	671.1122437
4.188888889	278.4310303	666.5
4.191666667	288	673
4.194444444	291.5	679.5
4.205555556	274.5	686
4.211111111	262.6847839	680.3587036
4.225	259.5	685.5
4.227777778	266	682
4.233333333	285	679.5
4.236111111	286.6204834	679.5963745
4.238888889	290	687
4.244444444	278	688.5
4.275	271.5	683.5
4.277777778	279.5	672.5
4.288888889	272	657
4.294444444	265.0896301	654.9900513
4.372222222	214.8200073	674.9228516
4.375	203.9137878	671.2069092
4.377777778	196	662.5
4.383333333	179.5	647.5
4.386111111	169.5	646
4.394444444	142	640
4.4	125	618
4.405555556	114	591
4.408333333	110.6940308	580.8880615
4.411111111	103.5	566.5
4.413888889	95.9107132	562.1071167
4.416666667	88.5	553.5
4.419444444	83	543.5
4.427777778	81	498.5
4.433333333	91.5	470.5
4.436111111	96	461
4.441666667	98.5	444.5
4.444444444	101.9166641	428.972229
4.45	100.2222214	420.222229
4.455555556	94	410.8043518
4.458333333	99.25572205	402.9656372
4.461111111	104.5	395.5
4.466666667	113.8142853	380.1856995
4.469444444	122.0132446	373.5728455
4.472222222	130	367.5
4.475	141.25	347.5
4.477777778	144	345
4.480555556	158.5	328.5
4.483333333	170.2872314	313.2446899
4.486111111	183.2642517	303.3631287
4.488888889	198.1664886	302.5790558
4.491666667	220	296
4.494444444	232	287.5
4.497222222	242.5	284.5
4.5	251.5	284.5
4.502777778	258.6671448	284.7680054
4.508333333	267.6666565	293.6111145
4.511111111	276	297.5
4.516666667	278.5	309
4.519444444	280.5	313
4.522222222	276	320.5
4.525	273.3809509	324.1785583
4.527777778	271.5	328
4.533333333	266.5	333.5
4.536111111	258.4892883	336.6876526
4.538888889	247.5	341.5
4.541666667	234	341
4.544444444	216.5	340.5909119
4.547222222	198.5	344
4.55	177.7434235	336.2105408
4.552777778	162.484848	337
4.555555556	148.3965454	331.8103333
4.558333333	131.5866089	338.4842529
4.561111111	123.8636398	339.8636475
4.563888889	117.8853226	351.8761597
4.566666667	118	363.6875
4.569444444	113	375.5
4.572222222	100	393.75
4.575	94	399.5
4.577777778	82	410.5
4.580555556	71	425.5
4.583333333	61	437.5
4.586111111	59.5	443.1666565
4.588888889	57.17154694	448.9497986
4.591666667	59.5	459.5
4.594444444	60.02941132	468.9705811
4.605555556	62	483
4.608333333	65	492
4.611111111	61.5	503.5
4.613888889	60.5	513
4.616666667	57.27777863	522.722229
4.619444444	53.69473648	528.0158081
4.622222222	59.10869598	529.5
4.625	54.5	532.5
4.627777778	50.68455124	539.5600586
4.630555556	60	543
4.633333333	66	551.5
4.636111111	68.5	555.5
4.641666667	94	575
4.644444444	97.5	586
4.647222222	94	599.5
4.65	91	608
4.652777778	91	610
4.655555556	91	616.5
4.658333333	90.80769348	621.5
4.661111111	102	621
4.663888889	107.5	625.5
4.666666667	108.9897995	628.6428833
4.669444444	109	628
4.672222222	114.5	631
4.675	119.0859871	642.8591003
4.677777778	122.4899521	654.5803833
4.680555556	125.3157883	657.2763062
4.683333333	125	661.5
4.686111111	128.5	665.5
4.688888889	126.1521759	663.2825928
4.691666667	132.3333282	662.5
4.694444444	137.625	662.125
4.7	141.5	667
4.702777778	147.5	677
4.705555556	159.0399933	685.039978
4.708333333	170.78125	697.34375
4.711111111	178.5	706.5
4.713888889	190	713.5
4.716666667	201.5	715.5
4.719444444	211	716.5
4.733333333	222	717.5
4.736111111	225.5	718.5
4.738888889	230.277771	720.277771
4.741666667	236	721
4.758333333	235.3429718	719.3925781
4.761111111	234.734314	717.4456177
4.769444444	232	713
4.772222222	233.5	717
4.775	231.4230804	717.4230957
4.777777778	234.6666718	711
4.780555556	231.4649048	707.7631836
4.783333333	225.5	705.5
4.786111111	220	699.5
4.788888889	209.120697	699.7069092
4.791666667	206.454361	695.7323608
4.794444444	206.53125	691.21875
4.8	196.5	688.5
4.802777778	195.5	673
4.805555556	200	659
4.811111111	202.9499969	650.0999756
4.816666667	204.5	640.7941284
4.822222222	203.078949	636.9210815
4.825	200.5	637.5
4.827777778	191.3947296	637.8684082
4.841666667	167.4108276	644.1242065
4.844444444	163.8000031	645.7999878
4.877777778	151.5	648.166687
4.883333333	150.0647125	647.3882446
4.888888889	150.5	639.3181763
4.894444444	152.7402649	637.5844116
4.902777778	135.5	625
4.905555556	131.5	614
4.908333333	126.9250031	603.9249878
4.911111111	121.5	593
4.913888889	111	587.5
4.916666667	95.83673096	581.6122437
4.919444444	92.99494934	579.3989868
4.922222222	88.55555725	576
4.927777778	86.63636017	581
4.930555556	92.5	588
4.933333333	95	591.5
4.936111111	107	603.5
4.938888889	115.5	609.5
4.941666667	126.8055573	620.472229
4.944444444	139.6999969	632.2000122
4.95	152.5	652
4.952777778	160	662.5
4.958333333	187.2555542	678.2555542
4.961111111	194.5	692.5
4.963888889	204.777771	698.416687
4.966666667	211.3636322	704
4.969444444	219	705
4.972222222	227.4411774	706.8294067
4.975	233.5	713
4.983333333	244	713
4.986111111	245	714.5
4.991666667	248.9629669	715.1851807
4.994444444	256	717
5.002777778	254.5	714.5
5.005555556	247	714.5
5.008333333	244.5	716
5.013888889	242	711.5
5.016666667	235.5	713.388916
5.019444444	237	709
5.022222222	233	706
5.025	226.5	705
5.027777778	222.5	702.5
5.030555556	211.5192261	698.8076782
5.033333333	197.5	696.5
5.036111111	188	692
5.038888889	176	685
5.041666667	165.2550964	677.255127
5.044444444	152.5	672
5.047222222	143.5	667
5.05	133	657.5
5.052777778	119.2636337	646.2636108
5.055555556	109.5	631.5
5.058333333	92	618.5
5.061111111	85	609.5
5.063888889	83	593.25
5.066666667	80.5	592.5
5.069444444	74	584
5.072222222	67.5	572
5.075	63	560.5
5.077777778	62.29706573	545.4535522
5.080555556	59	531
5.083333333	59.16592026	517.6143799
5.086111111	60.63253021	508.102417
5.088888889	59	501.5
5.091666667	55.69355011	492.080658
5.094444444	55.5	475.5
5.097222222	58	464.5
5.1	64.06944466	451.6111145
5.102777778	64.17948914	446.2564087
5.105555556	63.5	433.15625
5.108333333	62.5	423.5
5.111111111	65.5	417
5.113888889	66	413.5
5.116666667	70.5	401
5.119444444	77.5	394
5.122222222	87.5	386.5
5.125	91.5	380.5
5.127777778	103.9028931	375.5888367
5.130555556	104	378.5
5.133333333	101	376.5
5.136111111	102.5	373
5.138888889	106.8819122	367.0226135
5.141666667	111	353.5
5.144444444	121	346
5.147222222	132.5	336
5.15	147	323.5
5.152777778	158.5	315.5
5.155555556	166	311.5
5.158333333	178	305.5
5.161111111	187	295.5
5.163888889	203.0545959	294.347702
5.166666667	221.5	282.5
5.169444444	232.1290283	275.3225708
5.172222222	239.5	274
5.175	250.3965454	273.1896667
5.177777778	259	272
5.183333333	264.5	277
5.186111111	271.9705811	281.9117737
5.188888889	272.5	291.5
5.191666667	274.2941284	289.5588379
5.194444444	273.9311218	294.8110962
5.197222222	278.4642792	300.6964264
5.2	277.9490662	312.6435242
5.202777778	274.8654785	326.8908691
5.205555556	274.1666565	342.6666565
5.208333333	268.5	354.5
5.211111111	262	367
5.213888889	257.1027527	380.4269409
5.216666667	252.8210602	391.6315918
5.219444444	245.0211334	404.4577332
5.222222222	239.5	417
5.225	241	419.5
5.227777778	236	420.1190491
5.230555556	236.3877258	422.3093872
5.233333333	241.8823547	426.9411621
5.238888889	255	428
5.241666667	265.5	426.5
5.244444444	273	416
5.247222222	275.8172913	406.692627
5.25	275.1363525	401.2727356
5.252777778	279	393
5.255555556	277.6121216	387.7331848
5.258333333	278	387.5
5.261111111	279	388.5
5.266666667	274	393.9166565
5.269444444	270.4942322	393.6676331
5.272222222	262	393.5
5.275	258	391.5
5.277777778	253.9069824	388.2092896
5.280555556	257	390.6923218
5.288888889	262	391
5.291666667	267	395
5.294444444	271.8684082	394.7456055
5.297222222	277.3787842	402.0272827
5.3	281.2173767	406.6087036
5.302777778	283.7272644	406
5.305555556	283.5	407.5
5.308333333	285.2999878	408.2999878
5.311111111	291	411
5.316666667	287.8616943	408.627655
5.319444444	289.5784302	410.2647095
5.325	285.5	412.722229
5.336111111	284	416.5
5.338888889	280.8333435	417.8333435
5.341666667	278	414.5
5.344444444	278.2415771	403.3089905
5.347222222	282	396.5
5.352777778	284.9153137	394.297821
5.355555556	292.5969238	388.9229126
5.358333333	299.2272644	388.9242554
5.361111111	309.5	391.5
5.363888889	314.584259	388.7124634
5.366666667	319.9166565	387.152771
5.372222222	320.7121277	387.7121277
5.375	327	391
5.377777778	335.5	396
5.380555556	343.2019958	394.6887512
5.383333333	348	398.5
5.388888889	345.5	401.5
5.419444444	354.8999939	401.7000122
5.422222222	363	406
5.433333333	367.5	410.5
5.438888889	370	411.5
5.441666667	371.5	413.5
5.444444444	371.5	420.0769348
5.447222222	371.5107422	417.0914001
5.45	374.0588379	420.1176453
5.452777778	379.2226868	423.2647095
5.461111111	386.5	434
5.463888889	393.5	439
5.466666667	401	451
5.469444444	399.5	456.5
5.472222222	398	473.0925903
5.475	398	476
5.483333333	398.5	479
5.486111111	404	476
5.488888889	409.2692261	480.2692261
5.491666667	416.5	486.5
5.494444444	431	483.5
5.5	446.5	484
5.502777778	452.1278992	482.2965088
5.508333333	462	484
5.511111111	471	491
5.516666667	476	506.5
5.519444444	472.8703613	516.055542
5.522222222	471.4659119	522.1533813
5.525	471.5	531
5.527777778	463.1914978	544.4255371
5.586111111	452.6678467	560.0524292
5.588888889	441.5	571.5
5.591666667	442	575.5
5.6	454.5	580
5.602777778	460.9230652	579.5
5.611111111	467	581
5.619444444	469.6666565	586.5
5.622222222	464.7079163	587.2128906
5.625	457.1474915	589.3704834
5.627777778	450.5	599.5
5.65	370	676
5.652777778	363	678.5
5.655555556	355.6199951	680.7533569
5.658333333	348	685
5.661111111	344.375	686.375
5.666666667	341.5	691
5.669444444	338.0409851	687.1393433
5.675	322	687
5.677777778	310.5	686.5
5.683333333	298	692
5.694444444	315	681.5
5.697222222	325.1976624	672.8023071
5.7	335.6637573	665.6345215
5.702777778	341.3500061	665.5
5.705555556	348.3275757	670.2241211
5.711111111	343.741394	674.258606
5.716666667	326.5322571	683.8225708
5.719444444	311.5415344	690.7875366
5.722222222	297.8666687	693.6266479
5.727777778	265	703
5.730555556	246.6363678	703.9431763
5.733333333	229.1832123	700.2213745
5.736111111	215.296463	690.8451538
5.738888889	198.5	686.5
5.741666667	179.2518845	680.2548828
5.744444444	160.7644958	667.5036316
5.747222222	147.0462952	657.7592468
5.75	134	649
5.752777778	120.5	638.6208191
5.755555556	109	623
5.758333333	100	608.5
5.761111111	91.5	598
5.763888889	80.23683929	585.2368164
5.766666667	74.80612183	568.9285583
5.769444444	75.5	549
5.772222222	72	534
5.775	73.5	520
5.777777778	76.75	498.75
5.780555556	79	495
5.783333333	84	489
5.786111111	81	485
5.788888889	86.5	482.5
5.791666667	89.09091187	476.9090881
5.794444444	99.2325592	469.4069824
5.8	116.5102005	473.1020508
5.802777778	121.9900665	477.4867554
5.805555556	130.8673401	487.1122437
5.808333333	139	501
5.816666667	159.5	527.5
5.819444444	167.5	542
5.822222222	173.5	553.5
5.827777778	210.8362045	556.0689697
5.833333333	167.9562759	614.6702576
5.836111111	168.9279633	635.4830627
5.838888889	168	652.5
5.841666667	174.75	673
5.844444444	182.5	691.5
5.85	185	703.5
5.852777778	194	714
5.855555556	202.5524445	718.2307739
5.986111111	201.5	719.5
5.988888889	203.2742004	716.8225708
5.991666667	204.2142792	714.9285889
6.055555556	206.6999969	708.2999878
6.058333333	202.5	706.75
6.061111111	200	702.8166504
6.083333333	201	684
6.086111111	193	681
6.088888889	192	679
6.091666667	185.5	680
6.094444444	181	683.5
6.102777778	181	691.5
6.105555556	186.2419281	695
6.108333333	196.931366	695.446106
6.111111111	202.2134094	696.4451294
6.113888889	208	692
6.116666667	221.5	692.5
6.119444444	233.5	690
6.125	247	694.5
6.127777778	257.5	700.5
6.133333333	271	709
6.136111111	283	709
6.138888889	292	712
6.141666667	296.5	707.5
6.144444444	294	708.5
6.15	300.5	708.5
6.152777778	308	705
6.155555556	316.75	700.75
6.158333333	321	694
6.161111111	326	689
6.186111111	338.9736938	667.3421021
6.188888889	335.5	669
6.191666667	330.5	675.5
6.2	326.5689697	683.7758789
6.205555556	335.5	679
6.211111111	329	670.5
6.213888889	324	667
6.216666667	319.5	667.5
6.219444444	319.5	673
6.222222222	326.342926	674.6309204
6.225	335.5	669.5
6.227777778	346.5	669
6.238888889	356.5	675.5
6.241666667	344	675.5
6.244444444	334.5	669
6.247222222	326	668.5
6.25	320.055542	671.166687
6.255555556	324.5	684.5
6.258333333	332	680.5
6.261111111	345.5	679.5
6.277777778	364.5909119	680
6.283333333	359.5	679.055542
6.294444444	357.5	680
6.302777778	339.5	672.5
6.308333333	332.25	667.25
6.316666667	327.5	659.5
6.425	285.3279419	652.8548584
6.427777778	282.5	659
6.433333333	277	668
6.436111111	265.25	681.25
6.438888889	247.5	687
6.441666667	234.5	686
6.444444444	225	676
6.447222222	220	662.5
6.455555556	220.9347839	661.2825928
6.458333333	220.75	659.5
6.461111111	211	662
6.466666667	210	673.5
6.469444444	214.5	681
6.472222222	218.1904755	681.8809814
6.486111111	243.5	690
6.488888889	248	693
6.491666667	248.9924622	699.3894653
6.494444444	255.5	699.5
6.516666667	306.6221313	703.8435059
6.519444444	311.4750061	702
6.525	321.0614014	702.1140137
6.527777778	330.2791443	698.6901855
6.533333333	347.75	690.75
6.536111111	353.2151184	693.3139648
6.538888889	357.6100769	692.6834717
6.541666667	360	693.5
6.544444444	358.7748413	695.8275146
6.55	351.4838562	691.2419434
6.552777778	351.5	688
6.555555556	356.5	680
6.566666667	352.5	675.5
6.572222222	354.5	676.5
6.575	354.5	685
6.586111111	351	691.7608643
6.602777778	351.5	698
6.605555556	350.512207	700.5853882
6.608333333	346.353302	703.8502808
6.611111111	339.5	703.5
6.613888889	334	706
6.616666667	326.0377655	703.0791321
6.619444444	321.5	707.5
6.627777778	314.444458	706.277771
6.633333333	315.716217	706.8513794
6.636111111	311.3399963	701.3400269
6.638888889	308	694
6.652777778	318.5	678.5
6.658333333	327	667.5
6.661111111	321.5	668
6.666666667	312.8095093	672.8809814
6.669444444	309.5697632	678.1976929
6.672222222	308.5	680
6.677777778	313	685
6.683333333	329.25	684
6.688888889	335.8863525	678.5908813
6.702777778	325	685.5
6.705555556	330.5	676
6.708333333	336.0786743	669.4898682
6.725	354	672
6.727777778	358.8999939	664.7000122
6.733333333	355.5	649.5
6.744444444	352.9285583	648.6071167
6.752777778	343.5	652
6.758333333	343	660.5
6.761111111	342.5	668
6.777777778	351.4180298	662.2540894
6.780555556	348.5	658.5
6.786111111	343.6836853	651.255127
6.794444444	337	667.5
6.8	348.1773682	677.1998596
6.802777778	358.9500122	674.9249878
6.811111111	363.8333435	674.166687
6.822222222	347.5	677
6.827777778	348.5	668
6.844444444	357.3916931	657.2978516
6.85	375	646.3181763
6.852777778	379.5	647.5
6.855555556	382.2407532	650.055542
6.858333333	391.2432556	649.6216431
6.955555556	396	659
6.958333333	391.8679199	661.1509399
6.961111111	380	660.5
6.966666667	366.7799988	650.7800293
6.969444444	363.5	649.5
6.972222222	354.2142944	646.4285889
6.975	347.578125	649.8398438
6.977777778	340.2521973	645.3495483
6.983333333	327.5253296	655.6771851
6.988888889	326	659.5
6.991666667	318.21875	656.53125
6.994444444	313	662.5
7	305.8157959	667.4122925
7.005555556	303.4306641	664.821167
7.008333333	304	660
7.011111111	305.7447205	657.4367065
7.069444444	299.6739197	657.2825928
7.072222222	297.5	654
7.075	293.2763062	653.3684082
7.077777778	287	663.5
7.080555556	282	668
7.083333333	284.1666565	673.833313
7.086111111	290.5	674.5
7.088888889	296.174408	676.0581665
7.097222222	302.5	672.5
7.1	312	669
7.102777778	317.5	665
7.105555556	315	661.5
7.108333333	306.5	666.5
7.111111111	298.256897	669.1243286
7.113888889	304.1808472	666.7127686
7.116666667	313	659.5
7.119444444	315	657
7.127777778	312.3640137	653.1673584
7.136111111	309.4631195	626.3155823
7.158333333	338.5421753	631.6158752
7.161111111	341.8103333	628.0172119
7.169444444	348.790329	638.091156
7.172222222	357.5	640.5
7.175	365.5	643
7.177777778	373.143219	644.5452271
7.186111111	373.5	627
7.188888889	377.5	622
7.191666667	380.2000122	621
7.194444444	386.5	624
7.197222222	393.3611145	628.611084
7.2	390.1666565	640.333313
7.208333333	371.809906	648.586792
7.216666667	379.25	644.3500061
7.219444444	375.3181763	658.4318237
7.225	356	667
7.227777778	358.8333435	673.833313
7.233333333	358.5	661
7.236111111	363.0695496	657.0099487
7.238888889	366.53125	657
7.241666667	364.6973724	658.1052551
7.244444444	363.1087036	655.5
7.255555556	373	647.5
7.258333333	369.6483002	643.033905
7.266666667	371.5	636.5
7.269444444	364.1056213	638.0352173
7.272222222	357.5	633.5
7.275	364.7203369	631.7542114
7.277777778	371	629.25
7.283333333	360.0616455	635.8424683
7.288888889	369	635
7.291666667	369.5900574	627.7085571
7.294444444	374.4862976	619.1986084
7.297222222	382	625
7.3	381.62323	627.1408691
7.302777778	376	628.5
7.308333333	373.5	611.5
7.311111111	383	612.5
7.316666667	388.5	628.5
7.319444444	378.5	638
7.322222222	372.5	651
7.325	369.6578979	664.8684082
7.327777778	365.5	674
7.333333333	343	693
7.341666667	327.3000031	692.6928406
7.35	333.2255249	676.2947388
7.352777778	324.6111145	673.611084
7.355555556	319.8783875	668.0675659
7.358333333	327.6191406	669.8465576
7.361111111	337.022583	673.4419556
7.366666667	336	655
7.369444444	338.9566345	649.4537354
7.372222222	345.5	651.5
7.375	347.5	658.5
7.377777778	345.5	662
7.391666667	336.3888855	650.722229
7.394444444	338.9854431	642.286438
7.4	335.5	638
7.405555556	326.5	640
7.408333333	321.1404419	643.4578857
7.411111111	327.4090881	651.1060791
7.413888889	335	652
7.416666667	341	648.5
7.425	350.5	643.5454407
7.436111111	369	661.5
7.438888889	361.5	669.5
7.441666667	355	672
7.444444444	352.1785583	668
7.491666667	358.1379395	664.6206665
7.494444444	357.5	663.5
7.516666667	343	672
7.527777778	340.3826599	658.1581726
7.541666667	343	667.5
7.561111111	342	672
7.575	346.5	675
7.577777778	345.6843262	673.9980469
7.591666667	341.1363525	673.6818237
7.6	353.5	675.5
7.602777778	349.1697235	678.089447
7.605555556	340	676
7.608333333	341	666.25
7.616666667	338	647
7.619444444	328.6912384	650.010376
7.622222222	321.5	661
7.633333333	328.7592468	670.5
7.636111111	323.7285767	666.7285767
7.638888889	323	666.1071472
7.641666667	335.5	668.5
7.644444444	332.7561035	671.5853882
7.65	327	669
7.652777778	320	663.5
7.655555556	318	666
7.658333333	314	664
7.661111111	317.5	656.5
7.666666667	329.5	647.5
7.669444444	337.5232544	648.0349121
7.672222222	344.5	658
7.675	350	666.5
7.683333333	355.5	678
7.691666667	336	667.4761963
7.694444444	339.8658447	664.9634399
7.702777778	349.5	670.5
7.705555556	354.7790833	677.4534912
7.708333333	356	679.7666626
7.838888889	355.5	682
7.85	326.3170776	674.1768188
7.852777778	325.6383057	671.6170044
7.855555556	331.419342	669.2015991
7.858333333	336.5	661
7.861111111	346.4303589	657.5397949
7.866666667	349	635
7.869444444	343.1077881	626.9487915
7.872222222	335.5	627
7.877777778	326	631
7.888888889	323.8204346	639.2789917
7.891666667	323.4333191	645.9799805
7.902777778	326.8317871	657.7289429
7.905555556	327.5	664.5
7.908333333	320	673
7.911111111	314.5	677.5
7.919444444	310.2313538	678.8432617
7.925	312.5	678
7.927777778	315.5	683.5
7.938888889	338	676
7.941666667	339.5	677.5
7.955555556	339.4259338	673.7175903
7.958333333	340	670.5
7.961111111	338.7142944	664.7142944
7.963888889	332.2073059	669.2316895
7.966666667	326.5	666
7.969444444	319.1824341	671.8580933
7.972222222	315	677.083313
7.975	318.9723511	681.9020386
7.977777778	323.3965454	677.3620605
7.991666667	330.9208069	660.2574463
7.994444444	330	662
8	306.5	673
8.002777778	300.5	679.5
8.019444444	285	690.4210815
8.022222222	288.2142944	693.7857056
8.025	293.0841675	694.2425537
8.033333333	299.0479431	694.2123413
8.041666667	283.2236938	693.4473877
8.044444444	283	687
8.05	278.8461609	674.6923218
8.052777778	276.7564087	668.7564087
8.055555556	264.9821472	668
8.058333333	259	669
8.061111111	254	675
8.066666667	262	690.5
8.072222222	282.5	688
8.075	286.558136	685.7442017
8.083333333	302.2553711	684.182373
8.088888889	312.5	691.5
8.102777778	319.8333282	693.8333435
8.105555556	321.7352905	688.1323242
8.108333333	325.2721558	685.9050903
8.119444444	295.75	697.25
8.141666667	246	692.5
8.144444444	243.5	692
8.15	220.5	680
8.152777778	210.9905701	664.6037598
8.155555556	210.5	653.5
8.158333333	213.5	643.5
8.161111111	211	638.5
8.166666667	207	619
8.169444444	195	610.25
8.175	183.5	610
8.177777778	174.5	607
8.180555556	162	606
8.183333333	152	604
8.186111111	137	607.5
8.188888889	131.5	606.5
8.194444444	124.5599976	607
8.2	179.681488	556.945343
8.202777778	107.5	584.5
8.205555556	116	588
8.208333333	124	598.5
8.211111111	126	603.5
8.233333333	132.5	622.5
8.236111111	140.8076935	616.8076782
8.238888889	145	617.5
8.241666667	150.6797791	617.3988647
8.244444444	151	627.5
8.25	148.6183472	651.0858154
8.252777778	145	663.5
8.255555556	140	665
8.258333333	135	659.6956787
8.261111111	137.5511398	647.8522644
8.266666667	118.7745132	619.7745361
8.269444444	107	613
8.272222222	94.5	607
8.275	84	595
8.277777778	80	582
8.280555556	71	567
8.283333333	64.5	553.5
8.286111111	65.5	532.5810547
8.288888889	59.5	517.5
8.291666667	54.74911118	504.8309631
8.294444444	54.89864731	496.0135193
8.297222222	61	487.5
8.3	60	473.5
8.302777778	70.5	468.5
8.305555556	76	465.5
8.308333333	81	463.5
8.311111111	82.46629333	463.0393372
8.313888889	86	460
8.316666667	100.0052452	451.4160767
8.319444444	119.1999969	447.3999939
8.322222222	133.5	442.7000122
8.325	149.75	433.25
8.327777778	167.4966125	422.1271057
8.330555556	175.8582611	412.1947021
8.333333333	184.2567596	401.7432556
8.336111111	190.1627197	392.7958679
8.338888889	191	381.5
8.341666667	192.1666718	367.5
8.344444444	191	353.8333435
8.347222222	189.9631653	333.9489899
8.35	186.991806	313.9590149
8.352777778	179	304.5
8.355555556	174.1923065	300.884613
8.358333333	172.1185608	298.7199402
8.361111111	168	299.5
8.363888889	163.6076965	295.5692444
8.366666667	167	292.5
8.372222222	166.3888855	296.1666565
8.375	164	297.5
8.377777778	161.381424	297.6343994
8.380555556	154.6059265	297.6183777
8.383333333	149	302.0263062
8.386111111	148	307.5
8.388888889	147.9838715	311.2742004
8.391666667	145	319
8.394444444	138.5	322
8.397222222	127.5	327
8.4	118.5	336
8.402777778	111	351.5
8.405555556	107.39888	359.8033752
8.408333333	108.0381355	377.0211792
8.411111111	99.5	397.5
8.413888889	89.5	409.5
8.416666667	83.5	428.5
8.419444444	70.83333588	440.5
8.422222222	59.5	448.5
8.425	54.5	454
8.427777778	51.3029213	457.857666
8.430555556	49	465
8.433333333	54.69700623	469.6845398
8.436111111	53.43805313	479.6725769
8.438888889	60.82926941	493.6585388
8.441666667	67	507
8.444444444	72.05307007	517.4664917
8.45	71.5	529
8.452777778	69	540.5
8.455555556	62.5	546
8.461111111	67.5	548
8.466666667	67.5	550.5
8.469444444	67.03704071	548.555542
8.475	66.5	548.5
8.477777778	63.72641373	546.4697876
8.480555556	66.5851059	542.3936157
8.483333333	72.80000305	535.1199951
8.486111111	76	531
8.488888889	73.8576889	519.6730957
8.491666667	81.96666718	515.9190674
8.494444444	80.609375	511.2890625
8.5	87.5	511.5
8.502777778	86	505.5
8.505555556	86.68604279	500.8953552
8.508333333	87	497.5
8.525	88.96154022	491.7820435
8.569444444	79.47560883	480.4634094
8.572222222	83.80000305	471.7000122
8.575	89.57607269	462.7805176
8.577777778	95.5	453
8.580555556	107.4365082	439.9127045
8.583333333	117.8793106	424.2930908
8.586111111	120.0361443	408.503006
8.588888889	119.5	390.5
8.591666667	123.5	383
8.594444444	126.5	371.5
8.597222222	128	362.5
8.6	134.1520844	347.7812042
8.602777778	147.5	336.5
8.605555556	159	332.5
8.608333333	157.5	319
8.611111111	171	307
8.613888889	182.664978	301.7436523
8.616666667	192	298
8.619444444	195.5	287
8.622222222	200	286
8.625	207.5	283
8.627777778	210.411293	281.5
8.630555556	227.5	272.5
8.633333333	227.5	277.5
8.636111111	230	278.5
8.641666667	234.6491699	287.516571
8.644444444	231.25	287.25
8.65	230.5	294.1551819
8.652777778	235.9029846	301.186554
8.658333333	234.921051	301.2894592
8.661111111	233.1500015	303.4499969
8.663888889	231	302
8.666666667	233.0066986	305.7037659
8.669444444	229.5	317.5
8.672222222	222	323.5
8.675	219	334.25
8.677777778	204.6291656	340.7901154
8.680555556	200.5	340.5
8.683333333	187	347.5
8.686111111	175	355.5
8.688888889	168	366
8.691666667	157	373
8.694444444	145.5	380.5
8.697222222	138.5	393
8.7	128	403.5
8.702777778	122	416.5
8.705555556	112.7011185	426.0949707
8.708333333	115.84021	439.4793701
8.711111111	111	448.5
8.716666667	112	454.5
8.719444444	113.195282	463.4356079
8.722222222	108.5	466
8.725	108	461
8.841666667	104.6052628	503.5921021
8.844444444	103.9666672	506.5
8.847222222	111.5	503
8.85	121.5	503
8.852777778	123.2586212	505.5689697
8.855555556	128	503
8.861111111	127.6538467	495.9615479
8.863888889	129.4953461	485.9837341
8.866666667	123	475
8.869444444	113.8478241	468.6304321
8.872222222	100.0348854	463.220932
8.875	91.5	462
8.911111111	84	454.5
8.913888889	84.09999847	459.5
8.919444444	87	458.8076782
8.922222222	89.390625	459.546875
8.925	93.5	459.5
8.927777778	97.5	468
9.041666667	144	481.5
9.047222222	142	480.5
9.05	138.1411743	479.1764832
9.058333333	140.4313049	480.0305481
9.061111111	134.7252045	472.6053619
9.094444444	139.2272797	484.7727356
9.1	140.5	491
9.102777778	136.5	490.5
9.111111111	136.5	489.5
9.116666667	142.4047546	493.2142944
9.119444444	146.4130402	497.6739197
9.122222222	150.7827301	498.3638611
9.125	152	496
9.127777778	154	490.5
9.133333333	156.1315765	487.5
9.136111111	156.5190125	481.72052
9.138888889	157.1580353	478.1943054
9.141666667	151.5	473
9.144444444	154.1236115	464.1125488
9.147222222	152.5	450.5
9.15	153.8023224	445.0116272
9.152777778	149.5	437
9.155555556	148.9590759	429.5498352
9.158333333	140.0149536	423.3106384
9.161111111	134.6551666	423
9.163888889	126.9360199	422.4194336
9.166666667	111.5	424
9.169444444	95.67742157	420
9.172222222	85.5	421
9.175	77	421.1428528
9.177777778	76.5	420.5
9.180555556	81.5	426
9.183333333	83.5	438.5
9.188888889	91.5	447.5
9.191666667	93	460
9.194444444	95.5	468
9.197222222	93.5	475
9.2	88.9849472	482.680603
9.202777778	88	493.5
9.205555556	86.5	499
9.208333333	87.9953537	504.2244568
9.211111111	91.5	517.5
9.283333333	100	544
9.288888889	100.5	537.5
9.294444444	92.07142639	535.5
9.3	85.125	540.5
9.302777778	93	545
9.305555556	101.7352905	552.7352905
9.308333333	111	554.5
9.316666667	127.9476776	548.3139648
9.319444444	130.25	549.5
9.322222222	135.2058868	548.5588379
9.325	139.14151	550.7641602
9.327777778	138.5833282	557.291687
9.333333333	133.7533264	569.6199951
9.336111111	129.6842041	574.6315918
9.355555556	131.9705811	573.0882568
9.358333333	130	575.5
9.369444444	138.328125	568.890625
9.372222222	141.715683	563.4804077
9.375	144	558
9.377777778	143	551.5
9.425	143	546.5
9.433333333	141.5	549.944458
9.436111111	143	548
9.441666667	136	569
9.45	138.5	596
9.452777778	139.088028	602.8943481
9.455555556	130.5	604.5
9.458333333	121	600.3599854
9.461111111	122.7446823	589.1383057
9.466666667	120.5	590.25
9.472222222	112.5735321	603.9044189
9.477777778	126.5	607
9.480555556	131.5	610.5
9.483333333	137.0555573	617.833313
9.486111111	132.5714264	616.5357056
9.488888889	128.5	613.5
9.491666667	131.0748444	605.421936
9.494444444	129	600.5
9.5	114.3000031	593.9285889
9.502777778	113.7298813	595.8793335
9.505555556	112.5	600
9.508333333	112	604
9.516666667	121.7105255	606.5789185
9.525	121.578949	610.4736938
9.527777778	130	614
9.533333333	143.3571472	622.0714111
9.536111111	144.1666718	629.166687
9.544444444	139.5	633.5
9.552777778	139.5	628.5
9.555555556	147.5	621.5
9.558333333	157.5	620.5
9.561111111	172	617.5
9.566666667	175.5	623.5
9.575	175	635
9.625	168.5	651.5
9.627777778	172.8913116	648.5543213
9.636111111	168.5681763	644.9545288
9.641666667	171.941864	647.2442017
9.65	171.4642792	652.1517944
9.652777778	171.4166718	647.666687
9.683333333	167.3378448	650.1756592
9.691666667	158	646
9.697222222	169.5	638.5
9.702777778	175	637
9.705555556	179.9635162	644.199585
9.708333333	179	647.5
9.711111111	173.5	652.2142944
9.716666667	172.6818237	644.3181763
9.727777778	177.5	634.958313
9.730555556	171	628.5
9.733333333	163.5	635
9.736111111	157.9125519	644.3744507
9.738888889	160	652.5
9.752777778	179	656
9.755555556	186	655.5
9.758333333	190.5526276	645.0789185
9.761111111	193	639.5
9.855555556	195.8200073	608.7800293
9.858333333	198.5	610.5
9.911111111	191	602
9.927777778	191.5	605.5
9.95	194.6157074	600.4504395
9.958333333	200.0384674	598
9.983333333	202.365387	597.5865479
9.986111111	201	596
