# Supplementary material for: Lithium-ion battery components are at the nexus of sustainable energy and environmental release of per- and polyfluoroalkyl substances
Source: Nat Commun. 2024 Jul 8;15:5548. doi: 10.1038/s41467-024-49753-5 (PMC11231300; doi:10.1038/s41467-024-49753-5)
Supplement: Supplementary file 6 — Source Data [file 41467_2024_49753_MOESM6_ESM.zip › Track density raw data - Full set/100ng_L bis-FMeSI/Replicate 5.csv]

Time (min)	x-position	y-position
0.008333333	219.6363678	323.4772644
0.038888889	228.777771	321.444458
0.041666667	231.5	323.5
0.044444444	229	315.5
0.05	230.655838	306.4512939
0.075	229.9634094	302.7438965
0.094444444	235.5	305.5
0.097222222	240.4761963	305.9047546
0.102777778	254	317
0.111111111	255	325.5
0.125	261	337
0.127777778	264.5	342
0.130555556	262	350.5
0.133333333	264.2857056	355.5714417
0.136111111	266.7337036	358.8371582
0.138888889	270.5	364
0.144444444	270.4234009	364.3425598
0.15	274.5	371
0.152777778	281.1170349	373.3085022
0.158333333	284.8110962	372.9311218
0.161111111	293.5	372.5
0.166666667	304.7459106	366.9098511
0.169444444	308.4624939	358.1499939
0.175	315	346
0.177777778	316.6923218	335.5384521
0.186111111	317	327.25
0.194444444	320	313
0.219444444	297.1766357	303.4640808
0.222222222	290.5684814	304.1438293
0.225	281	304
0.227777778	268.5	301.5
0.233333333	254.8877563	306.4387817
0.236111111	243.5	307.5
0.238888889	231	309
0.241666667	219.5	312.8999939
0.244444444	215.0319214	312.8616943
0.252777778	208	314
0.277777778	201	318.5
0.308333333	189.1170197	325.4468079
0.319444444	188	322.5
0.322222222	188.3421021	324.9561462
0.333333333	185.2391357	326.1739197
0.344444444	188.5	329.5
0.35	200.5	330
0.377777778	207.7340393	327.5851135
0.386111111	211.4805756	328.3446655
0.408333333	223	320.5
0.419444444	222.7923737	309.9406738
0.422222222	229.5172424	309.5862122
0.466666667	241.3275909	304.9137878
0.469444444	246.0487823	303.7804871
0.472222222	251.9945068	303.3351746
0.475	257.4473572	302.078949
0.477777778	256.7320404	305.9775391
0.483333333	269.5	313
0.486111111	272.5	315.5
0.488888889	279.5	314.5
0.5	288.5625	306.6625061
0.502777778	291.375	304.5416565
0.511111111	289.6885376	303.7868958
0.522222222	296.0570374	301.6543579
0.525	300.980011	301.5
0.530555556	310.5	303
0.536111111	322.8631287	306.2039185
0.538888889	330.6822815	307.71875
0.541666667	328.2692261	307.5
0.544444444	330.0625	319.5625
0.55	339.7173767	328.5
0.552777778	346.3348694	327.2339478
0.558333333	349.5	329.5
0.561111111	360	329
0.572222222	371	324
0.586111111	371	318
0.588888889	366.9100037	318.4249878
0.6	355.5	319
0.625	344.2637939	330.5866089
0.658333333	344.4881287	340.3508911
0.666666667	346	349
0.669444444	348	349
0.672222222	350.5	348.5
0.675	349.6851807	351.3703613
0.677777778	355.3912964	348
0.683333333	360.9734497	343.7256775
0.686111111	367	334.5
0.691666667	369	325.5
0.7	364.2567444	322.2567444
0.702777778	357.5	320.5
0.705555556	355.1595764	319.1099243
0.722222222	349.2674561	319.6860352
0.725	347.4130554	321.7608643
0.733333333	341	327.5
0.736111111	341.2744446	334.7556458
0.738888889	340.2716675	342.5866089
0.741666667	342	349
0.763888889	346	359
0.766666667	350	366
0.772222222	351	372
0.791666667	360.5	374.5
0.797222222	367	370.5
0.8	375	363
0.816666667	388.5916748	349.0916748
0.825	395.5	341
0.836111111	394	339
0.844444444	385	334
0.852777778	372.744751	327.5979004
0.855555556	368.5744629	327.1914978
0.861111111	358.5	320
0.872222222	333	313.5
0.875	320.359375	307.34375
0.877777778	307.5	304.5
0.880555556	300.887085	300.1935425
0.883333333	289.5	301
0.886111111	279	300
0.888888889	274.441864	303.2790833
0.894444444	265.8313599	305.8017883
0.9	258.7272644	308.0909119
0.902777778	256.4523926	316.3254089
0.908333333	252	320
0.913888889	243.5	324
0.916666667	240.466095	328.9576416
0.919444444	236.7086334	329.1330872
0.922222222	229.1499939	330.5
0.925	225	331
0.933333333	217.4565277	327.4782715
0.938888889	213	321
0.947222222	209.3148193	310.5370483
0.95	213.5	305
0.952777778	215	303
0.955555556	216	303.1333313
0.961111111	218	303
0.966666667	234.5559692	294.6268616
1.011111111	303.5	299
1.022222222	318.9675293	303.3441467
1.041666667	341	314
1.047222222	345.1684723	322.7391357
1.052777778	345.5	328.5
1.075	346.5	334.5
1.077777778	344.6666565	337.3888855
1.083333333	338.3571472	337.0714417
1.086111111	335	334
1.088888889	327.2112732	327.4084473
1.091666667	323	323.5
1.102777778	320.6043701	315.1560974
1.105555556	319.5	309.5
1.111111111	322	302.5
1.119444444	334.5	305.5
1.127777778	345.1170349	305.3085022
1.130555556	350.2840881	312.6590881
1.133333333	351.5629883	319.1535339
1.138888889	354.5	324.5
1.141666667	357.6607666	332.6580505
1.144444444	357.7263489	336.2567444
1.147222222	364.5	337.5
1.15	365.8181763	341.2727356
1.152777778	370.6315918	343.3157959
1.155555556	377.2142944	348.2142944
1.158333333	378.4390259	349.3597412
1.163888889	381.3181763	350.4090881
1.166666667	394.5	355.5
1.172222222	406.5	361.5
1.177777778	413.5	367.5
1.180555556	418	370
1.191666667	425.6836853	373.0306091
1.2	431	375.5
1.222222222	426.5	377
1.275	422.9782715	376.0217285
1.277777778	424.9608917	372.4790497
1.283333333	417	373
1.286111111	407.5260315	370.9029083
1.291666667	397	367.5
1.311111111	396.2653198	364.4898071
1.316666667	387.5	359
1.319444444	381.1111145	356.277771
1.322222222	375.2407532	351.2407532
1.330555556	372.7794189	361.2316284
1.336111111	367.2173767	366.8260803
1.338888889	371.5	376
1.341666667	378.7578735	381.2673035
1.344444444	380	382.5
1.35	384.0775757	381.8577576
1.352777778	386.6513977	382.5140991
1.366666667	389	378.5
1.383333333	396	380
1.388888889	403	374.5
1.391666667	411.4318237	371.6818237
1.419444444	419.0887756	364.8644714
1.422222222	419.9598999	366.5641785
1.425	413.8616943	364.7695007
1.427777778	411.5	359.5
1.430555556	403.5	356
1.433333333	395.5	354.5
1.444444444	386.6978149	340.6648254
1.45	383.7561951	333.2603455
1.461111111	382.9858704	330.9067688
1.497222222	367	324.5
1.5	360.5	324
1.505555556	353.5	321
1.519444444	342.1956482	314.1956482
1.525	338.078949	312.5
1.533333333	321.8823547	298.1764832
1.536111111	315	299.5
1.538888889	310.1842041	304.6578979
1.541666667	305.0217285	309.3043518
1.544444444	298.5	313
1.547222222	290.2304993	315.4078064
1.55	287.8014984	309.5154266
1.555555556	265.5	310.5
1.558333333	259.5	309
1.561111111	247.5	301
1.563888889	237.5	299.5
1.566666667	229	296.25
1.569444444	214.2948761	296.4871826
1.572222222	211.5	300
1.575	200.8393173	306.4802704
1.577777778	189.9873352	310.607605
1.580555556	187	314.5
1.583333333	181	320
1.586111111	177	334.5
1.588888889	170.5	344.741394
1.591666667	172.3350525	353.3247375
1.594444444	174.5	360.4285583
1.597222222	179.7941132	373.6911621
1.6	188	380
1.602777778	188.1486511	381.4189148
1.605555556	200.0932236	389.8050842
1.608333333	208.5	396.3571472
1.616666667	212.0238037	398
1.619444444	218.5	400.5
1.622222222	224.5	396.5
1.625	227.5	396.5
1.627777778	234.616272	394.3139648
1.633333333	247.5	391
1.636111111	263.5	390.5
1.638888889	272.5	388
1.644444444	276.5	386.5
1.65	279.0769348	384
1.652777778	283.5	386
1.655555556	282.5	389.5
1.688888889	298.9797668	393.9855347
1.694444444	289.3374329	402.1104431
1.7	277.564209	407.1238403
1.702777778	271.5	412
1.708333333	275	423.5
1.711111111	277.6373291	424.0021362
1.716666667	282.5	425.5
1.722222222	293.5	426.5
1.725	298.6844788	423.0631104
1.741666667	307.56604	423.28302
1.744444444	315.8684082	425.2368469
1.75	316.75	426.5
1.758333333	303.5	422
1.777777778	294.8370667	420.7808838
1.780555556	296	415.5
1.783333333	288.5	411.5
1.788888889	282.7962952	397.6481628
1.794444444	277.6842041	391.2105408
1.797222222	278.5	383.5
1.8	279.5	379
1.805555556	280	380.5
1.811111111	283.3529358	397.8088226
1.813888889	293.9390259	400.8170776
1.816666667	299.9397583	406.9096375
1.819444444	303.5	407.5
1.827777778	307.5487671	410.3292542
1.830555556	317.5	415
1.833333333	327.5569763	414.0632935
1.836111111	334.2819824	415.5805664
1.838888889	343.5	420
1.841666667	357.5	418.5
1.847222222	370.0499878	417
1.85	383.6188049	416.4603882
1.869444444	388.5	420.5
1.888888889	385.2965393	427.0827637
1.891666667	391.5	431.5
1.897222222	390	431.5
1.9	382	426
1.905555556	376	415
1.908333333	370.5625	407.125
1.922222222	366.901123	402.7146912
1.927777778	366.2533569	394.8183899
1.933333333	361.5	384.5
1.936111111	357.2372742	384.4067688
1.938888889	353.5	384.5
1.944444444	355.5	394
1.947222222	355.5539246	404.931366
1.961111111	359.1363525	410.8636475
1.966666667	355.9396667	418.6179504
1.969444444	353.881958	420.4583435
1.972222222	350.25	419.625
1.980555556	354.4226685	409.0412292
1.983333333	357.6071472	405
2.058333333	357.125	404.9750061
2.069444444	353	412
2.072222222	346.5	412
2.077777778	349.4883728	414.7558289
2.080555556	350.8823547	410.7058716
2.083333333	355.5	405.5
2.086111111	361.25	400.75
2.2	371	408
2.205555556	376.7608643	408.1087036
2.208333333	383.5	402.5
2.211111111	390	405.5
2.261111111	403.5	416.4599915
2.272222222	400.5	421.5
2.275	394	423
2.277777778	386	419
2.280555556	381.2948608	415.115387
2.283333333	375	410.5
2.286111111	363.5	412.5
2.288888889	360	413.5
2.291666667	355	416.5
2.294444444	347.3387146	421.6209717
2.297222222	339.5	423.5
2.3	330	419.5
2.302777778	323.4024353	415.76828
2.305555556	316	410.5
2.308333333	309.5	407.5
2.311111111	302	404
2.316666667	291.5	403.5
2.322222222	288.5	392
2.327777778	277.2660522	380.3990784
2.341666667	243.5	332.5
2.344444444	242.5	323.5
2.35	235.7293549	310.1880798
2.352777778	231	296.5
2.355555556	227.5384674	287.5897522
2.358333333	224.2639465	283.7017212
2.361111111	225.5	285.5
2.363888889	223.5	289
2.369444444	217.5	289.5
2.372222222	211	289.5
2.375	208.7033844	294.4321899
2.377777778	208.0287933	298.0916138
2.380555556	204	300
2.383333333	196.7727203	304.4090881
2.386111111	194.5	303
2.388888889	191.4032288	304.5
2.397222222	184.2775116	313.072113
2.4	173.7696686	318.3202209
2.402777778	171.9375	323.3125
2.405555556	171.7195129	325.2804871
2.408333333	165	328.5
2.411111111	164.5	331.5
2.422222222	166.75	338.25
2.427777778	167	345.5
2.441666667	175	354.5
2.444444444	177.5	357.5
2.447222222	184.5	356
2.45	190.6935425	352.3709717
2.452777778	195.5	351
2.455555556	201.5	349.5
2.483333333	203.2272797	348.7727356
2.486111111	206.0409851	351.1229553
2.488888889	204.2727203	351.7575684
2.491666667	206.5	354
2.5	211.3260803	354.8912964
2.502777778	214.8529358	353.2941284
2.519444444	218.7847748	354.0563049
2.530555556	221.0438538	359.9824524
2.533333333	225.1906128	363.3674011
2.538888889	225	363.5
2.541666667	224	369
2.544444444	221	371.5
2.547222222	218.3350525	375.9639282
2.55	213.9549408	380.4656677
2.552777778	211	384
2.555555556	206.5	386
2.561111111	203.5	394.6199951
2.566666667	203.5	408.5
2.569444444	211.330246	415.2347412
2.577777778	222.9659119	423.0056763
2.580555556	228.4772797	422
2.583333333	239.5	422.5
2.586111111	242.5	419.5
2.588888889	248	415.5
2.591666667	255.5	410.5
2.594444444	261	405
2.6	265.9098511	396.7459106
2.602777778	276	394.5
2.605555556	277.3663025	386.5374451
2.608333333	280.5	380.5
2.616666667	289	363.5
2.622222222	290.5	351
2.625	294.8293457	340.2844238
2.627777778	301.734375	312.78125
2.630555556	304	320
2.638888889	311.5	313
2.641666667	321	305
2.644444444	327	302.5
2.65	338.6257019	300.7430115
2.652777778	340	304.5
2.655555556	342.7592468	305.7592468
2.658333333	345.884613	311.8076782
2.661111111	349.7361755	323.7250977
2.666666667	360.125	334.6875
2.683333333	355.055542	338.277771
2.686111111	349	320.25
2.688888889	350.4375	322.4375
2.694444444	356.5	330.5
2.705555556	358.25	329
2.708333333	357.5	319.5
2.711111111	359	320
2.716666667	361.9846191	330.2538452
2.727777778	378.7368469	337.3947449
2.733333333	387.5422668	333.4859009
2.741666667	388	338.5
2.744444444	391.7985535	339.3840637
2.75	398.8571472	348.2857056
2.811111111	390	354
2.816666667	380	349
2.819444444	378	346.5
2.836111111	379	347.5
2.838888889	381	356
2.847222222	385	371
2.852777778	388.078949	378.5
2.855555556	386.9191895	385.691925
2.858333333	392.1821594	390.4291077
2.861111111	397.3433838	398.2289124
2.863888889	405	394.5
2.869444444	417.71875	399.0125122
2.872222222	429.3728943	397.8135681
2.9	432.5148621	383.1188049
2.902777778	425.5	376
2.905555556	419.1071472	370.1785583
2.908333333	417	367.5
2.922222222	417.4473572	361.7368469
2.933333333	413.3125	361.90625
2.936111111	411.5	356.5
2.938888889	408.5	353
2.941666667	402	348
2.944444444	396.5	346
2.947222222	392.7702637	337.7702637
2.95	384.5	331.5
2.952777778	377.5965881	323.9772644
2.955555556	366.5	318.5
2.958333333	352.7172546	319.6620789
2.961111111	346	316.5
2.963888889	333	313.5
2.966666667	328	309.5
2.969444444	320.3333282	301
2.972222222	310.5	287
2.975	303.5	281.5
2.977777778	296	284.8181763
2.980555556	288.5	282.5
2.988888889	287.0757446	281.0151367
2.991666667	276.8214417	279.3571472
2.994444444	270.615387	276.2692261
3	265.887085	277.8064575
3.002777778	254.662796	283.3372192
3.005555556	253.0924835	290.7572327
3.008333333	252	292
3.016666667	251.5	298.5
3.022222222	243.5	313.5
3.025	242.9528351	321.3679199
3.027777778	241.0128174	331.0726624
3.030555556	241.3157959	335.4912415
3.033333333	247.5526276	352.6052551
3.036111111	257	364.5
3.038888889	268	376
3.041666667	282	379.5
3.047222222	298.5	399.5
3.05	312	404
3.052777778	321	405.5
3.055555556	338.8050842	405.2627258
3.058333333	355.5	406.75
3.061111111	372.1499939	409
3.069444444	386	405.5
3.072222222	399.4032288	408.5
3.075	415.5	411.5
3.077777778	430.25	417.5
3.125	441	444
3.127777778	439	444.5
3.133333333	430.9864807	445.0946045
3.141666667	420	448.5
3.144444444	416.0949402	443.4936829
3.147222222	417.0604858	432.0298157
3.152777778	413.444458	421.444458
3.155555556	418.5640717	412.1877899
3.166666667	438.3703613	396.4814758
3.172222222	432.5	379.5
3.175	425.1451721	379.1774292
3.177777778	419.5	375.5
3.205555556	394	339.5
3.233333333	390.9545593	337
3.238888889	391	339.5
3.244444444	383.6551819	338.0344849
3.261111111	381.3928528	335.2142944
3.266666667	379.5	333
3.269444444	375.5	330.5
3.272222222	369.75	327.25
3.280555556	367.5	330.5
3.283333333	362.7010193	327.1752625
3.3	350.5	328.1000061
3.302777778	343.5422668	328.5140991
3.308333333	338	320.5
3.311111111	336.6999969	319.1000061
3.319444444	339.5825806	310.2339478
3.341666667	347.5943298	316.8018799
3.35	355.5	321
3.391666667	362.2567444	325.8175659
3.394444444	355.5	320.5
3.4	357.5	324
3.402777778	366.4577332	326.9788818
3.405555556	373	337
3.408333333	371.5	349.5
3.411111111	370.5	357.5
3.416666667	364	360.5
3.419444444	359.5	359.5
3.422222222	347.8779144	357.3779144
3.427777778	349	352
3.433333333	348.5	348.5
3.436111111	355	354
3.438888889	361.5294189	356.5294189
3.441666667	360.5	363.5
3.444444444	359	372
3.455555556	351.2297363	377.6891785
3.458333333	343.5645142	379.5
3.461111111	339	376
3.463888889	332.5	374.5
3.466666667	321.09375	371.5
3.469444444	315.25	361.75
3.472222222	304.5	357.5
3.475	303	355
3.477777778	298.5	342
3.480555556	298.8500061	330.5499878
3.483333333	291	321
3.486111111	283.5	311.5
3.488888889	272	299.5
3.491666667	264.5	291
3.494444444	261.25	286.25
3.5	241	292
3.502777778	230.7068176	296.8527832
3.505555556	223.5	296.5
3.508333333	197.75	294.25
3.511111111	196.6290283	297.8145142
3.513888889	198.1612091	301.1174927
3.516666667	197.53125	304.9101563
3.519444444	196.2857208	302.8571472
3.522222222	188	305.5
3.525	176.0214081	315.3988342
3.527777778	171	326.5
3.530555556	162.5	332.5
3.544444444	150.5846558	349.2248535
3.552777778	157	354
3.555555556	163.5	361.5
3.558333333	173	361
3.561111111	178.8571472	357.8571472
3.569444444	186	358.5
3.572222222	189.2037048	361.2037048
3.575	191.5	363.5
3.577777778	194.2272797	368
3.586111111	189	376.5
3.605555556	191.6180878	378.0603027
3.611111111	196.5	382.5
3.633333333	202.5	386
3.641666667	211	388
3.647222222	220.7382507	393.8040771
3.65	230	402
3.652777778	238.8033752	403.6011353
3.658333333	243.5	402.9347839
3.663888889	243.25	394.3125
3.666666667	239	387.5
3.669444444	243.8939362	388.4090881
3.672222222	248.2236786	381.6644592
3.675	255.6923065	377.2307739
3.677777778	260.1747437	370.7669983
3.680555556	266.5	367
3.683333333	278	362.5
3.686111111	284.9761963	358.5
3.688888889	293.9565277	353.4021759
3.691666667	307.5	347
3.694444444	315.2333374	338.7666626
3.697222222	324.5	318.25
3.702777778	342.8813477	314.9830627
3.705555556	352.8452454	315.0238037
3.708333333	367	315
3.711111111	374	317.5
3.713888889	382.5	334
3.716666667	387	348.5
3.719444444	395.5	359
3.722222222	397	368.5
3.725	405	372.5
3.727777778	411.5	383.1071472
3.733333333	406.1361847	405.8191071
3.736111111	405.3496399	403.3951111
3.738888889	402.0607605	403.5747681
3.741666667	400.5	408.5
3.75	385	412
3.758333333	379.4507141	414.2112732
3.772222222	380.1330872	414.2913818
3.775	385.5	420
3.777777778	394.5	422.5
3.780555556	400.7059937	427.1609497
3.783333333	400.5	419.5
3.786111111	400.293396	414.5702515
3.791666667	397.9102478	404.6025696
3.8	401.5	411
3.802777778	399.1101685	421.7203369
3.836111111	405	411.5217285
3.838888889	409	417
3.844444444	412	416
3.85	413	404
3.872222222	417.827179	409.0760498
3.877777778	413	419
3.886111111	411.9195251	418.5632324
3.888888889	412.5	411.5
3.933333333	419	398
3.936111111	425.9505615	403.1593323
3.938888889	428	407
3.941666667	423	407.5
3.944444444	413	409
3.961111111	408.5	407
3.975	401.2600098	411.1000061
3.977777778	401	415.5
3.988888889	405.5	422.5
3.991666667	408	425
4.022222222	403.884613	443.8076782
4.025	396.5	444
4.027777778	389	437
4.038888889	386	431
4.047222222	379.1069946	430.5194702
4.05	370.1808472	432.7127686
4.052777778	364.5	436
4.055555556	358	435.875
4.058333333	358	430
4.061111111	351.5	426.5
4.063888889	353.71698	419.56604
4.066666667	356.375	412.375
4.069444444	361	404.5
4.072222222	366.0992432	401.9465637
4.080555556	375	400.5
4.083333333	382	403.5
4.086111111	392.5	406
4.088888889	399	409
4.091666667	404	411.5
4.094444444	407.1486511	402.8513489
4.097222222	409.2058716	397.0882263
4.1	413.7127686	387.8191528
4.102777778	409.5	387.5
4.113888889	404.0840759	389.1548767
4.119444444	397.5853577	381.7561035
4.122222222	402.5	377.5
4.125	407	382.5
4.127777778	414.3811951	382.0544434
4.130555556	410.1514282	377.0428467
4.133333333	404.5	374.5
4.138888889	399	375
4.141666667	403	374.5
4.144444444	398.5	383
4.15	398.7279358	391.8400726
4.155555556	394.162323	380.4869995
4.158333333	397.5	375
4.161111111	398.9683533	366.3101196
4.172222222	395.2573853	345.0443726
4.188888889	389.5588379	330.7941284
4.2	376.2096863	328.9515991
4.205555556	359.789856	325.1521606
4.208333333	349	331
4.211111111	339	330
4.216666667	311	322.5
4.219444444	304.2647095	311.2647095
4.222222222	293.3157959	305.3947449
4.225	282	301.5
4.227777778	265	296
4.233333333	239	297
4.236111111	226.5	300
4.238888889	219	301
4.241666667	211.5	306
4.244444444	205	313
4.25	194	321.5
4.252777778	182	330.5
4.255555556	172.5	336.5
4.258333333	171	336
4.261111111	163.5	340.5
4.266666667	141.7244873	361.2755127
4.272222222	132	376.375
4.275	124.5	393.5
4.277777778	125.5	403.5
4.297222222	120.28302	411.43396
4.3	113.5	419
4.302777778	109.1666641	421.1666565
4.311111111	99	425
4.322222222	102.5	442
4.325	108.1666641	442.8333435
4.327777778	108	445.5
4.35	105.3541641	448.0416565
4.352777778	107.5	451
4.355555556	103	455.5
4.358333333	102.5	462
4.361111111	101.8666687	469.1333313
4.366666667	98.54237366	481.3305054
4.383333333	86.02941132	473.5
4.386111111	81.5	476
4.391666667	99	489
4.394444444	103.5	484
4.4	109.1200027	471.4500122
4.402777778	111.5	467.5
4.408333333	116.5	469.5
4.411111111	123.2954559	471
4.416666667	135.5	476.5
4.438888889	159.2272797	492.2272644
4.441666667	164	496
4.505555556	201	643.5
4.508333333	204.6176453	653.1323547
4.522222222	248.5	678.5
4.586111111	370	639
4.602777778	388.5	616.5
4.605555556	390.0294342	610.5195313
4.616666667	394	604
4.625	402	603.5
4.627777778	411.3260803	602.5
4.705555556	442	575.5
4.733333333	449	555.5
4.738888889	452.5	557
4.744444444	455.4677429	543.3386841
4.75	438.7257996	529.1774292
4.766666667	426	522
4.769444444	423	515.7954712
4.772222222	421	511.5
4.775	420.5	500
4.780555556	427	487
4.783333333	430	475
4.786111111	436.3529358	459.7352905
4.8	453	434
4.802777778	460	438
4.833333333	434.5	399
4.836111111	430.5	395.5
4.861111111	419.5	371.5
4.863888889	412	365.5
4.869444444	408.5	362
4.872222222	408.5	355.0454407
4.880555556	401.386261	353.1635132
4.883333333	393.5	347.5
4.886111111	384.5294189	339.5294189
4.888888889	386.1638794	340.2310791
4.891666667	382	339.5
4.902777778	352	341.5
4.905555556	338.1351318	343
4.908333333	325.8146057	340.9382019
4.911111111	316.1201477	338.6782837
4.913888889	312.6970825	337.178833
4.916666667	304.5	330.884613
4.919444444	298.5	323
4.922222222	290.5	319.5
4.933333333	284.4043274	308.2098694
4.936111111	278.5	298.5
4.952777778	251.2105255	299.6447296
4.955555556	239.9075165	303.1228333
4.958333333	236	312.5
4.961111111	233.5	324
4.963888889	226.5	334.5
4.966666667	223.5	349.5
4.969444444	222.5	363
4.972222222	222.4944611	374.4279785
4.975	221.8366394	385.9505005
4.988888889	230.5	401.5
4.991666667	231.5	408
4.997222222	247	407.5
5	257	404
5.002777778	266	401
5.008333333	279	394.5
5.011111111	290.2555542	390.7444458
5.013888889	303	386
5.016666667	311.75	373.75
5.019444444	331.5	368
5.025	366	351
5.030555556	385.5	344.5
5.033333333	393.9375	341
5.036111111	396.6486511	341.5675659
5.066666667	395.2301025	342.4480896
5.069444444	391	342
5.072222222	388.7000122	340.7000122
5.083333333	378	332
5.088888889	371	322.5
5.105555556	317.5	304.5
5.108333333	299.25	301.5
5.111111111	281.5	302.5
5.113888889	270.5887451	299.7320862
5.116666667	256	305
5.119444444	247	303.5
5.122222222	239.5	305.5
5.133333333	204.5	311.5
5.136111111	201.5	313.5
5.144444444	179.7702637	332.2297363
5.147222222	175	342.5
5.15	172	351.5
5.166666667	166.4411774	365.1470642
5.169444444	165.5	366
5.177777778	163	375.5
5.2	163.1842041	381.1842041
5.202777778	159.5	385.5
5.219444444	155.5	397
5.222222222	146.5	401.5
5.227777778	134.6358032	407.8580322
5.233333333	119	418
5.236111111	112.5	423.5
5.241666667	97	435.5
5.244444444	91.25590515	447.3661499
5.252777778	93	465.5
5.255555556	98	470.5
5.258333333	99.5	476.5
5.269444444	102.2132339	496.5735168
5.288888889	99.64286041	531.3571167
5.319444444	119	540
5.322222222	116.5625	545.4375
5.327777778	106.8636398	557.2272949
5.336111111	103.68367	568.255127
5.338888889	107.5	571
5.341666667	115.5	577.5
5.344444444	119.8194427	585.083313
5.347222222	125.5	587.5
5.35	134.4324341	597.2838135
5.352777778	142.5	609
5.386111111	208	654.5
5.388888889	214	652.5
5.472222222	214.7214813	660.90271
5.483333333	198.5	646.5
5.494444444	187.5	635
5.622222222	195	544.5
5.627777778	207	537.5
5.638888889	215	531.5
5.655555556	218.5	513.5
5.658333333	223.5	513
5.661111111	232.2692261	516.5
5.663888889	233.7105255	519.2894897
5.666666667	241.5	523.5
5.669444444	244.462265	534.3113403
5.672222222	248.5053406	546.5321045
5.677777778	249.659317	560.2525635
5.688888889	245.712326	567.5753174
5.727777778	210	646
5.733333333	202	649
5.775	301.5	661
5.777777778	308.5	654
5.780555556	314.75	651.5
5.783333333	335	649.5
5.791666667	347.5	647
5.794444444	362.6176453	646.7941284
5.836111111	447.5	566
5.838888889	458.9059448	556.2128906
5.841666667	460.0526428	546.3157959
5.844444444	462.5	535
5.85	459.5	509
5.858333333	457.5	466
5.861111111	457	450.0769348
5.866666667	456.5	434
5.888888889	386.5	335.5
5.891666667	377	327
5.894444444	366	315
5.897222222	352.7935333	309.7591095
5.9	341.5	306.5
5.902777778	334	307.5
5.905555556	325.5	308
5.911111111	306.5	311
5.916666667	288.8636475	310.4318237
5.919444444	278.5	298
5.922222222	276.112915	292.9838562
5.930555556	265	288
5.933333333	258.4827576	287.241394
5.936111111	246.5	290.5
5.938888889	239.5	293.5
5.941666667	238.5	297.5
5.944444444	234.4736862	303.1578979
5.947222222	227	300.5
5.95	216	301.9166565
5.952777778	214.1666718	303.5
5.955555556	207.2878723	299.3939514
5.958333333	205.2037048	296.3148193
5.961111111	201.9074097	300.6851807
5.966666667	196.5	299.5
5.969444444	192	300.5
5.972222222	184.8979797	310.4370422
5.975	179	325.5
5.983333333	178	336
5.986111111	180.5	341
5.988888889	177	348
5.997222222	181.5	355.5
6	192.5	362
6.002777778	197	370
6.005555556	196.4827576	372.8275757
6.011111111	203.5	377.5
6.013888889	212.6538391	382.6538391
6.016666667	223.5	387.5
6.019444444	232.6136322	390.3522644
6.022222222	247.5606842	395.3398132
6.025	260.5	398.5
6.038888889	269.5746155	395.4850769
6.044444444	275.5	384
6.05	284.5	369.5
6.058333333	292.7340393	360.2659607
6.061111111	301.7257996	354.2742004
6.063888889	310.7391357	350.1304321
6.066666667	319.6901245	343.6787109
6.069444444	331.5	335.5
6.072222222	340	324
6.091666667	355.5	310
6.094444444	363.3267212	313.7029724
6.1	375	323
6.102777778	381.6967163	332.942627
6.105555556	391.5	339.25
6.108333333	393	345
6.111111111	399.5628967	349.8081665
6.113888889	404.5	353
6.119444444	417	358
6.122222222	421	363
6.155555556	421.5818176	373.3272705
6.161111111	423.3135681	374.7542419
6.175	425.6984863	380.385498
6.180555556	428.2196655	383.6132202
6.183333333	430	386.5
6.186111111	434.8943787	389.9119568
6.191666667	438.5	400.5
6.194444444	441.805542	407.1111145
6.2	448.9050598	423.5126648
6.202777778	450	428.5
6.208333333	446.4905701	440.462265
6.213888889	441.6543579	458.7281799
6.216666667	441	467.5
6.252777778	434.1708984	481.0822754
6.255555556	427.5	486
6.258333333	421.5	495.5
6.288888889	436	521.5
6.319444444	443.6801147	543.8924866
6.322222222	435.8375854	540.2006226
6.327777778	428	528
6.341666667	429	512.5
6.377777778	445.5	475.5
6.380555556	446.25	465.5
6.383333333	447	467
6.405555556	456.5	452.5
6.408333333	457.533905	449.8559265
6.422222222	451.5	435.5
6.425	444	428.5
6.427777778	434.14151	421.42453
6.438888889	438	414
6.444444444	446.7127686	403.1808472
6.45	439	396
6.452777778	434.5	388.5
6.455555556	427.7374573	380.6324158
6.463888889	427.615387	380.615387
6.477777778	420	368
6.486111111	404.5	351.5
6.502777778	400	347
6.505555556	402.5	350.5
6.511111111	406.5	360.5
6.516666667	409.3221436	375.298645
6.527777778	422.6428528	380.5857239
6.538888889	427.5	383
6.541666667	429.25	384.75
6.55	438	396
6.552777778	441	407.5
6.555555556	445.5	416.5
6.561111111	448.7105408	427.1315918
6.577777778	442.5	452
6.586111111	438.5149231	446.4253845
6.588888889	441.5	440.5
6.591666667	448.7568054	437.439682
6.594444444	459.6875	439.640625
6.6	455.1666565	447.3333435
6.602777778	459	449.5
6.605555556	461.5	453
6.622222222	461.5	482.5
6.625	457.9545593	492.9545593
6.641666667	460	526
6.644444444	452.5	532.5
6.661111111	418.5	531.5908813
6.666666667	411.5	513.5
6.669444444	405	506
6.683333333	398.5483398	497.9108887
6.686111111	393.9609985	494.6843872
6.691666667	383	489.9090881
6.694444444	373.4385986	484.7397766
6.702777778	355.3495178	477.5194092
6.705555556	351	467.5
6.711111111	331	448.5
6.713888889	326.5	441
6.716666667	317	432
6.725	309.0101929	426.8775635
6.727777778	298	426
6.730555556	287	425.5
6.733333333	278	425
6.736111111	271.7348938	426.4060364
6.738888889	261	431.5
6.741666667	249.3999939	433.3999939
6.75	245	431.5
6.752777778	240.5	431
6.755555556	237	433
6.758333333	229.8146057	430.9382019
6.761111111	219.1086884	431.5
6.763888889	205.8771896	431.8070221
6.766666667	193.5155334	434.8447266
6.769444444	178.75	437.75
6.772222222	170.0517273	443.7068939
6.775	155.9745026	447.4568481
6.777777778	143.716217	448.3919067
6.783333333	121.7771645	463.3049316
6.786111111	108	474
6.788888889	101.5	482
6.822222222	86.5	513.5
6.833333333	88.95422363	522.6196899
6.836111111	96.89094543	525.866272
6.841666667	109.5	535.5
6.852777778	103	548
6.861111111	94.5	539.5
6.869444444	98.10975647	519.6158447
6.872222222	99.90351105	506.6263123
6.875	93.14286041	507.5714417
6.877777778	86.5	506
6.883333333	95	524.25
6.886111111	97	529.5
6.888888889	104.5617981	530.8033447
6.894444444	108.3695679	536.3695679
6.902777778	111	540
6.905555556	106.5	542.5
6.908333333	103.5	548
6.911111111	94.5	547.5
6.927777778	94.61688232	553.824646
6.936111111	111.8800011	564.1300049
6.952777778	151.5	497.5
6.955555556	155.8225861	486.5322571
6.958333333	154.25	484.75
6.961111111	165.5	478
6.963888889	173.5	477.5
6.966666667	180	475.5
6.969444444	182.4230804	474.8076782
6.975	180.5	466.5
7	199	444
7.002777778	203.5	441
7.005555556	206.5	444
7.008333333	217.2058868	447.7352905
7.016666667	222.5968933	447.6730042
7.019444444	227.5	445
7.022222222	238.1202545	439.4240417
7.025	245.3181763	428.3181763
7.027777778	255.5	420
7.030555556	264	415
7.033333333	271.4042664	412.4840393
7.036111111	280.6379395	414.5
7.038888889	295.3965454	412.5
7.041666667	307.1850586	406.7532349
7.044444444	317.5	400
7.047222222	328.125	393.2916565
7.05	336.5	390
7.052777778	343.5	389.5
7.055555556	356	395.5
7.058333333	368.5	396.5
7.061111111	379.5	404.5
7.063888889	388.06604	406.0848999
7.066666667	403	413.5
7.069444444	415.5	416.5
7.072222222	430.4337463	416.6867371
7.075	437.3559265	415.5593262
7.077777778	444.5	416
7.080555556	456.884613	419.25
7.083333333	467.5	426.5
7.086111111	466.7719727	441.0522003
7.088888889	465.5	457
7.091666667	455.9574585	462.6808472
7.102777778	445.1601563	476.421875
7.108333333	448	484.5
7.119444444	451.9375	496.625
7.15	456.3805847	507.0970154
7.161111111	460.7615967	509.3059082
7.169444444	459.1188354	520.8856201
7.172222222	450	522.5
7.175	441.5	527.3571167
7.183333333	452.5	545.5
7.191666667	456	546
7.194444444	456	537.5
7.205555556	436.5	513
7.211111111	435.0627441	505.6174011
7.213888889	431.5	500.5
7.216666667	429.4285583	493.5
7.236111111	425.3919067	483.6351318
7.238888889	424.3108215	477.2297363
7.247222222	415	481.5
7.25	409.5	484
7.252777778	405.160553	488.3577881
7.258333333	402	500.9038391
7.288888889	405.5517273	523.7930908
7.294444444	417	526
7.3	426.5	531.5
7.302777778	431.5	540.5
7.305555556	437	550.5
7.325	448	568
7.355555556	446.8972473	553.4041138
7.377777778	449.9241638	550.4408569
7.383333333	452.1744995	550.6613159
7.388888889	453	550.5
7.4	445	571.5
7.413888889	414	585
7.419444444	408.7135925	594.7233276
7.427777778	413.1750031	602.0916748
7.438888889	404	606.5
7.441666667	395.1315918	606.2894897
7.452777778	392.5	617.5
7.455555556	390.926239	617.2540894
7.491666667	371	650
7.494444444	361.1111145	643.111084
7.552777778	361.37677	532.8591309
7.558333333	363.5	524
7.569444444	364.7096863	513.6451416
7.583333333	361.384613	491.1538391
7.605555556	354.71875	476.5625
7.608333333	349.305542	479
7.619444444	349.5	491
7.622222222	356.8388062	496.8825073
7.627777778	369	499
7.630555556	375.5	507.5
7.633333333	386	515
7.641666667	390.8333435	521.5
7.644444444	398.0316162	528.057373
7.658333333	388.25	600.75
7.738888889	270.5	677.5
7.805555556	182.5	641
7.922222222	109	571.5217285
7.933333333	105	569
7.936111111	99.81147766	565.647522
7.986111111	128	582.5
7.988888889	136.3950348	582.9696045
8.002777778	144.1438293	578.5684814
8.005555556	148	569.5
8.019444444	144	545
8.027777778	131.1734619	525.2041016
8.036111111	115	503.5
8.047222222	104.5	484.5
8.05	95.04166794	469.25
8.072222222	174.41819	476.3258362
8.122222222	95	434
8.166666667	101.5	469
8.169444444	109.5	479.5
8.172222222	121	484
8.175	124.421051	486.6315918
8.177777778	131	489.5
8.180555556	139.5	497.5
8.183333333	145.7285767	502.7285767
8.186111111	149.5	511.25
8.194444444	148.9141388	547.3081055
8.197222222	146.5	557
8.205555556	137.2391357	570.7608643
8.211111111	128	578.5
8.338888889	145	598.7857056
8.341666667	131.6272736	593.536377
8.361111111	108.4444427	575.666687
8.366666667	114.7696609	570.3202515
8.369444444	124.5	565
8.375	130.0679665	547.4758301
8.386111111	124.8074265	519.5132904
8.388888889	115.8421021	508
8.391666667	110	504.5
8.394444444	98.31561279	500.6323547
8.411111111	87.5	480.5
8.416666667	96.5	469.5
8.419444444	102.1176453	458.3529358
8.422222222	101.7089539	457.2015076
8.427777778	100	448.5
8.433333333	96.5	434.5
8.438888889	89	437
8.441666667	86.5	439.5
8.444444444	80	437
8.447222222	78	429
8.45	83.5	420
8.452777778	90.2142868	411.7857056
8.455555556	92	402.5
8.458333333	92	392.0227356
8.461111111	91	387.6087036
8.463888889	99	383.5
8.466666667	103.6176453	377.8529358
8.469444444	113.5	372.5
8.472222222	119.5	371.5
8.475	126.3995667	364.8755493
8.477777778	132.5	353.5
8.480555556	140.5	340
8.483333333	145.2963867	327.925354
8.486111111	147.5	319.5
8.488888889	148.4571381	318.5285645
8.491666667	147.6499939	320.9400024
8.494444444	151.5	326.5
8.497222222	156.5	335.5
8.5	154.9859772	339.7149658
8.502777778	155.1666718	340.5
8.505555556	154.5	342.5
8.508333333	153.613205	350.6886902
8.511111111	149.2868805	354.6803284
8.516666667	143	360.5
8.519444444	138	362.5
8.522222222	132.4876556	362.6975403
8.525	129.4814758	363
8.527777778	123.5	371.5
8.536111111	118	374.5
8.538888889	112.5	378.5
8.541666667	103.0330582	380.5082703
8.544444444	94	379.5
8.55	90.5	379
8.561111111	91.90259552	378.7337646
8.575	91.27931213	375.0655212
8.588888889	95.6111145	376.722229
8.591666667	97	380
8.594444444	93.38571167	378.4333191
8.602777778	87.5	385.5
8.605555556	87	387.5
8.608333333	86.5	392
8.611111111	88.80850983	398.5744629
8.622222222	92	411
8.625	88.5	419
8.627777778	89.5	423.5
8.641666667	91.53845978	430.2115479
8.669444444	95	442.5
8.675	94.7857132	445.5
8.686111111	91.5	446.5
8.722222222	90	433.5
8.725	88.89130402	436.5543518
8.738888889	90.5	440
8.777777778	91	436.3636475
8.783333333	84.61764526	443.3823547
8.836111111	87.5	439
8.838888889	88.21887207	434.1546326
8.880555556	79.53333282	434.6166687
8.883333333	86	432
8.886111111	88.27184296	430.0097046
8.888888889	84.9146347	427.3292542
8.891666667	85.5	424.5
8.897222222	82	424.5
8.905555556	84.46975708	424.8830719
8.908333333	73.27631378	423.3157959
8.913888889	74	422.5
8.916666667	83	429.5
8.919444444	91.5	430
8.922222222	94.50637054	436.5318604
8.925	95	439.5
8.927777778	97.5	442
8.930555556	101	449
8.933333333	100.4411774	456.8235168
8.936111111	102.1114464	462.003006
8.938888889	102.5	463
8.944444444	95.4825592	470.7122192
8.947222222	87	478.5
8.95	84.40476227	481.8809509
8.952777778	81	492
8.958333333	78	507.5
8.961111111	80	514.5
8.977777778	88.5	533
8.986111111	89	540.5
8.988888889	92.32608795	546.7608643
8.994444444	98	555
9	105	561.5
9.002777778	108	562.5
9.083333333	153	583
9.088888889	159	579.1521606
9.094444444	154.1111145	560
9.111111111	165.5	534.5
9.127777778	183	488
9.136111111	183	458.5
9.138888889	183.4380493	457.6283264
9.141666667	182.5	452
9.144444444	176.5	444.5
9.147222222	172	435.5
9.15	167.5	432.5
9.152777778	161.3043518	433.3695679
9.155555556	151.0296021	428.6588745
9.158333333	144	419.5
9.161111111	138	416.5
9.163888889	128	414.5
9.166666667	118	408.5
9.169444444	112	395.5
9.172222222	100.5	383.5
9.177777778	96.6166687	371.4666748
9.180555556	97.53314972	370.1464233
9.194444444	95.71621704	371.8513489
9.197222222	94.20587921	371.0294189
9.2	93.5	375.5
9.202777778	95.5	379
9.205555556	99.5	381.5
9.208333333	104.4069748	379.1860352
9.211111111	106.1842117	379.8157959
9.213888889	103.5	381.2142944
9.216666667	103.5	386.5
9.225	97.5	385.5
9.227777778	96.91269684	386.7063599
9.238888889	94.35713959	385.6428528
9.244444444	101.4455261	392.0914307
9.252777778	101.5	418.5
9.269444444	116.5	424.5
9.272222222	117.4117661	423.1764832
9.275	123	422.5
9.283333333	130	423.5
9.286111111	131.5	428
9.291666667	123.5	432.5
9.294444444	117.6875	439.75
9.302777778	102.5	446
9.308333333	88.43518448	441.7361145
9.311111111	89.76799774	440.4079895
9.325	92.30487823	447.7601624
9.336111111	95	480
9.338888889	103.5	485.5
9.344444444	108.75	487.5
9.35	104	490.3333435
9.355555556	93.36956787	493.3260803
9.361111111	86	502
9.369444444	98.12934113	519.5888062
9.372222222	105	524
9.375	101.5	530.5
9.377777778	94.08333588	543.333313
9.386111111	102.8122177	566.6402588
9.388888889	112.8125	573.375
9.391666667	122.4285736	576
9.394444444	128.4074097	573.888916
9.416666667	135	579.5
9.419444444	142	586.5
9.422222222	142.3820953	597.7750854
9.5	237.6964264	660.5089111
9.502777778	243.5	657
9.519444444	293	655
9.522222222	298	659.5
9.525	307	667
9.544444444	358	647.5
9.566666667	414	616
9.569444444	419.5	612
9.572222222	424	607.5
9.591666667	438.25	595.3409119
9.594444444	448	579.5
9.6	463	558.5
9.602777778	461	548
9.605555556	471	535.5
9.611111111	475	531
9.613888889	477.0403137	519.4515991
9.616666667	475.1101685	507.7203369
9.619444444	473.5	493.5
9.622222222	472.6435547	482.8613892
9.625	477.5	472.5
9.627777778	479	463.5
9.630555556	480.5714417	449
9.633333333	480.7708435	444.0416565
9.636111111	477.5	436.5
9.638888889	471	430.5
9.641666667	467.5	427.5
9.647222222	454.3742218	423.1741333
9.65	444	419.5
9.652777778	434	414.5
9.655555556	432.3571472	405.8877563
9.658333333	428.4318237	393.1590881
9.661111111	424.5	378.1818237
9.663888889	425.5	370.4142761
9.666666667	430	353.5
9.669444444	433.5	348
9.675	432	346
9.677777778	426	339
9.680555556	425	342
9.683333333	420	349.5
9.686111111	415.5625	356.125
9.688888889	417.2798462	360.2984924
9.702777778	411.5	379.5
9.708333333	404	386.5
9.711111111	398	389.5
9.719444444	390.5	395.5
9.722222222	385.8260803	396.4782715
9.725	381.588501	398.5531006
9.727777778	379.5	394.5
9.730555556	371	392
9.736111111	364.9698792	386.4758911
9.738888889	360.722229	379.6111145
9.741666667	359	378.5
9.744444444	359	371.5
9.747222222	362.6470642	366.3529358
9.75	366.9382019	356.7078552
9.752777778	377	348.5
9.755555556	384.5	342
9.758333333	395.5	341.1666565
9.761111111	401	339
9.763888889	405.620697	337.4655151
9.766666667	415	341.5
9.769444444	424.5	340
9.772222222	429.0384521	346.4230652
9.777777778	423.5407104	351.3023376
9.783333333	418.5	362
9.786111111	412.2000122	370.2000122
9.788888889	410.1921082	370.4945374
9.791666667	408.1749878	371.625
9.794444444	394.0105591	378.6725311
9.802777778	378.5	391.5
9.808333333	373	403
9.816666667	369.5	401
9.819444444	372.8440247	391.6078796
9.822222222	375.9277344	381.465332
9.825	378	377.5
9.827777778	378.8571472	376
9.830555556	379.6807251	378.993988
9.833333333	384.9697571	381.9186096
9.836111111	385.1501465	388.8939514
9.85	387.8999939	394.1666565
9.855555556	380.5	400
9.861111111	374.8587036	404.1358643
9.875	375.5	413.75
9.877777778	370.5	415
9.880555556	366	422
9.883333333	365.5	431
9.888888889	366.7403564	441.3841248
9.891666667	367	443.5
9.894444444	369	447
9.9	377.4523926	455.7380981
9.902777778	374.0588379	460.9558716
9.905555556	377.1888123	458.1163025
9.908333333	385	453
9.911111111	392	446
9.913888889	404	447
9.916666667	415.5	445.5
9.919444444	419.5	447
9.925	424.2049255	444.426239
9.927777778	432	445.5
9.933333333	446.0476685	437.342453
9.936111111	446.1101685	427.7203369
9.938888889	448	421
9.95	447.3928528	423.2142944
9.952777778	450.5	427
9.955555556	356	478.25
9.958333333	453.740387	443.0673218
9.975	348.0796127	487.7642059
9.977777778	437.4838562	461
9.980555556	427	461
9.983333333	426.6022644	467.0227356
9.986111111	336	492.25
9.991666667	420	481
9.994444444	423.8631592	483.7157898
9.997222222	432.5689697	485
