# Supplementary material for: Lithium-ion battery components are at the nexus of sustainable energy and environmental release of per- and polyfluoroalkyl substances
Source: Nat Commun. 2024 Jul 8;15:5548. doi: 10.1038/s41467-024-49753-5 (PMC11231300; doi:10.1038/s41467-024-49753-5)
Supplement: Supplementary file 6 — Source Data [file 41467_2024_49753_MOESM6_ESM.zip › Track density raw data - Full set/100ng_L bis-FMeSI/Replicate 4.csv]

Time (min)	x-position	y-position
0.002777778	117.0245895	364.1393433
0.005555556	125	353
0.008333333	130	341.5
0.011111111	139.0799561	333.5327454
0.013888889	151.5	325
0.016666667	165	322.5
0.019444444	175.709671	316
0.022222222	188.5	318.5
0.025	201.5	316
0.027777778	215.5	314
0.030555556	226	318.5
0.033333333	238	319
0.036111111	245.5	320
0.038888889	251.5	320.5
0.041666667	256.2407532	327.2407532
0.05	267.5	335
0.052777778	275.5	332
0.055555556	279.5	331.5
0.058333333	295.3663025	326.6283569
0.061111111	298	326
0.063888889	302.5	320
0.075	309.5	319
0.077777778	316	316.5
0.080555556	321.983429	306.0939331
0.083333333	323.9528198	300.2358398
0.086111111	328.5	293.5
0.088888889	330	290
0.091666667	335	283
0.097222222	334.5	283
0.1	336.5	287.5
0.102777778	332.5	294
0.105555556	333	300
0.108333333	329.5	312
0.111111111	321.5	319.5
0.113888889	320.3999939	321.8999939
0.116666667	312.1037598	345.3773499
0.119444444	309.5833435	353.5
0.122222222	306	358.5
0.125	310.5	368
0.127777778	313.9029846	375.1567078
0.130555556	317.6666565	384.6666565
0.133333333	320.5	396
0.136111111	323	405.5
0.138888889	323.5	414
0.144444444	330.3263855	417.590271
0.147222222	335.7142944	427.7714233
0.15	340	439.5
0.152777778	344.5	449
0.155555556	348	456
0.158333333	347.6589355	465.1026611
0.161111111	343.5	475.5
0.163888889	339.1774292	485.1451721
0.166666667	331.5	494
0.169444444	326	500
0.172222222	326.5	502
0.175	324.0636292	509.654541
0.177777778	319.5	520
0.180555556	319.5	529.5
0.183333333	313.5	537.5
0.186111111	311.5414429	537.8989868
0.188888889	313	545.0535889
0.191666667	312.5	557
0.194444444	310.5	566
0.2	311.5	589.5
0.202777778	315.0985413	589.1569214
0.205555556	321.163269	591.6326294
0.208333333	327.7948608	589.8012695
0.211111111	334	588
0.216666667	335.25	579.75
0.219444444	344.5	568.5
0.222222222	335.5	560.5
0.225	331.5	552
0.238888889	300.5	577
0.241666667	301.2115479	576.3269043
0.266666667	275.7558289	609.2442017
0.275	263.4415588	641.2012939
0.277777778	260.9827576	649.3721313
0.286111111	246.5	654.5
0.288888889	244.5	649.166687
0.291666667	230.5	643.5
0.294444444	224	633.5
0.297222222	214	623.5
0.3	204.5	614.5
0.302777778	193.7745056	606.4804077
0.319444444	196.5	586
0.322222222	201.5	591
0.325	204	602
0.327777778	199.5	609
0.333333333	185	617.5
0.336111111	175.5	618
0.338888889	159.5	623.5
0.341666667	152.4230804	624
0.369444444	111.5	599.5
0.372222222	109.5	595.5
0.375	108	587.5
0.377777778	106	580.5
0.380555556	102	575
0.383333333	94.25	567.25
0.386111111	88.5	560.5
0.388888889	81.5	560
0.391666667	77.28640747	558.9854126
0.394444444	72.84645844	559.5629883
0.4	75.91509247	561.2924805
0.402777778	83.5	558.5
0.405555556	97.38524628	555.6693726
0.408333333	109.2014923	553.074646
0.411111111	124	547.5
0.413888889	138.5	544
0.416666667	151	534
0.419444444	158.2575684	527.166687
0.422222222	167.0121918	519.4755859
0.427777778	174.0636292	513.6090698
0.433333333	180.2313385	518.1567383
0.436111111	183	521.5
0.458333333	187	612.0999756
0.461111111	189	615
0.463888889	190.5	625.5
0.466666667	188.8255768	636.5930176
0.469444444	188.796875	650.9101563
0.472222222	191.2910461	664.0671387
0.475	187	673
0.486111111	179.5888214	675.6381836
0.488888889	178.2236862	667.671051
0.491666667	174.5	660.5
0.494444444	174.5	644.0588379
0.5	165.5	615.5
0.502777778	161.2635651	605.0542603
0.505555556	158.5	592.5
0.508333333	153	581
0.511111111	151.5107574	570.2634277
0.516666667	145	547
0.519444444	142.5	546.0263062
0.522222222	138.5	541
0.525	134.7177124	541.1715698
0.527777778	131.9230804	540.7692261
0.533333333	126	546
0.536111111	122.5	547
0.538888889	111	555.5
0.541666667	103.5	562.5
0.544444444	97	570.5
0.547222222	91.48918915	582.5540771
0.55	90.34946442	594.5859985
0.552777778	94.5	602
0.555555556	100	604
0.558333333	103.5	603.5
0.561111111	104.5616455	596.7328491
0.566666667	93	590
0.569444444	89.9243927	591.7341309
0.572222222	90	588
0.575	84.6111145	582.7963257
0.577777778	81.07142639	575.6428833
0.588888889	91.5	561
0.591666667	95.45569611	555.0126648
0.594444444	93.5	549.5
0.597222222	94.93951416	543.7661133
0.6	99.24652863	545.076416
0.602777778	104	546
0.605555556	112	553.5
0.608333333	116.5	561
0.611111111	121.2741928	571.4354858
0.613888889	126	579
0.616666667	131.5	588
0.619444444	139	593.5
0.622222222	141.2799988	603.1500244
0.625	149.5	611.5
0.627777778	158	620.5
0.633333333	174.5	635.5
0.636111111	176	641.5
0.644444444	185.7359619	674.0842896
0.65	195	677.5
0.652777778	199.5	677.5
0.683333333	201	671.5
0.686111111	205	677
0.688888889	214	679.5
0.691666667	221	678.5
0.694444444	228.2599945	679.5
0.702777778	256	685.5
0.705555556	268.5	692.5
0.711111111	276	697
0.713888889	281.1842041	698
0.716666667	288.5	692.5
0.719444444	289.5	683.5
0.733333333	282	664.5
0.736111111	273.5	666
0.738888889	263	664
0.741666667	257	662
0.744444444	248	660
0.747222222	239.3709717	658
0.75	225	655.5
0.752777778	218.8896179	655.9935303
0.755555556	213.5	658.5
0.758333333	198.4545441	664.9091187
0.761111111	189.5	666.5
0.769444444	176.4447174	669.2738647
0.772222222	175.5	667.5
0.775	175.5	663.5
0.777777778	188.5	642.5
0.780555556	191.5	634.5
0.783333333	196	627
0.791666667	196.4436646	619.9331055
0.794444444	195.5	601.6818237
0.8	199.5	604
0.805555556	210.8225784	605.9704285
0.822222222	259.9721832	571.428833
0.825	267.421051	557.5789185
0.827777778	272.5	550.5
0.830555556	285.8000031	537.6499939
0.833333333	287.8676453	539.8382568
0.836111111	292.75	530.375
0.838888889	299	530.5
0.841666667	304	523.5
0.844444444	306.1635132	515.6137695
0.847222222	313.5	508.5
0.85	322.2406311	507.1080627
0.852777778	326.4917908	504.0327759
0.855555556	330.5	508
0.858333333	331	507.5
0.861111111	334.7631531	515.1315918
0.877777778	306	575.5
0.894444444	299.3154449	645.9064636
0.897222222	309.5	653.5
0.9	319	656
0.902777778	327.3970642	654.2794189
0.905555556	327.9242554	655.4697266
0.908333333	319	651
0.911111111	311.5	652.5
0.913888889	302.5714417	656
0.919444444	303	693.5
0.925	297.9850159	697.7515259
0.927777778	298	692
0.933333333	268	692
0.936111111	256.8636475	697.3181763
0.938888889	253.5	697.5
0.941666667	256.5681763	696.9091187
0.944444444	262.3168945	692.0915527
0.95	284.3939667	672.5334778
0.952777778	287.6940613	659.3440857
0.955555556	283.5	645.75
0.958333333	278.5	631.5
0.961111111	271	625
0.966666667	278.75	615
0.969444444	285.0766296	617.6679077
0.986111111	341.5	581
0.988888889	338.5	567.5
0.991666667	332.240387	556.8076782
0.994444444	327	547.5
1	335	550.5
1.002777778	344.8333435	552.5
1.005555556	359.163269	554.6122437
1.008333333	370.0769348	552.3076782
1.011111111	381.8363647	544.0908813
1.013888889	390.5	537
1.016666667	396.5	526
1.019444444	393.8829041	511.5594788
1.022222222	387	503.5
1.025	379.5675659	499.1891785
1.027777778	374.7487183	502.2360535
1.033333333	397.7647095	514
1.036111111	405.5270386	511.3513489
1.038888889	417.5	504.5
1.041666667	425.7035828	490.4820251
1.044444444	422	478.5
1.047222222	412.3201294	470.5154724
1.05	403.5	470
1.052777778	402.277771	472.3888855
1.055555556	408.2402649	481.3701172
1.058333333	422	485
1.061111111	433.7060852	480.3919067
1.063888889	440	471
1.066666667	440.4598389	460.7262878
1.069444444	433.0889893	450.3880615
1.072222222	422.652771	443.930542
1.075	410.9186096	446.8721008
1.077777778	414.5	450
1.080555556	424	450.5
1.083333333	431	451
1.086111111	443.5	440.5
1.088888889	445.5	426
1.091666667	442.9390259	416.1585388
1.094444444	431.6458282	407.0416718
1.097222222	416.7801971	405.5761108
1.1	410.4682617	411.2301636
1.102777778	413.5	414.5
1.105555556	421.6016846	414.7542419
1.108333333	430	406
1.111111111	437.5	394
1.113888889	431.692749	384.2569885
1.116666667	423.5	373
1.119444444	404.1520386	375.3897247
1.122222222	395	371
1.125	396.1538391	379.3076782
1.127777778	399.5	380
1.130555556	406.5	370
1.133333333	402.5	359
1.136111111	394.8684082	347.7456055
1.138888889	387.0021973	346.3634338
1.141666667	381	346.5
1.144444444	380.397583	348.3945923
1.147222222	386.5	347.5
1.15	388.6333313	342.2833252
1.152777778	387.9794617	343.1438293
1.155555556	390.455719	344.241272
1.158333333	393.8023376	352.8023376
1.161111111	406.0991211	360.0638733
1.163888889	411.5	358.5
1.166666667	422.0166473	351.0857544
1.169444444	430	349
1.172222222	425.5	356
1.175	423	367.5
1.177777778	427.5	379.5
1.180555556	430	392
1.183333333	438.6551819	401.6034546
1.186111111	450	403.5
1.188888889	459	402.5
1.191666667	462.0652161	400.0217285
1.194444444	454.7558289	403.2441711
1.197222222	448	412
1.2	442.2272797	424.2727203
1.202777778	439.4500122	439
1.205555556	448	452
1.208333333	462.1111145	453
1.211111111	470	452.5
1.213888889	473	443.5
1.216666667	467.0740662	443.9814758
1.219444444	462.1368408	452.6842041
1.222222222	457.5	464
1.225	463	471.5
1.227777778	472.5763245	476.5686951
1.230555556	469	473.5
1.233333333	462.5	471.5
1.236111111	448.5	469.5
1.238888889	439	464.5
1.241666667	426.5	468.5
1.244444444	419	477
1.247222222	412.5	495
1.25	407.5	502
1.252777778	404.2297363	500.2297363
1.255555556	390.9269714	495.7921448
1.258333333	380.5	489.5
1.261111111	370.0226135	482.118103
1.263888889	357.5	476
1.266666667	348	473.5
1.269444444	346	476.5
1.272222222	344.5	487.5
1.275	346	495.5
1.277777778	348.5	508
1.280555556	352.5	514.5
1.283333333	346.9074097	520.2963257
1.286111111	337	518
1.288888889	322.5	518.5
1.291666667	311.5	526.5
1.294444444	301.5	530.5
1.297222222	302.1330872	538.1234741
1.3	303	546.5
1.302777778	308.5	554.5
1.305555556	316.9205627	557.7523193
1.308333333	318.5	561.5
1.311111111	309.5348816	565.2092896
1.316666667	287.5	567
1.319444444	272.480011	568.6199951
1.322222222	265.5	565.5
1.325	259	565
1.327777778	256	563.5
1.333333333	255	559
1.336111111	256.7631531	558.5
1.338888889	257.5	563.5
1.344444444	260	569
1.347222222	272	575.5
1.35	276.5	587
1.352777778	287.0882263	589.7941284
1.355555556	296.5	592.5
1.361111111	310.5	587.5
1.363888889	319.5	587.5
1.366666667	333.5	585.5
1.369444444	341	582
1.372222222	348.5	574
1.375	356.5	566
1.377777778	357	563
1.383333333	354	561
1.386111111	353.6326599	563.836731
1.388888889	355.1438293	571.4315186
1.391666667	357.1972351	580.2064209
1.4	376.5	598.5499878
1.402777778	389	600
1.408333333	397.9411621	594.1985474
1.411111111	407.5	590
1.416666667	395	579.5
1.427777778	375	612
1.430555556	381.4367065	618.8797607
1.433333333	383	622
1.438888889	386	620
1.441666667	390.0909119	618.4318237
1.45	390	621
1.461111111	398	628
1.463888889	403	628.5
1.469444444	408.5	631.5
1.472222222	407.0148621	636.4802246
1.477777778	395.3399963	645.7639771
1.488888889	389.5	648
1.505555556	367.276123	664.6193848
1.516666667	361.0588379	669.9411621
1.519444444	355	674
1.522222222	349.5	681
1.525	348.1216125	684.689209
1.527777778	349	684
1.533333333	339.1739197	694
1.536111111	331.5	694.5
1.541666667	325.4200134	694.5
1.552777778	315.6739197	695.5
1.555555556	306.0126648	697.392395
1.558333333	303.7314758	696.9166565
1.561111111	295.7711792	695.5678101
1.566666667	300	685
1.569444444	311	679
1.577777778	343.5	651.5
1.580555556	344.2946777	646.5532227
1.583333333	343	636.5
1.586111111	349.5	624.0333252
1.588888889	353.444458	613.666687
1.6	363.2464905	595.0633545
1.602777778	369.8500061	593.5
1.611111111	381.6020508	592.3214111
1.622222222	387.5	580.5
1.625	392.8157959	573.4122925
1.627777778	395.5040894	572.0901489
1.633333333	404.6066284	578.5220337
1.636111111	411.5	588
1.638888889	411	595
1.641666667	412	603.5
1.644444444	417.5	615
1.647222222	420.5	625
1.65	422.5	634
1.652777778	426.3333435	640.5
1.655555556	425.4827576	644.9310303
1.661111111	424.1087036	644.2825928
1.669444444	417	635
1.672222222	409.5	625
1.675	403	615
1.677777778	402.5	605.5
1.683333333	383	591.5
1.736111111	360	621.5
1.738888889	360.5	626
1.741666667	363.5	629
1.744444444	361.3679199	635.8773804
1.75	357.5	640.5
1.752777778	351	642
1.755555556	346.2878723	641.7120972
1.766666667	345.0384521	642.0384521
1.777777778	333.5	672
1.786111111	311.2339478	661.0871582
1.788888889	306.5	654.5
1.8	273.1315918	634.8684082
1.802777778	266.1170349	631.3085327
1.805555556	258.5	629.5
1.808333333	253.3461609	627.4230957
1.819444444	255	608.75
1.836111111	239.5	553
1.838888889	238.0904694	545.8618774
1.841666667	238.5	537.5
1.844444444	237.5	533.4230957
1.85	237	524
1.852777778	236	522.5
1.855555556	237.5	522
1.858333333	234.7307739	522.5
1.869444444	230.5454559	520.0908813
1.872222222	227.5294189	522.2352905
1.902777778	246.125	538.46875
1.905555556	244.9612427	538.6821899
1.908333333	248.5	533.5
1.911111111	247.5	530
1.913888889	245.6666718	526
1.927777778	239.3000031	519.2999878
1.930555556	236.5	518.5
1.933333333	229.8125	519.625
1.936111111	227	519.5
1.938888889	220	521.5
2	209.0065002	520.6558228
2.002777778	206.2323914	517.2746582
2.052777778	214.8387146	511.8064575
2.066666667	211.8344421	504.5496826
2.069444444	211.0243835	498.1219482
2.072222222	208.0721436	500.4701538
2.091666667	204	507.5
2.094444444	208.5	509.5
2.116666667	218.2941132	500.8529358
2.119444444	216.5108643	497.0217285
2.122222222	215.5	495
2.133333333	210.1911011	492.5314026
2.136111111	207	494.5
2.138888889	203.125	499.0249939
2.152777778	209	506
2.155555556	212.4565277	508.4782715
2.158333333	216	511.5
2.161111111	219.3349457	515.2184448
2.175	229	516.5
2.177777778	232	519
2.180555556	235.5	520.5
2.183333333	241.3057861	520.6446533
2.2	252.1279144	527.2965088
2.216666667	259.6097412	533.8414917
2.219444444	261.5	538.5
2.269444444	295.2999878	577.5
2.272222222	298.5	579.5
2.316666667	328	575
2.319444444	327.8863525	575.9545288
2.333333333	310	569.5
2.35	296.9578247	577.5963745
2.352777778	295.234314	580.0461426
2.408333333	317.7121277	571.1818237
2.411111111	319.3888855	567.166687
2.441666667	304.6891785	575.8783569
2.486111111	328	561.5
2.502777778	323.4588928	556.3082275
2.541666667	318.5	570
2.586111111	331.5	535.5
2.6	321.3157959	534
2.605555556	313.829834	536.3115234
2.625	300.7857056	561.2142944
2.636111111	304.5769348	576.8076782
2.641666667	306.5	579
2.666666667	329	580.5
2.669444444	330.3421021	578.1842041
2.672222222	333	576
2.686111111	343.3394165	571.2810059
2.691666667	348	567.5
2.702777778	355.5322571	565.6613159
2.708333333	358.5	563.5
2.711111111	363.5	563
2.716666667	370	560
2.727777778	377.9943848	556.7921143
2.733333333	381	553.1500244
2.736111111	385	551.5
2.741666667	390.5	546.5
2.75	397.765625	545.171875
2.755555556	406.7567444	541.810791
2.763888889	411.5	536.5
2.769444444	417	540
2.772222222	420.115387	535.1923218
2.783333333	429.5	526.5
2.786111111	430.374115	528.8216553
2.791666667	438.8912964	526.1087036
2.794444444	444	527
2.802777778	453.5	524.5
2.805555556	460.2692261	524.7307739
2.811111111	462.3375549	517.0736084
2.813888889	467	518
2.816666667	473.9166718	511.9166718
2.819444444	479.5106506	509.8297729
2.822222222	486	508
2.825	487	501.5
2.827777778	487.5	494.5
2.836111111	476.5	482.5
2.838888889	472.5	474
2.841666667	463.9615479	469.0384521
2.844444444	460	463
2.847222222	453.8894348	461.7814026
2.852777778	443.4347839	463
2.855555556	433.2765503	465.4050293
2.858333333	426.1818237	467.5909119
2.861111111	423.3571472	469.7857056
2.872222222	420.4519958	482.8599854
2.875	422.5333252	483.0499878
2.877777778	426.8863525	486
2.886111111	444.9807739	493.75
2.888888889	439	497
2.894444444	455.5	492
2.897222222	466.5	493.5
2.902777778	470.8877563	489.7244873
2.905555556	475	483
2.908333333	482.0442505	479.9380493
2.913888889	487.536438	471.9008179
2.919444444	485	465.5
2.925	481.4506836	460.9798279
2.930555556	475	457.5
2.938888889	467.9318237	451.1363525
2.941666667	464.0217285	450.5108643
2.944444444	461.6111145	447.3888855
2.947222222	457.5	443.5
2.95	455	441.5
2.952777778	451.7035522	437.4380493
2.955555556	449	433
2.963888889	437.5	422
2.969444444	431	419.5
2.972222222	426.7105408	413.8026428
2.975	424	411.5
2.983333333	418.5588379	404.1470642
2.988888889	413.5	399
2.994444444	411.2542419	390.2711792
2.997222222	411.5	383.5
3	337.7045441	449.75
3.005555556	328.6185608	449.8088226
3.011111111	399.5	371
3.013888889	394.6441345	368.0720673
3.016666667	324.1590881	440.6818237
3.025	385.9545593	355.9545593
3.027777778	379.5	349.5
3.036111111	369.2042236	343.5281677
3.041666667	362.0663757	340.5088501
3.047222222	355.2826233	341.5
3.05	347	344.5
3.058333333	338	351
3.061111111	332	354.5
3.066666667	328	363.5
3.069444444	323.7000122	366.5
3.075	323	374.5
3.080555556	327	386
3.083333333	321.2179871	386.6737823
3.091666667	326	395.5
3.094444444	328.8076782	396.1923218
3.105555556	333.125	396.8125
3.111111111	337.8125	396.59375
3.119444444	340.9117737	394.7352905
3.125	340.5	387
3.133333333	343.5	383.5
3.141666667	339.5	378.5
3.144444444	338	377.444458
3.155555556	332.5	367.1363525
3.161111111	326.75	367
3.172222222	320.0254211	365.1779785
3.180555556	316.2883301	364.0109558
3.183333333	313.8333435	363.8333435
3.186111111	308	365
3.188888889	306.5	363.5
3.2	299.3101196	363.7025452
3.211111111	296.6481628	367.9814758
3.225	290.3571472	366.8214417
3.227777778	290.3875732	364.6361084
3.236111111	285	368
3.238888889	284	365.5
3.244444444	280	366
3.258333333	269.8971252	362.6083069
3.263888889	261.7307739	363.7307739
3.266666667	259.640625	360.734375
3.275	260.8888855	360.6666565
3.277777778	257.3076782	362.3076782
3.280555556	253.9634094	364.8902588
3.286111111	247.5	364.5
3.288888889	243.6822968	370.28125
3.291666667	241	373
3.3	237.5	373
3.302777778	235	379
3.305555556	233.5	384
3.311111111	237	390
3.333333333	233.5	392.5
3.336111111	231.6842041	395.8947449
3.338888889	233	397.8250122
3.361111111	233.5	396.9347839
3.366666667	236	403
3.369444444	236.5	405.3333435
3.372222222	237.5	409
3.413888889	239.5	417.4545593
3.416666667	239.2553253	420.1914978
3.425	241.9615326	422.5
3.427777778	243.5066223	426.6456909
3.463888889	245.6029358	431.9044189
3.466666667	251.6491699	435.3563538
3.469444444	254	433
3.483333333	260.5	427
3.486111111	260	428.5
3.488888889	267.5	423
3.497222222	269.4831848	414.2450867
3.519444444	271.5	409.5
3.522222222	270	406.9736938
3.575	272	401
3.580555556	271.5	395.3695679
3.627777778	270	384
3.630555556	269.6489258	380.3297729
3.644444444	262	379
3.686111111	255.8650818	377.5793762
3.688888889	253	377.5
3.716666667	442.1666565	593.5
3.761111111	248.7295074	377.4180298
3.763888889	240.5	379.5
3.766666667	241	385
3.769444444	239.5	385
3.811111111	234.7580719	386.3387146
3.827777778	235.5	387.5
3.833333333	231.8484802	394.4242554
3.836111111	228.4938965	396.7073059
3.938888889	229.0923615	407.0541382
4	228.5	411.5
4.002777778	231	417
4.066666667	234.3993835	420.01828
4.069444444	235.0413971	423.4299316
4.072222222	235.25	419
4.138888889	235.9433899	419.95755
4.144444444	239.5	422
4.147222222	244	424
4.15	244.5	423.5
4.152777778	249.5249023	421.7074585
4.205555556	252	425.4761963
4.244444444	257.9782715	423.5
4.25	263.6630554	423.4456482
4.313888889	269.5	421
4.322222222	270	419
4.372222222	275.5	412.5
4.405555556	279.8774719	409.7980042
4.408333333	284	409
4.411111111	282.5061035	404.2926941
4.416666667	286	399
4.586111111	287.1312256	381.6388245
4.588888889	285.5	385
4.591666667	287	383.8260803
4.597222222	287	376.0833435
4.6	280	375
4.647222222	276.980011	363.2771301
4.683333333	274.8732605	357.6615601
4.838888889	270	359.25
4.841666667	269.6204834	356.9216919
4.847222222	271.5	356.5
4.85	270.6315002	356.9067383
4.852777778	268	356
4.9	257.5	359
5.022222222	251.3181763	361.6818237
5.025	247.5944214	359.2381897
5.027777778	243.8684235	363.6228027
5.116666667	235.5	362.5
5.119444444	231	368
5.158333333	223.5	367.5909119
5.161111111	221	372.5
5.163888889	212.5	373
5.244444444	206.0142822	378.9857178
5.25	201.1774139	382.4032288
5.252777778	198.5	384
5.297222222	192.5625	388.28125
5.3	189	395.5
5.302777778	187	398.5
5.305555556	185.5	403.5
5.338888889	186.6808472	406.2127686
5.341666667	187.2441864	414.7325439
5.344444444	188.5	414.0416565
5.4	190.5	411.5
5.402777778	189.5328522	413.3321228
5.405555556	191.6707306	418.7195129
5.433333333	192	422.5
5.436111111	193.2692261	427
5.438888889	198	431
5.477777778	199.5	432
5.483333333	203.5	436
5.488888889	210	439.5
5.494444444	214.9883728	438.8953552
5.552777778	220.09375	440.34375
5.558333333	222.6898804	438.4367065
5.561111111	227	439.5
5.563888889	228.5	437.1666565
5.566666667	233.716217	433.283783
5.616666667	240.5909119	432.4090881
5.619444444	239.5	426.5
5.622222222	242.6359253	428.1601868
5.658333333	240.5	427
5.661111111	242	422
5.663888889	243.75	416.125
5.683333333	248	411.5
5.727777778	244	403.5
5.733333333	246.5535736	399.2142792
5.736111111	244.5	395.5
5.763888889	242.5	387.5
5.769444444	238.0560608	385.2623291
5.775	235	381.5
5.805555556	228.0195465	377.0083923
5.808333333	227.1815338	375.5063782
5.813888889	225.5	375
5.872222222	219.6831055	372.1056213
5.875	215.4583282	376.5
5.877777778	213.1185608	375.3041382
5.905555556	214.6322937	375.959137
5.908333333	211.5	375.5
5.911111111	206	375.5
5.916666667	202.3974304	377.6025696
5.969444444	192.5542603	385.2441711
6.027777778	192.9444427	382.944458
6.033333333	190	386.5
6.036111111	187.5	386
6.086111111	190	386.5
6.088888889	189.5527954	392.1676941
6.094444444	186.5	392
6.097222222	186.4782562	396.5362244
6.1	185.5	400
6.102777778	186.1666718	402.3888855
6.152777778	185.0476227	407.8095093
6.155555556	178.5	413.5
6.158333333	180.5	419.5
6.163888889	183.2931061	425.879303
6.222222222	185.6338043	433.1126709
6.225	184	436
6.227777778	184.8228302	435.1929016
6.230555556	188	437
6.233333333	187.5	443.5
6.236111111	190	446.5
6.275	194.5	444.5
6.277777778	197.365387	447.1826782
6.283333333	200.6000061	449.6000061
6.322222222	203.7142792	448.7142944
6.327777778	209	451.5
6.330555556	212	452.5
6.363888889	217.5866089	454.9173279
6.366666667	221.5	454
6.369444444	221	452.5
6.372222222	223	452.5
6.375	228.4473724	456.078949
6.405555556	230	447.5
6.408333333	235.7701416	449.8933716
6.411111111	238.5	446.5
6.413888889	238.057373	442.1065674
6.416666667	245.5	449.5
6.419444444	251.660141	449.0907593
6.422222222	255	443.5
6.425	258.8999939	444.2999878
6.430555556	261.5	442
6.436111111	268.115387	434.884613
6.466666667	269.5	427
6.469444444	272	420
6.475	271.5	416
6.477777778	271	407.7173767
6.536111111	269.8575287	406.4301147
6.541666667	268	390.5
6.544444444	259.9916077	386.9804382
6.55	258	384.5
6.552777778	255.4230804	382.5769348
6.555555556	250.5	380.5
6.588888889	245.7929993	377.6305847
6.591666667	239.5	377.5
6.616666667	234.3940735	381.3816223
6.622222222	227.427002	379.2700806
6.625	222.1875	380.875
6.641666667	219.6750031	384
6.647222222	211.5	387.5
6.65	204.9615326	392.4846191
6.663888889	199.7271271	396.3201904
6.666666667	198	404
6.669444444	199.5	412
6.672222222	199	415.5
6.697222222	198	419.5
6.702777778	197.5	422
6.705555556	199.9050598	427.5063171
6.708333333	204.75	431.625
6.761111111	208.6888885	436.222229
6.766666667	209.1564941	436.3778687
6.769444444	211.2720337	439.378418
6.772222222	213.5	442
6.775	213.5	443.5
6.777777778	216.5	450
6.783333333	220.4640656	450.9550781
6.786111111	226.771637	454.7686462
6.827777778	225.5	455
6.830555556	228	459
6.858333333	230.5	463.5
6.861111111	236.4567871	465.4876404
6.863888889	243.5	464
6.866666667	244.0441132	463.1286621
6.869444444	246.5	463.5
6.872222222	250.1379242	462.5402222
6.875	250	460
6.888888889	251.9090881	460.2954407
6.891666667	254.5	456.5
6.894444444	256.5	456
6.897222222	256.6290283	453.7150574
6.9	260.1575317	448.9657593
6.902777778	265	446
6.905555556	268.5	440.5
6.911111111	269.2894592	435.1315918
6.919444444	268.9134521	428.2740479
6.922222222	268.277771	424.277771
6.966666667	264	421
6.969444444	259.9090881	419.5
6.975	254.5	420
6.977777778	254	420
6.994444444	251	420.5
6.997222222	249	418.5
7	244.5	418
7.002777778	240.5	417.5
7.038888889	235.5	416
7.041666667	232.4036102	418.2710876
7.044444444	229.5	419
7.05	227.6597595	419.4763184
7.052777778	223.2719269	420.1783752
7.055555556	221.75	420
7.058333333	216.5270233	421.2567444
7.063888889	210.1190491	422.7619019
7.066666667	209.4798584	420.9966431
7.108333333	207	422.5
7.111111111	202.5	425.3888855
7.119444444	192	426
7.122222222	189.5	429.5
7.125	186.0619659	430.1829834
7.144444444	185.5	432.5
7.147222222	179.5	436
7.15	175.0555573	436.5
7.152777778	171.8571472	441.2857056
7.155555556	172	445
7.158333333	172	451.9318237
7.194444444	168	452.5
7.2	170.1999969	459.3999939
7.211111111	172.5	464.2272644
7.222222222	178	469
7.227777778	184.0449066	471.5359192
7.230555556	190.5	473.5
7.233333333	194.5	474
7.236111111	197	473.5
7.291666667	199	473.5
7.294444444	203.5	473
7.3	205.6651306	471.4403687
7.302777778	207.2505951	476.9076843
7.305555556	213	472.5
7.308333333	214.2742004	472.4515991
7.311111111	219.5	474.5
7.313888889	220	475.5
7.316666667	225.3346405	473.1377869
7.338888889	228	478.5
7.341666667	232.6666718	475.5
7.344444444	234.0576935	476.3461609
7.347222222	235.4322052	478.4152527
7.35	240.7105255	477.8026428
7.355555556	240	481.25
7.363888889	246.5	481.75
7.369444444	256.7571411	481.7571411
7.377777778	260.6956482	488.3912964
7.386111111	256.444458	486.5
7.388888889	253.3305054	485.788147
7.394444444	251.5	482.5
7.397222222	247.2692261	484.5
7.427777778	241.3999939	480
7.433333333	236.7736359	481.9726257
7.436111111	234.3181763	483.3181763
7.438888889	229.4130402	483.6412964
7.441666667	229	484
7.444444444	228.5	486.5
7.447222222	227.1046448	488.3139648
7.45	226.9578247	489.6445923
7.452777778	226	494
7.472222222	224.8707886	493.6910095
7.475	220.2142792	494.6428528
7.477777778	219.5652161	495
7.491666667	220.7058868	493.9509888
7.494444444	214.5	492
7.497222222	207.5	496
7.530555556	203.2733765	493.2445984
7.533333333	203	495.5
7.538888889	195.5740814	496.1666565
7.541666667	195.8500061	500.2799988
7.544444444	190.2916718	501.9166565
7.55	189.5	507
7.552777778	187.3208923	514.0372925
7.558333333	185.5	521
7.561111111	181	526
7.580555556	181	536
7.583333333	181.1190491	541.6904907
7.586111111	180.2647095	546.7941284
7.6	184.5	557.5
7.605555556	188	563.5
7.619444444	193.3822021	570.8709106
7.627777778	196.5	577
7.65	215.9826508	591.3170166
7.652777778	223.3688507	593.4672241
7.688888889	259.0820923	584.276123
7.7	252.2795258	587.5984497
7.702777778	247.6290283	590.112915
7.722222222	241	595
7.736111111	219.7436523	610.8908691
7.747222222	214.5	627.2825928
7.75	217.25	624.5
7.758333333	226.5	643
7.761111111	230.5	649
7.772222222	243.5	649.5
7.775	251.5	639.5
7.783333333	256.5	632
7.786111111	256.5	622.8666382
7.797222222	251	610
7.8	241.9663849	610.6638794
7.805555556	234.5	609
7.808333333	227	615.5
7.816666667	217.5	627.5
7.819444444	217.875	637
7.827777778	223	651.5
7.830555556	228.5	656
7.833333333	235.7926788	658.5487671
7.838888889	237.875	656.5
7.841666667	244.5	655.5
7.844444444	256	650
7.858333333	261.5	633.5
7.861111111	264.3571472	624.5
7.866666667	264	616.8620605
7.869444444	260	609.5
7.883333333	252	603.5
7.886111111	245	603
7.894444444	240.7080231	602.3649902
7.911111111	234.5	617.5
7.919444444	238.5	631
7.933333333	238	644.1591187
8.033333333	272.1842041	661.8157959
8.044444444	278	656
8.05	280	652.5
8.061111111	288.3143616	641.6616821
8.063888889	290.722229	639.388916
8.072222222	300.6585388	633.6707153
8.077777778	310.7742004	631.6451416
8.083333333	320.8636475	631.5
8.088888889	331.5	630.5
8.091666667	340.112915	631.8064575
8.105555556	362.5	644.5
8.116666667	368	653
8.202777778	305	662
8.205555556	299.4527588	658.4370117
8.208333333	296.5	652
8.211111111	290.5	647
8.213888889	280.0499878	646
8.216666667	276.5	641.5
8.219444444	269.5	638.5
8.222222222	261.5	645
8.233333333	255	659.5
8.241666667	255.8333282	664.166687
8.244444444	263	665.5
8.252777778	282.6000061	662
8.258333333	290.6080933	658.3919067
8.261111111	298.0714417	649.2142944
8.272222222	299	634.5
8.3	258.962677	612.9776001
8.305555556	255.3125	614.3125
8.316666667	254.5	642.5
8.319444444	261.1666565	645.833313
8.327777778	272.2171631	652.4595947
8.338888889	292	639.5
8.369444444	256.1137085	600.7678833
8.383333333	253	611
8.386111111	250.5	613
8.394444444	240.3181763	651.5
8.4	245	655.5
8.402777778	245	656.5882568
8.416666667	258.7000122	692.0999756
8.433333333	256.379303	695.9827881
8.436111111	253.7391357	695.2174072
8.438888889	252	697
8.455555556	243.5	660.5
8.458333333	242.1923065	656.8846436
8.466666667	239.5	635.5
8.472222222	231.6220398	604.2677002
8.475	230.5	600.8928833
8.488888889	239	542.555542
8.491666667	237	536.5
8.494444444	230	531.5
8.497222222	220.9285736	522.4523926
8.5	214	516.5
8.502777778	203.86586	514.6188965
8.505555556	200.9963531	511.7335815
8.508333333	198.5	507.5
8.511111111	200.2599945	504.7399902
8.513888889	200.6111145	500.3333435
8.516666667	204.5	495
8.519444444	209.5	490.5
8.522222222	208	484
8.525	216.75	480.59375
8.527777778	213	468.5
8.530555556	209	464.5
8.533333333	203.5	461
8.536111111	199.5	459.5
8.538888889	196.6818237	460.469696
8.541666667	192	464
8.544444444	190	469.5
8.558333333	202.3210602	509.5263062
8.569444444	239.8095245	531.9523926
8.572222222	250	532.6538696
8.575	259.5	536
8.577777778	265.6219482	536.1829224
8.583333333	269.0952454	532.0714111
8.591666667	261.4024353	527.7683105
8.594444444	258.5	523.5
8.602777778	245	514.75
8.605555556	231.5	508
8.608333333	222.4581451	502.0534973
8.611111111	212.8556976	498.8825378
8.613888889	211	498.5
8.616666667	203	486.5
8.619444444	206.375	478.5
8.622222222	200	467.5
8.625	205.3053131	457.2787476
8.627777778	207.5	447.5
8.630555556	210.1904755	438.6428528
8.633333333	211	434.5
8.636111111	203.5	432
8.638888889	202.6000061	430
8.641666667	194.5	432.5
8.644444444	187	427.5
8.647222222	181.7545471	429.2090759
8.65	173	426
8.652777778	167.5	419.5
8.655555556	161.3345642	413.8455811
8.658333333	153.6253967	404.9796143
8.661111111	144.5616837	392.0584412
8.663888889	134	382.5
8.666666667	124.5	375
8.669444444	122.5	372.5
8.672222222	115.5	367
8.677777778	112	367
8.683333333	115	381.5
8.686111111	116.5	390.5
8.688888889	115.75	394
8.691666667	105.4166641	413.4166565
8.694444444	100.890976	419.0112915
8.697222222	95.5	425.5
8.7	90.23581696	440.4361725
8.702777778	92.1162796	448.5813904
8.705555556	92	452.6190491
8.716666667	99.5	456.5
8.719444444	96.62903595	448.0161438
8.722222222	95.86206818	445.5172424
8.725	90.89694977	443.8765869
8.727777778	84.5	445.884613
8.730555556	82.03333282	445.4166565
8.733333333	81	453
8.736111111	81	456.875
8.741666667	80	465.6142883
8.744444444	84.37670898	477.5684814
8.747222222	88.14567184	491.3653717
8.75	97.18243408	504.7432556
8.752777778	106	515
8.755555556	111.5	524
8.758333333	124.5	532.5
8.761111111	133	538
8.766666667	137.5	544.5
8.769444444	137.5	549.5
8.772222222	135.4152527	543.9237366
8.783333333	132	566
8.786111111	129	572.5
8.788888889	129.3978424	582.0618286
8.791666667	126.2763138	593.0592041
8.794444444	125.8636398	600.0454712
8.797222222	131	603
8.8	131.722229	614.611084
8.802777778	144.6784515	619.2827759
8.808333333	160.76297	627.0986328
8.811111111	177	629
8.816666667	198.6818161	632.3181763
8.819444444	211.5	632.5
8.822222222	211.0239716	632.3869934
8.825	232	637
8.827777778	245.7472229	641.4611206
8.836111111	287.3461609	655.4487305
8.838888889	290.1311951	653.8759155
8.841666667	293.3423767	658.8722534
8.844444444	304.884613	663.7307739
8.85	320.5	674.5
8.855555556	332	681.166687
8.861111111	346.5	687.5
8.863888889	352.5	686
8.866666667	366	681.25
8.869444444	364	674.5
8.872222222	367	666.0961304
8.875	370.5	650
8.877777778	366.5709534	627.2348022
8.883333333	364.4500122	615.1699829
8.9	302.790329	567.5322571
8.908333333	275.5	558
8.911111111	275.4565125	555.5
8.916666667	268.0625	552.765625
8.919444444	258.5	556
8.936111111	248.0833282	576.5
8.938888889	254	581
8.941666667	256.3333435	581
8.975	374.3125	605.75
8.977777778	379.6739197	608
8.980555556	393.7753601	606.2391357
8.986111111	403.5	608
8.994444444	419.5	608.5
8.997222222	432	608
9	445.2142944	606.2619019
9.002777778	455.5	601
9.005555556	461.5	593
9.011111111	464.5	581
9.019444444	461.9830627	572.1186523
9.022222222	463	565
9.025	457.5930176	551.2325439
9.027777778	452.5	545.7105103
9.036111111	442	542.5
9.038888889	438	548
9.041666667	439.5	553.5
9.044444444	444.5	559.5
9.05	446.6341553	573.1707153
9.052777778	453.5	583
9.058333333	461.944458	593.9222412
9.061111111	460.9230652	599.1538696
9.069444444	452.5954895	597.0025024
9.075	448.4310303	599.5344849
9.083333333	439.0077209	605.8917236
9.086111111	431.5	599.5
9.088888889	425.265686	597.1633911
9.091666667	415.5	594
9.094444444	410.5760803	592.5652466
9.1	409.5	593
9.102777778	407.1176453	593
9.105555556	400.6363525	595.7727051
9.108333333	392.5	601
9.111111111	395.5	610.5
9.116666667	397.5	622
9.119444444	406	633
9.125	413.5	643
9.127777778	419.5	651
9.133333333	417.8373413	653.9819336
9.136111111	412.9216919	657.8373413
9.138888889	406	655
9.15	396	659.5
9.155555556	363.5	673.5
9.158333333	351.5	671.5
9.161111111	340.3235168	674.0882568
9.169444444	309.5	691
9.172222222	302	696
9.177777778	282	703
9.188888889	273	699.5
9.191666667	270.3202209	694.2303467
9.202777778	294.6621704	661.2838135
9.205555556	297.3103485	650.870697
9.219444444	288.6428528	580
9.222222222	289	575
9.225	284.5	566.5869751
9.227777778	284	561
9.25	290.8773499	545.28302
9.283333333	251.5	604.5
9.294444444	245	610
9.316666667	210.5	627.833313
9.319444444	202.9382019	623.2921143
9.322222222	196	622
9.325	190.5	614.5
9.327777778	189.2931061	610.2930908
9.333333333	183	597.5
9.358333333	173	559
9.375	175.9321594	539.8215942
9.377777778	169	532.944458
9.45	232.4285736	519.5714111
9.452777778	243.5	518
9.455555556	247.8404236	509.2021179
9.458333333	255.7348938	506.2516785
9.469444444	260.5	504.5
9.472222222	267.5	503
9.475	275	498
9.477777778	272	490
9.480555556	274	484
9.483333333	269	481
9.486111111	261.0909119	475
9.488888889	261	477.5
9.491666667	258.5	473
9.494444444	253.5	470.5
9.505555556	251.3333282	464.3888855
9.508333333	246.8698578	458.6095886
9.511111111	241.745285	451.5094299
9.513888889	245.5128174	443.884613
9.516666667	254.5	436
9.519444444	257.4041138	431.8972473
9.522222222	263.5	428
9.525	270.5	419
9.527777778	275.5	414.375
9.530555556	285.5	412.5
9.533333333	291.5	414
9.536111111	295.5	416.4285583
9.538888889	295	420
9.541666667	297.5	424.5
9.544444444	296.5	433.980011
9.547222222	294.5	443.2826233
9.55	295.0263062	449.6578979
9.552777778	289.0254211	455.6186523
9.555555556	291.5	469.5
9.558333333	290	480.5
9.561111111	289.5	495.5
9.563888889	292.0492859	509.0986023
9.566666667	290.5	524.5
9.569444444	292	530.7368164
9.572222222	289.5	533
9.591666667	319.8120422	592.4432373
9.6	287.5	608.5
9.602777778	284.5	614
9.608333333	270.5	653.5
9.611111111	268.25	664.25
9.622222222	233.921875	659.515625
9.625	228	654.5
9.627777778	217.4807739	653
9.630555556	205.5	647.5
9.633333333	197.1699066	646.3058472
9.636111111	192.6724091	645.5516968
9.652777778	181.2894745	636.1315918
9.655555556	187.4329987	629.9143677
9.658333333	188.9030762	618.6415405
9.661111111	188.5	608.8103638
9.675	191.4444427	581.888916
9.694444444	223.0714264	595.3571167
9.716666667	217	639.5
9.719444444	210	643
9.722222222	209	649
9.725	203	651.5
9.727777778	201.5294189	657.4705811
9.733333333	188.4436646	672.3027954
9.736111111	185.5	676.5
9.75	191	671
9.752777778	200.9651031	659.2191162
9.755555556	208.5816345	648.9664917
9.758333333	214.5	635.5
9.766666667	223	591.5
9.772222222	224	574.6309509
9.775	224.5	560.5
9.777777778	228.9400024	552.3599854
9.783333333	239.7831268	552.1867676
9.791666667	273.5	536.5
9.794444444	275.5	528.5
9.797222222	277	517
9.8	273	503.387085
9.802777778	271.4871521	489.3713684
9.805555556	275.5	482.5
9.808333333	270	463
9.811111111	275	454
9.813888889	279.5	446
9.816666667	294	440
9.819444444	308.436676	440.8395233
9.822222222	320.5	437
9.825	335.5	436.5
9.827777778	354.466095	434.3813477
9.830555556	368.1333313	438
9.833333333	381	439.6363525
9.836111111	387.5	439.5
9.838888889	391.7999878	441
9.844444444	395	442
9.847222222	400	438.5
9.85	415	442
9.852777778	425	447
9.855555556	437.5	458.5
9.858333333	448.5	468.5
9.861111111	453.5	478.5
9.863888889	460	487.5
9.866666667	468	498
9.869444444	472.1834717	507.3486328
9.872222222	469	519
9.875	464.5	526.5
9.877777778	459.5	536.5
9.880555556	458.5	548
9.883333333	453	556
9.886111111	444.5	562.5
9.888888889	432.6498413	564.1541748
9.891666667	427.5	566.5
9.894444444	419.0894775	564.2263184
9.9	412.6947021	549.8451538
9.902777778	408.78302	539.93396
9.905555556	416.7727356	532.0757446
9.908333333	430.5	524
9.911111111	441.6543579	514.0570679
9.913888889	446.5	509.5
9.916666667	457.5	505.5
9.919444444	465.5	502
9.922222222	469.7282715	495.2119446
9.925	472	492
9.927777778	472	490
9.930555556	470	487
9.933333333	473	483.4705811
9.936111111	473.0952454	480.5238037
9.938888889	472.5	474.5
9.941666667	476.5	468
9.944444444	476.722229	466.3148193
9.947222222	485.5	464
9.95	487	462
9.955555556	486.7978821	458.5638428
9.958333333	485.1377869	456.1417236
9.961111111	479	464
9.963888889	470.1818237	473.3636475
9.966666667	467.5	483
9.969444444	467	484
9.972222222	466	488.5
9.975	462	502
9.977777778	458.2361908	519.640976
9.980555556	455.5	532
9.983333333	452.1854553	538.7521973
9.986111111	440	539
9.988888889	430	537
9.991666667	423.5	527
9.994444444	410.5	522
