# Supplementary material for: Lithium-ion battery components are at the nexus of sustainable energy and environmental release of per- and polyfluoroalkyl substances
Source: Nat Commun. 2024 Jul 8;15:5548. doi: 10.1038/s41467-024-49753-5 (PMC11231300; doi:10.1038/s41467-024-49753-5)
Supplement: Supplementary file 6 — Source Data [file 41467_2024_49753_MOESM6_ESM.zip › Track density raw data - Full set/100ng_L bis-FMeSI/Replicate 6.csv]

Time (min)	x-position	y-position
0	175	699
0.016666667	168.2853088	696.901123
0.025	166.146347	693.0975342
0.027777778	166.1538391	689
0.030555556	164.5	688
0.041666667	164.5	691
0.044444444	166.5	693.5
0.052777778	170.2906952	690.4767456
0.055555556	173.8999939	689.5
0.061111111	177	691.5
0.063888889	181.39888	696.8033447
0.066666667	179.3260803	701.6738892
0.075	181.4354858	699.5645142
0.077777778	177.3809509	698.5952148
0.086111111	172.7352905	690.0882568
0.094444444	168	684.5
0.102777778	173.5	680.5
0.108333333	179	680
0.116666667	186.1116486	682.2524414
0.119444444	185.5	686.5
0.127777778	187	697
0.133333333	181.5	701.5
0.136111111	182.5892792	699.6785889
0.138888889	183	698
0.15	182.0862122	702.5689697
0.152777778	186.5	705
0.166666667	195.115387	698.6538696
0.177777778	198.120697	697.1206665
0.183333333	206.4909363	698.8897095
0.191666667	209.5	704.041687
0.194444444	214.5	702
0.2	215	696.6052551
0.202777778	219.5	703.5
0.205555556	224	704
0.208333333	230	703.7692261
0.216666667	226	701.5
0.225	219.1818237	703.5
0.227777778	219	703.5
0.233333333	211.2441864	707.7557983
0.241666667	206.5	709
0.244444444	207.5	709.5
0.247222222	211	711.5
0.25	216.2352905	712
0.252777778	220	711.7142944
0.277777778	221.516861	705.1797485
0.288888889	217	701
0.294444444	208.5370331	699.0925903
0.302777778	202.5	704.5
0.311111111	199.5	700.5
0.319444444	198.3301849	695.2735596
0.330555556	203.9390259	694.1341553
0.338888889	211	698
0.35	211.5	703.75
0.352777778	211.7995148	710.5289917
0.355555556	211.5	709.5
0.358333333	210.5	709.5
0.361111111	209.0090942	718.3848267
0.363888889	209.5128174	714.9743652
0.366666667	206.0357208	708.5
0.369444444	202.6818237	709.5
0.372222222	197.5	711.5
0.375	196	708.5
0.377777778	196	705
0.4	196	691.5
0.411111111	197	688
0.416666667	205.5344849	685.1551514
0.441666667	241	701
0.444444444	238.5	700.1521606
0.447222222	242.8099213	706.413208
0.452777778	248.5	713.5
0.455555556	251.0740814	715.111084
0.458333333	254	707.5
0.461111111	255.266922	713.7706909
0.463888889	261.9705811	716.4411621
0.466666667	266.2043762	717.3795776
0.469444444	270	711.5
0.472222222	272.5	709.166687
0.475	273	705
0.491666667	269.5	700
0.511111111	252.5	695.5
0.516666667	242.5	702
0.525	233.7682953	707.2316895
0.527777778	230.1234894	708.2854004
0.530555556	228.7372894	700.3051147
0.533333333	226.5348816	699.3255615
0.538888889	224.4716949	695.3018799
0.552777778	233.5	689.5
0.566666667	254.980957	698.1294861
0.577777778	266.6822815	708.71875
0.580555556	273.1333313	707.4083252
0.583333333	285	709
0.586111111	291.5	706.5
0.588888889	292	703
0.591666667	294.4166565	701.5
0.594444444	295.5	698.5
0.616666667	307.5769348	669.0384521
0.633333333	310.5	670
0.638888889	314.5	665.5
0.711111111	340.5	669.5
0.766666667	420	618.5
0.769444444	425	611.5
0.772222222	427.115387	608.0384521
0.786111111	430.4811401	606.0094604
0.788888889	433.5	604.7727051
0.802777778	431.6000061	601.5
0.822222222	435.2391357	598
0.825	435.5	595.5
0.838888889	433.3813477	598.1271362
0.85	435.3598022	599.4719849
0.852777778	438.7689209	599.8361206
0.855555556	436.1000061	602.5
0.875	436.8636475	598.6818237
0.883333333	437.5	598.5
0.886111111	438.0957336	599.5531616
0.888888889	436.5934448	596.9579468
0.902777778	438.5172424	594.0689697
0.905555556	440	589.5
0.908333333	437.6764832	586.6764526
0.916666667	437	581.5
0.933333333	445.5	578
0.944444444	446.5686951	576.0305176
0.958333333	448.2000122	572
0.961111111	451.1395264	569.7150879
1	451.5	561
1.038888889	458.3536682	561.7683105
1.041666667	456.8912964	559.4456787
1.055555556	458.2142944	559.5
1.058333333	458.3260803	559.5869751
1.061111111	457.3571472	556.0714111
1.088888889	456	559.1333618
1.091666667	455.5484009	561.6558838
1.094444444	453.5	561.5
1.102777778	447	567
1.125	427.8404236	570.5213013
1.127777778	426.8823547	566.8823242
1.136111111	417.7608643	562.1738892
1.138888889	416.5	558.833313
1.141666667	417.5	559.5
1.152777778	419.648468	556.914856
1.158333333	429	556
1.166666667	435.5	547
1.202777778	457.3297729	551.8616943
1.208333333	458.2999878	558.5
1.211111111	456.125	563
1.216666667	450.8375244	567.3815918
1.219444444	439.5	571
1.225	427.1337891	570.9225464
1.233333333	422.302002	558.3221436
1.236111111	422	551.5
1.244444444	425	548
1.252777778	445	541.5
1.255555556	455.5	541
1.258333333	461	540.5
1.261111111	461.1753235	541.6168823
1.275	464	546.5
1.277777778	467.56604	543.28302
1.286111111	459	537.5
1.291666667	462	526
1.3	461	508.1590881
1.305555556	462.4107056	499.6785583
1.308333333	465	494.5
1.311111111	468	486.5
1.319444444	466	470
1.322222222	462	463
1.325	451.5	460.5
1.327777778	445.5	453.5
1.330555556	443.241394	449.4827576
1.333333333	438	441
1.336111111	434.491272	434.7401733
1.338888889	432.5	429.5
1.341666667	424.9046326	415.8410339
1.344444444	421.5	403.5
1.347222222	419.6052551	395.2631531
1.35	420.3568115	383.1409149
1.352777778	418.5	371
1.355555556	418	361.2142944
1.358333333	415.5	350.5
1.361111111	415.3705139	343.1474915
1.363888889	406.6041565	338.625
1.366666667	394.5	336
1.369444444	393	335.7142944
1.372222222	387.5	333
1.375	379.5	327.5
1.377777778	371.5	323.5
1.380555556	371.6428528	314.7857056
1.383333333	366.5	305
1.386111111	363	300.777771
1.388888889	361.741394	300.741394
1.391666667	360.1051636	297.4520264
1.394444444	354	303.5
1.397222222	347.2581482	300.674408
1.4	341.3269348	301.1634521
1.402777778	336.5	296.5
1.405555556	326	286
1.408333333	319.3769226	286.0076904
1.411111111	315.8380432	286.9225464
1.413888889	309.7477112	287.3440247
1.419444444	303.5509644	289.04776
1.422222222	295	290.5
1.425	285	296.5
1.427777778	280.884613	299.0384521
1.430555556	272.875	296
1.433333333	263.5	297
1.438888889	249.5	297
1.441666667	243.5	299
1.444444444	237.717392	302.8912964
1.447222222	225.0941162	301.7705841
1.45	224	302
1.452777778	210.25	310.5
1.455555556	208	309.5
1.458333333	206	315
1.461111111	197.5	316
1.469444444	177	337
1.472222222	172.5	349.5
1.477777778	169.5	359
1.519444444	154.4497528	380.6557922
1.522222222	151.5	383.5
1.527777778	146.3082123	389.246582
1.533333333	137.5	397.5
1.536111111	134.5	402.5
1.538888889	128.5	410.5
1.541666667	120.5	415
1.55	100	422
1.552777778	97.98275757	427.3275757
1.555555556	92.5	430
1.558333333	87.5	441.5
1.561111111	87.5	452
1.563888889	87.4850769	460.3805847
1.566666667	89	467.5
1.569444444	87.5	473
1.572222222	93.07142639	481.9285583
1.575	101.5	494.5
1.577777778	102.0467606	502.125885
1.580555556	105.5	505.5
1.583333333	112.5	512.5
1.586111111	116	516.5
1.588888889	120.5	523
1.591666667	123.5121918	527.7316895
1.594444444	125	535.5
1.608333333	157.5	563
1.611111111	169.9615402	569.7692261
1.633333333	259	599.5
1.644444444	269.7946472	604.9910889
1.791666667	301.0428467	630.6142578
1.883333333	309	595.5
1.888888889	312.8684082	589.7105103
1.891666667	319.0645142	578.9220581
1.938888889	349	643.5
1.95	343.5	647
1.952777778	341.0950317	643.5991821
1.955555556	337.5	637.5
1.958333333	331.0354004	641.2389526
1.961111111	329.1046448	635.9883423
1.991666667	357.5	635.5
1.994444444	363.5	643.5
2	357.741394	657.258606
2.008333333	347.5	659.5
2.011111111	340	659.5
2.016666667	337.3947449	659.5
2.022222222	340.8612061	655.7585449
2.025	348.6875	656.0625
2.027777778	357	653.5
2.119444444	417.6649475	644.0360718
2.122222222	422.3070068	635.8859863
2.125	430.2307739	632.7692261
2.127777778	436.7083435	628.567688
2.130555556	443.8608398	624.15979
2.133333333	443.5	622
2.136111111	450.5	620.166687
2.138888889	452.3616943	615.3191528
2.141666667	457.865387	618
2.144444444	461.5	614.5
2.152777778	466.0508423	612.5254517
2.155555556	469.5473022	610.5844727
2.163888889	470.3888855	600.277771
2.169444444	472	589.5
2.172222222	472.5	581.5
2.175	476	577
2.177777778	483.7325439	565.2674561
2.180555556	491.9772644	559.0227051
2.183333333	494.5	551.5
2.186111111	492.3504639	547.2196045
2.188888889	491.5	539
2.191666667	486.3356628	536.9456787
2.197222222	481	533
2.2	473.5	528
2.202777778	468	517.5
2.205555556	465.4184265	508.4395752
2.208333333	465	501
2.211111111	456.9685669	487.9971313
2.213888889	463.5	473
2.216666667	461.5	458.5
2.219444444	464	446
2.222222222	463.5	431.5
2.225	462.5	419.5
2.227777778	462.5	406.5
2.230555556	466	393.4285583
2.236111111	467	383
2.238888889	464.5	377.3076782
2.241666667	458.5	371.5
2.244444444	450	374.5
2.247222222	435.4327087	378.875885
2.25	428.1818237	381
2.252777778	426.8636475	383.5
2.255555556	417.3285828	382
2.258333333	404.2359314	382.4266357
2.261111111	399.1612244	379.663269
2.263888889	393.5	369
2.266666667	386.722229	362.8148193
2.269444444	384	358
2.272222222	384	345
2.275	383	334
2.277777778	385.5	324
2.280555556	387	315.5
2.283333333	388.8631439	306.4781036
2.294444444	392.5	305.6818237
2.305555556	391	303
2.308333333	389.5	301.5
2.311111111	384.5	302.5
2.322222222	374.5	306.5
2.325	367.5	311.5
2.327777778	356	311.5
2.336111111	354	310.5
2.338888889	348.5	305
2.347222222	345.5	295
2.35	343	285.9107056
2.366666667	343	281
2.369444444	342.6851807	280.6851807
2.377777778	347	286
2.380555556	343.1508484	287.4553223
2.383333333	346	297
2.386111111	349	303.8541565
2.388888889	347.5	305
2.397222222	351	313
2.4	352.5	313.5
2.402777778	347.4901123	317.6980286
2.408333333	345.5	320.5
2.411111111	340.5726318	321.5949707
2.413888889	338.9184875	327.2841492
2.416666667	334.1378479	327.40271
2.419444444	331.5	327
2.422222222	328.9583435	327.9583435
2.425	325.8599854	325.4400024
2.427777778	322.3143616	322.3383179
2.430555556	316.06604	319.9905701
2.433333333	313.1530762	326.2346802
2.441666667	307.5	323.8333435
2.444444444	309.8925171	329.2944031
2.447222222	314	334.5
2.452777778	317	336.1875
2.461111111	321.9729004	331.8990173
2.469444444	323.9085693	329.4455261
2.477777778	322.6951294	324.8170776
2.480555556	323.5	318.5
2.491666667	319.5	309
2.497222222	324.8508911	310.3245544
2.502777778	333.8781586	306.2121887
2.505555556	329.8103333	314.8103333
2.508333333	337.5	316.5
2.519444444	336.8018799	325.6792603
2.522222222	337.5	330.5
2.525	336.5	332
2.533333333	335.5	336
2.536111111	337.2409973	343.8525085
2.547222222	342	353
2.55	340	348.5
2.552777778	346.9967651	344.3580627
2.561111111	347	339.8333435
2.566666667	354.5	335.5
2.569444444	359.2407532	327.2407532
2.575	361	333
2.577777778	363.8095093	328
2.580555556	368	326.5
2.583333333	380	330.5
2.586111111	384.1134338	328.7521057
2.597222222	398.5	330.5
2.6	411	331.5
2.602777778	413.6666565	334.1666565
2.605555556	419	337.5
2.608333333	424.1621704	340.783783
2.611111111	430.5	346.5
2.619444444	439.9487305	353.3717957
2.622222222	445	350.5833435
2.627777778	445.5	346.6428528
2.630555556	445.4705811	348.1764832
2.638888889	446.5	347
2.641666667	445.5766296	345.7145691
2.644444444	441.4842834	347.0759277
2.647222222	434	347.5
2.65	427.7008362	354.3703003
2.652777778	416.5	355.5
2.658333333	418	356
2.661111111	411.9224243	359.8577576
2.666666667	404.9117737	355.2647095
2.669444444	399.5	357
2.672222222	395.3037415	351.182251
2.675	390.4108276	349.6974487
2.677777778	390.5	347.5
2.680555556	391.4268188	344.1463318
2.683333333	395.7241516	343.241394
2.686111111	395.4107056	337.5178528
2.688888889	402.3461609	339.5
2.694444444	409	337
2.697222222	420	340
2.708333333	427.7727356	346.2272644
2.711111111	433.5	351
2.719444444	440	362.5
2.722222222	442.4711609	375.2115479
2.725	444.5	384.5
2.727777778	441.5	392
2.730555556	445	399.5
2.733333333	444.8984985	402.2518921
2.736111111	439.5	405.5
2.738888889	438.1000061	415.5
2.741666667	436.6612854	420.5322571
2.744444444	438.8809509	425.1666565
2.747222222	437.5	429.5
2.75	438.5454407	435.0909119
2.755555556	443.5	440.5
2.761111111	446.6764832	444.5
2.763888889	451.3214417	445.5892944
2.766666667	455.5	440.5
2.777777778	448.4090881	435.2454529
2.780555556	439.5	429.5
2.783333333	439.5	427
2.786111111	436.5	421
2.791666667	436	415
2.794444444	435.9599915	405.3999939
2.797222222	441.2617798	396.4151001
2.802777778	442.5	393.5
2.816666667	449.5	383
2.819444444	458.5	377
2.830555556	466	378.5
2.833333333	471.5563354	380.7676086
2.836111111	469.5645142	385.9515991
2.838888889	468.8835754	386.4178162
2.841666667	469.1495056	391.9792175
2.844444444	472	399
2.847222222	466	405
2.85	461	411.1739197
2.852777778	455.5	414.4285583
2.855555556	457.078949	415.1526184
2.858333333	452.444458	412.555542
2.861111111	442.4105835	419.3973389
2.869444444	429.8608398	418.9948425
2.877777778	424.2522888	421.0871582
2.888888889	411	419
2.891666667	407.5	416
2.897222222	402.6428528	417.5
2.9	402.3459167	420.2967224
2.902777778	398	425.25
2.905555556	394.5	427
2.911111111	396	428.3333435
2.919444444	403.5	429
2.927777778	406.5	425
2.936111111	409	417.25
2.941666667	414.7926941	408.2073059
2.952777778	426.631134	401.6475525
2.955555556	433.9506226	398.9197388
2.958333333	441.5	394.7857056
2.966666667	444.9848633	394.2575684
3.005555556	442.8165588	400.8453369
3.019444444	444.5	408
3.036111111	444	417
3.038888889	449	418.5
3.066666667	444.5	413.5
3.086111111	440.1666718	420.5
3.091666667	432.5	418.5
3.094444444	432.5	420
3.1	433.5	411.2727356
3.105555556	428.70755	410.3679199
3.122222222	439.1305847	398.0605164
3.136111111	441.9184875	402.3695679
3.144444444	447.5	409
3.15	442.5	422
3.152777778	437.4090881	426
3.155555556	443.0848999	424.70755
3.172222222	429.5	426
3.175	421	424.0333252
3.177777778	415.1893616	426.9112549
3.186111111	411.3279419	422.4570007
3.188888889	411.2653198	421.6020508
3.194444444	407.3214417	416.4107056
3.197222222	403.5	416.5
3.2	403.256897	415.8757019
3.202777778	402.1885376	409.5163879
3.211111111	402.5	407.9642944
3.213888889	407.5	400.5
3.225	412.096344	404.6284485
3.227777778	420	406.5
3.236111111	428.5	411
3.241666667	433	420
3.244444444	436.5	427.5
3.247222222	437.5	438.5
3.25	435.9285583	450.9285583
3.252777778	428.5862122	456.7758484
3.255555556	424.5	458.5
3.258333333	421.5	463.5
3.261111111	417.5	466.5
3.266666667	406	472
3.269444444	403.5	471.5
3.272222222	395	472.5
3.275	391.469696	468.9242554
3.277777778	387	467
3.280555556	382.8333435	461.4666748
3.286111111	377	459
3.288888889	375.3611145	451.722229
3.291666667	373.5	446
3.294444444	369.5	443
3.297222222	366.3089905	437.1292114
3.3	362	432.5
3.302777778	358.5	429.5
3.305555556	354.1363525	427.3409119
3.308333333	352	423
3.311111111	348	424
3.313888889	346.5	420.5
3.316666667	335	414
3.319444444	330.5	411.5
3.322222222	328	402.5
3.325	323.6851807	399.722229
3.327777778	323.6666565	394.3333435
3.330555556	323.6863556	385.2954407
3.333333333	327.5	373
3.336111111	328.5	370
3.338888889	333.5	359.5
3.341666667	342	354
3.344444444	350.1589661	345.9046326
3.347222222	360.3674622	343.8132629
3.35	375	342
3.352777778	380	337.5
3.358333333	381.6470642	338.7205811
3.361111111	388.0217285	341
3.363888889	394.2272644	347.2272644
3.366666667	396	352.5
3.369444444	400	367.5
3.372222222	403.5	378
3.375	395.76828	385.23172
3.377777778	390.5	391.5
3.380555556	384.8548279	391.0484009
3.383333333	386.0195618	389.8910522
3.386111111	382.6964264	383.5535736
3.388888889	387	386
3.391666667	386	385.5
3.394444444	382.884613	384.8076782
3.397222222	380.5	382
3.4	375.112915	377
3.402777778	368.444458	377.5
3.405555556	365	376
3.408333333	362.2857056	369
3.411111111	362.7911377	366.240509
3.416666667	367.5	355.5
3.419444444	368.3650208	351.7576599
3.441666667	370.0293579	340.157074
3.452777778	369.8333435	331.722229
3.455555556	372	335.75
3.466666667	375.875	335.875
3.469444444	378.2575684	335.1704407
3.472222222	380.1164246	334.9315186
3.475	380.25	335
3.480555556	375.9230652	335.9230652
3.483333333	377.5	339
3.491666667	386.5	344.5
3.494444444	389.5	353
3.505555556	397	372.5
3.508333333	399	384
3.530555556	407.4565125	395.5869446
3.569444444	410.7399902	403.2600098
3.572222222	408	404
3.577777778	405.5	411.5
3.580555556	399.5	415
3.583333333	397	420.125
3.588888889	391	422.5
3.594444444	385.5	429
3.608333333	380.7000122	438.7000122
3.616666667	379.5	444.5
3.619444444	374.1582336	447.1012573
3.625	372.5	448
3.627777778	371.5	453
3.630555556	367.277771	461.944458
3.633333333	359.5	470
3.636111111	357.5904846	474.4571533
3.638888889	357	476
3.641666667	349	484.5
3.644444444	341.6894836	491.3736877
3.647222222	336.3859558	501.3070068
3.65	329	503.5
3.652777778	323.5	517.5
3.655555556	312	528
3.658333333	304.6123657	536.0617676
3.661111111	290.619812	541.2824097
3.663888889	284	551
3.666666667	270.7999878	554.4000244
3.669444444	269	563.5
3.672222222	259.7325439	571.2674561
3.702777778	196.6616211	557.0959473
3.705555556	199	549
3.708333333	200	543.5
3.711111111	201.5	537.5
3.716666667	212.5	516.5
3.719444444	219.749115	502.1690369
3.722222222	224.8132477	491.2168579
3.725	230	475.9571533
3.727777778	234.5	465.5
3.730555556	232.1906738	457.9745789
3.733333333	232.2359314	449.6688232
3.736111111	232	447.5
3.738888889	234.2648926	439.7163086
3.741666667	229.5	427.5
3.744444444	224.0413971	422.4299316
3.747222222	226.7285767	418.7285767
3.75	217.5	411
3.752777778	210.5960693	398.8100586
3.755555556	200.5	394.5
3.758333333	193.634613	391.8173218
3.761111111	190.9375	392.0625
3.763888889	187.5	386.5
3.766666667	175.777771	382.1388855
3.769444444	168.3194885	376.3591919
3.772222222	165	372
3.775	158.0286636	361.3105164
3.777777778	156.7982483	348.4122925
3.783333333	161.8043518	345.5
3.786111111	163.1470642	346.1470642
3.8	165	341.5
3.805555556	174.625	334.625
3.819444444	176	337.5
3.822222222	180	339
3.836111111	177.8448334	337.1896667
3.838888889	175.5	336
3.841666667	178	338
3.844444444	184.296875	340.203125
3.85	193.5	341.5
3.852777778	195.5	338.5
3.855555556	194.2435913	337.7564087
3.863888889	188.5	343.1666565
3.866666667	182.5	345.5
3.869444444	178.5	351.9705811
3.872222222	172	358
3.875	165	364
3.877777778	155.5	362
3.883333333	152	357.5
3.891666667	153.9285736	349.9285583
3.894444444	155.5	349
3.919444444	158.3991089	340.1083069
3.922222222	168.6183167	340.9313049
3.925	171.5	335
3.927777778	172	335
3.936111111	169	341.375
3.941666667	167.0333405	341.9222107
3.944444444	160	342
3.947222222	155.5	349.5
3.95	153	351.6000061
3.969444444	156.7727203	355.1363525
3.972222222	162.2142792	348.8877563
3.975	170	346
3.977777778	174.8809509	340.8095093
3.983333333	165.5283051	346.6603699
3.986111111	158.5	354.5
3.988888889	153	356.5
4	148	353.5
4.002777778	147.1393433	351.0409851
4.008333333	150.5	352.5
4.011111111	159	352
4.022222222	164	352.5
4.025	155.6818237	350.5
4.027777778	149.2364044	348.7719727
4.038888889	142.5	355
4.041666667	144.25	361.625
4.044444444	148	364.5
4.05	153	371
4.052777778	156.5	365.5
4.055555556	161.972641	356.7736206
4.077777778	167	352.7692261
4.083333333	163.8216095	361.0678406
4.086111111	160	365.5
4.088888889	158.2142792	369.2142944
4.091666667	159.5	355.5
4.094444444	161.1923065	342.8461609
4.097222222	165.5	337
4.1	167.5	331
4.102777778	165	338.5
4.108333333	163	343.5
4.113888889	167.1818237	341.2272644
4.116666667	173.5	338.5
4.119444444	172.5	339.5
4.122222222	168	344
4.125	160.5	350.5
4.127777778	155.1945648	352.7008362
4.136111111	175.5	348
4.138888889	176.5	346
4.141666667	171.1312561	350.9125061
4.144444444	169	355
4.147222222	171.5	355
4.15	179.5	350
4.152777778	180.7021332	346.5319214
4.155555556	180.5	353.5
4.158333333	176.5	358.5
4.161111111	172.5	363.5
4.163888889	177	362
4.166666667	183	356.5
4.169444444	188.3200073	357.2200012
4.172222222	181.4033203	359.1737061
4.177777778	177.5	367.5
4.188888889	179.8859711	368.3070068
4.191666667	186.5	365.5
4.197222222	189.5	362.5
4.2	190.8861389	358.6039734
4.202777778	189.5	362.5
4.205555556	180.5	364.5
4.211111111	179.2200012	370.7799988
4.213888889	176.5	375.25
4.216666667	176	368.5
4.225	172	363.5
4.227777778	163.5	359.5
4.233333333	167	344.5
4.236111111	175.6530609	338.6836853
4.238888889	173.5	338
4.241666667	176.6739197	340.7608643
4.244444444	171.5943451	351.1603699
4.25	163.5	363
4.252777778	156.5	354.5
4.255555556	151.0636292	354.6091003
4.261111111	151.5	352.1363525
4.263888889	152.6586609	354.5961609
4.266666667	149	360
4.269444444	143.0070496	363.4718323
4.272222222	144.5	366
4.275	142.0434723	360.7826233
4.277777778	148.5	357
4.283333333	154.807724	361.3990173
4.286111111	146.875	370.625
4.288888889	145.2368469	373.5
4.291666667	141.5	370.5
4.294444444	137.8500061	364.2999878
4.297222222	137.844162	357.6233826
4.3	142.5	357
4.302777778	147.328949	356.9473572
4.305555556	155.9390259	359.1341553
4.308333333	155.5572662	363.4075012
4.311111111	157.5	369
4.316666667	162.5	374.5
4.322222222	162.2441864	374.2674561
4.325	167	376.5
4.327777778	170.0227966	376.0106506
4.333333333	175.5	374.5
4.336111111	180	371
4.344444444	185.716217	361.283783
4.347222222	191.2578125	362.453125
4.35	196	360.5
4.352777778	197	364
4.355555556	199.5569611	363.9367065
4.358333333	203.5652161	363
4.361111111	206.5	367.5
4.380555556	216.9725342	366.8772888
4.383333333	219.1347351	363.799408
4.386111111	221.4583359	364.0833282
4.391666667	220.6521149	362.9225464
4.394444444	228.3322144	360.6543579
4.397222222	234.6100006	360.7099915
4.4	238.0847015	358.702179
4.402777778	242.9411774	359
4.405555556	247.4516907	355.3743896
4.408333333	261.5	357
4.411111111	272.0499878	355
4.413888889	284.9736938	353.6052551
4.416666667	292.7346802	352.3979492
4.425	293.125	352
4.427777778	297.7142944	354.2857056
4.430555556	305.5	355.5
4.433333333	318.90625	355.5
4.444444444	328	358
4.455555556	333	365.5
4.461111111	338.5	367
4.472222222	338.98172	363.6006165
4.475	340	367
4.480555556	339.277771	369.055542
4.483333333	345.5	374.5
4.486111111	351	376
4.488888889	354.8684082	376.6578979
4.491666667	363.5	374
4.494444444	370.8207092	371.5553894
4.497222222	376.5	370.5
4.516666667	407.5	375.5
4.519444444	412.0593262	374.788147
4.525	416.7558289	369.4883728
4.527777778	414	367.5
4.530555556	412.420517	365.9523163
4.533333333	396.5666809	355.4833374
4.536111111	390.3333435	354
4.538888889	388.255188	353.8718262
4.541666667	384.5	351.5
4.544444444	382.5	339
4.555555556	386.5	338.5
4.558333333	388.0041199	339.2851257
4.561111111	395.5	346.5
4.563888889	401.493103	348.741394
4.566666667	400.6020508	352.7346802
4.569444444	401.5	360
4.572222222	399.1530762	364.2346802
4.577777778	406.0882263	365.2058716
4.580555556	410.8658447	358.9390259
4.583333333	409.5	356
4.586111111	399.5	350
4.588888889	388.2187042	353.0961304
4.591666667	382.3947449	361.2631531
4.594444444	382	369.5
4.597222222	384	374
4.605555556	391	375.5
4.608333333	397.5263062	373.7368469
4.627777778	430	384.5
4.636111111	430.5	386
4.719444444	431.3636475	388.7272644
4.738888889	428.3885956	398.8305969
4.744444444	428.0813904	407.2907104
4.761111111	429	417
4.763888889	433.7844849	421.5689697
4.783333333	434.4672241	429.5983582
4.791666667	428.4866333	433.931427
4.986111111	423	439
4.994444444	422.305542	440
5.011111111	419.7428589	436.3857117
5.013888889	421.2215271	437.5885925
5.019444444	421.9237366	441.7711792
5.022222222	420.0681763	445
5.033333333	425.25	445.75
5.036111111	427.8333435	450.5
5.038888889	427.8571472	454.8571472
5.041666667	426.5531921	454.1170349
5.044444444	427.9042664	461.5106506
5.05	428.9024353	463.9512329
5.052777778	427.9705811	464.1470642
5.055555556	415.3310852	463.2640686
5.058333333	409.6578979	462.5
5.061111111	405.5	459
5.063888889	397.8204346	457.7210083
5.066666667	396.7926941	453.0853577
5.072222222	391.8770447	449.7295227
5.075	395.0263062	449.6052551
5.077777778	397.1138611	453.2301941
5.086111111	404.2930908	448.7069092
5.088888889	405.5	444.5
5.091666667	410.2662964	440.1628418
5.094444444	408.8456726	433.0308533
5.097222222	411.5609131	430.0736084
5.1	413.5	423.5
5.102777778	414	413
5.105555556	419.28302	402.1226501
5.111111111	425.5	393.5
5.116666667	434.6428528	385.5
5.119444444	439.5	376
5.122222222	442.5	365
5.125	444.0263062	359.6578979
5.127777778	437.5	355
5.130555556	430.3464661	347.9273987
5.133333333	425	347.5
5.136111111	419.5	348
5.138888889	411.5645142	352.7257996
5.141666667	411.5	351.5
5.15	407	349.5
5.166666667	402.0377502	348.1886902
5.169444444	402	347.5
5.175	401.1914978	349.7446899
5.177777778	405	350
5.188888889	408.5	358.5
5.191666667	403.8836975	363.7507629
5.194444444	402.7431488	364.9486237
5.197222222	396.2619019	368.5
5.2	391.0299072	367.3461609
5.202777778	385.5	365
5.216666667	383	369
5.219444444	386.8179932	372.3007813
5.222222222	386.9112549	369.8106384
5.225	385.5	361.5
5.227777778	381.7307739	355.7307739
5.238888889	376.6403503	351.0614014
5.241666667	377.0652161	345.6739197
5.244444444	380	339.5
5.25	380.5	337.5
5.266666667	385.5	340
5.283333333	392.8650818	344.5952454
5.286111111	394	350
5.288888889	400	356.5
5.291666667	401.1285706	358.5571289
5.302777778	400.5	362.25
5.308333333	399	373.5
5.311111111	396.7568054	370.7334595
5.313888889	393	367.5
5.316666667	387.5	364
5.319444444	387	362
5.325	382.740448	351.625946
5.327777778	388.5038757	343.9092712
5.333333333	389.5543518	337.8912964
5.336111111	392	338.5
5.338888889	396.2514648	339.7011719
5.341666667	398	348.5
5.344444444	393	357.5
5.35	395.5	369
5.352777778	396	372
5.355555556	412.8999939	373.5
5.358333333	421.5588379	372.6029358
5.369444444	415	364.5
5.372222222	408	359
5.377777778	407.5	357.6578979
5.386111111	406.5	356.5
5.4	408.5	358.0833435
5.408333333	405.5	359.5
5.411111111	405	359
5.425	402.9705811	356.0294189
5.427777778	403.3396301	356.6037598
5.433333333	405.5	356.5
5.45	404.5	352
5.458333333	407.5	353
5.461111111	408.5	358
5.466666667	415.5652161	365.1304321
5.469444444	415	368.5
5.472222222	411.3648682	372.6080933
5.475	405	371
5.477777778	399	366.125
5.480555556	396	372.5
5.483333333	395.6111145	371.6388855
5.486111111	403.5	378.5
5.488888889	406.5	383
5.494444444	405	379
5.497222222	402.8670959	372.2436829
5.5	399.5	370.5
5.502777778	406.5	360
5.505555556	328.9028702	443.466095
5.511111111	412.5	355
5.516666667	413.4934998	354.4447937
5.519444444	417.5	360.5
5.525	420.8333435	369.5
5.533333333	426	390
5.536111111	423	397
5.538888889	415.5	401.5
5.544444444	410.95224	407.4490356
5.55	403	406.5
5.552777778	403.4814148	403.4144897
5.577777778	394.884613	402.6538391
5.583333333	388.5	400.5
5.586111111	382.0617981	398.7078552
5.588888889	381.09375	395.09375
5.591666667	377.9864807	389.2297363
5.594444444	373.9782715	377.8912964
5.597222222	368.065918	368.9083557
5.6	363.5	357.5
5.602777778	357.5	348.5
5.605555556	350	346.5
5.608333333	345.53125	342.9023438
5.611111111	336.9809265	339.9961853
5.616666667	328.7000122	339.5799866
5.619444444	317.5	348
5.622222222	314	348
5.625	307.715332	349.4780884
5.627777778	300.3800049	353.5
5.636111111	274.5	341
5.638888889	271.5	340
5.641666667	266.9440308	326.0992737
5.644444444	265.5	316
5.647222222	267.5	302
5.65	274	293
5.652777778	278.0536804	286.1006775
5.655555556	284.5	279.5
5.658333333	287.9400024	277.0599976
5.661111111	294	279.5
5.663888889	299	282
5.666666667	301.5714264	284.75
5.672222222	306.3135681	285.9237366
5.675	318.0588379	287.5
5.677777778	326.7561035	289.4146423
5.683333333	335	289.5
5.686111111	347.6240234	287.8876038
5.688888889	361	286
5.691666667	362	287.5
5.7	365.5	296
5.702777778	369	309
5.705555556	372	316.5
5.716666667	379.5	324.5
5.719444444	387	334.5
5.722222222	387.5	332.5
5.725	391.5	335.5
5.727777778	401.6818237	334.4090881
5.730555556	405	327.5
5.741666667	408.5	321.4130554
5.744444444	406	315.5
5.747222222	406.1575317	311.6780701
5.75	401	311
5.752777778	391.5	310
5.755555556	385.4779358	312.0098114
5.769444444	375.8125	317.4375
5.772222222	362.5	318
5.775	359.5	315.5
5.777777778	358.5	310.5
5.780555556	358	303
5.786111111	356.2128601	290.8465271
5.788888889	362	289
5.791666667	362.9919434	287.5362854
5.794444444	364.0222778	289.6401367
5.8	368.5	289.5
5.802777778	370.5	294
5.805555556	371.5	298.5
5.816666667	368.4649048	302.6403503
5.819444444	367	304.8571472
5.822222222	367.2272797	303.8181763
5.825	360.2139282	307.7649231
5.833333333	359.4735718	319.1299438
5.836111111	365	322
5.838888889	365.5	326.5
5.847222222	373.0799561	332.5106506
5.85	386.5	334
5.852777778	392	338.5
5.855555556	388.5681763	336
5.861111111	390.9264526	339.056488
5.863888889	401.8798828	330.5868378
5.877777778	407.2000122	325
5.883333333	408.1621704	326.4797363
5.886111111	407.5853577	328.0975647
5.888888889	407.5	327.5
5.891666667	399.5	334.5
5.894444444	401.6164246	339.4109497
5.9	406.5	350.5
5.902777778	409.9023132	355.9827576
5.905555556	409.9883728	356.8023376
5.944444444	406.5	370.5
5.947222222	397.2000122	372.5
5.95	390.25	374.5
5.952777778	383.5	364.5
5.961111111	379	358
5.966666667	371	351.5
5.975	371	351.5
5.977777778	366	351.5
6.005555556	355.5147095	349.1691284
6.008333333	352.8548279	350.8548279
6.011111111	347.4379578	349.5912476
6.016666667	340.5	347
6.019444444	336.194458	348.100708
6.022222222	328.3823547	345.7941284
6.025	319.5	346
6.027777778	315.5	349
6.030555556	311	345
6.033333333	301.6842041	339.671051
6.036111111	297.3260803	337.4130554
6.038888889	290.5	333.5
6.041666667	285.0714417	332.7857056
6.044444444	281.4315186	337.8835754
6.047222222	276.5	344
6.05	270.5	346
6.052777778	270.5	349
6.055555556	269.4602661	352.536438
6.058333333	266	360
6.061111111	266.3529358	368.9411621
6.066666667	267	376
6.069444444	267.799408	384.4700623
6.072222222	264	399.5
6.075	260.5	402.5
6.077777778	260.5613098	401.2264099
6.083333333	253.0971527	411.158783
6.086111111	244.5	417
6.088888889	239.3835602	424.4109497
6.091666667	231.5	429.5
6.094444444	227.4420776	434.1679688
6.097222222	219	438
6.1	210.2567596	444.9324341
6.102777778	203.5	453
6.105555556	199.6571503	456.4142761
6.108333333	198.5227203	466.7954407
6.111111111	193.5	467.5
6.113888889	189.5	472
6.116666667	180.779068	479.2907104
6.119444444	171	484.5
6.122222222	164.0576935	486.365387
6.127777778	157.5	490.5
6.136111111	150	496
6.138888889	139.5	485
6.141666667	135.5	483
6.147222222	133.5	473
6.15	136.5	463.4032288
6.152777778	134.3451385	453.1371765
6.161111111	138.5	445.5
6.191666667	147	435
6.205555556	151	428
6.208333333	150.5	425.5
6.236111111	150.3267365	425.4108887
6.238888889	148.8333282	424.8333435
6.252777778	146.5	422.5
6.255555556	147.8507538	420.537323
6.261111111	146.3555603	420.0333252
6.266666667	148.5	425
6.283333333	146.9705811	430.9117737
6.286111111	149.9901886	435.4803772
6.288888889	147.384613	435.1923218
6.3	149.3421021	428.6578979
6.302777778	149.5	423.5
6.319444444	151	419
6.325	149.9786682	412.2867432
6.327777778	151.1891937	411.4324341
6.333333333	154.1991119	419.5354004
6.533333333	153.253006	419.4036255
6.536111111	156.5	423.5
6.563888889	163.9489746	423.1734619
6.622222222	171	420.8076782
6.625	170.7586212	421.5430908
6.638888889	169.9007721	421.3210144
6.641666667	170.8205109	420.0769348
6.644444444	167.5	416.5
6.647222222	164.2841339	412.0815125
6.652777778	164.5	404.5
6.655555556	166.4367065	402.5822754
6.658333333	163	403
6.661111111	161.5	404.5
6.666666667	161	410
6.669444444	159	419
6.672222222	155.8376617	418.0454407
6.675	153	418
6.677777778	148.9285736	412.0714417
6.680555556	151	404.5
6.683333333	151	402
6.686111111	144.6724091	403.5
6.688888889	136.112442	402.5765686
6.691666667	127.9230804	399.7692261
6.694444444	127.5	394.5
6.705555556	118.5454559	398.9090881
6.708333333	111.5	403.5
6.711111111	109	405.5
6.713888889	107.5	400.5
6.716666667	113.7249985	393
6.719444444	118.7950821	393.426239
6.722222222	124.9610367	386.7597351
6.725	131	393
6.727777778	131	396
6.733333333	139	409.5
6.738888889	140.4353027	419.4299316
6.741666667	143.0783081	416.7530212
6.747222222	146.680603	419.0150452
6.75	151	423.5
6.752777778	162	428.5
6.755555556	166.0615082	440.5883179
6.758333333	164.5	450
6.761111111	162.5	457.5
6.763888889	157.3709717	457.6290283
6.766666667	152.2348022	462.3894958
6.769444444	153.5	460.25
6.772222222	153.5	452.5
6.775	147.5	443.5526428
6.777777778	141.3148193	438.055542
6.780555556	135	437
6.783333333	128.7792206	430.6688232
6.786111111	123.5	421.4444427
6.788888889	121.4016418	416.3196716
6.811111111	127.0103073	415.8659668
6.816666667	131.7176514	412.9411621
6.819444444	132.4199982	416.052002
6.822222222	133.6588287	418.5176392
6.825	137	418
6.827777778	142.8373566	416.9216919
6.830555556	141.664978	408.9746094
6.833333333	148	403.5
6.836111111	148.7702637	397.2297363
6.838888889	153.5	392.5
6.844444444	161.3652496	393.2234192
6.847222222	159.5388336	394.8786316
6.85	162.8515778	394.4913635
6.852777778	168.2872314	397.8616943
6.855555556	164	404.8333435
6.858333333	162	412
6.869444444	165.4193573	413.7419434
7.025	162.1428528	413.4285583
7.027777778	160.0593262	406.3644104
7.055555556	153.1896515	402.1896667
7.066666667	147.9271851	395.9029236
7.069444444	151.3295441	391.3522644
7.072222222	154.0238037	388.5
7.075	159.5370331	385.9814758
7.077777778	164.40625	387.8125
7.080555556	161.7727203	392.7727356
7.083333333	167.5	395.7000122
7.086111111	167.5	398.5
7.088888889	169.5454559	397.7045593
7.091666667	173	396.5
7.094444444	180.5	391.5
7.097222222	178.9459534	385.2635193
7.1	181.7533264	381.6199951
7.102777778	180.0882416	377.7352905
7.105555556	179.5172424	374.741394
7.111111111	176.9130402	373.3478394
7.116666667	172.5	375.5
7.119444444	169.8108063	379.5675659
7.122222222	167.5	382.5
7.125	163.5	388.5
7.138888889	157.9285736	402.3571472
7.141666667	162.5	406
7.144444444	169.4100037	408.3099976
7.15	173.722229	401.944458
7.161111111	177.1666718	393.5
7.172222222	187	389.5
7.175	193.0612183	386.5714417
7.183333333	201	386.5
7.186111111	203.9787292	385.1755371
7.194444444	201.5	378.5
7.208333333	196.777771	379.777771
7.211111111	192.4090881	375.5909119
7.213888889	191.5	378.6304321
7.222222222	192.5	370.0454407
7.225	194.3666687	363.9666748
7.227777778	190.5	365
7.233333333	195	374
7.236111111	196.6176453	380.6176453
7.247222222	204	387.5
7.25	206.5	391.5
7.252777778	210.8863678	391
7.255555556	212.5	391.5
7.258333333	213.5	392
7.261111111	215.8168335	389.401001
7.263888889	220.6428528	387.3571472
7.272222222	223	379.5
7.275	224	371.5
7.277777778	228.5	365
7.283333333	232.5	360.5
7.286111111	238.5	359.5
7.291666667	241.5	358
7.294444444	246	360
7.302777778	247	357
7.308333333	241.5	348
7.311111111	246	349
7.327777778	261	341.5
7.336111111	269.8884888	347.0395813
7.338888889	271	347.5
7.341666667	270.5	343.5
7.344444444	270.5	341
7.355555556	259.277771	344.3611145
7.358333333	253.4459534	344.7522583
7.361111111	253.2016144	347.419342
7.363888889	245	345
7.366666667	235	341.5
7.375	229	330.3157959
7.383333333	229.0529785	324.6821289
7.386111111	233	313.5
7.388888889	241.125	302.875
7.397222222	240.5	304.5
7.4	248	291.5
7.402777778	253.0058899	283.2411804
7.405555556	258.758667	281.8164063
7.408333333	261.5037231	279.1417847
7.411111111	265.5830994	278.7722168
7.413888889	275.5	286.5
7.416666667	282.5	295.5
7.419444444	287.6818237	300.6818237
7.427777778	294.5	306
7.436111111	304	307.5
7.438888889	313.3874817	311.1393738
7.455555556	318.4340515	315.5219727
7.458333333	324.5	313
7.469444444	324	312.5
7.475	327.5	313.5
7.480555556	326.8259735	320.7983398
7.486111111	328.1551819	331.3275757
7.494444444	325	339
7.511111111	330.7580566	347.7580566
7.516666667	334.5	347.5
7.519444444	335.277771	354.277771
7.525	338.5	358
7.558333333	347.5	369.5
7.561111111	348.6818237	371.7727356
7.569444444	354	372
7.572222222	363.5	378
7.575	372.2110291	374.8574219
7.577777778	381	375.5
7.580555556	389.5	385.5
7.583333333	400	392
7.586111111	405.5	406
7.588888889	408.9285583	411.6428528
7.591666667	410.6475525	413.631134
7.594444444	414	419.5
7.602777778	423.5	423.5
7.611111111	432	422
7.613888889	441.8007202	421.2261658
7.619444444	450	420.5
7.622222222	455.5	422.5
7.625	456.8500061	427.1499939
7.636111111	458.5054321	450.0217285
7.638888889	452.3630829	462.3688507
8.025	446.1499939	467.8500061
8.030555556	449.8943787	467.9225464
8.044444444	451.5	470
8.05	460.5765381	473.3877563
8.052777778	462.5	480
8.055555556	465.5	488.5
8.058333333	463.8243256	497.9189148
8.061111111	463	505.5
8.077777778	447	514.5
8.088888889	428.5	520
8.125	419.5	520.5
8.127777778	415.5	521.5
8.133333333	411.5	529
8.136111111	411	539.5
8.138888889	409.5	546
8.141666667	404	553
8.144444444	400.5779114	556.1623535
8.147222222	394.9090881	557.6363525
8.15	390.1000061	557.0999756
8.152777778	386.0609741	558.0470581
8.177777778	334	551.5
8.183333333	322.5	535
8.186111111	314.5	527.5
8.188888889	308.5	520
8.191666667	306.5	509.3399963
8.194444444	305	499.5
8.197222222	305.5	489.5
8.2	306.5	481.5
8.202777778	305.5	472.5
8.205555556	307	465.5
8.208333333	303	461.5
8.211111111	299.4477539	454.1194153
8.213888889	290.9864807	445.2297363
8.216666667	287.5425415	436.9893494
8.222222222	289	422.5
8.225	285.8888855	401.8888855
8.227777778	286	401
8.233333333	280.2226257	366.3686218
8.236111111	280.0153809	357.8926392
8.238888889	277	344
8.244444444	273.0658875	329.7480469
8.252777778	279.5	323.5
8.255555556	282.5	320.2272644
8.258333333	289	320
8.261111111	285	320.5
8.266666667	288.1690063	323.2535095
8.269444444	290.76828	329.3536682
8.272222222	291.5	335
8.275	288	341.5
8.283333333	275	349
8.288888889	270.6785583	350.4107056
8.291666667	260.5	350.5
8.294444444	256.6875	345.5
8.302777778	255	343.5
8.316666667	260	333
8.319444444	266.2058716	333.6323547
8.333333333	278.5	329.5
8.347222222	276.8315125	322.9076233
8.35	273.5	325.5
8.352777778	267.2347717	322.0217285
8.358333333	265.2930908	328.4884949
8.361111111	260.841095	326.8953552
8.369444444	249.379303	333.0344849
8.380555556	252.3005676	325.0730286
8.383333333	255.5	322.5
8.394444444	258.2601318	322.3716125
8.4	266.587616	322.1340332
8.402777778	266.5	325.5
8.408333333	272	325.5
8.416666667	274.5	334.1000061
8.422222222	275	342.5
8.433333333	273	351
8.436111111	268.5	354.5
8.438888889	265	352.5
8.444444444	265.469696	353.0454407
8.45	265.5	344.5
8.461111111	267.5	339.1666565
8.466666667	267	331.5
8.475	263.3477173	324.1294556
8.486111111	264	319.7115479
8.488888889	266	315.0526428
8.494444444	262.7469177	306.8209839
8.5	269	294.5
8.511111111	267.1315918	287.5526428
8.516666667	266	275.5
8.519444444	265.0078125	271.6679688
8.522222222	262.9344177	276.3360596
8.525	262	276
8.527777778	258	279
8.530555556	250	281.5
8.533333333	242	286.5
8.536111111	244.8775482	292.9898071
8.538888889	244.627655	301.6063843
8.558333333	240.4615326	311.5384521
8.561111111	240	316.5
8.569444444	241.5	317.5740662
8.572222222	240.7727203	329.7727356
8.575	247.2264099	338.4386902
8.577777778	251	340
8.583333333	254	340.5
8.586111111	257.9770203	341.6271973
8.591666667	261.7142944	343.4285583
8.594444444	265.6704407	344.1022644
8.597222222	267.78125	347.78125
8.602777778	266.8529358	351.5
8.605555556	266.9736938	355.8157959
8.608333333	268.2982483	358.578949
8.613888889	271.5	362.5
8.619444444	279	366
8.622222222	283.2975159	365.1611633
8.625	285.9558716	366.0588379
8.627777778	287.277771	364.722229
8.630555556	292	363.8571472
8.633333333	297.14151	361.7641602
8.638888889	301	367
8.641666667	303.9457703	367.6747131
8.644444444	306.5	371
8.652777778	314	378.9090881
8.658333333	322.5	384.5
8.661111111	326.5	392.1666565
8.663888889	336.670929	395.1495667
8.666666667	337	399
8.675	339.722229	401.6111145
8.677777778	350.6000061	406
8.680555556	356.5227356	403.0454407
8.686111111	364	401
8.688888889	375.5	395
8.691666667	384.8125	390.625
8.697222222	387	384.5
8.7	391.5	375
8.702777778	397	367
8.705555556	405.5	357.5
8.711111111	406	355.3409119
8.761111111	404.115387	349.5961609
8.763888889	396.6219482	348.6219482
8.766666667	391.3551636	347.4241333
8.786111111	389.8260803	344.9130554
8.788888889	391	347.5
8.791666667	395.2930908	346.6896667
8.805555556	395.5	340.5
8.811111111	389	344.5
8.816666667	385	341
8.819444444	379.2841492	336.0815125
8.822222222	377	336
8.830555556	377	337.5
8.841666667	378.9347839	332.1956482
8.844444444	372.3579407	335.5334167
8.855555556	366.657074	332.6308899
8.872222222	363.328949	330.0526428
8.9	354.7962952	334.3518372
8.902777778	349.3270569	337.9060059
8.905555556	353.25	330.3333282
8.922222222	358.4182739	331.1965027
8.925	366	328.5
8.927777778	367.3419189	330.414093
8.938888889	370.5	333
8.941666667	371.3571472	333.7142944
8.944444444	370.5	334
8.95	379.5	340.5
8.952777778	388	344.5
8.969444444	394	350.5
8.983333333	388.8505249	353.9329834
8.986111111	383.25	358
8.988888889	379	355
8.991666667	371.5	352
9.002777778	363.6964417	355.4776917
9.005555556	362.2796631	355.9067688
9.016666667	367.5	357.0294189
9.019444444	367.1666565	357.1666565
9.025	368.7257996	361.2742004
9.027777778	368.5	363
9.030555556	361.3260803	360.3260803
9.033333333	356.5	361
9.036111111	352	352.758606
9.038888889	353.5	346
9.058333333	356.2930908	338.120697
9.069444444	344.7083282	320.2916718
9.072222222	341.5	324
9.075	337.8333435	316.5
9.077777778	333.7941284	315.2058716
9.086111111	329	305.5
9.088888889	324	306
9.091666667	319.5	307.5
9.1	310.62677	306.6126709
9.102777778	299.25	315.25
9.105555556	292	320
9.108333333	285.3888855	328.444458
9.111111111	277	335
9.113888889	268.5	345
9.116666667	259.7622986	347.7459106
9.119444444	259.5	355.5
9.122222222	251.5	367.5
9.125	245.5	379.5
9.127777778	241	379
9.144444444	233	385
9.15	227.5	388.055542
9.152777778	227.6423798	388.9370728
9.155555556	225.5	393
9.158333333	219.5	401
9.161111111	212	410
9.163888889	208.8895721	418.9325256
9.166666667	203	424
9.169444444	200.5	437.5
9.172222222	197.6219482	446.7195129
9.175	204.5	453.5
9.177777778	207.8600006	462.5
9.183333333	214.5	459
9.186111111	221	457.5
9.188888889	229	453
9.191666667	235.5	444.5
9.194444444	240.259613	435.6634521
9.197222222	239.5	427.5
9.216666667	236.1715393	419.5292053
9.219444444	231.3333282	417.3888855
9.222222222	226.4166718	414
9.225	217	415
9.227777778	209.5	419
9.230555556	204	426.5
9.233333333	198	429
9.236111111	193.3275909	433.879303
9.238888889	189.5	437
9.241666667	179	441
9.244444444	169.2045441	442.1590881
9.25	161.5	448
9.252777778	152	450.5
9.255555556	144.5	451.0714417
9.261111111	136	454
9.263888889	127.3333359	451.1666565
9.266666667	115.5	446.5
9.291666667	104.8461533	438.884613
9.302777778	101.5	432.5
9.305555556	108.0887604	430.6982117
9.308333333	116	429
9.311111111	122.5	439
9.313888889	127.8877563	441.7244873
9.316666667	130	448
9.322222222	125.5	450.5
9.325	117.6428604	454.0454407
9.333333333	117.75	453.75
9.336111111	105.3636398	455.6363525
9.341666667	106.5	455.5
9.344444444	105.5	454.5
9.352777778	100.5	417.5
9.355555556	103.4340668	413.6648254
9.358333333	102	415
9.361111111	99	419
9.363888889	96.61210632	428.7331848
9.366666667	99.5	429
9.369444444	104.113205	421.42453
9.372222222	114.5	422.5
9.375	118.5	421.5
9.377777778	115	426
9.380555556	113.5	431
9.425	102.5	425
9.427777778	104.2742844	414.6457214
9.436111111	102	414
9.438888889	100.1666641	420.75
9.444444444	97.77631378	422.4473572
9.45	101.9148483	417.3384399
9.452777778	101.9583359	415.9583435
9.455555556	99.5	415.5
9.463888889	99.47560883	416.1890259
9.466666667	102	411
9.469444444	105	406.5
9.477777778	111	403
9.638888889	112.9230804	397.8205261
9.655555556	117.5	394
9.658333333	118	391
9.661111111	113.7702713	395.2297363
9.686111111	113.0633774	404.9647827
9.7	116	406.5
9.702777778	112	404.125
9.708333333	182	465.75
9.711111111	182	465.25
9.719444444	112.34375	403.90625
9.722222222	111	406.5
9.725	186.75	469
9.738888889	184.0366058	469.6214905
9.75	128.0227203	409.5909119
9.752777778	132.8125	393.75
9.758333333	133.3469391	392.8163147
9.761111111	133.6713257	383.1118774
9.775	147.3253937	385.4841309
9.777777778	155.5	386
9.808333333	162.5	391.5
9.811111111	163.5	392
9.819444444	164	391
9.822222222	164.5	390
9.827777778	169	391
9.830555556	176.5	391.5
9.833333333	185.1499939	391.3374939
9.836111111	187	390.5714417
9.866666667	189.5	388
9.869444444	194.5	387.5
9.875	195.2441864	385.7558289
9.877777778	200.5	380
9.891666667	203.3060303	374.0172424
9.894444444	207.5	371.5
9.902777778	209.2050629	357.0504456
9.905555556	212.5	345.5
9.908333333	213	337.5
9.911111111	210.1363678	327.9545593
9.916666667	215.3305054	306.8414001
9.919444444	223.5	308
9.922222222	232.4315033	309.1438293
9.925	237.9528351	312.2735901
9.927777778	249	308.6666565
9.933333333	278.4137878	307
9.936111111	286	303.5
9.941666667	311.5	303
9.944444444	315.8571472	310.1428528
9.947222222	320	317
9.95	326.404541	320.7545471
9.955555556	321.9838562	349.4677429
9.958333333	321	355.5
9.961111111	313.5	367
9.966666667	303.5	382.5
9.969444444	302	396
9.972222222	303.3709717	403.419342
9.980555556	308	412
9.983333333	311.5	412.5
9.986111111	326.1216125	412.9594727
9.988888889	332.29245	409.7641602
9.991666667	335.5	410.5
