# Supplementary material for: Lithium-ion battery components are at the nexus of sustainable energy and environmental release of per- and polyfluoroalkyl substances
Source: Nat Commun. 2024 Jul 8;15:5548. doi: 10.1038/s41467-024-49753-5 (PMC11231300; doi:10.1038/s41467-024-49753-5)
Supplement: Supplementary file 6 — Source Data [file 41467_2024_49753_MOESM6_ESM.zip › Track density raw data - Full set/100ng_L bis-FMeSI/Replicate 7.csv]

Time (min)	x-position	y-position
0.011111111	150.9117584	613.7058716
0.019444444	135.5526276	616.1315918
0.022222222	130.5	617
0.027777778	115.5	620.5
0.030555556	109.6732254	626.9960327
0.05	112.0833359	626.916687
0.052777778	113.1740112	629.2709351
0.055555556	115.8058243	632.3009644
0.061111111	121	622.5
0.066666667	130.0882416	602.0294189
0.069444444	139	588
0.094444444	202.5	555
0.111111111	216	521.5
0.113888889	220.7760773	516.5307007
0.116666667	223.7989655	518.5927734
0.169444444	182.6079102	526.6654663
0.177777778	223	521
0.180555556	223.5	514
0.183333333	226	502
0.188888889	215.5	472.25
0.191666667	219.1442261	461.7115479
0.194444444	229.1923065	459.8076782
0.197222222	239	454
0.2	251.5	452
0.202777778	263.4515991	454
0.205555556	273	460
0.208333333	277.5	459.5
0.216666667	284.3675537	461.8509827
0.219444444	286.5	470.5
0.222222222	295.5	481
0.225	302	497
0.227777778	307.5	508.5
0.230555556	316.5	514.5
0.233333333	325.5102844	520.9293213
0.236111111	332.5	523
0.238888889	340.5	528
0.286111111	382	641.5
0.288888889	380.3898315	656.3754883
0.291666667	381	670.5
0.294444444	385.5833282	682.5
0.305555556	374.6967163	697.1776123
0.308333333	376	693
0.311111111	369.5	687.5
0.316666667	356.2295227	678.6393433
0.336111111	332	658
0.338888889	325.8333435	654.833313
0.344444444	316.8125	658.6041565
0.35	312.234314	690.9538574
0.352777778	307.5	696.5
0.355555556	302.1594543	709.8513794
0.358333333	303	718.5908813
0.361111111	301.2692261	714.3461304
0.366666667	298.5	696
0.369444444	296.5	683.5
0.397222222	305.5	662
0.4	309.9285583	666.8809814
0.402777778	308.9039612	667.1688843
0.408333333	294	691
0.411111111	281	691
0.416666667	255.5	691
0.419444444	248	688
0.55	253.5	647.5
0.552777778	254.5	661
0.555555556	259.4166565	674.055542
0.586111111	289.5	697
0.588888889	290	704.5
0.591666667	290.5	711.5
0.594444444	293	719
0.608333333	295.5	716.5
0.622222222	303.875	714.3125
0.683333333	320.5	693
0.686111111	330	700.5
0.691666667	344.5625	692.125
0.702777778	334.0599976	656.3599854
0.705555556	334.75	660.75
0.816666667	269	587
0.911111111	183.5	627.541687
0.913888889	185.125	641.375
0.916666667	187	648.2857056
0.922222222	194	682
0.925	196.75	703
0.927777778	206.3200073	713.0599976
0.936111111	233.0882416	706.5
0.95	307.3606567	715.9835815
0.952777778	308.5702515	708.9876099
0.955555556	315.4202576	700.3895874
0.972222222	335.0445862	657.579834
0.975	339.5	652
0.977777778	343.5	636.5
1.002777778	343.6026611	495.5418396
1.005555556	332.5	486.5
1.008333333	319.5	478
1.013888889	308	468
1.016666667	299.5	458
1.019444444	288.3356934	449.9647827
1.022222222	275.181427	446.3937988
1.025	262.6437073	439.7574768
1.027777778	249.3636322	442
1.030555556	232	441
1.033333333	223	451.5
1.036111111	215.7413788	461.9884949
1.058333333	186.3936157	493.3085022
1.075	202.7307739	555.7307739
1.086111111	211	563
1.088888889	221.3108902	571.3203735
1.094444444	257.8999939	587.5
1.097222222	264	586
1.105555556	297.5	582
1.108333333	310.5	580
1.141666667	319.6612854	574.2096558
1.144444444	319.5	573.5
1.155555556	331.3474426	653.8898315
1.161111111	351.8076782	681.5769043
1.186111111	377.5	690
1.188888889	383.5	681
1.2	437.6894836	650.3736572
1.202777778	439.40625	638.15625
1.205555556	442.466156	630.3759155
1.208333333	441.5	621.5
1.211111111	438.5	608.5
1.213888889	434	594
1.216666667	426	583.5
1.219444444	425	568.5
1.222222222	422.5	557.7857056
1.225	424	544
1.227777778	426	536
1.233333333	425	504.6363525
1.236111111	422.5	489.5
1.238888889	419.0915527	477.6831055
1.241666667	414	463.5
1.244444444	404.2530212	456.4216919
1.247222222	396	447.5
1.25	389.0454407	443.2272644
1.266666667	382.5885925	439.7088623
1.269444444	377.5	440.5
1.272222222	377.3362122	443.9396667
1.275	375.6707458	451.2804871
1.277777778	372.9188538	463.4685974
1.283333333	344	495
1.286111111	342	494.1923218
1.311111111	292.6388855	535.722229
1.366666667	376	428.5
1.369444444	378.1864014	415.9111633
1.372222222	379.5	401.0172424
1.377777778	376	390
1.383333333	365.2026978	376.2026978
1.386111111	357.6428528	369.0714417
1.388888889	350	367.5
1.391666667	337.1476746	367.6352234
1.394444444	327.5	370
1.397222222	311.5	374.5
1.4	300	376.5
1.402777778	286.2999878	380.5
1.405555556	278.8684082	384.6052551
1.408333333	265	388.5
1.411111111	255.5	393
1.413888889	244	399.5
1.416666667	230.5	398.5
1.419444444	220.9666595	397.5
1.422222222	209.5	395.5
1.425	198.004425	388.8362732
1.427777778	195.7195129	377.7195129
1.430555556	187.0923615	367.480896
1.433333333	180.5	358
1.452777778	173.2297363	348.3648682
1.455555556	168	344
1.461111111	171.277771	343.6388855
1.463888889	185	346
1.466666667	199.5	348.5
1.469444444	215.2692261	350.8076782
1.472222222	227.898056	352.606781
1.475	242	350
1.477777778	255.5	348
1.5	270.5	343
1.502777778	282.8899078	320.9159241
1.505555556	284	316.1785736
1.508333333	278	328
1.511111111	267.5	329
1.513888889	250.0409851	327.9917908
1.516666667	236.6229095	330.9245911
1.519444444	223.53125	329.7578125
1.522222222	207.7647095	325.5882263
1.525	190.5	324.5
1.527777778	174.2674408	322.5
1.530555556	156.2755127	319.2550964
1.533333333	143	313.5
1.536111111	134.5	317
1.538888889	138	319.5
1.541666667	137.6666718	326.1666565
1.544444444	139.7558136	330.7558289
1.547222222	142.0294189	341.2058716
1.563888889	140	354
1.566666667	143.6621552	369.6351318
1.569444444	149.109024	376.0112915
1.572222222	151.5763397	387.8816833
1.575	155	398.5
1.577777778	152.125	407.5
1.6	162.184639	448.8660126
1.602777778	165.2200012	463.1499939
1.605555556	171.2241364	473.9482727
1.611111111	179	492
1.638888889	203.6964264	504.3928528
1.641666667	204.1148224	506.73703
1.644444444	214.5	508.5
1.652777778	225.7749939	511
1.683333333	255.2321472	527.1607056
1.686111111	252	530
1.688888889	247.8823547	529.0588379
1.722222222	222.08638	572.0549927
1.738888889	217.8043518	567.9782715
1.777777778	195.4545441	639.6363525
1.780555556	189	643.5
1.783333333	184	646.5
1.802777778	163.4677429	666.887085
1.805555556	155.5	667.5
1.808333333	155	676.5
1.811111111	148	681.5
1.819444444	144.8928528	677.1071167
1.822222222	146.934433	668.1311646
1.833333333	151.5	617.5
1.894444444	214.1551666	512.5689697
1.991666667	161.5	615.5
2.013888889	174	626.5
2.016666667	176.5	630.5
2.019444444	176.5055237	631.3452759
2.022222222	177.3333282	629.666687
2.027777778	173	614.5
2.041666667	163.5	602
2.052777778	148.5	594.5
2.108333333	143.3313293	539.8614502
2.111111111	137.5	535
2.119444444	125.5	528
2.144444444	106.9722214	528.8888855
2.15	102.5588226	527.2058716
2.152777778	103.5	532
2.158333333	108.4101105	545.9269409
2.163888889	116.2647095	556.9117432
2.166666667	119.1384811	567.1300049
2.169444444	130.5	575
2.183333333	145.5	582
2.236111111	232.5	575.5
2.336111111	261	525
2.338888889	258.5	526
2.388888889	258.5	525
2.391666667	258.313446	527.8656616
2.411111111	258.1867447	527.8885498
2.458333333	199	552
2.527777778	154.5	610
2.547222222	152	618.5
2.55	201	574.25
2.572222222	131.5	640.5
2.575	125.6956558	646.0869751
2.577777778	122.0609741	644.3902588
2.580555556	115.4347839	641.456543
2.583333333	118.9180298	636.0327759
2.586111111	124.25	631.25
2.602777778	147.5	644.5
2.605555556	151.5	639.5
2.608333333	160.8636322	638.5681763
2.611111111	170.5	632
2.680555556	205.0909119	649.8181763
2.7	204.25	669
2.761111111	217.8049316	653.7242432
2.766666667	225	654
2.816666667	206.6369934	650.0890503
2.833333333	208	656.5
2.836111111	203.0448914	662.2739868
2.872222222	195	688
2.875	196.1192627	688.7706299
2.877777778	198.2297363	690.2297363
2.883333333	211.5	700
2.9	231	709
2.916666667	244.1241608	702.7684326
2.919444444	243.5	701
2.922222222	243	697
2.944444444	231	699
2.947222222	234.9090881	702.2045288
2.95	232	708.5
2.966666667	229.5	716
2.972222222	233.0357132	716.8571472
2.988888889	236	667.5652466
2.997222222	231.5	664
3.055555556	229.3849487	657.4026489
3.066666667	227.4230804	659
3.238888889	236.6428528	656.9285889
3.252777778	237.5	660
3.255555556	238	666
3.316666667	199.75	667.75
3.319444444	199.0833359	668
3.336111111	178.8043518	674.5978394
3.35	176.1742401	676.7802734
3.352777778	179.5	683
3.355555556	179.0307465	683.9142456
3.358333333	183.5	684.5
3.361111111	184.222229	683.944458
3.366666667	181.6756744	691.3783569
3.375	188.5	702
3.377777778	189.9827576	706.2241211
3.380555556	194.3630066	706.9451904
3.4	195	698.5
3.402777778	191	704
3.405555556	188.8048706	707.2926636
3.408333333	192.5	707.5
3.416666667	187.5	698.5
3.422222222	171.1769867	694.3363037
3.436111111	166.644577	684.9337158
3.452777778	160.5	676.5
3.455555556	156.5	680.5
3.458333333	157.4597931	688.7385864
3.461111111	156.922226	689.2036743
3.483333333	174.022934	682.7293701
3.486111111	171.7989655	684.15979
3.488888889	168	687
3.491666667	170.0678406	693.1784058
3.494444444	170.3918915	694.0675659
3.5	167.7937927	680.5282593
3.516666667	163.5	673
3.519444444	156	676
3.522222222	155.7521057	683.6176758
3.527777778	161.5	688
3.544444444	169.5	689
3.55	176.9432678	681.7553101
3.552777778	174	685.5
3.566666667	170	683.5
3.569444444	169	691.5
3.572222222	168	696
3.575	170.5	692.0908813
3.586111111	148.9512177	682.3414917
3.602777778	146.5	672
3.616666667	138.5	667.5
3.627777778	131	671
3.630555556	127	665.5
3.633333333	123	669
3.638888889	123	667
3.644444444	130.5	672.5
3.652777778	144.7222214	674.1574097
3.672222222	160	667
3.769444444	153	628
3.791666667	161	623.5
3.811111111	153	623
3.816666667	158.1826324	618.5149536
3.819444444	163	623.5
3.822222222	164.5	628
3.841666667	175.8469391	632.3877563
3.844444444	176.3888855	631.277771
3.85	176.3389893	631.9661255
3.894444444	191.5	677.5
3.897222222	191.7530823	684.2963257
3.9	180.0909119	694.3636475
3.919444444	179.5	704
3.922222222	181.7165833	692.7486572
3.925	180	678
4.022222222	147.5	643.5
4.038888889	138.9166718	640.041687
4.041666667	141	645.5
4.044444444	140.0249939	652.0250244
4.055555556	148.5	659.5
4.058333333	156.5	662
4.061111111	163.8000031	669
4.066666667	172.7857208	672.2142944
4.069444444	174.6111145	676.5
4.075	172.4670258	677.5439453
4.088888889	162	683
4.111111111	151.5	687.5
4.119444444	151.5	686
4.136111111	146.4261017	674.1896362
4.152777778	139.2940521	680.0310059
4.155555556	144.8064575	676.5806274
4.161111111	142	672
4.177777778	130.5	668.5
4.194444444	132.4961395	651.6158447
4.197222222	133.1086884	655.2825928
4.2	142	659
4.202777778	144	666.5
4.233333333	147.6538391	662.8076782
4.236111111	151.5	658.5
4.269444444	165.5	656
4.272222222	164.5851746	652.1151123
4.294444444	171.6620483	632.7490234
4.305555556	192.5	622
4.383333333	188.5	640
4.388888889	190	640
4.394444444	199	639.5
4.65	212.2127686	650.0425415
4.716666667	256.5	667.5
4.788888889	254.4827576	669.1379395
4.791666667	252.0434723	664.0978394
4.9	254.4565277	614.1521606
4.944444444	264.1705933	587.1117554
4.991666667	262	590.5
5.011111111	258.2961121	584.4708862
5.758333333	321.5	506
5.775	314	494.5
5.777777778	306.2419434	486.8225708
5.780555556	296	477.5
5.797222222	283.0227356	468.3977356
5.8	275.1046448	469.6860352
5.802777778	271	470
5.816666667	261	470.5
5.819444444	256	477.5
5.822222222	250.5	483
5.833333333	246	488
5.836111111	241	495
5.838888889	240	504
5.841666667	238.1818237	509.8181763
5.883333333	245.71875	581.125
5.886111111	247	583
6.155555556	344.5	492.5
6.158333333	340	493.5
6.161111111	337	492.5
6.183333333	322	493.5
6.188888889	316.8432922	498.3059692
6.191666667	315.5	503.5
6.194444444	315.5	508.5
6.394444444	318.9925232	503.813446
6.416666667	311.3999939	489.5
6.436111111	313	479.7999878
6.455555556	305.5	473
6.458333333	300.5	471
6.483333333	276.7149658	484.6775818
6.502777778	268	488.5
6.511111111	265.0528564	493.8495789
6.552777778	256.6780701	480.8424683
6.555555556	259.5	480
6.572222222	259	472
6.580555556	251.634613	471.8173218
6.591666667	247.125	472.875
6.594444444	242.5	476.5
6.602777778	239.7080994	481.0722656
6.608333333	245.7315216	484.3866882
6.625	251.5	488
6.641666667	258	482
6.644444444	256.5	480.1470642
6.65	253.5869598	476.2826233
6.661111111	251.7021332	471.3510742
6.663888889	248.8953552	472.7325439
6.669444444	243.5	475.5
6.680555556	240	477.5
6.683333333	236.1666718	480.8333435
6.686111111	235.5	483.5
6.691666667	237.5	490.5
6.702777778	240	498
6.719444444	246.75	505.25
6.722222222	250.25	505.875
6.727777778	254.0786743	506.4187927
6.741666667	261.1785583	501.8214417
6.747222222	263.125	496.5625
6.752777778	263.558075	488.977417
6.766666667	263.1056213	481.4577332
6.769444444	259	479.5
6.772222222	256.883728	476.9767456
6.777777778	250.8859711	477.6754456
6.780555556	247.0384674	479.5
6.783333333	242	479
6.791666667	242	479.5
6.794444444	236	484.5
6.8	231.5	487.5
6.802777778	231.3819122	492.8468628
6.805555556	232.298996	495.8467407
6.811111111	233	505.5
6.816666667	234.5	508.5
6.933333333	258.5	499.5
6.936111111	251.5	498
6.955555556	240.0960236	493.016571
6.958333333	240.5	492.5
6.975	230.6746063	504.3730164
6.977777778	225.5	504.5555573
7.127777778	263.5	497.5
7.130555556	260.125	497.5625
7.15	242	490
7.169444444	235.3883514	489.2524414
7.172222222	230.5	490.5
7.188888889	218.6443329	494.2525635
7.211111111	212.6908722	508.0352783
7.213888889	209.5	512
7.3	235.2142792	577.5
7.316666667	241.0283051	582.5188599
7.319444444	244.6428528	582.5
7.527777778	252.6611328	530.4862976
7.544444444	235.5	522
7.558333333	228.3425598	520.5765991
7.561111111	225.8695679	520.5652466
7.644444444	242.9635162	539.800415
7.672222222	235.5	518
7.686111111	229.5	518.5
7.869444444	205.9310303	555.9138184
7.872222222	207.4473724	558.3947144
8.019444444	292.9512329	456.9756165
8.022222222	287.4375	455.5
8.025	286.821167	451.4306641
8.036111111	283.3421021	452.1842041
8.038888889	277.5	452
8.055555556	274.0833435	446.402771
8.058333333	272	443.5
8.061111111	273.5	436.5
8.077777778	274.5	431.5
8.080555556	275.9545593	426.9545593
8.1	281.0108643	423.8587036
8.105555556	282	422
8.119444444	282.0427551	414.4888611
8.133333333	279.5	407.5
8.136111111	277.5	408
8.155555556	266	405
8.158333333	264.5	401.5
8.183333333	255.5	396.2619019
8.194444444	255	388.5
8.2	258.75	382.1666565
8.291666667	279	367
8.333333333	282	404.5
8.336111111	286.5	408.5
8.352777778	290	407.6176453
8.355555556	291.3229065	400.7083435
8.441666667	295.2553101	397.1914978
8.458333333	295	406.5
8.461111111	295.8239441	413.436615
8.463888889	298.3888855	414.3888855
8.477777778	302	419.5
8.480555556	306.0412903	418.5917358
8.483333333	308.5	416.5
8.486111111	317	412
8.508333333	322.4523926	405.2619019
8.516666667	323.4869995	404.2987061
8.519444444	325.9634094	406.012207
8.541666667	323.1343384	418.3320923
8.558333333	320	428
8.561111111	320	435.5
8.572222222	319.5	445
8.575	321.339386	446.5518188
8.591666667	329.7236938	447.3157959
8.594444444	331.5	445
8.608333333	335.5	439
8.611111111	334.5	437.5
8.633333333	339.8035583	426.8392944
8.636111111	341.5	424
8.652777778	345.5	421.5
8.658333333	347.5	417.5
8.672222222	354.3947449	411.7631531
8.686111111	356.5	403
8.688888889	355.6567078	396.7612
8.691666667	349.6600037	392.1400146
8.727777778	327.931366	354.8627319
8.747222222	321.5	332.5
8.761111111	314.5	331
8.763888889	308.25	329.0833435
8.777777778	304.3461609	330.6538391
8.780555556	296.6571503	325.8178558
8.783333333	295.5946045	333.2432556
8.847222222	267	326.2857056
8.866666667	261.5	321
8.883333333	256	323
8.886111111	251	320
8.9	248	331
8.902777778	246	333.5
8.972222222	248.124115	353.8688049
9.091666667	270.5	366.2142944
9.238888889	274.0061646	402.1296387
9.255555556	268.25	403.5
9.258333333	268	395.5
9.302777778	255.7372894	389.6525574
9.305555556	259.6785583	392.5892944
9.308333333	265.5	397
9.325	270.0599976	398.9599915
9.436111111	235	376
9.441666667	233	391.5
9.466666667	229	405.5
9.469444444	226.5	410
9.486111111	217.0172424	415.6034546
9.5	212.9523773	410.6666565
9.502777778	215.5	408
9.505555556	215	407
9.511111111	218.5	404
9.522222222	225.0333405	402.0333252
9.525	226.5565338	398.0053101
9.541666667	233.3356171	393.4725952
9.569444444	220	388
9.586111111	214.5	388.5
9.6	210	394.2692261
9.627777778	203	400.5
9.630555556	200.6378021	400.3779602
9.65	191.5	401
9.661111111	189.7615356	402.0692444
9.663888889	185.3064575	404.6935425
9.666666667	182.5	408.5
9.675	177	412
9.677777778	175	417.5
9.680555556	173.5553436	424.8911438
9.683333333	172.5	436.5
9.711111111	179.5	482.5
9.738888889	198.5	495.5
9.741666667	200	491.5
9.744444444	201.125	485.375
9.761111111	200	469.5
9.772222222	194.5	464
9.775	195.210144	462.2391357
9.777777778	188.3666687	460.8110962
9.794444444	175.4199982	465.7200012
9.808333333	173.3323898	463.0909119
9.833333333	147	493
9.869444444	128.5	524
9.872222222	129.5	533.5
9.886111111	135	547.5
9.888888889	142	558
9.938888889	231	577
9.980555556	217.7307739	514.8076782
9.983333333	212	510.5
