# Supplementary material for: Lithium-ion battery components are at the nexus of sustainable energy and environmental release of per- and polyfluoroalkyl substances
Source: Nat Commun. 2024 Jul 8;15:5548. doi: 10.1038/s41467-024-49753-5 (PMC11231300; doi:10.1038/s41467-024-49753-5)
Supplement: Supplementary file 6 — Source Data [file 41467_2024_49753_MOESM6_ESM.zip › Track density raw data - Full set/100ng_L bis-FMeSI/Replicate 3.csv]

Time (min)	x-position	y-position
0	333.5700073	530.3300171
0.005555556	330.7029724	519.3267212
0.008333333	330.3181763	513.5
0.011111111	328.0355225	507.5382385
0.019444444	328.0067444	500.0270386
0.033333333	327.5	491.5
0.036111111	325.5	488.5
0.044444444	320.6859436	483.1733704
0.05	316.4811401	476.2389832
0.1	267.5	521.5
0.105555556	239.5	533.5
0.119444444	243.821907	526.7033997
0.144444444	215.3273849	532.25
0.169444444	197.6912918	536.0192261
0.175	265.7598267	518.2489014
0.188888889	108	570.5
0.2	98	562
0.202777778	176.3468552	539.9424133
0.205555556	97.5	555.5
0.208333333	97.5	551.5
0.236111111	269.8602142	519.6885681
0.238888889	264.4662781	523.6685181
0.258333333	170.25	511
0.272222222	86	479
0.283333333	177.0675659	489.5292816
0.302777778	95	450
0.305555556	172.4764175	479.9952698
0.313888889	94.5	435.5
0.325	102.0714264	428.0714417
0.333333333	184.75	469.25
0.338888889	111	411
0.341666667	109.8333359	408.5
0.344444444	181.9560394	460.5849152
0.35	179	461.75
0.361111111	106.5197983	395.9554443
0.375	187.75	450.8500061
0.388888889	124.875885	371.8688049
0.394444444	265.3529358	521
0.402777778	140	358.5
0.413888889	203	436
0.422222222	161	346.5
0.438888889	177.4787292	331.8404236
0.45	183.5	338
0.458333333	222.6134796	431.7926636
0.466666667	226.75	436.5
0.472222222	186	362.5
0.480555556	185.5	365.5
0.486111111	186.6555481	369.277771
0.488888889	189	373
0.491666667	224.5	446.25
0.505555556	228.6521759	449.75
0.511111111	228.125	452.125
0.522222222	210.9098358	375.6803284
0.525	234.5	446
0.527777778	214.6929779	363.1140442
0.533333333	217.2093048	352.3721008
0.541666667	217.1408691	339.806488
0.55	214.9761963	312.7380981
0.552777778	215	313
0.555555556	237.7211609	416.5
0.583333333	169	345
0.594444444	165.5	366
0.605555556	207.4375	451.9375
0.608333333	162.5	387.5
0.611111111	164.2134094	393.4786682
0.619444444	163.1470642	396.9705811
0.622222222	167.1438293	403.4315186
0.625	166.634964	407.7576599
0.627777778	167	411
0.630555556	167	418
0.636111111	167.9560394	421.6098938
0.638888889	210.8000031	470.6999969
0.644444444	171.1818237	429.8787842
0.666666667	176.5	433.5
0.669444444	181.5	431
0.672222222	221.1174698	474.6903687
0.680555556	190.5	431.5
0.683333333	195.2119293	429.1378479
0.686111111	230.0526276	473.4078979
0.691666667	200.3513489	424.3243103
0.705555556	210	427
0.708333333	233.8314896	475.0069122
0.711111111	240.5086212	477.4772339
0.713888889	218.7127686	436.8616943
0.719444444	222.7080231	444.2043762
0.725	241.5952377	486.19841
0.730555556	231	459.5
0.741666667	235.8780518	465.8170776
0.744444444	242.5	466
0.75	247.2586212	471.258606
0.752777778	250.1101685	474.6016846
0.758333333	254.6000061	479
0.761111111	257.5	499.9375
0.769444444	265.5	491.5
0.772222222	267.5	498
0.775	275.5	500.5
0.777777778	281.2647095	504.9705811
0.786111111	286	512
0.788888889	292.5	513.5
0.791666667	295.9473572	516.7894897
0.8	277.75	520.25
0.802777778	309	532
0.811111111	283.7264099	527.3475037
0.816666667	314.4090881	547.5
0.819444444	322	551
0.822222222	325.7903137	557.7903442
0.825	299.7232208	540
0.833333333	336	563.5
0.841666667	341.5	567.5
0.852777778	361.5	559.5
0.855555556	360.5598145	554.8322144
0.858333333	358	554
0.861111111	355.0681763	550
0.863888889	351.5	550.5
0.869444444	302.752182	535.3183899
0.872222222	301.1889801	532.2185059
0.877777778	300.1181488	533.4675598
0.883333333	291.777771	535
0.886111111	288.5623322	533.4925232
0.891666667	316.421051	540.4210815
0.9	283.2502747	525.7894592
0.902777778	304.2709351	531.1740112
0.905555556	299.5	527.5
0.908333333	296.4178162	518.253418
0.911111111	294.869873	514.0205688
0.913888889	276.1979218	513.078125
0.922222222	286	502
0.927777778	277.125	497.375
0.936111111	265.7245789	522.75
0.938888889	269	494.3636475
0.941666667	262.1666565	494
0.95	265	518.5
0.955555556	256.0568848	489.8652649
0.958333333	247.5	496
0.961111111	241.0281677	494.5704346
0.972222222	238.961113	496.472229
0.975	229	491.1363525
0.977777778	223	492.5
0.983333333	215	491.5
0.986111111	208.5	494.5
0.988888889	204.1666718	495.5
0.991666667	194	492.25
0.997222222	195	497
1.002777778	184	498
1.005555556	179.578949	497.6842041
1.008333333	177.7635956	495.7719727
1.011111111	211.2430344	506.7503967
1.022222222	163.2555542	486.2555542
1.025	156.8181763	482.5757446
1.027777778	154.5	476
1.038888889	146.5	468
1.05	140.3396301	460.4905701
1.052777778	137	453.5
1.061111111	136.4166718	442.5
1.063888889	134.1330872	436.2913818
1.077777778	127.2472534	431.6044006
1.086111111	186.029953	474.8306427
1.088888889	111.870369	435.6851807
1.091666667	110.5	439
1.094444444	111.0821915	443.4246521
1.108333333	107.7597427	454.1688232
1.122222222	186.3699989	489.1199951
1.130555556	264.5799866	519.5
1.152777778	270	519.5
1.172222222	195.8392868	484.5
1.2	140	472.5
1.205555556	197.3360291	500.139679
1.213888889	136.9142914	489.157135
1.222222222	131.563385	493.9859009
1.227777778	191.0973816	507.4700317
1.233333333	122.5	495
1.244444444	184.4599991	506.5
1.252777778	182.25	504.25
1.266666667	182.4085388	505.5
1.283333333	87.5	477.5
1.288888889	87	469.5
1.297222222	172	490.25
1.302777778	91.5	459
1.325	267	521
1.336111111	102.5140839	461.6971741
1.341666667	266.3302002	518.5
1.352777778	263.5	519.5
1.355555556	268.5	517.75
1.361111111	118.7337646	462.9025879
1.366666667	120.7857132	459.6428528
1.372222222	127.6600037	452.1000061
1.380555556	188.3658524	481.86586
1.391666667	185.9355774	478.3588867
1.427777778	94.5	464.5
1.466666667	117.2959213	477.540802
1.469444444	113.3928604	473.6964417
1.475	191.0953674	494.4627991
1.477777778	188.2542381	491.3813629
1.494444444	119.144577	454.1686707
1.502777778	124.5	453
1.511111111	127.0919571	453.8045959
1.519444444	193.2392807	489.8301392
1.530555556	132.036499	464.7883301
1.541666667	129.5	471.5
1.55	123	475.5
1.555555556	120.7647095	476
1.558333333	187.5	495.5
1.566666667	126	460.5
1.572222222	127.0051575	454.1391602
1.575	189.75	484.5
1.580555556	128.8999939	443.5
1.588888889	130.5	435.5
1.594444444	126.5	428
1.644444444	183.8823547	472.25
1.652777778	101	433.375
1.669444444	193	349
1.677777778	117.2653656	442.9301758
1.686111111	126.5	439
1.705555556	196.7659607	475.0531921
1.708333333	133.5	432
1.719444444	199.3333359	473.25
1.722222222	141.7089539	437.7984924
1.730555556	145.0384674	442.2692261
1.736111111	143	445
1.75	140.5	459.5
1.761111111	147	468
1.766666667	150.7272797	473.3636475
1.775	156.5	473.375
1.786111111	163.96875	470.34375
1.794444444	211.6005173	494.7036133
1.8	167	463.5
1.808333333	171.6456909	463.2947083
1.819444444	178.722229	461.6111145
1.830555556	184.4024353	463.76828
1.838888889	190.3888855	468.3333435
1.847222222	224	499.5
1.855555556	194	485
1.858333333	229.8517456	502.8110962
1.866666667	191	493
1.869444444	191.5	500.5
1.872222222	186.11586	505.5457458
1.875	183.5	511
1.880555556	181	518.5
1.894444444	177.694809	527.8895874
1.9	184.5	540
1.902777778	225.6275024	532.9186707
1.905555556	191	547.1136475
1.908333333	192	551.5
1.911111111	195	555
1.913888889	202.8863678	555
1.922222222	202.8600006	557.8599854
1.925	207.1964264	558.3080444
1.930555556	212	556
1.933333333	217	553.5
1.941666667	265.7115479	519.5
1.944444444	220.2692261	551.1153564
1.947222222	223.5	549.5
1.95	226.9509735	545.5784302
1.958333333	226	545.5
1.961111111	222.5	545.5
1.963888889	216	548.5
1.972222222	228.021637	534.1124878
1.975	225.25	535.75
1.977777778	224.9361725	534.5
1.988888889	221.4285736	536.5153198
1.991666667	263	518.5
2.022222222	265.4729614	518.2297363
2.058333333	271.40625	524.5
2.072222222	259.25	523.5
2.075	265.5	519
2.1	142.5	615.5
2.125	243.375	565.25
2.136111111	258.3496094	606.7374878
2.15	289.0803528	564.2633972
2.163888889	305.9411774	560.25
2.172222222	371.5960693	583.7532959
2.175	380.8360901	575.7199097
2.177777778	329.4938507	545.8428345
2.188888889	342.129303	529.3620605
2.191666667	346.25	522.5
2.236111111	457.5681763	441.9318237
2.238888889	457	437
2.241666667	452.5	428
2.258333333	425.5	399.5
2.263888889	418	393
2.294444444	396.4101257	371.1516724
2.3	390	369.8500061
2.305555556	380.5	369.5
2.319444444	368.4682922	363.487793
2.322222222	359	357.5
2.336111111	307	436.75
2.341666667	350.5	354.5
2.347222222	344	361.5
2.352777778	337.4178162	367.253418
2.355555556	341.5	370.5
2.366666667	357	378
2.369444444	309.1488495	450.2595367
2.372222222	364.5196228	383.2843018
2.375	376.6694946	381.5423584
2.383333333	260.75	521
2.455555556	425.25	404.5
2.461111111	265.5265961	519.5
2.466666667	413	400
2.469444444	336.9864807	460.3243256
2.483333333	269.75	518.75
2.494444444	263.3583984	521.1553955
2.508333333	334.9160614	456.1156921
2.511111111	333.8807068	454.1412354
2.525	263.0217438	523.75
2.536111111	266.3636322	524.25
2.552777778	271.9166718	519.75
2.558333333	330.8859253	442.397644
2.575	393	361.5
2.583333333	324.604538	437
2.586111111	378.2831421	348.9578247
2.602777778	263.037384	522.1742554
2.625	357.5	341.5
2.630555556	352.7307739	347.115387
2.644444444	345.0882263	354.9705811
2.647222222	349.1412964	355.8641357
2.652777778	355.5539551	358.0467529
2.666666667	361.5	362.5
2.672222222	364.2964172	364.8652649
2.680555556	368.2753601	368.0797119
2.688888889	362.5	379.1087036
2.691666667	308.25	448.7352905
2.708333333	348	395.5
2.711111111	340.5	398
2.716666667	333.6612854	400.3387146
2.719444444	288.7321396	460.592865
2.722222222	316.1122437	404.6173401
2.727777778	282.8496399	463.7615509
2.741666667	305.4200134	413.9049988
2.744444444	297.9615479	417.9615479
2.75	292	420
2.777777778	293.7999878	421.6000061
2.783333333	265.5	518
2.788888889	294.0786438	424.4382019
2.791666667	299.7418823	425.0631714
2.794444444	279.25	471.8611145
2.8	307.5	418.5
2.802777778	303.5	411
2.808333333	304.5	400.5
2.816666667	302.8243103	391.7432556
2.822222222	298.2301636	390.9126892
2.825	294.0882263	395.3235168
2.827777778	293	400
2.841666667	285	403
2.844444444	269.421051	461.6499939
2.847222222	281.25	398
2.855555556	275.5	398.5
2.861111111	272.5	396.5
2.872222222	262.6016846	400.1610107
2.877777778	257.0246887	400.8395081
2.891666667	252.3373566	408.5602417
2.902777778	248	413.5
2.908333333	247.5	421.5
2.919444444	245.5	431.5
2.938888889	247.6964264	441.4910583
2.955555556	244.5	452
2.958333333	240	460
2.961111111	233.0026398	461.3148193
2.966666667	228.9766388	460.2663574
2.969444444	229	465
2.972222222	226.5555573	467.444458
2.975	238.6797714	495.0150604
2.986111111	222.6522827	475.1294556
2.988888889	220.5	481
2.991666667	224.6923065	482.6923218
3	229	486.5
3.005555556	234.0245972	487.4959106
3.011111111	234.8014679	489.0588379
3.013888889	236.8923035	485.8346252
3.022222222	241.140564	481.2224121
3.025	242.2381592	477.6281433
3.033333333	247	474.25
3.038888889	248.5983582	466.6147461
3.047222222	248	460.5
3.055555556	242.9499969	455.25
3.058333333	241.5217438	452.0434875
3.066666667	235.5157013	448.9397888
3.072222222	227.9375	443.3125
3.075	227.4444427	438.722229
3.083333333	223.1896515	437.5517273
3.088888889	222.3358154	435.0074768
3.091666667	223	428
3.108333333	217	416
3.122222222	216.7191772	405.2123413
3.127777778	215.6940765	402.2171021
3.130555556	211	395
3.136111111	231.6142883	451.8642883
3.138888889	228.6905975	449.7301941
3.147222222	199	370.1578979
3.15	200.427887	364.8365479
3.155555556	196	362
3.158333333	191	364.5
3.161111111	228	442.5
3.163888889	224.5645142	445.1532288
3.172222222	186.8529358	381.0294189
3.180555556	185.8939362	384.8030396
3.188888889	190.0128174	391.7564087
3.197222222	225.3571472	460.4642944
3.202777778	225.6944427	460.0833435
3.216666667	193.5	412.5
3.225	191.621048	418.6684265
3.236111111	184.9583282	424.0416565
3.247222222	217.1760483	472.6652222
3.25	223.9866104	478.7138977
3.261111111	262.2545471	523.75
3.272222222	179	436
3.277777778	177.176651	433.5359192
3.280555556	179	431.5
3.283333333	180.5	432.5
3.3	212.7617722	474.5
3.302777778	218.2983475	474.8594666
3.311111111	170.5	426
3.322222222	164	420
3.325	159.5	415
3.330555556	206.5135117	466.3581085
3.333333333	153.5	410.5
3.341666667	204.2619019	463.1904755
3.35	158.5	393.5
3.355555556	207.2970581	451.0735321
3.394444444	266.777771	519.5
3.408333333	255.5	521.75
3.425	141.1643829	401.2602844
3.433333333	146.5	403.5
3.444444444	151.5137024	404.5342407
3.45	149.1578979	412
3.452777778	146.1127472	413.2450867
3.466666667	143	417
3.472222222	138.5	421.5
3.483333333	129	425
3.488888889	122.5	425.5
3.575	108.5	435
3.577777778	115.4166641	434.6666565
3.586111111	125.1091385	426.4035645
3.591666667	128.5	420.5
3.6	130.5	412
3.608333333	134.2368469	407.9736938
3.619444444	140.5	411.4411621
3.627777778	142	415
3.636111111	137	419.5
3.644444444	133.5	424.5
3.652777778	127.5	426
3.669444444	119.5350876	414.921051
3.691666667	128.5	393
3.711111111	198.6642914	454.5
3.741666667	138	385.2916565
3.744444444	136	380.5
3.755555556	190.6660156	449.7539063
3.758333333	124	381.5
3.763888889	120.5	389
3.772222222	125.5	398
3.791666667	201.1759262	456.6342621
3.805555556	198	453.5
3.808333333	265.8686829	520.5934448
3.811111111	257.6275482	521.75
3.833333333	268	519
3.85	272	518
3.883333333	118	403.5
3.888888889	120	407.5
3.905555556	131.5	419.5
3.911111111	129	427.5
3.919444444	126.4760513	438.673645
3.925	121.8333359	439.1666565
3.933333333	113.0384598	440.0384521
3.941666667	111.6510773	438.6870422
3.977777778	108	416
4.05	143	396.5
4.061111111	145.0714264	391.3095093
4.066666667	139.5500031	378.5499878
4.086111111	202.8348999	439
4.088888889	146	353.5526428
4.091666667	201.3721466	432.2589569
4.094444444	210.2019196	433.75
4.097222222	206.5	432
4.105555556	170	340.5
4.116666667	224.3005066	423.7474823
4.125	226.3972244	419.2083282
4.152777778	215	314
4.161111111	222	310
4.172222222	230.8253021	311.5481873
4.175	231	309.5
4.188888889	242.25	416
4.211111111	234	332
4.216666667	227.3479767	338.4932556
4.219444444	238.0078125	430.2160492
4.225	218.8999939	345.7000122
4.230555556	217.5	350.3888855
4.233333333	242.25	436.9545593
4.241666667	225	358.5
4.244444444	248.25	438.25
4.252777778	235.3840637	348.6304321
4.255555556	250.25	433.25
4.258333333	254.4725113	434.1590881
4.277777778	263.9038391	520.75
4.291666667	261.6238403	522.964386
4.302777778	208.5726471	342.170929
4.325	189	343
4.355555556	219.1817017	437.0621948
4.377777778	213.5	431.75
4.391666667	266.5648193	523.25
4.4	160.4230804	343
4.405555556	205.25	429.75
4.411111111	163	343.5
4.416666667	172.5714264	347
4.419444444	176.9754028	348.2213135
4.422222222	180	352
4.425	187.5	353
4.430555556	195	348.5
4.441666667	228.7267456	433.0058136
4.444444444	232	432.75
4.452777778	211.6470642	346.8823547
4.463888889	218.2786865	352.2049255
4.466666667	216.8627472	356.9803772
4.469444444	216.5	361
4.475	214.4391327	364.6043396
4.477777778	211.2395782	365.5208435
4.491666667	211.5	374.5
4.494444444	211.5	379.5
4.505555556	212.1781158	383.8648071
4.511111111	217.0214691	391.131897
4.516666667	241.553978	458.5582123
4.519444444	267	519
4.522222222	217.9285736	401.6428528
4.525	217.5	407.5
4.527777778	217.3106537	411.6716003
4.530555556	215.8955994	417.4560547
4.533333333	234.5	470
4.538888889	209.5	433
4.544444444	202	441.5
4.552777778	203.5	454
4.555555556	199.8245544	459.1228027
4.558333333	204.6883392	465.6053772
4.561111111	205	469.6666565
4.563888889	205	476.5
4.566666667	209.9512177	486.0365906
4.569444444	211.2537384	490.5223999
4.572222222	212	499.5
4.575	213	512
4.577777778	210	518.5
4.580555556	210	528
4.594444444	212.6504211	534.9289551
4.605555556	212	538.5
4.611111111	216.9657593	539.1575317
4.616666667	220.6147614	542.4016113
4.625	228.7592621	540.055542
4.630555556	234.75	540.75
4.633333333	237.2325592	535.8488159
4.636111111	243.5	531.5
4.641666667	249	527
4.644444444	254.5	517.5
4.647222222	261	509.5
4.65	263	509
4.652777778	269.5	507.5
4.655555556	277	495.5
4.658333333	285.564209	493.2156067
4.661111111	272.8684235	503.5
4.666666667	299.7325439	478.2674561
4.669444444	307	473
4.672222222	313	467
4.675	318.0384521	462.9615479
4.677777778	295.634613	491
4.688888889	330.5	453
4.691666667	333.3214417	448.5892944
4.694444444	338	451.5
4.697222222	342.115387	448.5
4.708333333	349.6956482	449.0869446
4.711111111	358	444.5
4.713888889	369.6891785	436.3108215
4.722222222	371.5	427.5
4.725	373.4753113	428.6358032
4.736111111	377.4283142	429.7593994
4.741666667	379.5	427.5
4.744444444	380.7380981	425.5
4.75	381.9615479	428.5
4.755555556	389	429.5
4.758333333	320.5	477.25
4.777777778	392.5294189	452.5294189
4.786111111	399.5	454.5
4.791666667	410.5	451
4.797222222	419.1140442	447.6929932
4.813888889	429.4200134	442.5
4.838888889	264.783905	521.4822388
4.844444444	358.2822571	481.209671
4.866666667	456.5	459.5
4.891666667	352.2449493	506.0479736
4.916666667	435.6764832	496.1470642
4.922222222	427	495.5
4.927777778	419.5	493
4.936111111	412.5526428	492
4.955555556	411.2088623	507.240509
4.966666667	412.5	513.5
4.969444444	415.2119446	510.7282715
4.972222222	417.7580566	511.2419434
4.988888889	427.875	505.25
5	431.5	500.5
5.013888889	434.8146057	501.3539429
5.066666667	460.3709717	508.1774292
5.083333333	428.0853577	531.6951294
5.086111111	424.2092896	536.3720703
5.158333333	351.9291687	536.4708252
5.166666667	348.7868652	527.2011719
5.169444444	440.8571472	535
5.183333333	344.8057404	526.9871826
5.186111111	425.1428528	534.1428833
5.191666667	419.2380981	539
5.205555556	409	551.5
5.227777778	323.0597839	547.25
5.236111111	321.8181763	547.75
5.255555556	315	553.027771
5.35	302.4804993	560.8421936
5.352777778	303.5	561.25
5.358333333	266.75	522
5.372222222	305.25	579.75
5.411111111	294.0999985	592.4583435
5.461111111	289.2744751	598.2779846
5.463888889	285.211319	597.0357056
5.472222222	272.9386215	596.6751404
5.486111111	262.4988251	593.7957764
5.672222222	196.3695679	652.789856
5.75	207.2627106	641.0084839
5.755555556	203	641
5.844444444	195.5	656
5.888888889	218.3826141	660.3130493
5.894444444	221.3474579	659.7373047
6.038888889	219.0252838	584.9630432
6.133333333	180.9113541	554.430481
6.158333333	102.9000015	576.0999756
6.163888889	181	546.3999939
6.166666667	109.0121918	579.1829224
6.175	115.4202423	579.6104126
6.177777778	183.5	551
6.191666667	123.891304	583.7608643
6.269444444	123.1473999	591.1242676
6.316666667	122.5	572.5
6.322222222	120.7432404	568.3378296
6.333333333	118.5	557.5
6.341666667	116.5	551.7000122
6.372222222	127	564
6.377777778	127	572
6.394444444	119	570.5
6.411111111	114.5	551
6.416666667	112.5	546.5
6.436111111	125.6907196	542.3865967
6.472222222	139.5	560.0217285
6.483333333	138.5	571.5
6.522222222	118.5	585.5
6.525	124	589
6.555555556	145.0889587	592.5490723
6.561111111	144.379303	587.3448486
6.741666667	126	603.4782715
6.744444444	122.7432404	597.7432251
6.752777778	117.5	587.5
6.777777778	110.5	575
6.805555556	114	582
6.827777778	138	612
6.838888889	147.3648682	612.6080933
6.872222222	185.9201965	625.7703857
6.875	193	632
6.891666667	215.5	646.5
6.927777778	249	653
6.936111111	256.5425415	654.1808472
6.952777778	271.2453308	655.9782715
6.958333333	277	654
6.977777778	301.7631531	660.5
7.266666667	259.7683563	522.5575867
7.286111111	243	659.5
7.3	231.5	662
7.316666667	234.9448853	592.1586609
7.452777778	122.1666641	624.055542
7.461111111	119.7777786	622.9629517
7.466666667	115	617
7.475	111	616
7.483333333	106.673912	611.6738892
7.491666667	109	603
7.513888889	117.3636398	597.2727051
7.516666667	120.875	596
7.527777778	124.5	603.5
7.644444444	158.2524261	623.8883667
7.727777778	267.4762573	516.2176514
7.736111111	217.1381989	567.9069824
7.744444444	259.7930145	586.8813171
7.783333333	213.712326	563.6849365
7.788888889	215.5	560.25
7.8	210.7941208	559.2058716
7.811111111	216.1058655	556.8611145
7.825	212.2640839	550.1685791
7.836111111	258.0792694	524.25
7.875	266.6272736	523.75
7.925	138.0384674	543
7.933333333	257.75	522.5
7.986111111	199.0545197	534.8356934
7.988888889	195.2829666	533.8296814
8.002777778	197	529.25
8.011111111	143.5	539.5
8.019444444	148.5	538.5999756
8.061111111	169	548.5
8.091666667	182.3703766	554.111084
8.108333333	189.2661285	549.9354858
8.25	223.0031281	563.234375
8.261111111	220.9083786	560.9332581
8.372222222	181.115387	625.8076782
8.375	179.4876556	620.4567871
8.391666667	170.5	603.5
8.4	165.5	601
8.411111111	161.6339264	596.0848389
8.419444444	209.1100006	553.4899902
8.563888889	176	632
8.572222222	182.5	633.5
8.586111111	192.7926788	642.2805176
8.588888889	195.5	644.5
8.594444444	202.3214264	645.5714111
8.7	264.6499939	520
8.711111111	259.25	519.5
8.722222222	228.875	565.96875
8.794444444	180.5	640.5
8.894444444	184.6413116	618.206543
8.9	259.6399994	519.5
8.902777778	220.0686798	564.917572
8.911111111	267.75	518.5
9.016666667	231	593
9.027777778	245.7227173	592.9855347
9.033333333	248.625	597.75
9.188888889	186.277771	648.5
9.416666667	153.5	535.5
9.527777778	151.5	509.5
9.533333333	156.0731049	502.1374207
9.536111111	158.7588959	500.6399841
9.538888889	160	483.5
9.541666667	161.5	479.5
9.544444444	160.5	470
9.547222222	156.4090881	466.2272644
9.552777778	154.5	464
9.555555556	151	460.5
9.558333333	149	457.625
9.561111111	151.5	451.5
9.566666667	149	443.5
9.569444444	145.5088501	437.5531006
9.575	144.4636383	435.2818298
9.577777778	142.6546936	432.5055237
9.580555556	140.0155029	432.5348816
9.586111111	136.0169525	435.1186523
9.588888889	132.5	443.5
9.591666667	132	443.5
9.594444444	130.7654266	449.6234436
9.602777778	135	459.5
9.608333333	137.5	463
9.613888889	137.7021332	469.3510742
9.622222222	140.5481873	477.8252869
9.633333333	138.3449554	482.6937866
9.641666667	133.5	483.5
9.65	131	484
9.658333333	122.5	480.5
9.666666667	121	471.5
9.738888889	108	454
9.744444444	107.2674408	446.4069824
9.752777778	112.1349182	432.5952454
9.758333333	115.1904755	425.1190491
9.763888889	118	420
9.769444444	120.5	411.5
9.775	125.39888	406.6853943
9.777777778	127.6626511	404.3433838
9.786111111	131.5526276	402.7236938
9.794444444	137.6690216	402.2887268
9.802777778	144	405
9.813888889	146	410.5
9.822222222	145	416
9.836111111	143.5	425.5
9.844444444	140.4090881	429.8939514
9.858333333	133.1721344	428.8852539
9.872222222	130.6074371	423.3429871
9.9	118.3251877	403.3364716
9.908333333	112.9242401	401.2272644
9.911111111	112.3396225	403.7358398
9.919444444	103.8290329	413.4483795
9.925	109	414
9.933333333	119.5	431
9.936111111	123.9516144	429.1451721
9.941666667	131.5	424
9.944444444	137.5	420
9.947222222	142	411.5
9.95	147.4473724	411.0263062
9.952777778	152.125	409.375
9.958333333	158.1688385	407.7597351
9.961111111	159.5	408.9285583
9.966666667	162.5	412
9.975	166	418.7999878
9.983333333	165.3088226	423.2205811
9.991666667	161.1046448	428.1976624
9.994444444	159.6927643	430.9698792
9.997222222	161	435.5
