# Supplementary material for: Lithium-ion battery components are at the nexus of sustainable energy and environmental release of per- and polyfluoroalkyl substances
Source: Nat Commun. 2024 Jul 8;15:5548. doi: 10.1038/s41467-024-49753-5 (PMC11231300; doi:10.1038/s41467-024-49753-5)
Supplement: Supplementary file 6 — Source Data [file 41467_2024_49753_MOESM6_ESM.zip › Track density raw data - Full set/100ng_L bis-FMeSI/Replicate 2.csv]

Time (min)	x-position	y-position
0.011111111	394.8928528	446.8928528
0.013888889	397.8430176	448.9302368
0.022222222	398.2619019	456.8809509
0.038888889	394.5	461.5
0.041666667	400	467.5
0.058333333	400	471.5
0.061111111	401.0941467	476.2447815
0.077777778	402.1087036	480.1087036
0.083333333	404.5	485.5
0.091666667	407.5	490.5
0.116666667	407.5	506
0.125	409.7714233	510.342865
0.138888889	412.5731812	512.9634399
0.152777778	413.8153381	511.5622559
0.158333333	419	515
0.166666667	423.7794189	511.6911621
0.172222222	427.5	514
0.183333333	433	521.5
0.188888889	434.9457703	523.8012085
0.197222222	436.5	528.5
0.2	441.055542	537.944458
0.211111111	447	543
0.213888889	453.5	549.5
0.227777778	455.5	555.5
0.230555556	457.9761963	559.5
0.244444444	464.03125	563.03125
0.266666667	478	575
0.286111111	482.8999939	575.2000122
0.288888889	483.5	581.5
0.336111111	485.5552368	576.5386963
0.338888889	479.5	572
0.35	481	571.5
0.355555556	480	565
0.358333333	482	562.5
0.366666667	480	552
0.377777778	481.5	544.7941284
0.383333333	482	539.5
0.391666667	486.3254089	534.4047852
0.4	490	538
0.408333333	494.5	542
0.411111111	493.7714233	543.3428345
0.416666667	484	544
0.419444444	481.6935425	547.9946289
0.422222222	479	551
0.425	473	555
0.430555556	464.3650208	560.1687012
0.444444444	452.5	565.5
0.45	444	571.5
0.455555556	440.1923218	573.5
0.475	432.4285583	568.5
0.491666667	438.336853	565.7578735
0.497222222	446.75	566.25
0.502777778	450.2767029	568.3106689
0.511111111	453.7135925	563.0145874
0.513888889	457.2428589	562.7571411
0.522222222	462	557
0.527777778	463.5	554
0.533333333	467.8333435	550.166687
0.538888889	473	547.5
0.544444444	476.5	540
0.55	477.8333435	530.5
0.555555556	473.5725403	519.9922485
0.563888889	476.7195129	510.5731812
0.566666667	474.8333435	507.8333435
0.569444444	476	501
0.575	480.5	495
0.586111111	493.6185608	487.7835083
0.588888889	498.1875	491.625
0.594444444	499.5	499
0.597222222	499.5	504
0.602777778	498.5	515.5
0.605555556	493	523.5
0.611111111	485.1486511	531.8513794
0.613888889	476	540
0.616666667	466	543.5
0.622222222	465.5	546.5
0.633333333	456.5	554.5
0.638888889	450	559.5
0.647222222	443.8063049	570.3828735
0.652777778	438	576.3636475
0.658333333	435.5	584.5
0.666666667	428.7857056	590.3928833
0.669444444	427.5	594.5
0.675	429.5	601
0.683333333	431.2826233	607.8478394
0.702777778	431.1384888	600.9882813
0.708333333	426.8153381	605.5622559
0.713888889	421.8023376	608.2209473
0.716666667	419.5	606.5
0.719444444	419.1976624	610.5639648
0.722222222	415.6044922	613.7835693
0.725	415.7763062	615.3552856
0.736111111	403	614.5
0.744444444	389.558136	619.9534912
0.75	387.5	622.5
0.752777778	383	628.5
0.758333333	378.5	635.0454712
0.769444444	379.0714417	650.7857056
0.802777778	380.6269836	632.3253784
0.808333333	375.5	626.6818237
1.086111111	387	599.5
1.091666667	389.0952454	598
1.094444444	395.4596863	602.5725708
1.108333333	403	607
1.113888889	409.3450623	610.2746582
1.122222222	414.4942322	613.5693359
1.127777778	419	611.5
1.136111111	424.5	612.9545288
1.141666667	431	612
1.147222222	437.5	614
1.152777778	446.1099243	616.1028442
1.161111111	454	622.5
1.188888889	456.1781616	622.1408081
1.194444444	460	630
1.2	456.5543518	622.1087036
1.205555556	456.2272644	616.8181763
1.216666667	454	605
1.222222222	455.5892944	598.3214111
1.244444444	458.3543091	597.1887207
1.252777778	456.2407532	600.5370483
1.255555556	455.7142944	604.7142944
1.261111111	461.5	607.5
1.269444444	471	607
1.277777778	471	604.90625
1.280555556	468.4710083	601.7994995
1.288888889	465.2090149	596.1053467
1.294444444	461	592.5
1.302777778	454.0714417	586.5
1.308333333	455.5	579
1.316666667	457.2272644	571.9545288
1.319444444	457.5	571
1.333333333	457.2631531	567.4736938
1.341666667	467.1315918	571.1842041
1.355555556	471.3157959	573.3355103
1.361111111	472.7608643	576.1087036
1.366666667	475.5	568
1.375	481.6297607	570.7671509
1.383333333	484.921051	567.7894897
1.388888889	488.0340881	567.0056763
1.425	490.3684082	561
1.436111111	484.0882263	555.6176758
1.444444444	486	555.5
1.458333333	487.757019	554.2243042
1.461111111	489	563
1.469444444	486.3406677	573.2525635
1.475	476.115387	580.1153564
1.483333333	469.5	590
1.488888889	464.8636475	594.6818237
1.491666667	461.5	597
1.505555556	454	601.5
1.508333333	449.5	604
1.516666667	439	605
1.522222222	436.125	606.875
1.536111111	425.25	599.5769348
1.561111111	424.3125	599.75
1.572222222	426.5784302	596.0294189
1.608333333	421.8999939	602.2999878
1.616666667	419	602
1.625	411.1136475	603
1.630555556	403	605.5
1.633333333	395	606.5
1.641666667	388.7074585	611.1116943
1.65	383.0172424	622.741394
1.652777778	385.5	625
1.661111111	384.7631531	625.6776123
1.677777778	376.125	636.8125
1.744444444	404.5	625
1.752777778	400.9515991	616.8548584
1.755555556	397.1120605	609.0430908
1.875	409.2714233	563.2714233
1.886111111	404.5	551.5
1.933333333	397.2297363	516.6351318
1.969444444	402.1111145	483.5
1.975	403.5282898	478.3018799
2.002777778	411.4761963	470
2.027777778	415.5	465.5
2.036111111	416.5061035	466.7073059
2.044444444	421.5	471.25
2.055555556	429.2087097	468.6956482
2.061111111	432.7352905	470.2647095
2.069444444	436	466.5
2.075	442.3135681	469.3474426
2.080555556	450	467.5
2.088888889	455.5	469
2.091666667	459.8220215	469.9745789
2.094444444	464.0899963	470.4249878
2.102777778	465.8354187	472.2080688
2.105555556	468.578949	474.6315918
2.108333333	470.9545593	472.0454407
2.111111111	471.5	476.5
2.116666667	474	481
2.122222222	476.6052551	485.1315918
2.125	484	489
2.136111111	493.5	496
2.138888889	494.7045593	498.9545593
2.144444444	495.5	501.5
2.147222222	498.6071472	503
2.15	498.6982727	504.9569092
2.161111111	496.3181763	512.2272949
2.163888889	485.5	512.5
2.166666667	476.5	506
2.177777778	462.5	503.5
2.180555556	458	499
2.186111111	449.4310303	493.4310303
2.194444444	439	487
2.2	436	484
2.211111111	436.5	482
2.227777778	442.444458	478.1851807
2.244444444	447.6400146	481.9400024
2.261111111	454.5	489.7352905
2.272222222	459.9804382	495.0754089
2.277777778	462.2058716	498.2058716
2.283333333	465.2512817	501.7639465
2.291666667	464.2989807	503.1532593
2.294444444	463.6404419	506.6348267
2.297222222	464.4321899	509.2966003
2.3	464.5	511
2.302777778	462.6941833	512.8300781
2.336111111	457.5	535.5
2.341666667	460	537.5
2.344444444	463.258606	538.9827881
2.35	467.5	540.722229
2.358333333	471.5	535.5
2.366666667	471	533.5
2.372222222	471.7280579	526.8216553
2.377777778	468.5	524.5
2.383333333	468.4711609	515.8221436
2.386111111	470.825592	514.4069824
2.388888889	470	507.5
2.394444444	469.115387	500.9230652
2.397222222	468	491
2.402777778	465.3888855	483.277771
2.405555556	462	478.5
2.408333333	461	472.5
2.413888889	456.5	461.5
2.416666667	454	454
2.422222222	449	450.5
2.425	448.7000122	444.8666687
2.430555556	444.5	442
2.438888889	442.2108459	435.3433838
2.441666667	442.997345	427.3148193
2.444444444	441.0950317	425.2603455
2.45	439	422.5
2.455555556	433.5140991	415.5422668
2.461111111	431.5	410.5
2.466666667	425.5	400.5
2.472222222	420.5	389.5
2.475	416.7727356	384.1818237
2.480555556	417	373.5
2.483333333	413.4782715	363.1304321
2.488888889	411.3264465	358.6074524
2.491666667	410.6470642	355.2941284
2.502777778	409.6234436	351.2345581
2.505555556	415.305542	352.0833435
2.508333333	417.8035583	353.6919556
2.513888889	418.5	355
2.519444444	422.5	363
2.525	427.6867371	366.4457703
2.527777778	429	371.5
2.530555556	431	374.5
2.533333333	432.2200012	377.2200012
2.538888889	430.9943237	379.9659119
2.541666667	434.0975037	383.2842407
2.544444444	433	384
2.552777778	438	391
2.558333333	436.9615479	393.9230652
2.563888889	437.3857117	400.3857117
2.566666667	444.2307739	405.7980652
2.575	448	408.5
2.580555556	452.0208435	410.0520935
2.583333333	455.5	410.5
2.588888889	458.3181763	411.0909119
2.591666667	459.5	407
2.597222222	459.222229	403.444458
2.602777778	454.5	400
2.608333333	453	396.5
2.611111111	447.6363525	393.3181763
2.613888889	442.7211609	391.7019348
2.619444444	437.8571472	389.8571472
2.625	428.6697998	388.06604
2.627777778	423.1455688	389.740509
2.633333333	421.5	387.5
2.638888889	416.5	384
2.644444444	414.6136475	380.7272644
2.652777778	408.5143738	375.7590027
2.658333333	408	371.5
2.661111111	407.7139282	363.5746155
2.666666667	409.5	359.5
2.669444444	411.1666565	352.5833435
2.675	413	354
2.680555556	415.5	353.5
2.686111111	417.5	351
2.688888889	422	349.5
2.691666667	419.3113098	352.85849
2.697222222	422.6965332	352.1589661
2.702777778	426.5	350.5
2.705555556	430	351
2.711111111	431.6282043	346.9487305
2.722222222	435	343
2.725	434.4447937	340.1564331
2.727777778	435.2604675	335.1826477
2.733333333	437.3137207	334.098053
2.738888889	436.2473145	330.7956848
2.744444444	434.1323547	329.5147095
2.747222222	432.5666809	328
2.75	429	326
2.752777778	427	325.5
2.755555556	426	321
2.761111111	419.5	325
2.763888889	415.0333252	325.5
2.769444444	410	321.5
2.780555556	397	319
2.783333333	387	315.5
2.786111111	378	310.5
2.788888889	374.5	302
2.791666667	370.5	299.2391357
2.794444444	369.2409973	290.8525085
2.797222222	365	283.5
2.8	366.5	283.5
2.802777778	359.5	283
2.811111111	355.5	283
2.813888889	348.5	286.5
2.816666667	341.7553101	295.3297729
2.819444444	334.59375	297.03125
2.825	328.125	302.4375
2.827777778	319.6611328	313.6729736
2.833333333	313.5	323
2.836111111	308	328
2.891666667	288	368.5
2.905555556	282	370
2.938888889	273.21875	362.5625
2.958333333	271.722229	370.3888855
2.961111111	275.3282776	367.1969604
2.975	279.5	369
2.977777778	279.5	366.5
2.988888889	272	358.5
2.994444444	270.5	359.5
3.025	269	372.5
3.041666667	261.8266907	381.324707
3.055555556	255	379.4583435
3.061111111	252	376.5
3.072222222	252.5	375.5
3.075	255.3260803	375.6739197
3.116666667	263.1666565	383.5
3.133333333	270	384
3.136111111	270.6496582	383.6768799
3.161111111	267	376
3.172222222	263.625	378.875
3.186111111	261.3108215	385.9053955
3.202777778	255	386
3.205555556	252.2333374	386.7666626
3.225	253.5	380.8684082
3.236111111	256.5	375.7666626
3.238888889	256.7092896	373.0813904
3.241666667	257.5	371
3.252777778	255.9583282	367.9583435
3.255555556	253.5	365
3.266666667	254.5	363
3.269444444	257	355
3.277777778	259.5	355.5
3.283333333	263	352
3.288888889	267.7000122	350.5
3.294444444	271.1216125	352.3108215
3.327777778	282.9092712	363.4961243
3.377777778	316	350
3.383333333	318.5	352.5
3.388888889	319	346.5
3.402777778	318	344
3.408333333	311.8492126	342.6190491
3.422222222	304	348.5
3.475	297.4545593	342
3.494444444	297.5243835	335.8170776
3.508333333	295.3823547	324.7941284
3.527777778	299.5967712	320.1774292
3.538888889	298.6764832	316.6764832
3.544444444	303.5	314
3.55	301	311.5
3.569444444	297	303
3.580555556	293	295.5
3.586111111	290.5	295
3.591666667	289.9736938	290.3421021
3.613888889	286.0362244	278.0579834
3.619444444	286.7857056	278.0714417
3.627777778	290.7622986	279.6229553
3.630555556	294.9285583	279.0714417
3.633333333	295.5	280.5
3.638888889	297.2200012	287.7799988
3.641666667	295.5	291.5
3.652777778	295.4038391	295.3365479
3.658333333	292.75	303
3.672222222	301.8178711	303.9172058
3.688888889	303.5	298
3.694444444	298.222229	296.5
3.708333333	296.4069824	296.2209167
3.711111111	294.8945007	293.9770508
3.725	289.5	301.5
3.741666667	286.5	312.5
3.744444444	286	311.5
3.761111111	284	310.5
3.777777778	289.8725586	311.7418213
3.780555556	289.411499	311.0840759
3.783333333	288.3235168	315.8865662
3.8	288.3214417	319
3.802777778	289.9347839	319.5
3.816666667	290	322
3.819444444	290	320.5
3.822222222	288.5	317.5
3.827777778	289.7173767	314.7173767
3.836111111	284.6106873	313.6412354
3.85	278.1363525	312.1363525
3.852777778	279.5	313.6538391
3.855555556	283.7857056	314.6428528
3.858333333	286.5	313.4090881
3.866666667	287.5	319
3.869444444	290.4367065	317.2552795
3.875	292.8295898	318.0917664
3.891666667	292.5	317.5
3.897222222	288.8999939	319.5666809
3.916666667	284.1749878	319
3.919444444	285.5454407	322.6818237
3.933333333	285.1341553	318.7804871
3.936111111	291.6428528	320.0714417
3.95	295.1923218	321.5
3.952777778	292.0499878	320.5
3.955555556	286.5	322
3.958333333	285	322.5
3.966666667	280.1666565	320
3.975	281.5	320
3.994444444	279.7592468	331.2037048
4.002777778	288.3684082	331
4.022222222	294.5	321.5
4.044444444	291	325.5
4.077777778	290	335.5
4.122222222	295.5	328
4.166666667	317.75	344
4.183333333	319.3414612	340.5975647
4.188888889	324	339
4.194444444	326.9356384	333.4108887
4.205555556	329.5217285	329.5978394
4.211111111	332.3652954	329.2150269
4.225	336.2407532	327.7592468
4.238888889	336.5652161	326.1304321
4.241666667	341.5	327
4.252777778	345.5	327.5
4.258333333	348	330.5
4.269444444	351.875	335.875
4.275	354.2608643	333.6956482
4.277777778	356	337.5
4.294444444	365.246582	330.4041138
4.3	367.9864807	326.8243103
4.302777778	366.25	327.75
4.305555556	364.115387	322.9615479
4.316666667	364.2978821	316.5319214
4.319444444	361.5423584	315.1123657
4.322222222	360.3666687	315.7666626
4.327777778	357	309.5
4.336111111	357.5	300.5
4.341666667	361	295.5
4.344444444	363	293.5
4.358333333	367	291.0833435
4.361111111	371.5	286.25
4.366666667	375.4805298	291.8930054
4.377777778	380.2200012	296.2200012
4.383333333	381.5	299
4.388888889	382.5	302.9615479
4.391666667	385.5	306
4.4	389.3404236	305.9361572
4.402777778	393.1087036	304.7608643
4.408333333	393.9729004	301.8990173
4.413888889	396.7999878	300
4.425	399.5	300
4.427777778	397	298
4.430555556	395	297
4.438888889	383	298
4.441666667	374.5	296.5
4.447222222	363.5	308
4.452777778	359.5	313
4.455555556	356.3125	313.5625
4.458333333	350.6860352	314.8953552
4.461111111	348.5	313.5
4.463888889	346.1244507	313.6921387
4.480555556	340	304.5
4.483333333	342.9705811	302.9705811
4.494444444	344.2647095	301.3823547
4.502777778	347.5	305
4.508333333	352	305.75
4.511111111	351	308
4.516666667	352.9861145	314.027771
4.527777778	352.0384521	318.3461609
4.536111111	350	332
4.538888889	352.5	332
4.555555556	347.1190491	337.6587219
4.558333333	346	337.5
4.561111111	345.2105408	341.078949
4.572222222	338.8333435	334.6111145
4.583333333	342.1213684	332.0728149
4.6	342.5	339.5
4.627777778	341	333.5
4.669444444	333.1521606	328.8043518
4.7	321.2142944	344
4.711111111	319.5	344
4.727777778	323.5	340.055542
4.75	321.5	350.5
4.752777778	318	349.0263062
4.755555556	318	348
4.791666667	314.5	354.5
4.811111111	321.5	359
4.844444444	311	345.5
4.861111111	310.536377	340.7181702
4.902777778	324	339.90625
4.922222222	331	344
4.955555556	338	334.5
4.961111111	337	334
4.975	331	327.5
4.980555556	331.25	325.5
4.986111111	328.5	321.5
4.994444444	329.3638916	317.6124268
5	331.602417	312.5421753
5.002777778	334.9586487	309.545105
5.025	346.5	305
5.036111111	349	304
5.047222222	351.5	300
5.052777778	355.9565125	295
5.061111111	360.4891357	294.5706482
5.063888889	362.7749939	293.5625
5.069444444	367.5	298
5.072222222	369.5	301.5
5.075	371.6304321	301.5869446
5.080555556	377	304
5.088888889	383	305.5
5.094444444	390	304.6428528
5.097222222	395.6521606	303
5.102777778	402.4545593	306
5.108333333	407.5	307.5
5.111111111	408.5	312.5
5.122222222	412.6956482	320.0217285
5.125	411.1807861	327.6889343
5.127777778	413.9220886	337.0324707
5.130555556	411.5	346.25
5.136111111	413.5	353.25
5.144444444	410.292511	364.3991394
5.147222222	408	374
5.152777778	400.4413757	381.7138062
5.158333333	390.5	389.5
5.163888889	383.5	388.5
5.169444444	377.75	388.25
5.175	375	383.8999939
5.186111111	376	383
5.188888889	376	387.2391357
5.191666667	379.5	391.8076782
5.194444444	379.7250977	395.9631958
5.2	382.1300049	396.9700012
5.202777778	385.2365417	395.6077881
5.208333333	384.2590027	395.3669128
5.211111111	384	390.5
5.219444444	384	383.5
5.222222222	381.7528076	382.882019
5.227777778	379.1087036	379.3043518
5.233333333	376.3333435	377
5.238888889	373.4090881	372.5909119
5.244444444	372.2647095	365.2647095
5.258333333	376.5	357
5.272222222	374.372345	352.8829651
5.275	375.5	350
5.288888889	369.2407532	349.1543274
5.294444444	368.5	341
5.3	369	339
5.316666667	367	332.5
5.322222222	365	327.5
5.325	366	327.5
5.333333333	360.8912964	325.7173767
5.341666667	357	320
5.35	356.5	314.8636475
5.355555556	352	311.25
5.372222222	352.5857239	306.0142822
5.375	354.5	300.5
5.380555556	359.5	294
5.388888889	359.3214417	294
5.394444444	364.0517273	294.5344849
5.4	367	293.5
5.402777778	370.5	292
5.413888889	373	293
5.416666667	375.5	286.884613
5.427777778	374.1428528	284.5
5.433333333	371.5149231	285.962677
5.436111111	370	282.5
5.441666667	365.0943604	287.0605774
5.45	356	284.5
5.452777778	352.5	289
5.455555556	347.5	287.5
5.461111111	343.5	294
5.466666667	334.5	298.5
5.472222222	326.3478394	296.8695679
5.480555556	321.992157	297.6622925
5.483333333	317.5	298
5.486111111	315.6333313	294.1889038
5.488888889	315.5	297.5
5.491666667	314	294.5
5.527777778	320	282.5454407
5.530555556	320.394043	279.9172058
5.538888889	321.125	275.5
5.544444444	319.5	273.5
5.547222222	320.1020813	271.7931824
5.552777778	318	273
5.558333333	315	275.5
5.561111111	308	279.5
5.566666667	305	290.5
5.577777778	301	299.5
5.586111111	294	312
5.588888889	292.3571472	313.7857056
5.6	288.1197205	317.1760559
5.608333333	283.7388	317.0298462
5.611111111	280	313.5
5.622222222	279.2549744	314.0231934
5.625	279.1378479	311.40271
5.677777778	276.7553101	295.2659607
5.683333333	272.6383057	294.3191528
5.7	271.6395264	302.3217163
5.702777778	271.0357056	303
5.719444444	274.6956482	312.8260803
5.722222222	275.5	315.2142944
5.736111111	273	315
5.744444444	271.4629517	315.3518372
5.75	270.453125	312.09375
5.755555556	269.5	312
5.761111111	273.4178162	311.0342407
5.772222222	277.0536499	313.2940063
5.775	274.694458	314.8611145
5.794444444	271.530304	319.0757446
5.8	267.1734619	315.7244873
5.805555556	264.9285583	312.1428528
5.811111111	263.6714172	313.6499939
5.816666667	262.5	311.5
5.819444444	262.7857056	308.7857056
5.825	261	305
5.827777778	258.118103	310.4145813
5.841666667	250.1481476	310.3888855
5.844444444	248.4629669	313.6481628
5.847222222	247.5	317
5.85	247.0943451	316.9433899
5.852777778	244	319.5
5.866666667	243.6322327	324.7561951
5.872222222	243.5	327.7000122
5.875	246	330.5
5.888888889	252	334
5.891666667	250.7093048	336.4767456
5.894444444	247.25	324
5.911111111	245.5842743	324.0337219
5.916666667	241	325
5.927777778	238.5	334
5.944444444	235.7083282	331
5.955555556	234.6538391	325.115387
5.961111111	234.9021759	324.3587036
5.969444444	239.1040649	327.4390869
5.977777778	246	326.5
5.983333333	248.0028229	324.7711792
5.991666667	252.4668579	322.1464233
5.997222222	251.932251	321.3064575
6.011111111	251.9577484	315.563385
6.013888889	256.1245422	307.9944153
6.019444444	262.9285583	305.3571472
6.033333333	269.634613	306.4134521
6.052777778	282.4565125	312.4565125
6.055555556	280.9053955	312.4729614
6.058333333	283.2384644	313.0692444
6.061111111	286.8333435	313.1666565
6.066666667	287.2015991	313.2580566
6.075	290.8372192	311.8604736
6.094444444	295.4595947	303.7828369
6.1	293	298
6.102777778	291	285.5714417
6.111111111	290	272.5
6.116666667	288.8108215	270.4324341
6.119444444	288	268.5
6.125	290	270.3684082
6.127777778	291.5212708	267.9042664
6.136111111	295	268
6.138888889	296.3695679	270.3695679
6.152777778	298.5	276.5
6.155555556	303.5	279.5
6.161111111	307.5924377	283.8739624
6.175	315.75	288
6.177777778	318.6860352	288.1046448
6.183333333	321.5	290.5
6.188888889	327.5	288
6.205555556	326.6403503	281.5350952
6.208333333	327.2407532	279.1543274
6.219444444	327.0952454	276.4761963
6.222222222	324	273
6.238888889	320.2142944	272.6428528
6.252777778	319	272.5
6.258333333	319.1666565	270.5
6.263888889	321.1159973	273.9400024
6.283333333	324.6275635	282.1530762
6.3	316.7337036	282.2798767
6.308333333	316.6782837	281.0968933
6.319444444	316.125	272.125
6.325	316.5	274
6.352777778	309.6000061	271.0400085
6.358333333	300.5	275
6.363888889	294.5	279.5
6.372222222	283	291
6.375	283.5	293
6.377777778	283.4831848	295.6680603
6.386111111	278.6499939	295
6.391666667	277.15625	290.6953125
6.402777778	277.5	289.5
6.419444444	288.3823547	291.2352905
6.422222222	289.5	292.5
6.425	289.5	292.5
6.438888889	287.5	303.5
6.461111111	295.0975647	303.4146423
6.466666667	292.7891541	297.9698792
6.472222222	289.6818237	291.5
6.483333333	289	294
6.502777778	291	302.5
6.505555556	293.5	295.5
6.519444444	300	296.5
6.522222222	300.7999878	295.5
6.525	304	294.5
6.536111111	311	294.5
6.55	315	303
6.558333333	317.4638672	300.3233032
6.563888889	322.1894531	299.1956482
6.588888889	326.5	294
6.6	326	290
6.605555556	329.7790833	286.0348816
6.611111111	332.5	288.5
6.625	335.5	299
6.636111111	336.0106506	302.3404236
6.641666667	333.9090881	303
6.672222222	325	311.5
6.675	330.5	312
6.694444444	339.8064575	315.387085
6.705555556	339.3869629	303.8478394
6.711111111	336.7878723	303.8939514
6.725	334	298
6.741666667	333.4090881	297.1136475
6.744444444	336.5	293
6.747222222	342.0514832	288.4705811
6.761111111	343.5	287.5
6.769444444	352	289
6.772222222	350.7055969	289.2336426
6.775	352.3503418	295.3231201
6.783333333	352	300.5
6.788888889	353.7380981	304.7380981
6.791666667	355.5	307
6.794444444	358	309.5
6.8	361.5	311.5
6.805555556	365.5	307.5
6.808333333	372.1856995	305.8143005
6.811111111	375.5	303
6.816666667	376.4659119	301.1534119
6.822222222	376.1338501	299.0076904
6.827777778	375.4006348	295.0465698
6.830555556	375.5	291.5
6.836111111	377.25	289
6.844444444	377	287
6.861111111	379.828125	287.359375
6.863888889	385	292
6.869444444	384	291.5
6.872222222	385.0588379	295.1764832
6.877777778	387.557373	294.9180298
6.880555556	385.5	298.5
6.883333333	387.1890259	299.0670776
6.886111111	392.0662537	295.9377441
6.888888889	393.4634094	295.8536682
6.891666667	395.5	298.75
6.894444444	391.7731628	300.2561035
6.911111111	385	305.5
6.919444444	376.5	311.5
6.936111111	377.6347046	318.344574
6.938888889	381.3260803	321.4130554
6.952777778	384.8884277	322.6983337
6.955555556	385.5	324.5
6.961111111	386.3108215	325.8783875
6.977777778	388	321
6.980555556	375.5	325.5
7	375.5	328.5
7.005555556	370.8731384	327.2910461
7.016666667	367.9615479	322.2307739
7.022222222	370	319
7.025	372	318
7.033333333	375	319.5
7.036111111	375	319.5
7.038888889	379.2857056	320.5714417
7.041666667	378.4717102	322.6603699
7.044444444	377.969696	325.0757446
7.055555556	381.5	333
7.058333333	376.7941284	338.6176453
7.094444444	369.5	351
7.141666667	365.5	350.5
7.152777778	360.0909119	353
7.219444444	358.40625	349.15625
7.233333333	359.6481628	343.5370483
7.236111111	358.8216248	343.7280579
7.252777778	356.9154968	338.9788818
7.266666667	354.4605408	334.7171021
7.272222222	354.5	330.5
7.286111111	355.5	328
7.291666667	359	322
7.294444444	360.5	320.5
7.308333333	365.5	319.5
7.319444444	365	316.5
7.322222222	366.2010193	312.4072266
7.327777778	366.3333435	310.5
7.333333333	366.5	307.5
7.35	375.7000122	301.5
7.352777778	379	303
7.363888889	383.7619019	300.8571472
7.369444444	389.1961365	300.4226379
7.377777778	393	299
7.386111111	399.9135437	299.5375977
7.388888889	400.5	307.5
7.397222222	405.6015625	313.0078125
7.402777778	403.2348022	327.155838
7.408333333	404.5	339.5
7.419444444	402.0697632	347.1395264
7.422222222	399	354.5
7.427777778	395	362
7.438888889	390.4341431	369.9850159
7.441666667	385.4090881	369.5909119
7.444444444	382.2619019	370.0238037
7.455555556	377.8478394	364.4565125
7.466666667	383.2826233	358.1521606
7.483333333	387.5	357
7.494444444	396.5	348
7.5	396.0428467	340.8485718
7.502777778	401.3991394	338.589325
7.508333333	404.5	331.5
7.513888889	412.5	323
7.516666667	417.0272827	323.3908997
7.519444444	419.5	318.5
7.525	426.7469788	323.5963745
7.527777778	431.3543701	327.0631104
7.536111111	432.5	339.5
7.538888889	434	348.865387
7.541666667	433.5	361.5
7.547222222	433.538208	374.5891724
7.55	428.5	381.5
7.552777778	424.1875	389.2053528
7.558333333	411.2619019	392.5
7.561111111	403	390.5
7.566666667	393.5	381.5
7.569444444	389	374
7.583333333	392.0082703	366.1239624
7.586111111	394.0454407	361.9545593
7.588888889	397.8333435	362.5
7.597222222	401	364.5
7.602777778	407	366
7.608333333	413.4605408	362.2828979
7.613888889	414.5	359.5
7.619444444	416.5	355.5
7.622222222	414.5242615	351.8349609
7.625	413.5	348
7.627777778	413.118103	345.5854187
7.630555556	409.5	345
7.633333333	406.5588379	344.5
7.636111111	402.4375	343.5
7.638888889	397.5	346.5
7.644444444	392.0033264	349.4006653
7.655555556	378.2786255	344.9274902
7.658333333	371.5	344
7.669444444	358.0116577	337.0116577
7.672222222	350.5	331.5
7.675	348	330.5
7.677777778	344.5	323
7.686111111	342.5	310
7.688888889	343	307.5
7.691666667	343	293.0961609
7.7	343.5	288
7.702777778	348.8900757	283.1595764
7.708333333	348.8971558	277.1099243
7.719444444	347	273.5
7.722222222	346.7727356	274.3181763
7.733333333	347.2894592	275.1315918
7.738888889	347.1176453	274.6470642
7.755555556	348.6460571	275.6685486
7.761111111	348.5	274.5
7.763888889	346.783783	276.0270386
7.766666667	345.8011475	275.4886475
7.769444444	343.70755	278.21698
7.772222222	338	275.5
7.775	331.5	280
7.777777778	336.0192261	283.2307739
7.780555556	321.5	289
7.788888889	317.5	294.5
7.791666667	316.2669983	295.868927
7.794444444	312	300
7.816666667	294.90625	307
7.833333333	288.8500061	294.1000061
7.838888889	292	291.5
7.852777778	295.1666565	291.5
7.855555556	298.4075012	285.4427185
7.861111111	298	283.1818237
7.866666667	300.5	279.5
7.872222222	300.5	276.6764832
7.875	298.7756958	273.5280457
7.880555556	295.5	271.5
7.883333333	293.5	272
7.886111111	291.7058716	270
7.891666667	288.0454407	267.5909119
7.894444444	285	271.4166565
7.9	281	272.5
7.905555556	275.4117737	275.1176453
7.911111111	271.528717	279.0980835
7.916666667	266.4230652	281.4230652
7.919444444	263.9666748	279.5
7.925	260.2464905	280.936615
7.930555556	255.796875	280.40625
7.936111111	256	278.5
7.944444444	254.5	275.8999939
7.955555556	253.2435913	268.9273376
7.958333333	254	267
7.961111111	258.4479675	268.9682007
7.963888889	261.7045593	268.9659119
7.966666667	263.8735046	268.4397583
7.977777778	265.5	272
7.983333333	269.5	271
7.986111111	272	270.5
8.005555556	275.6590881	273
8.008333333	278.8450623	272.9859009
8.013888889	278.2512817	274.7639465
8.016666667	279.5	271.5
8.019444444	280.9111633	269.3883362
8.022222222	278	268.5
8.027777778	276.5	265.5
8.033333333	274.5	274
8.05	270	275.5
8.055555556	269.5	277.777771
8.058333333	267.2950439	274.7795105
8.069444444	265.4078979	272.0723572
8.072222222	263.0303955	271.6049805
8.077777778	265.7000122	269.5
8.086111111	265.1744232	265.3430176
8.088888889	271	273
8.105555556	269.5	280
8.108333333	265	278.5
8.111111111	261.3295898	278.5582886
8.119444444	259	280
8.125	259.8020935	275.7083435
8.138888889	260.5	272.5
8.144444444	262.0909119	270.6818237
8.147222222	264.5	273
8.166666667	268.2999878	284.7000122
8.169444444	264.875	279.625
8.194444444	256.5	281.5
8.2	256	280
8.205555556	253	288
8.222222222	256	285
8.225	260.5	282
8.236111111	260.5264282	278.1299438
8.238888889	256.3813477	275.8474426
8.244444444	256.1914978	272.7446899
8.25	253.2357483	274.6295471
8.252777778	249.5641022	276.2051392
8.255555556	252.5	279
8.269444444	249.0294189	282.0882263
8.272222222	250.2575684	282.030304
8.275	248	282
8.277777778	243.6496124	284.1220398
8.283333333	244	284
8.294444444	242.5	282.5
8.302777778	239.7400055	279.2600098
8.319444444	242.0348816	281.5697632
8.322222222	247.25	291.0666656
8.341666667	241.3111877	297.1993103
8.344444444	239.5	297
8.352777778	239.0627594	298.9412842
8.358333333	239.5	297.5
8.361111111	238.8863678	296.7727356
8.366666667	239.0555573	290.6481628
8.372222222	234.1923065	289.8076782
8.377777778	231.5	286.5
8.380555556	226.6233826	287.8441467
8.4	223.1976776	287.7092896
8.411111111	222	284.6666565
8.425	226.5344849	285.6724243
8.427777778	227.7857208	285.6428528
8.430555556	230.5	289.7631531
8.433333333	231.8999939	292.5
8.45	229.5	294.5
8.452777778	228.1046448	300.0813904
8.491666667	222.5	287.5
8.497222222	224.4883728	284.6278992
8.502777778	222.6168823	282.1753235
8.511111111	225	278
8.516666667	226.5500031	276.34375
8.519444444	229.5	274.5
8.530555556	235.5	277.5
8.533333333	236.5	280.5
8.536111111	239.0740814	282.6111145
8.538888889	237	283.5
8.555555556	239	297.5
8.611111111	239.5	304
8.613888889	239.8043518	306.1956482
8.616666667	238.1564484	305.5552063
8.627777778	247	308
8.638888889	257.5	303
8.641666667	263.0294189	304.5
8.647222222	267.5	298.5
8.661111111	270.3282776	295.8030396
8.663888889	274.3709717	292.7257996
8.666666667	276	292
8.669444444	275.6213684	290.7087402
8.688888889	283.6363525	291.5227356
8.691666667	287.0135193	294.8243103
8.694444444	292.2391357	297.1956482
8.725	295	311.5
8.727777778	295.3999939	313.2999878
8.733333333	291	319.5
8.738888889	290.5	321.6111145
8.752777778	284.5	322
8.769444444	284.5	314.375
8.775	287.7396545	317.0950317
8.788888889	290.9080505	320.1954041
8.791666667	288.5	321.5
8.794444444	287.2307739	322.0769348
8.811111111	281.073761	321.0245972
8.813888889	279.6160278	319.1077271
8.816666667	280.8650818	317.4047546
8.822222222	282.5	312.5
8.827777778	287.5	314.5
8.836111111	291	318.5
8.838888889	290.5	322
8.841666667	293.5833435	321.5
8.855555556	288	326.6071472
8.858333333	283.6025696	321.0897522
8.872222222	278	319
8.875	277	319
8.877777778	274.3292542	319.0853577
8.880555556	273.4247437	319.026886
8.891666667	269	339.5
8.894444444	268	325.75
8.916666667	274.5	378
8.919444444	276	382.5
8.922222222	277.7631531	384.5
8.927777778	281.8695679	384.4347839
8.936111111	287.5	383.5
8.941666667	284.3125	378.875
8.944444444	283	372.5
8.95	279	367.5
8.955555556	270.8380432	365.9647827
8.958333333	271.5	361.5
8.961111111	265.7035828	360.1347351
8.966666667	256.3983154	358.8389893
8.969444444	255.0882416	359.9117737
8.972222222	250.8630981	361.3095093
8.975	246.7828217	361.4595947
8.977777778	244	361.5
8.988888889	235.5	356.5
8.991666667	233.8111115	348.3666687
8.994444444	234	341
9.002777778	237	326
9.005555556	242.5	321.5
9.008333333	248	312
9.013888889	258.5484009	305.8709717
9.016666667	262.5526428	304
9.022222222	270.5746155	300.2860718
9.025	281.078949	302
9.033333333	297	312
9.036111111	302	315.8333435
9.041666667	305.5704346	316.2746582
9.044444444	308.5	323.5
9.083333333	316.5	373
9.091666667	318	379.5
9.094444444	322	378.5
9.1	331.5	380
9.102777778	332.9736938	375.3947449
9.105555556	333.5	372.5
9.108333333	336	370.8863525
9.122222222	336.5	349.5
9.125	339	341
9.127777778	343.466095	331.0847473
9.133333333	345.5	323.5
9.136111111	350.8196411	311.2808228
9.138888889	354	302
9.144444444	357	291.5
9.15	357.7799988	285.8999939
9.152777778	363.5	282
9.155555556	362	280
9.158333333	358.4411621	284
9.166666667	363.722229	286.6388855
9.169444444	370	287.5
9.172222222	379.5	290
9.175	385	301
9.177777778	394.5	309.5
9.188888889	398.5	327.5
9.191666667	397.0490112	338.7941284
9.194444444	396.3444366	351.6919556
9.197222222	389.4375	361.5625
9.2	386.2999878	371.1000061
9.202777778	383.5	379
9.205555556	377.9411621	381.3235168
9.213888889	370.5	392.5
9.216666667	369	401
9.219444444	361	409
9.222222222	358.115387	415.2692261
9.225	355.5	419.5
9.233333333	347.5	428.5
9.236111111	337	434.5
9.241666667	328.5	443.5
9.255555556	316	449.5
9.258333333	313.5	454.5
9.277777778	303.5	456.8888855
9.288888889	299.4554443	461.1980286
9.294444444	298.5	463
9.302777778	300.5384521	463.4615479
9.316666667	301	459.7941284
9.319444444	300.5	457.5
9.322222222	297.5	459.5
9.336111111	294.8874207	464.4057617
9.338888889	292.8644714	470.0887756
9.358333333	295.9230652	471.0769348
9.375	293.5	463.5
9.380555556	292.5	459
9.391666667	295.0215149	455.446228
9.394444444	296.1242981	451.256897
9.408333333	296	448
9.411111111	297.5	446.5
9.427777778	295.277771	455.277771
9.433333333	294.5	459
9.441666667	290.3620605	462.741394
9.444444444	290.6860352	466.7325439
9.45	288.5	467.5
9.452777778	287.5	470
9.461111111	283.1569214	468.9014587
9.466666667	283.5	459.5
9.472222222	282.9637756	451.8623047
9.477777778	283.5	445
9.480555556	289.5	441
9.483333333	293.1170349	438.6914978
9.5	299.134613	436.5846252
9.511111111	303.3616943	436.3404236
9.516666667	304	428.0681763
9.522222222	309.4705811	424.5294189
9.525	314.5	419.5
9.530555556	317.613739	410.1635132
9.536111111	326.5	404
9.538888889	332.1183777	397.7590637
9.544444444	338.3372192	393.8023376
9.558333333	343.5	390
9.563888889	345	389.5
9.566666667	349.1428528	388.2142944
9.572222222	353.6666565	388.3333435
9.577777778	357.5	389
9.583333333	362.4756165	383.9146423
9.586111111	367.5	378.5
9.588888889	367.2901306	370.3148193
9.591666667	367.7325439	364.1046448
9.602777778	376.019989	347.4333191
9.608333333	380	339.5
9.616666667	385	334.5
9.619444444	387.2363892	333.7719727
9.625	391.7592468	335.2407532
9.630555556	396	333.5
9.641666667	402.5	338
9.644444444	404.5	336.5
9.647222222	415.5	337
9.663888889	427.1626587	345.9819336
9.666666667	429.5	349.5
9.669444444	436	360
9.672222222	435.8865051	367.776062
9.675	435	375.5
9.677777778	440.5655823	382.7622986
9.683333333	442	392.5
9.686111111	442.5	408
9.688888889	443.5	416.5
9.691666667	437.5764465	428.2324829
9.694444444	431	436.5
9.697222222	420.1601868	442.393219
9.7	414.241394	444
9.705555556	399.5	439.5
9.708333333	390.5	434.5
9.711111111	380.0249939	434.0249939
9.716666667	374.4107056	419.3214417
9.719444444	368.5	411.5
9.725	363.4629517	401.6111145
9.727777778	364.6689148	389.1283875
9.738888889	365	380.1750031
9.741666667	371.6428528	379.3571472
9.744444444	378.2755127	379.8877563
9.75	381.3783875	385.6891785
9.755555556	381.5	389.5
9.758333333	383.5	394.5
9.761111111	386.2930908	396.4310303
9.769444444	392.0217285	400.0217285
9.772222222	395.3007507	402.1766968
9.775	400.5	396.5
9.777777778	400.5	388.5
9.791666667	383.2999878	368.5
9.794444444	377.5	367.25
9.8	370.5	366
9.802777778	362.5	366.5
9.805555556	360.2583923	366.9295349
9.808333333	355	367
9.811111111	349.9342041	368.2631531
9.825	342.3235168	369.5
9.827777778	333.8490601	370.0377502
9.836111111	318.255249	368.4020996
9.844444444	306.5	367
9.911111111	305.0479431	325.5616455
9.916666667	304.2999878	320.1000061
9.922222222	303.3466797	317.1199951
9.925	303	312.5
9.927777778	298.9615479	311
9.944444444	286.9166565	310.5
9.947222222	285.5	310
9.95	278.3292542	311.0853577
9.952777778	275	315.2857056
9.961111111	267	319
9.963888889	260.5	317.5
9.972222222	254.5	319
9.977777778	251.1417847	317.5671692
9.983333333	245.5	313
9.986111111	240.5675659	307.9189148
