# Supplementary material for: Lithium-ion battery components are at the nexus of sustainable energy and environmental release of per- and polyfluoroalkyl substances
Source: Nat Commun. 2024 Jul 8;15:5548. doi: 10.1038/s41467-024-49753-5 (PMC11231300; doi:10.1038/s41467-024-49753-5)
Supplement: Supplementary file 6 — Source Data [file 41467_2024_49753_MOESM6_ESM.zip › Track density raw data - Full set/100ng_L bis-FMeSI/Replicate 9.csv]

Time (min)	x-position	y-position
0.008333333	303	632
0.019444444	319	618
0.022222222	329.2623901	608.7970581
0.025	335.5	602
0.027777778	339	600
0.036111111	349.9016418	594.1147461
0.038888889	361.9347839	583.6304321
0.041666667	368	576.5
0.05	371.5	566.5
0.055555556	380.7542419	544.7203369
0.058333333	382	539
0.066666667	384	525
0.069444444	383.1755981	506.9317017
0.072222222	384.4936218	495.4681396
0.075	382	485.3703613
0.077777778	383.5	478.5
0.083333333	378.1986389	471.4862976
0.086111111	375.5	460
0.088888889	374	447
0.091666667	371.5	435.5
0.094444444	371.7307739	436.115387
0.097222222	370	431
0.1	363	424.5
0.102777778	355.5	410.5
0.105555556	352.5	396.5
0.108333333	352.2188721	393.8453674
0.111111111	348.5	392
0.113888889	346	383.5
0.116666667	338.5	372
0.119444444	333.5	357
0.122222222	321.9807739	345.9807739
0.125	306.1833344	319.0666656
0.127777778	299.75	313
0.133333333	299.25	311.875
0.136111111	296.4705811	311.3308868
0.138888889	291.25	308.5
0.141666667	278.25	302.75
0.144444444	271.5	291.5
0.147222222	265.5	285.5
0.15	262.3130798	286.5794373
0.152777778	258.8866272	292.5371704
0.155555556	257	294
0.161111111	249.6262207	296.5388489
0.163888889	242.1382904	294.9042664
0.166666667	231.5	296
0.169444444	216.5	295.5
0.172222222	205.6795654	296.5138245
0.175	200.5	299.5
0.177777778	198.5	303.5
0.180555556	192.5	307
0.183333333	183.6956482	314.3043518
0.186111111	170	324.5
0.188888889	156.5	331
0.191666667	148.9468079	334.2446899
0.194444444	142.3669586	336.804718
0.197222222	135	343
0.2	126	352
0.202777778	121.5	360
0.205555556	119.75	364
0.208333333	121	370
0.211111111	116	369.5
0.213888889	111	380.5
0.216666667	101	390
0.219444444	93.5	395.5
0.222222222	92	403
0.225	85.90384674	416.8076935
0.227777778	82.84351349	428.3778687
0.230555556	84.58459473	429.5664673
0.233333333	87.5	440
0.236111111	92.5	454
0.238888889	97	460
0.241666667	101.2142868	464.7857056
0.247222222	105.0749969	467.0750122
0.25	114.7154808	484.3360748
0.252777778	120	486
0.255555556	131	491.5
0.258333333	132	495
0.261111111	133.5	497.5
0.263888889	144.5	502.5
0.266666667	158.3453674	512.2044678
0.269444444	170	519.5
0.272222222	177.1799927	530.1240234
0.275	179.2575684	536.2575684
0.277777778	179.5	540.5
0.288888889	182.5	550
0.291666667	186.7307739	562.8846436
0.308333333	191.9461517	590.8846436
0.311111111	187.5	599.5
0.325	174.5	613.5
0.327777778	167.910965	619.2944946
0.333333333	155.8611145	624
0.336111111	147.6827927	620.2204285
0.369444444	120	593
0.372222222	123.5	587
0.383333333	131.5	572
0.386111111	140.8571472	566.7142944
0.388888889	143.2878723	561.7120972
0.4	150.9545441	556.9545288
0.402777778	151.9761963	548.6714478
0.405555556	157.5	545.5
0.416666667	157	538
0.419444444	155	532
0.422222222	151.5	527.833313
0.430555556	148	523.5
0.433333333	142	517.5
0.436111111	138	515
0.438888889	138	512
0.447222222	131.4076996	510.2653809
0.45	122.1538467	512
0.452777778	115.5	510.5
0.458333333	115.5	511
0.461111111	105.8146057	512.0617676
0.472222222	89.20407867	518.5306396
0.475	81	522
0.477777778	74.5	526.5
0.486111111	68.53704071	529.0925903
0.488888889	61	527.75
0.491666667	60.88298035	532.5141602
0.494444444	61.90909195	533.1818237
0.505555556	62.28125	530.9375
0.508333333	61	531
0.516666667	63	531.5
0.519444444	59.69230652	534.6153564
0.525	57.30952454	531.8015747
0.533333333	59.5	531.5
0.536111111	56.22727203	531.5
0.538888889	54.5	532
0.541666667	56	530.5
0.552777778	52.97058868	529.8529663
0.555555556	49.5	531
0.558333333	50.5	534.2999878
0.561111111	54.38727188	540.0054321
0.563888889	61	543
0.569444444	76.5	554
0.572222222	88.5	557.5769043
0.575	87.3125	558.09375
0.577777778	89	562
0.580555556	97.74390411	567.7438965
0.583333333	100.4166641	568.833313
0.586111111	101.7213135	568.795105
0.588888889	103.5	571.5
0.591666667	108.5	578
0.594444444	116.5	590.5
0.597222222	120.5	595.5
0.6	122.1979141	600.291687
0.605555556	124.4847717	604.3781738
0.608333333	125	614.4848633
0.611111111	118.8448257	632.5689697
0.622222222	120.2368393	632.7105103
0.625	120.4800034	640.9866943
0.627777778	127.5	644.5
0.633333333	136.25	656.75
0.636111111	143.1923065	651.5384521
0.638888889	155	653
0.641666667	160	651
0.644444444	170.0116806	650.0887756
0.655555556	186.5	647.5
0.658333333	193.6111145	648.5
0.663888889	207.9368896	651.6456299
0.666666667	216.5	657.5
0.683333333	235	661
0.7	263	707
0.702777778	273	715.5
0.705555556	276.5089417	718.8839111
0.708333333	279	713
0.711111111	279.9411621	707.8823242
0.719444444	265	688.75
0.722222222	265.1470642	685.5588379
0.727777778	256.5	659.5
0.755555556	257	614.5
0.758333333	258.5891113	612.0544434
0.761111111	260.8333435	605.166687
0.769444444	258.7346802	597.6020508
0.772222222	261.5	589
0.775	257.5	582.1923218
0.780555556	256.5	577.5
0.783333333	251.5	570
0.791666667	243	565
0.794444444	232.8571472	558.5
0.8	212.5555573	559.5
0.808333333	207.5	555.277771
0.833333333	161	549
0.836111111	152.5	543.5
0.838888889	141	534
0.841666667	138.3300323	529.5355835
0.847222222	127.5	523.5
0.85	120.2412262	518.4210815
0.858333333	112.5	513.5
0.861111111	100	507.5
0.872222222	82.57041931	502.2746582
0.875	74.5884552	503.945282
0.877777778	60	499
0.883333333	52.26922989	492.2692261
0.886111111	49	492
0.888888889	52.5	487.5
0.902777778	57.5	486.5
0.922222222	61.78302002	475.93396
0.925	63	465.5
0.927777778	64.51724243	457.1379395
0.941666667	67.5	447.5
0.944444444	66	445
0.952777778	63.77272797	438.9545593
0.955555556	65	435.6739197
0.963888889	64.58898163	423.0932159
0.969444444	60.5	425
0.972222222	64.38203239	420.6978149
0.977777778	58.5	422.5
0.983333333	60.13793182	424.379303
0.986111111	59.25	426.6236267
0.988888889	67	433.5
0.994444444	64.5	431.4499969
0.997222222	73.5	436.5
1	74.5	445
1.002777778	76.09715271	447.1066284
1.005555556	72.5	449.5
1.008333333	70.5	455
1.016666667	66	461
1.019444444	56	465
1.022222222	51.5	472.5
1.025	54	479
1.033333333	59.33443832	483.4403992
1.036111111	65.77906799	487.7790833
1.038888889	74.625	492.375
1.041666667	72.34090805	498.0909119
1.044444444	80	503.5
1.047222222	87.5	509
1.05	95	515
1.055555556	100.5	523.5
1.058333333	104	531
1.061111111	104	538
1.069444444	114.5	552
1.072222222	118	558
1.075	119.0668793	564.4681396
1.080555556	122.375	571.5
1.083333333	119.3144302	581.1907349
1.097222222	121	589.5
1.1	116	599
1.102777778	110	609.5
1.119444444	102.3918915	623.7161865
1.122222222	102	632.5
1.125	102.5	637
1.136111111	110	639
1.138888889	111	638
1.141666667	118.8000031	636.5
1.144444444	127.772728	643.1363525
1.166666667	135.5	640.5
1.183333333	153.8513489	651.5810547
1.194444444	166.578125	653.328125
1.197222222	169.125	659.4375
1.202777778	176.052536	657.6556396
1.219444444	192.0471725	645.68396
1.222222222	199.0245972	641.9385376
1.233333333	212.9380188	621.0151367
1.25	244.7647095	590.4117432
1.266666667	260	580
1.269444444	271.4836121	581.8729248
1.272222222	278.3358154	580.0969849
1.286111111	286.5	575.5
1.291666667	296	575
1.3	309.4107971	575.3262939
1.305555556	319.9368896	576.6456299
1.327777778	371.0205383	589.9246826
1.333333333	367.1000061	580.8999939
1.35	331	566.5
1.352777778	329	565.416687
1.355555556	324.5	564
1.358333333	323.3060913	560.2642822
1.361111111	314.3425293	558.3740234
1.375	314.5	549.5
1.391666667	344	536
1.405555556	350.9545593	532.2272949
1.411111111	360	527
1.433333333	362.5	512
1.458333333	357.5	486.222229
1.466666667	363.5	474.5
1.469444444	362	472.2083435
1.472222222	360.130127	466.4041138
1.483333333	363.2407532	468.5370483
1.486111111	371.5	475.5
1.488888889	378.1000061	475.1000061
1.5	379.1428528	482.8571472
1.502777778	385	485.5
1.508333333	386.5	494
1.511111111	384.1871338	504.60495
1.525	381.5	514.5
1.55	386.5	544.5
1.552777778	389.2973938	539.4248657
1.555555556	390.5	538.5
1.566666667	395.6538391	530.6538696
1.569444444	395.1875	521.34375
1.583333333	400	512
1.586111111	407.7647095	509
1.6	417.7727356	511.837677
1.613888889	422.1521606	516.3695679
1.616666667	423	524.6400146
1.630555556	421	539.3043213
1.633333333	422.5	544
1.636111111	428	551
1.638888889	436	563.5
1.641666667	440.6347961	569.6871338
1.652777778	442	574
1.655555556	443	576.5
1.658333333	448.5	579.5
1.666666667	453.5	583
1.672222222	458.5	580.5
1.675	458	578
1.677777778	459	575.5
1.686111111	455.5	575.5
1.7	453	580.5
1.702777778	449.6315918	581.9210815
1.705555556	447	590
1.708333333	446	605.1203613
1.711111111	443	601
1.713888889	439.5	599.5
1.716666667	429.5	598
1.719444444	427.8079224	595.9661255
1.725	430.5	593.5
1.727777778	432.8287659	585.9246826
1.730555556	436.655365	577.5956421
1.733333333	437.7211609	575.2980957
1.736111111	443.5	576.5
1.738888889	445.5	572.5
1.758333333	440.959198	575.9898071
1.761111111	440	581
1.763888889	437.348877	585.1206055
1.766666667	436.21875	586.78125
1.769444444	434.7808838	588.8483276
1.775	429.53125	590
1.777777778	427.6079102	590.9747925
1.788888889	418.5	580.5
1.791666667	418.3760986	578.1062012
1.8	417.5	573.5
1.802777778	423.1931763	568.4204712
1.816666667	426.1907349	562.2319336
1.825	430.3823547	555.5
1.827777778	435	554.7307739
1.833333333	433.3648682	558.7702637
1.841666667	431.5	559
1.844444444	429.055542	558.777771
1.852777778	418.1285706	561.4714355
1.855555556	409.8881531	563.7894897
1.858333333	406.2843933	566.6192627
1.869444444	392.0991821	567.536438
2.119444444	341.2810364	639.3394165
2.125	338.5	644
2.127777778	343	647.5
2.141666667	350.9585876	648.461792
2.15	350.5264282	642.3766479
2.152777778	345	638.5
2.155555556	345.8695679	639.7717285
2.158333333	345.0905151	641.3534546
2.172222222	346.1907349	641.6288452
2.175	351	644.5
2.177777778	354.1780396	641.6707153
2.194444444	348.5	637
2.211111111	339.4545593	628.5
2.252777778	314.2677307	633.6220703
2.266666667	305	633
2.269444444	299	631.5
2.322222222	246.5	612.5
2.325	239.5	603.5
2.341666667	240.5	595.5
2.358333333	236.3214264	587
2.361111111	238	580
2.375	232.5	575.5
2.377777778	226.8636322	571.5
2.405555556	218.5	570
2.408333333	218	571
2.425	218.5	588.5
2.436111111	218	600.5
2.455555556	199.0135193	617.2838135
2.463888889	191.8000031	617.5
2.466666667	186	615
2.472222222	183.605957	615.0827637
2.475	183	613
2.477777778	182.5	611.5
2.483333333	178	601
2.486111111	175.4032288	599.3064575
2.488888889	176.5	600
2.525	178	623.5
2.533333333	171.1000061	628.9000244
2.541666667	167.5	635
2.55	153.5	640
2.566666667	160.5	637
2.572222222	156.8571472	633
2.577777778	155.5212708	631.7553101
2.588888889	149	623.5
2.591666667	145.1818237	620
2.594444444	147.3828888	615.2297363
2.616666667	151.8225861	597.1774292
2.619444444	155.0281677	592.8873291
2.622222222	155.7017517	591.5789185
2.625	156.5	591
2.627777778	160	592.5
2.638888889	179	588.5
2.644444444	183	598
2.65	182.7299957	606.1749878
2.652777778	181.9132233	611.8553467
2.655555556	178.9117584	615.5
2.658333333	177	613.5
2.669444444	175.0128174	621.3204956
2.672222222	172.5	621.5
2.686111111	173.7105255	628.8684082
2.688888889	175	635.5
2.691666667	177.5	643.5
2.702777778	175.5	654
2.708333333	166	663.5
2.711111111	159.6600037	664.2360229
2.716666667	147.6641769	671.6679077
2.719444444	148	671
2.722222222	144.6685333	666.6797485
2.727777778	143.8333282	659.833313
2.733333333	147.3297882	652.7766113
2.741666667	148.9836121	642.6393433
2.744444444	152	639.5
2.75	154.5	641.5
2.761111111	154.3196716	649.7131348
2.766666667	143.5	651
2.769444444	139.1351318	646.2702637
2.772222222	136.5	644
2.775	136	642.5
2.783333333	131	642
2.786111111	128.1595764	645.4574585
2.791666667	128.8448334	649.6724243
2.8	142	656
2.802777778	149.5517273	664.6724243
2.811111111	148.1716461	662.6044922
2.813888889	153	667.5
2.819444444	159.0827789	671.394043
2.822222222	158.1842041	666.9736938
2.827777778	159	654.8030396
2.833333333	157.927475	634.2022705
2.836111111	153.3716278	623.7432251
2.838888889	153.4615326	612
2.85	146.4416046	608.9525757
2.852777778	141.25	610.5
2.855555556	145.5	608.5
2.858333333	145.9936676	607.28479
2.866666667	154.615387	593.7384644
2.869444444	153.75	590.125
2.872222222	154.3461609	587.3461304
2.875	155.4664459	581.4395752
2.888888889	162.5	587
2.891666667	170	588
2.894444444	172	588.5
2.911111111	171.2037048	590.7963257
2.916666667	169.4742737	597.6125488
2.919444444	166.8488312	600.3023071
2.925	158.9516144	606.637085
2.927777778	155.5	606.5
2.933333333	141.6937103	603.6151733
2.936111111	131	605
2.938888889	122.5982132	606.96875
2.947222222	121.5961533	602
2.95	113.125	598.5
2.952777778	115.3456345	595.6677856
2.955555556	115	597
2.958333333	117	601
2.961111111	124.5	609
2.966666667	129.875	622.125
2.969444444	130.5	633
2.977777778	126.5	644
2.980555556	125.1624222	644.2006226
2.983333333	121.9044952	650.6235962
2.986111111	122.7058792	649
2.988888889	124.3499985	648.8166504
3	129.5	642.5
3.005555556	133.5	635.2999878
3.008333333	138	637
3.011111111	141.5	640
3.016666667	138	639
3.022222222	127.5952377	633.4047852
3.033333333	128.5	626.5
3.036111111	125	622
3.038888889	126.5	620.5
3.041666667	127.3461533	619.8076782
3.05	129.8000031	620
3.052777778	126	627.5
3.061111111	121.8076935	639.7307739
3.063888889	121	639
3.066666667	116.96875	639.453125
3.069444444	114	646
3.072222222	120	648
3.077777778	124	651
3.086111111	130.8333282	653.833313
3.088888889	136.5	652
3.097222222	139.9482727	654.7111816
3.1	141.1144562	663.4156494
3.102777778	145.4294128	674.6882324
3.111111111	151	675.5
3.113888889	151.2857208	681.9285889
3.116666667	159.5	680.5
3.122222222	167	676
3.125	175.1580353	668.7849731
3.133333333	191.5	646
3.136111111	190.089035	645.5342407
3.138888889	185.625824	646.1092529
3.141666667	186.5	648.5344849
3.152777778	191.4804535	679.3045654
3.155555556	195.5	688
3.158333333	195.9545441	693.9545288
3.161111111	191.3061218	690.5101929
3.166666667	191	691
3.169444444	188.2586212	681.9483032
3.172222222	184.7368469	682.8045044
3.175	182	677.5
3.177777778	172.8642883	675.31427
3.183333333	173.5416718	683.625
3.186111111	173.076416	686.8013306
3.191666667	171.7894745	685.5263062
3.202777778	171.5	684.5
3.205555556	168.6590881	682.0909119
3.208333333	161	679
3.211111111	148.5	675
3.219444444	150.4090881	671.1363525
3.222222222	151.5	672
3.225	160	683.5
3.227777778	167.2073212	688.8902588
3.230555556	170.0872955	691.2936401
3.233333333	181.2037048	689
3.236111111	189	687
3.238888889	188.5	685.5
3.244444444	195.5	686
3.25	202	680.5
3.252777778	215.5	682
3.255555556	221.5	679
3.286111111	237	664.5
3.288888889	233	663.5
3.291666667	226.5	660.9666748
3.294444444	229.2647095	657.2058716
3.3	227	651.0681763
3.302777778	231.7937927	636.5282593
3.305555556	234.8928604	623.0916138
3.319444444	246.5	610.5
3.352777778	251.5	651
3.355555556	255.7962952	654.7963257
3.358333333	262	658.5
3.361111111	268.8333435	659.166687
3.366666667	273.4545593	659.9091187
3.369444444	279	659.5
3.372222222	279.2605591	665.3027954
3.380555556	286.5	696.5
3.388888889	289	701.6315918
3.402777778	283.4230652	708.1923218
3.405555556	282.3945007	706.6376343
3.408333333	281.5	707
3.411111111	284.5	711
3.416666667	293.3359375	718.828125
3.422222222	289.411499	709.7478027
3.425	282.5	708.5
3.438888889	258.25	697.875
3.441666667	260.5	697
3.444444444	258.2374268	696.7681274
3.447222222	258.9285583	690.6428833
3.452777778	263.5	697
3.455555556	264.4642944	701.1785889
3.458333333	263.0769348	701.9230957
3.461111111	266.4380493	701.7035522
3.472222222	261.5	699.5
3.475	258.5	694.5
3.486111111	249	685
3.488888889	246	685
3.491666667	241	682
3.494444444	233.5	686
3.508333333	227.0348816	690.7325439
3.511111111	223.2441864	690.9418335
3.522222222	231.7950745	689.4508057
3.527777778	250	683
3.55	271.1037598	691.7453003
3.558333333	265.5	683.5
3.561111111	263.8999939	676.5
3.566666667	261.5769348	666.2948608
3.569444444	259.2175598	664.3320313
3.580555556	259.2105408	664
3.583333333	254	662.5
3.586111111	250.9298248	660.9561157
3.588888889	248.5	664.5
3.6	246.5	664.5
3.602777778	252	681
3.605555556	254	691.5
3.619444444	252.5	705
3.622222222	254.2142792	711.5
3.625	254.5	710
3.636111111	258	699
3.638888889	254	692.5
3.675	251	686.3125
3.688888889	253.277771	684.5
3.691666667	262.5	686.5
3.694444444	266.8727417	688.2182007
3.708333333	283	695
3.711111111	282.6379395	698.1206665
3.713888889	281.5	701
3.716666667	275.2173767	698.6521606
3.738888889	283.5	687.5
3.744444444	283.276001	689.0040283
3.755555556	286.5	684.5
3.758333333	283	691.5
3.772222222	272	695.166687
3.777777778	269	696.5
3.794444444	271.9675293	686.6558228
3.8	284.3636475	689
3.805555556	289.0813904	688.2907104
3.819444444	297.0294189	696.0294189
3.825	296.5909119	697.6818237
3.838888889	302.6333313	704.2333374
3.841666667	307.726593	710.3029785
3.844444444	309	708.4545288
3.85	305.7424316	696.0302734
3.861111111	302.1363525	695.2272949
3.863888889	302	695.5
3.866666667	295.5	699
3.869444444	289	702.5
3.883333333	284.5	699.5
3.886111111	282	710.5
3.902777778	278	717.5
3.927777778	276.5	715.5
3.941666667	261	704
3.95	243.277771	704.611084
3.955555556	235.5	702.5
3.958333333	225	703.666687
3.961111111	222	697
3.972222222	217.1101685	694.6864624
3.977777778	220.0522461	692.4701538
4.005555556	237.5	687
4.008333333	242.0442505	690.0619507
4.022222222	247.5	699.3181763
4.027777778	249.5	707.5
4.033333333	258.5	704.5
4.036111111	265.0416718	692.1458435
4.038888889	263.5	683.5
4.041666667	264.5	680.75
4.055555556	258.78125	665.890625
4.058333333	257.5810852	666.2297363
4.061111111	253.5	663
4.063888889	250	665
4.088888889	216.0722504	673.534668
4.091666667	212.9768219	688.9105835
4.105555556	206	697
4.108333333	207.1243134	701.743103
4.122222222	213	695
4.125	219.5	684.2999878
4.136111111	218.4854431	677.9077759
4.144444444	204.5	676.5
4.15	207.5	682
4.152777778	208	688.5
4.166666667	220.6304321	691.7174072
4.169444444	228.5	692.5
4.172222222	229.4295807	698.7253418
4.175	232.0891876	698.7297363
4.191666667	228.5869598	703.5
4.194444444	218.9285736	702
4.2	211.5	703.5
4.202777778	210	701.5
4.205555556	205.9137955	698.379303
4.208333333	203	696.25
4.211111111	191	698.5
4.216666667	181.5	690.5
4.219444444	177.283783	684.9053955
4.233333333	167.5	683
4.244444444	162.0652161	675.2825928
4.25	152	677.5
4.252777778	146.5	678.5
4.255555556	148	679.5
4.258333333	152.6844025	678.6560059
4.269444444	154.7556458	682.7030029
4.272222222	155.6914825	684.1383057
4.275	157.5	685.5
4.286111111	159.6944427	676.916687
4.288888889	162	675.5
4.305555556	170.8871002	659.6290283
4.325	182.3037415	642.9486084
4.327777778	186	643
4.341666667	196.5	639
4.344444444	199.9436646	640.2957764
4.347222222	206	646.5
4.352777778	202	655
4.355555556	197.5	660.5
4.369444444	183.5769196	666.4230957
4.375	178.1818237	664.3408813
4.377777778	178.3852386	660.4016113
4.391666667	192.6884003	665.9637451
4.402777778	199.1190491	681.3095093
4.405555556	198.25	686.75
4.408333333	198.5	690
4.411111111	198.9583282	691.041687
4.419444444	199	695.5
4.436111111	195	689.7999878
4.438888889	192.5	686
4.45	192.8999939	678.5666504
4.458333333	187.709671	669.0484009
4.461111111	180	665
4.477777778	170.5	658
4.483333333	160.8754578	659.9944458
4.5	169.5	670.5
4.502777778	175.2252808	672.2362671
4.505555556	182.8220367	680.4321899
4.508333333	190.3348694	678.2339478
4.522222222	202	678.5
4.525	203.5876312	681.8659668
4.527777778	202.0046692	674.7102661
4.538888889	188.0769196	675.3461609
4.558333333	180	671
4.561111111	175	672.5
4.566666667	165.5	678
4.583333333	165	683.5
4.586111111	168.5	687
4.588888889	173	686
4.602777778	174.5108643	673.5706787
4.605555556	173	673
4.608333333	168.5	671.5
4.611111111	159.5	663.333313
4.625	160.5486755	659.1813965
4.627777778	161.8373566	654.4156494
4.65	171.353653	669.4512329
4.652777778	170.5	675
4.655555556	170	677.8400269
4.675	173.5	689
4.683333333	175.5	694
4.686111111	173.5	684.5
4.691666667	172.29245	687.1679077
4.694444444	170.7894745	682.2192993
4.708333333	151.3923035	668.5692139
4.719444444	149.6999969	662.0999756
4.722222222	152.6000061	661.4000244
4.727777778	159	659.5
4.730555556	159.5	666.5
4.733333333	163	669
4.75	164.5	676
4.752777778	164	683
4.755555556	162.5	686
4.758333333	164.3029633	683.2733765
4.766666667	164.8900757	675.8404541
4.775	165	664.5
4.786111111	167.1417847	656.4850464
4.788888889	167.4473724	655.1315918
4.794444444	174.3979645	661.1326294
4.811111111	182.5	669.5
4.813888889	182.1833344	680.2666626
4.816666667	182	683
4.819444444	184	685.5
4.836111111	197.9032288	672.8467712
4.838888889	203.5	672
4.841666667	201.9390259	672.3292847
4.844444444	208.375	665.5
4.861111111	208	650
4.863888889	203.3704987	653.2553711
4.916666667	219.5	693.5
4.919444444	219	697
4.922222222	212	700.5
4.925	207.5	703.5
4.936111111	207.5740814	698.1296387
4.938888889	209.009613	692.0192261
4.941666667	208.5632935	685.3101196
4.944444444	207.8043518	683.1956787
4.958333333	212.9782562	685.1376953
4.961111111	215.5	690.5
4.963888889	216	695
4.983333333	210.6965485	706.3724365
4.986111111	206.6290283	705.3709717
4.988888889	206.8000031	704.7666626
4.991666667	205.4851532	701.1188354
5	203.1516876	699.4100952
5.002777778	201	693.3478394
5.005555556	196.3666687	688.6333618
5.008333333	196.5431519	683.7563477
5.011111111	195.5	679.5
5.036111111	194.8829803	647.1861572
5.038888889	193.5833359	645.5
5.05	205.1376801	640.9782715
5.052777778	207.5	643.5
5.088888889	223.9545441	610.3181763
5.094444444	222.5833282	607.583313
5.15	205	632.5
5.158333333	217	642
5.161111111	220.1956482	649.2825928
5.188888889	229.077774	630.7963257
5.191666667	226.4591064	626.2471924
5.2	219.8913116	625.5
5.202777778	217.2251892	626.8435059
5.216666667	207	644.1818237
5.219444444	207.5999985	646.1000061
5.236111111	217.5	660.5
5.255555556	246.5	691.5
5.258333333	248.5	700
5.272222222	253.5	706.7000122
5.275	247.5	716
5.277777778	247	715.5
5.288888889	243.5	700.5
5.291666667	241.5	693
5.294444444	234.5	691.5
5.308333333	228.5	682.5
5.311111111	229.6428528	679.2142944
5.325	247.25	668
5.341666667	250.5	663
5.344444444	254.5	666
5.352777778	277.5	672.9705811
5.355555556	275.59375	668.140625
5.411111111	270.4797363	636.8378296
5.430555556	266.277771	655.5
5.433333333	272.0921021	656.3684082
5.441666667	272.4090881	654.4091187
5.444444444	275	653
5.461111111	267.25	639.75
5.477777778	258	643.5
5.483333333	246.9310303	658.5172119
5.486111111	247.5	659.5
5.5	245.722229	695.944458
5.505555556	242.8571472	702.4285889
5.508333333	242.5	707.5
5.511111111	240.5	712.5
5.525	232.5	704
5.527777778	224	700
5.533333333	210.5	692.5
5.536111111	205.7436218	687.8271484
5.55	200	675.5
5.552777778	199.5	670.5
5.555555556	199.6191559	671.4915161
5.569444444	205.5	673.5
5.572222222	204.8571472	677.7142944
5.575	215.6304169	682.8309631
5.577777778	212.5	688.5
5.6	214	701.5
5.602777778	216.75	703.25
5.605555556	219.8443909	699.6410522
5.619444444	222.5	696
5.622222222	220.9146271	691.3292847
5.625	226.5	691.333313
5.627777778	229.4900055	689.1599731
5.65	241.6298065	697.3557739
5.658333333	234.5	708.5
5.661111111	232	710.2307739
5.672222222	238.5	701.166687
5.675	240.8999939	697.2000122
5.677777778	241.163269	696.7958984
5.694444444	245.6595764	681.6808472
5.711111111	260.972229	675
5.733333333	273.5	689
5.736111111	282	697.5
5.738888889	285.5	699.5
5.752777778	292	699.5
5.755555556	298.5070801	698.8463135
5.758333333	303.741394	701.258606
5.777777778	314	694.5
5.786111111	318.5	691.5
5.788888889	323.9008179	694.463562
5.791666667	331.5	698.5
5.794444444	340.1268616	703.9627075
5.813888889	334	709
5.816666667	329.0871582	708.435791
5.819444444	325.6702271	704.585083
5.833333333	322.1760559	686.2042236
5.841666667	324	681.5
5.844444444	327.5	679.5
5.858333333	354.8999939	664.5
5.861111111	364.5	662
5.866666667	379.1666718	662
5.869444444	385	663.5
5.877777778	393.5	662
5.880555556	399	659.5
5.883333333	404.5	658
5.888888889	405	653.5
5.891666667	407	651.2608643
5.894444444	406.2428589	644.2428589
5.908333333	394.4200134	638.2800293
5.911111111	387.6818237	639.5
5.913888889	379.5	641.5
5.930555556	364	641.5
5.933333333	360.2989807	647.1532593
5.952777778	339.5	651
5.955555556	332.5	645
5.975	325.5	621.5
5.983333333	321.5	612.5
5.986111111	318.5	611.5
6.005555556	303.5	590
6.019444444	294.9772644	589
6.022222222	287.4116821	587.0615234
6.038888889	277.5	590
6.041666667	276.3563538	595.6491699
6.052777778	274	605
6.055555556	281.5	612
6.15	390.5	572.5
6.155555556	398.3333435	572.666687
6.161111111	402.1375122	575.4500122
6.166666667	402.5144958	579.2391357
6.169444444	401.5	587.5
6.177777778	397.7528687	594.0516968
6.183333333	384.6764832	601.4117432
6.186111111	371.4651184	604.3139648
6.294444444	304.1666565	657.166687
6.313888889	310	694.8666382
6.316666667	312.5	705.5
6.319444444	313.3928528	715.2857056
6.322222222	311	714.5
6.338888889	311.5	709.5
6.341666667	315.5414734	713.5230713
6.363888889	318.3780518	704.0609741
6.366666667	319	701.5
6.369444444	322.5	697.5
6.4	331	690.5
6.411111111	334.5575562	683.3309326
6.422222222	339	685.5
6.425	349	693.5
6.427777778	346.0357208	698.0714417
6.438888889	341.5	694
6.441666667	335.5	689.5
6.444444444	326.4468079	690.0957642
6.455555556	316.9117737	681
6.458333333	315	680.666687
6.461111111	305.5	664
6.475	297.0454407	660.536377
6.477777778	295	655.5
6.511111111	288	609.5
6.519444444	281.7692261	603.1346436
6.522222222	275.5	598
6.538888889	261.5	593
6.541666667	258.5	592.5
6.544444444	252.7438965	596.2561035
6.558333333	244	601
6.561111111	235.0319214	607.6702271
6.569444444	234	605.5
6.575	232.2857208	600.7142944
6.577777778	231.4237213	595.0423584
6.588888889	234.6296234	588.7407227
6.591666667	239.4333344	582
6.594444444	249.3148193	577.9973755
6.619444444	269	574.5
6.625	276.25	574.916687
6.641666667	284	573
6.661111111	297.625	576.625
6.666666667	299.0588379	580.0588379
6.677777778	302	585
6.755555556	248.5	602.5
6.758333333	258	596.5
6.775	275	582.5
6.777777778	277.5	581
6.794444444	293.4754028	582.8114624
6.797222222	299.5	582.5
6.8	309	581
6.827777778	323.0294189	575.5
6.836111111	327.3235168	573.3382568
6.85	327.1304321	562.2282715
6.858333333	330	558
6.866666667	328	549.5
6.872222222	324.5	539
6.877777778	316	538.5
6.888888889	305	536
6.891666667	299	537.5
6.894444444	291	540.5
6.905555556	285.5	545
6.916666667	272.884613	560.1923218
6.933333333	258.8971558	572.1099243
6.936111111	253.5	576
6.938888889	246.1491241	578.7192993
6.952777778	244	573.5
6.961111111	236.5	577.5
6.966666667	230.3421021	577.5877075
7.011111111	170.884613	592.6538696
7.022222222	165.5	596.5
7.033333333	162.5	602
7.047222222	164.3522186	608.6674805
7.061111111	172	616
7.075	177.5	618.5
7.086111111	187	621
7.088888889	186.7820587	619.2179565
7.091666667	192.5	610
7.102777778	192.7438965	607.9146118
7.105555556	190.3000031	603.9000244
7.108333333	189.5	601.5
7.116666667	184.8333282	597.5
7.125	176.3095245	596.5
7.127777778	172.0161285	602.9838867
7.136111111	163	610
7.144444444	160	618.5
7.15	162	629
7.155555556	165.1875	631.1875
7.158333333	166.3947296	634.0263062
7.161111111	171.5	639.5
7.166666667	176	642.5
7.169444444	179.5	642.875
7.172222222	179.8536987	646.760437
7.180555556	192	646.5
7.186111111	195.1938782	648.8877563
7.191666667	202.0384674	656.0384521
7.205555556	221.0576935	679.9230957
7.227777778	236	683.5
7.230555556	246	695
7.247222222	254.0588226	700.1176758
7.255555556	258.6940308	705.649231
7.269444444	263	715
7.283333333	262.9899292	717.6879272
7.288888889	262.085144	713.6484985
7.291666667	265	703.7758789
7.3	280.5844116	675.8603821
7.302777778	286.5	663
7.311111111	285.5149231	657.3806152
7.316666667	285	645.5
7.35	286.5	601
7.366666667	292.8559265	587.4321899
7.369444444	295.2999878	580.2999878
7.372222222	296.9561462	576.9298096
7.402777778	349.6666565	531.5
7.405555556	352.5	532.5
7.422222222	363.5833435	527.75
7.436111111	369	517
7.438888889	372.5	509.5
7.441666667	368.4592896	505.1380005
7.444444444	367.1428528	498.2857056
7.452777778	355.5	493.5769348
7.466666667	332.0714417	494.5
7.483333333	323.3888855	491.277771
7.486111111	315.8067627	486.5278931
7.488888889	311.5	484.5
7.5	306.6515198	483.308075
7.502777778	305	476.5
7.505555556	303	473.5
7.508333333	299.5	468
7.522222222	296.5	461.25
7.533333333	297.5	457.8500061
7.536111111	299	453
7.538888889	297	445.5
7.541666667	303.5	444.921051
7.55	307	441
7.555555556	313.5348816	434.441864
7.572222222	322	426
7.580555556	329	420.5
7.586111111	334.5	420
7.588888889	341.5	420.5
7.591666667	339.452179	420.723114
7.602777778	343.1771545	427.8070984
7.605555556	343	435
7.608333333	342.4729614	437.5810852
7.611111111	337	442.5
7.613888889	334.3529358	447.1764832
7.616666667	337.5	452
7.622222222	332.4018555	456.4392395
7.625	330.3605957	458.1755981
7.627777778	326	461.5
7.641666667	313	470
7.644444444	308.5	471.5
7.65	301.0471802	468.7264099
7.652777778	295.5	471
7.669444444	284.3823547	476.3823547
7.675	278	480
7.677777778	275.7558289	484.2441711
7.683333333	272	489
7.686111111	268.8320313	491.5579224
7.7	268	498
7.711111111	269.5	508
7.719444444	267	513.5
7.761111111	229.5	521.5
7.772222222	224.9545441	516.5908813
7.783333333	222.5	508
7.791666667	221	501
7.805555556	220.2083282	491.194458
7.819444444	222.1486511	485.1486511
7.825	217	477
7.838888889	209.5	475
7.852777778	202.549881	476.3204346
7.863888889	193.3571472	477.3571472
7.872222222	188.8913116	478.2391357
7.875	187.1625366	482.9241638
7.883333333	180.1000061	482.2999878
7.902777778	170.5	475.5
7.919444444	166.3791199	465.5696106
7.922222222	167.5	462.5
7.930555556	175	457.5
7.936111111	181.0872955	453.7063599
7.944444444	194.75	447
7.947222222	202.0947723	448.846405
7.95	210.3011017	449.8425293
7.952777778	219.8970642	447
7.955555556	227.0173492	449.6167297
7.969444444	235.25	452
7.972222222	241.5	450.5
7.975	240.8478241	453.2391357
7.980555556	246	457
7.983333333	249.5	456.5
7.986111111	252.5	459
7.988888889	257.6707458	463.0853577
7.991666667	260	466.5
7.994444444	264.5384521	467
7.997222222	261.7727356	471.9545593
8	269.5	478.5
8.002777778	269.9050293	482.0558777
8.016666667	275.6470642	487.6470642
8.019444444	282.5	492
8.022222222	288	496.5
8.036111111	293.6842041	500.9473572
8.05	302	499
8.058333333	307	499
8.066666667	311.5	494.5
8.072222222	314.5	489.5
8.075	324	477
8.077777778	332.959198	464.9489746
8.080555556	340.5	454
8.086111111	345.5	448
8.088888889	347.5	443
8.091666667	350	436.5
8.094444444	355.5	428
8.1	356.5	426.5
8.102777778	359.7441711	422.616272
8.105555556	364.5696106	417.892395
8.108333333	368.1071472	419.8928528
8.116666667	372.0631104	417.237854
8.122222222	375.8622131	413.8582764
8.130555556	381.5	410
8.138888889	381.8086548	403.2037048
8.147222222	379.3809509	394.8214417
8.152777778	372.5	390
8.155555556	370.3461609	388.3461609
8.158333333	370.6764832	386.0882263
8.161111111	363.277771	384.3888855
8.166666667	358.5	383.5
8.169444444	356	384
8.172222222	353.3703766	390.1296234
8.175	347.6111145	386.4629517
8.177777778	346.7359619	388.2415771
8.183333333	342	392
8.186111111	338	395
8.188888889	337.5	397.5
8.191666667	336.1763	401.2630005
8.194444444	335.5	402.3636475
8.197222222	334.8333435	407.5
8.2	337.5	411.5
8.202777778	339.2338562	418.887085
8.205555556	338	418
8.211111111	339	423.5
8.216666667	347.7297363	427.6756897
8.219444444	353.2011414	427.1896667
8.225	356.2127686	425.5159607
8.233333333	363.9745178	424.4568481
8.241666667	367.127655	420.2340393
8.25	368.9647827	408.1056213
8.255555556	368.2530212	403.0120544
8.258333333	366.5	395.5
8.261111111	359.8050842	395.7711792
8.269444444	355.4720764	388.628479
8.275	346.2625427	390.3026733
8.277777778	340.4526978	387.5844727
8.280555556	336.5	388.5
8.283333333	330.6689148	388.5540466
8.286111111	328.5285645	389.1971436
8.288888889	323.7445984	389.8093567
8.291666667	318.34375	394.90625
8.294444444	317.2590027	393.6939087
8.297222222	308	396.5
8.3	299.3288574	401.8590698
8.302777778	287.5	403.5
8.308333333	277.5	407
8.311111111	270.5	406
8.313888889	263.0631104	408.3543701
8.316666667	255	407
8.319444444	253.0813904	407.2907104
8.322222222	255	409
8.325	248	406
8.327777778	241.8802338	401.8293457
8.330555556	236	399.5
8.333333333	233.3863678	398.7727356
8.336111111	235.1235809	402.9144592
8.338888889	231.3157959	401.7236938
8.35	235.0894775	407.2263184
8.352777778	243	413.5
8.355555556	248.4499969	415.5
8.366666667	252	417
8.369444444	255.875	419.1666565
8.375	262.3571472	420.4761963
8.377777778	268	419.5
8.380555556	267.0541382	425.4363098
8.383333333	273.5	430
8.397222222	279.5	441.0384521
8.4	275.5	445.5
8.408333333	274.9315186	451.7260132
8.411111111	272.5	457
8.413888889	267.5	459.5
8.416666667	265.7459717	462.0725708
8.425	261.3181763	462.2272644
8.430555556	256.0469666	461.7210083
8.433333333	243	457.5
8.436111111	233.5	453.5
8.441666667	230.908371	446.5378418
8.444444444	223.2727203	444.7272644
8.447222222	216.8055573	439.1111145
8.45	214.3461609	435.0384521
8.461111111	213	430.5
8.466666667	216	427.5
8.472222222	216.953125	421.90625
8.475	224.4797516	420.066803
8.477777778	228	418
8.483333333	231.6428528	417.5
8.486111111	234.5	416.5
8.491666667	234.5	420
8.494444444	238	416.5
8.497222222	245.9525604	423.7481689
8.5	255	423
8.516666667	266.7849731	419.15802
8.522222222	274.5740662	418.0144043
8.525	272.8828125	411.1699219
8.536111111	278.0833435	410.6388855
8.55	283.2843018	399.7549133
8.558333333	287.25	395
8.577777778	298.5909119	380.1060486
8.588888889	307.9566345	380.5462341
8.591666667	311.3995361	380.892334
8.594444444	313.1290283	382.5484009
8.6	316.5	392.5
8.602777778	314.1784668	394.7478027
8.605555556	312	399
8.613888889	304.8157959	397.2105408
8.616666667	298	391.5
8.633333333	284.5	387.5
8.638888889	280.9776001	382.6716309
8.644444444	278.1811523	376.2246399
8.663888889	265.4814758	372
8.672222222	257.8451233	371.9159241
8.683333333	248.5	376.2999878
8.686111111	245.0217438	375.5
8.697222222	240.5	377.5
8.702777778	233.5	378.5
8.716666667	230.0588226	380
8.719444444	221.5	381.277771
8.727777778	219.5	378
8.733333333	215.5	377
8.736111111	213.5	374
8.738888889	214.7188873	369.0836792
8.75	212	360
8.752777778	213.5622406	354.8153381
8.766666667	214.5	349
8.772222222	213.2216492	347.2938232
8.775	212.5992432	345.8282471
8.777777778	208.5	344
8.791666667	202.5	351
8.794444444	202.9671326	356.0363464
8.811111111	208	371.0434875
8.816666667	206.5	379.5
8.830555556	210	387.7272644
8.836111111	215.1464081	393.5331421
8.838888889	218.3684235	399
8.841666667	218.7592621	396.2566223
8.85	222	406
8.852777778	228.5	407
8.869444444	228.5	423
8.872222222	230.0319214	427.7553101
8.875	227.4217834	426.9580994
8.877777778	231.3032837	430.1775818
8.880555556	225.5	431.5588379
8.888888889	225.5	436.5
8.891666667	226	442.5
8.897222222	223.8023224	445.3372192
8.9	226.5	444
8.908333333	227.5	454.7727356
8.913888889	238.3668823	454.0292206
8.916666667	236.9854431	460.8203735
8.922222222	240.5	460.5
8.925	248	462.5
8.941666667	252.6822357	461.9672852
8.947222222	261.9558716	458.0588379
8.95	263.5526428	458.921051
8.952777778	266	460
8.961111111	270	462
8.969444444	275.5146484	462.6098938
8.972222222	279.7105408	467.0526428
8.975	276.5	473.5
8.991666667	271.1675415	483.6832581
9	261.1000061	485.5
9.005555556	259.6481628	483.4259338
9.008333333	255.78125	479.5625
9.022222222	251.530304	471.9242554
9.027777778	253.5869598	468.2391357
9.038888889	261.5575562	460.4208679
9.041666667	264.5	460.5
9.05	267.253418	458.5821838
9.052777778	268.9468079	458.6914978
9.066666667	273.3666687	454.3666687
9.069444444	275.8571472	453.1428528
9.077777778	276.5887146	451.2822571
9.088888889	284.2849731	450.5181274
9.097222222	291.4130554	452
9.105555556	291.5	457.5
9.108333333	296	460
9.111111111	297.5826111	461.3652039
9.116666667	298.5	467.6818237
9.119444444	299	475.5
9.122222222	293.5	479
9.136111111	285.4200134	488.2600098
9.144444444	277	494.5
9.155555556	268.4500122	492.5
9.158333333	265.0724487	494.3162537
9.161111111	256	498
9.183333333	244.5	498
9.191666667	237	499.5
9.194444444	236.0757599	506.1969604
9.202777778	236.5	507
9.208333333	240.375	508.125
9.222222222	244	513
9.233333333	251.5	514
9.236111111	254.620697	512.1724243
9.241666667	259.7947998	510.6011658
9.244444444	262	508.5
9.252777778	264.4240417	505.1455688
9.255555556	267.2166595	497.4666595
9.258333333	262	499
9.266666667	268.9141541	494.308075
9.269444444	270.4285583	489.3035583
9.280555556	265.625	485.875
9.283333333	269.2137451	482.7788086
9.294444444	262.6544189	474.5808716
9.308333333	263.3399963	466.7000122
9.325	253.5	458.5
9.327777778	253.2434845	457.6087036
9.338888889	248.7924957	455.9861755
9.341666667	244.9736786	456.5
9.344444444	243.5957489	452.7021179
9.352777778	240.2391357	455.4043579
9.355555556	239	458
9.358333333	236.5	454.5
9.363888889	231	457
9.375	223.869812	468.0962219
9.377777778	218.5	475.5
9.380555556	216.4545441	483.3636475
9.383333333	216	483.5
9.386111111	215.9090881	486.6363525
9.388888889	216.5	491.5
9.391666667	217.9477539	490.8432922
9.394444444	218.1109467	494.9589539
9.397222222	219.5189819	496.7784729
9.4	220.3427887	500.9672546
9.402777778	221.5	501.5
9.405555556	223.2317047	502.6951294
9.411111111	223.5	507
9.416666667	227.703537	506.4380493
9.422222222	231.5	511.1666565
9.425	239	513.5
9.427777778	244.7211609	512.2980957
9.433333333	251.2476654	515.8925171
9.436111111	250.6666718	512.333313
9.438888889	252.9011688	514.9825439
9.441666667	257	513.0999756
9.452777778	263	513.5
9.455555556	267.5	509
9.458333333	270.5	506.5
9.466666667	278.6071472	496.3214264
9.469444444	279.8636475	499.1363525
9.472222222	283.5714417	495.2142944
9.475	287	494.5
9.483333333	290.8412476	492.4495544
9.486111111	294.5646362	490.7550964
9.488888889	301	486.5
9.497222222	306.5	487.5
9.5	313.8500061	486.5
9.502777778	315.5	486.5
9.505555556	320.7574158	486.5396118
9.511111111	322.8333435	487.1666565
9.513888889	326.5909119	490.469696
9.516666667	328.3413696	487.2461853
9.519444444	335	496.5
9.527777778	336.5	500.5
9.533333333	344.5	514
9.536111111	342.5	522
9.541666667	342.1111145	522.444458
9.544444444	342.4776001	525.6679077
9.55	333	541
9.558333333	331.7822571	541.112915
9.561111111	322.3780518	548.6707458
9.566666667	306.9578247	558.6204834
9.569444444	302.5	556.5
9.575	299.42453	557.8585205
9.583333333	275.5	561.5
9.586111111	275.5	558.9285889
9.591666667	272.0384521	556.9615479
9.594444444	271.3888855	556.722229
9.605555556	253.5	559
9.608333333	252.5	563
9.611111111	240.5	578.5
9.616666667	238	586
9.619444444	232.5	597.5
9.641666667	211	643.5
9.655555556	208.5	654.5
9.672222222	200.6818237	686.4091187
9.675	198.5	688.5
9.677777778	186.5	691
9.680555556	173.4984818	677.0769348
9.683333333	172.5714264	649.0714417
9.686111111	181.3463745	638.2262573
9.688888889	194	630
9.691666667	200.5	624.5
9.694444444	216	617.5
9.711111111	235.8571472	600.1428833
9.713888889	245.5	597
9.716666667	252.5	591.5
9.727777778	254.1122437	587.2755127
9.730555556	256.6590881	580.1818237
9.733333333	260.421875	580.03125
9.744444444	267.5	575
9.755555556	313	569
9.758333333	317.5	569
9.761111111	319.1244202	566.1334839
9.786111111	355.4545593	568.2272949
9.805555556	338	557.5
9.822222222	330.23172	567.3048706
9.833333333	319.5	575.5
9.836111111	317.3333435	579
9.838888889	316.1489258	579.2233887
9.841666667	310	578
9.844444444	297.5625	577.5
9.852777778	297	573.5
9.855555556	291.5	576.5
9.858333333	290	575.5
9.872222222	278.5	571
9.883333333	271.4236755	565.4312744
9.886111111	271.3912964	559.7391357
9.916666667	275.75	543
9.925	281.8157959	532.4122925
9.941666667	285.776062	521.4692993
9.952777778	291	517.5
9.963888889	295.9642944	512.3571167
9.977777778	301.1694336	502.7644653
9.991666667	305.1799927	499.8200073
9.994444444	306.7857056	497.0714417
