# Supplementary material for: Lithium-ion battery components are at the nexus of sustainable energy and environmental release of per- and polyfluoroalkyl substances
Source: Nat Commun. 2024 Jul 8;15:5548. doi: 10.1038/s41467-024-49753-5 (PMC11231300; doi:10.1038/s41467-024-49753-5)
Supplement: Supplementary file 6 — Source Data [file 41467_2024_49753_MOESM6_ESM.zip › Track density raw data - Full set/100ng_L bis-FMeSI/Replicate 8.csv]

Time (min)	x-position	y-position
0.005555556	310	279.5
0.008333333	305.2080688	278.5248413
0.011111111	295.5	278.3181763
0.013888889	291.8684082	273.8684082
0.019444444	288.5	280.5
0.022222222	281.6351318	279.6531677
0.025	277	289.5
0.027777778	273	289
0.030555556	268.4109497	295.5068359
0.036111111	263.3293762	301.2393494
0.038888889	259	313.5
0.041666667	249.6764679	317.9705811
0.047222222	245.5	319.5
0.05	239.9895782	322.5833435
0.052777778	231	326
0.063888889	214.5	334
0.066666667	201	338
0.072222222	190	336.5
0.075	178	332.5
0.077777778	171.5471649	329.0566101
0.083333333	169.5	323
0.086111111	163.3953857	317.7492371
0.091666667	158.3538742	303.5352173
0.094444444	159.0238037	298.8809509
0.097222222	168.4702759	298.5675659
0.1	173.6440735	300.2372742
0.102777778	179.5	303
0.105555556	187	301.5
0.108333333	197	299.5
0.111111111	203.5	296.5
0.122222222	215.8103485	296.5
0.127777778	231.5	291.5
0.130555556	240.5	287.5
0.133333333	246.5	286
0.136111111	251.1532288	288.1209717
0.138888889	256.9285583	286.6904907
0.141666667	267.9642944	285.5
0.144444444	275.5	284
0.15	280.3333435	284.6666565
0.152777778	290.4234924	285.2532349
0.155555556	299.8780518	285.0914612
0.158333333	301.7061768	284.3917542
0.161111111	306.9772644	286
0.163888889	310	284.5
0.166666667	314.5	286
0.172222222	312.5	285
0.175	325.5	279.5
0.177777778	330	278.5
0.180555556	333.125946	278.5228882
0.183333333	338	282
0.186111111	348	287.5
0.188888889	352.5	296
0.194444444	354	298
0.197222222	356.5	303.5
0.202777778	364	315.5
0.205555556	377	319.5
0.211111111	388.3771057	323.9245911
0.213888889	396	321.5
0.216666667	401.5	324
0.219444444	411	331.5
0.222222222	416.5	336.5
0.225	418.5	340.5
0.227777778	422.1646576	352.6057739
0.238888889	420.9095764	371.4893646
0.241666667	421.277771	389.944458
0.244444444	420	398
0.247222222	423.5	411
0.25	427	424.5
0.252777778	429.0177612	426.8807068
0.255555556	432.6884003	434.927536
0.258333333	441.5	443.5
0.261111111	444	449.5
0.263888889	453.4761963	457.2619019
0.266666667	462.8909912	466.9887085
0.269444444	469	474
0.275	476	481.5
0.277777778	486	493.5
0.280555556	490	501
0.283333333	492.6538391	507.6538391
0.291666667	488	517
0.294444444	483	522.5
0.302777778	475	527.5
0.305555556	462.4285736	530.6428528
0.308333333	451.5	532
0.311111111	445	530.5
0.319444444	415.2576599	515.5030518
0.325	406.5	508
0.327777778	397	501.5
0.333333333	386.4122925	493.1842041
0.338888889	383.5	487
0.341666667	385.3955078	478.6791077
0.35	380	463
0.352777778	386.3648682	458.7702637
0.355555556	389.1065674	463.057373
0.358333333	395	473
0.363888889	390	471.5
0.366666667	385.4714355	461.7571411
0.369444444	385.2457581	458.3135681
0.372222222	388.4200134	459
0.375	399.5596313	453.3486328
0.377777778	411.1391602	457.84021
0.386111111	420.5970764	460.3834839
0.391666667	424	463.4545593
0.477777778	429.5	498.5
0.483333333	420.5	494.5
0.516666667	426.5	473.5
0.519444444	435.5	474
0.525	442	484
0.527777778	448	484.5
0.561111111	432	514
0.583333333	425	508.5
0.594444444	426.5	499.5
0.6	426	487
0.602777778	425.5	474.5
0.616666667	427.4107056	463.3214417
0.619444444	421.5	460
0.622222222	417.5	457
0.627777778	407.7758484	454.7758484
0.636111111	401	448
0.641666667	393.5	441.5
0.644444444	393.5	431.5
0.652777778	394.6388855	417.2916565
0.655555556	396.627655	411.2446899
0.658333333	398	403
0.661111111	401.75	395.9375
0.666666667	406	384.2307739
0.669444444	406	383.5
0.672222222	402.7424316	376.7424316
0.675	396	373.5
0.677777778	394.5	371
0.680555556	384	373
0.686111111	367.5	372
0.688888889	356.6428528	372.0714417
0.694444444	348.5	375
0.702777778	325.75	377.75
0.705555556	313.3230133	373.073822
0.711111111	302.5	363
0.713888889	297.125	356
0.719444444	288.5	343.5
0.730555556	279	325
0.733333333	280.2705841	311.6905365
0.738888889	282.3048706	298.6097412
0.741666667	277.9270325	288.1333771
0.75	274	275.5
0.752777778	267.8863525	271
0.755555556	263	271
0.761111111	256	276.5
0.763888889	247.5	274.5
0.777777778	236	279.5
0.783333333	225	284.5
0.786111111	220.6428528	288.6428528
0.788888889	215	292
0.791666667	204.5	300
0.794444444	197.5	299.5
0.8	180.5	308
0.802777778	168.0806427	312.5138245
0.805555556	164	317
0.808333333	162	325.5
0.811111111	154	335
0.816666667	147.7444458	347.2555542
0.819444444	140	355
0.822222222	131	362.5
0.836111111	116.5	399.5
0.85	120.5	419
0.866666667	120.9597702	427.5287323
0.869444444	123	443.5
0.877777778	117	453.5
0.883333333	108.5	462.5
0.888888889	103.5	475.5
0.894444444	100.5	486
0.927777778	119.1666641	539.5
0.936111111	116.5	554
0.938888889	121	563.5
0.941666667	119.5	570.5
0.944444444	125.2263184	579.0894775
0.947222222	131.5	589
0.95	136	593.5
0.955555556	142	597
0.958333333	152	605
0.961111111	161.5	610
0.972222222	192.5	627.5
0.975	199.5	638
0.977777778	206.5	648
0.986111111	218	687.5
0.991666667	222.5	696
0.994444444	228	703
1.002777778	247.8157959	697.4473877
1.005555556	259.5	694.0714111
1.008333333	271.0161438	693.5
1.011111111	279.5	694
1.013888889	288.5	698
1.016666667	299.5	703
1.019444444	310.5171814	702.3778687
1.022222222	323	703
1.027777778	339	695
1.033333333	352	688
1.036111111	365	686
1.041666667	374.9347839	685.9782715
1.044444444	378.5	684
1.047222222	385.1363525	680.7727051
1.05	391.1842041	678
1.052777778	397.078949	670.5526123
1.066666667	411	652.5
1.069444444	415.5	646
1.075	423	639.5
1.077777778	432	631
1.083333333	441	615.5
1.086111111	448.9381714	609.7685547
1.088888889	455.5	603
1.102777778	464	594.5
1.111111111	467	587.5
1.122222222	470	582
1.125	475.5	581.5
1.127777778	473.657196	583.0327759
1.130555556	469.5	582
1.133333333	461	580.5
1.138888889	449	580.75
1.141666667	441.5756226	580.7562866
1.15	436	579
1.155555556	424.5	582.5
1.158333333	418.9172668	580.1546631
1.166666667	406.3153992	585.7307739
1.177777778	397	598.5
1.483333333	404.7142944	549
1.738888889	129.5	501.5
1.744444444	119.5951004	494.5115356
1.75	110.5	481
1.758333333	105	466
1.761111111	104.5	460
1.763888889	104.5	453.7592468
1.766666667	108.4603958	439.6188049
1.775	112.5	425
1.777777778	118	417.5
1.794444444	124	386.5
1.822222222	165.5	352
1.825	172.5317078	348.487793
1.827777778	183	347
1.833333333	195	349.6000061
1.836111111	203	346
1.838888889	213	347.4500122
1.841666667	219.5	346
1.847222222	223.6999969	342.7000122
1.858333333	226.5	342.5
1.861111111	232.43396	342.28302
1.866666667	246	337
1.872222222	253	328.5
1.877777778	262.4758911	331.9698792
1.883333333	269.5	336.125
1.886111111	268	342.5
1.888888889	270.5	348
1.894444444	271	359
1.9	273.5	372.5
1.902777778	280.5	381
1.905555556	283.2566223	387.5708008
1.908333333	283	397
1.911111111	286	406.5
1.913888889	288.5	411.5
1.916666667	291.1666565	416.5
1.922222222	297.0631714	441.1028748
1.925	304	446
1.930555556	309	458
1.944444444	313.063385	459.190155
1.972222222	316	464
1.975	312.1619568	466.37323
1.977777778	315	474
1.983333333	318.142334	478.3029175
1.986111111	320.5	479
1.988888889	323.1538391	475.5384521
2	327.9237366	462.6864319
2.002777778	329	451
2.011111111	331.5	437.5
2.016666667	336	423.5
2.022222222	345	409
2.027777778	348.5	394
2.033333333	358.0215759	377.1097565
2.036111111	363	367.5
2.038888889	363.5	363
2.041666667	365	356.4761963
2.044444444	368.375	349
2.047222222	372.3925476	346.6735535
2.05	374	348.4318237
2.052777778	378	347.5
2.055555556	385.2954407	344.6477356
2.058333333	389.7328186	344.9236755
2.061111111	394.0625	345.3125
2.063888889	398.5	347.5
2.066666667	409	348.5
2.075	410.5	351.5
2.077777778	420.75	350.75
2.080555556	432	354
2.086111111	438.1766052	361.6094666
2.094444444	446.5	366
2.097222222	451.5	374.5
2.1	455	385.5
2.105555556	459.419342	395.6774292
2.108333333	466	408
2.113888889	469.5	423.5
2.119444444	474.804718	438.6330566
2.122222222	475.6011353	446.8033752
2.125	477	456
2.127777778	476.5	464
2.136111111	468	481.5
2.138888889	467.1844788	493.7232971
2.141666667	461.5	499.5
2.144444444	459	508.5
2.15	445.8175049	526.0898743
2.152777778	437.2714233	533.7285767
2.158333333	436.0135193	538.9865112
2.233333333	318.5769348	546
2.236111111	316.9024353	549.0487671
2.244444444	307.2891541	550.7861328
2.336111111	254.5892792	467.6785583
2.35	250.5	458
2.352777778	250.3709717	448.7984009
2.366666667	240.5	438.5
2.375	237.5	435.5
2.383333333	236.1199951	422.4500122
2.394444444	243.9285736	409.3392792
2.411111111	263.5	389.5
2.427777778	267.0670776	326.1707306
2.436111111	266.4444427	319.3333282
2.438888889	263.0357056	319.0357056
2.441666667	263.7000122	315.2999878
2.45	260.4978638	307.5319214
2.452777778	258.805542	294.1111145
2.461111111	251	281
2.466666667	250.9516144	274.5322571
2.475	243.5	277.5
2.477777778	241.4341278	275.0149841
2.480555556	235.7142792	274.0714417
2.483333333	232	279
2.486111111	223	282
2.488888889	211	285
2.491666667	201	292.5
2.494444444	195	296.5
2.497222222	188.5	299.5
2.5	183.8913116	307.7173767
2.502777778	179.5	314.5
2.505555556	177.1521759	321.2391357
2.508333333	174.8092804	320.2319641
2.533333333	183.5521393	347.6966858
2.536111111	189.822403	357.6967163
2.538888889	189	359
2.541666667	189.4142914	364.6428528
2.55	187	366.5
2.552777778	192.6259918	370.3425293
2.555555556	192.0437927	367.6569214
2.558333333	194.5	361.5
2.561111111	192.2894745	352.8684082
2.577777778	194.5129242	340.9224243
2.586111111	192.25	331.75
2.588888889	185	329.5
2.591666667	178.4136658	337.6438904
2.594444444	177	342.5
2.622222222	162.91362	370.657074
2.625	155	366.6666565
2.633333333	148.5	367
2.636111111	138.375	364.875
2.638888889	133.6363678	367.9090881
2.652777778	127.257576	376.7424316
2.655555556	124	382.5
2.658333333	119	389.5
2.719444444	106.5	412.5
2.777777778	108.5379715	452.9430237
2.783333333	101	459.5
2.794444444	87	472.5
2.8	75.29310608	489.120697
2.816666667	84	528.5
2.819444444	85.5	539.5
2.822222222	88.23912811	542.4782715
2.825	89.52711487	550.9338989
2.827777778	92	556.5
2.833333333	99.88636017	569.6591187
2.836111111	103	578
2.838888889	102.152668	592.541687
2.844444444	101.5	607
2.85	104	621
2.852777778	109.5	629.5
2.855555556	118.5	631.5
2.869444444	135.5	634
2.919444444	288	695
2.927777778	293.5	692
2.930555556	303.5	696.5
2.936111111	320	697.5
2.944444444	331.5	702
2.947222222	340.9675293	697.3441772
2.958333333	349	692.5
2.969444444	354.103302	683.3842773
2.972222222	358.1938782	679.1530762
2.986111111	363.5	672.5
2.997222222	372.7368469	668.6052856
3.008333333	382	664
3.011111111	387.5	665
3.025	398	665.5
3.038888889	403.169342	660.2177124
3.041666667	409	659.5
3.058333333	407.1358337	647.5693359
3.061111111	411.5819702	643.0245972
3.075	419.3247375	634.335022
3.086111111	425.5769348	632.4230957
3.091666667	428.2299805	638.1973267
3.1	434.5	643.5
3.108333333	426.5	645.8846436
3.338888889	357	555
3.35	354.9416199	555.3071289
3.361111111	357.5	538
3.369444444	366	527.5
3.372222222	370.5	519.5
3.394444444	378.2096863	512.7903442
3.405555556	384	514.5
3.425	388	500
3.436111111	383	493
3.444444444	377	483
3.447222222	369.7457581	476.8728943
3.45	360	472
3.455555556	355.6150208	470.0910645
3.458333333	351.9545593	469.4090881
3.461111111	349	467.1428528
3.466666667	340.6314697	467.6195068
3.472222222	335.5	462.5
3.480555556	328.5	462
3.486111111	316.5241089	460.1506042
3.488888889	312.0437927	460.6569214
3.497222222	308	460
3.5	302	461
3.502777778	297.84375	459.59375
3.511111111	287	461.5
3.513888889	277.75	463.4285736
3.516666667	274	455
3.525	264.2438965	445.4756165
3.527777778	264	437
3.536111111	259.4189148	420.6351318
3.538888889	262.5	419.2619019
3.541666667	264.9117737	411.6764832
3.547222222	270.7424316	406.2575684
3.55	275.5	396.5
3.555555556	285.5	387.5588379
3.561111111	294.8999939	385.5
3.566666667	301.5	386
3.569444444	310.7378845	385.6321716
3.572222222	317.5	386
3.575	321.4523926	393.3214417
3.577777778	326	393.5
3.580555556	329.5652161	398.5434875
3.583333333	335	403.5
3.586111111	340	407
3.588888889	343.7424316	410.8140564
3.591666667	354	416.5
3.594444444	364.5	419.5
3.6	382.5	428
3.602777778	394.6842041	429.5921021
3.605555556	405.5	431.5
3.608333333	413.5	433
3.611111111	423.5	434.5
3.613888889	434.5	433.5
3.616666667	444.5	428.5
3.619444444	452.8500061	426.2999878
3.622222222	461.5	419
3.625	473.7735901	410.4386902
3.636111111	473.3807373	403.2890015
3.638888889	470.5	398.5
3.641666667	472.4189148	392.5270386
3.65	468.1192932	386.9822388
3.652777778	464.4666748	386.6166687
3.658333333	459.5	384
3.661111111	455	378
3.663888889	438.5	377.5
3.669444444	430	372.5
3.677777778	425.5	359
3.683333333	419.4090881	349.5
3.686111111	420	336.5
3.694444444	415.5	322.5
3.697222222	413.5	316.6499939
3.7	408.5	314
3.702777778	409.5	315
3.711111111	401.5	319.5
3.713888889	396.6481628	316.7469177
3.722222222	390	319
3.727777778	381.5	318
3.736111111	364.25	312.25
3.738888889	359.8571472	316.1428528
3.75	355	319
3.752777778	344.3214417	317.4107056
3.763888889	337.5	325.5
3.766666667	327.1026611	326.3410645
3.769444444	327.8705444	325.6522827
3.772222222	324.7631531	324.3421021
3.780555556	317.5	325.5
3.783333333	311	327.25
3.794444444	302	325.5
3.805555556	287	325.5
3.808333333	276.5	323
3.811111111	266.5	319
3.822222222	260.5868835	313.5736542
3.825	248	325
3.827777778	239	329.5
3.841666667	228.5	337.5
3.847222222	215.790329	343.559906
3.861111111	207	356
3.866666667	196.5177612	364.832489
3.875	186.5	372
3.877777778	180.9265747	380.4300842
3.894444444	173.9508667	378.1589661
3.897222222	169.5	383
3.9	163.3076935	380
3.902777778	164	380.3333435
3.919444444	164	380.5
3.922222222	158	384.5
3.925	155	390
3.941666667	142.8125	392
3.95	131.1532593	392.2989807
3.966666667	116.0121918	395.4756165
3.975	109.4000015	402.4285583
3.983333333	103.5	411
3.986111111	100	419
3.994444444	95.5	430
4.002777778	89	443
4.005555556	83.39795685	450.5816345
4.011111111	79.29125977	459.3786316
4.013888889	78.6388855	467.722229
4.016666667	81.5	473.7272644
4.019444444	82.5	480
4.022222222	83.89393616	482.1969604
4.025	86.4107132	483.3214417
4.027777778	87.5	493.5
4.030555556	93	499
4.033333333	100.2394943	509.2983093
4.036111111	104	514
4.038888889	107.5	523
4.044444444	117.6869125	531.4205322
4.05	132.5	550
4.169444444	229.6727295	651.5818481
4.175	230	662.5
4.222222222	255.5	664
4.294444444	287.4375	652.875
4.308333333	291.5	653
4.322222222	299.4047546	652.5
4.377777778	347.5298462	636.8432617
4.391666667	357.5	639.5
4.408333333	407.5	645.5
4.411111111	415	643
4.413888889	423.25	636.5625
4.416666667	427.9855957	614.2041931
4.419444444	417.4692993	593.993866
4.422222222	404.3999939	590.7999878
4.433333333	392.1000061	607.0999756
4.444444444	400.2817535	583.8500977
4.511111111	431	593
4.522222222	433.90625	588.09375
4.716666667	410.1113892	584.6191406
4.719444444	420.7936401	590.8174438
4.736111111	430	578.5
4.738888889	429.5	567
4.752777778	433	553
4.827777778	451.0454407	521.0454712
4.838888889	443.5	512
4.841666667	450	519
4.844444444	456.0678406	525.1784058
4.911111111	434.5	550.5
4.922222222	418.5784302	547.0294189
4.927777778	415.0531921	544.3510742
4.936111111	402.5	544.5
4.986111111	302.9615479	544
4.988888889	299.125	537.875
5.002777778	282	526
5.022222222	257.5	510.5
5.036111111	252	501
5.05	244.5	490.5
5.072222222	239.469696	484.9242554
5.075	238.5	482
5.083333333	245	473
5.113888889	257.8695679	463.0869446
5.122222222	261.914856	460.3384399
5.136111111	270.9855347	454.9219666
5.138888889	270	451.5
5.152777778	269.8571472	444
5.155555556	266.5175476	437.4298096
5.158333333	265	437
5.161111111	267	436
5.163888889	268.5	428
5.169444444	269.5	422
5.172222222	275	419.5
5.177777778	278.0276794	413.5293274
5.188888889	287	413
5.194444444	295.9605408	410.4078979
5.197222222	303	406
5.2	310.3196716	403.0901489
5.213888889	320.3652954	401.2150269
5.225	325	395.5
5.230555556	329.1808472	394.7127686
5.244444444	336	392
5.255555556	341.625824	390.8907166
5.258333333	344.4411621	388.7941284
5.275	348.5	379
5.286111111	348	371
5.297222222	353.1046448	368.1976624
5.311111111	356.7368469	365
5.325	364	366
5.338888889	370.5	368.5
5.341666667	371.2619019	369.5
5.352777778	373.4016418	371.5327759
5.377777778	381.5	357
5.383333333	383.5	354.5
5.386111111	388.415741	349.8089905
5.4	387.7788086	352.2137451
5.402777778	393.5	351.5
5.405555556	394	359
5.408333333	392.8076782	362.884613
5.427777778	390.1428528	369.5714417
5.430555556	390.588501	372.3141479
5.447222222	395.1891174	381.1943054
5.452777778	395	373.5
5.458333333	387.5	372
5.469444444	374.0984802	367.3560638
5.472222222	371.1896667	373.1896667
5.488888889	367.5	380
5.491666667	367.5	386
5.511111111	368	392
5.516666667	366.5	397
5.527777778	367.5769348	406.1923218
5.538888889	361.927948	413.1550293
5.541666667	359.2058716	414.5588379
5.544444444	357.5	418.5
5.561111111	348.441925	420.0258179
5.572222222	340.3148193	421.3095093
5.577777778	334	420.0526428
5.588888889	327	411.5
5.6	325.5	410.5
5.608333333	319	411
5.611111111	314.5	414.5
5.622222222	313.444458	420.1111145
5.636111111	302.1000061	444.8500061
5.65	296.5	452
5.652777778	291.9736938	454.2368469
5.658333333	290.75	456.5
5.661111111	287.3171997	459.2956848
5.663888889	282.1904907	462.9523926
5.666666667	276.5	468.5
5.669444444	272.6379395	467.258606
5.675	272.0968933	468.6782837
5.677777778	269.0484009	469.1451721
5.680555556	262.5	468
5.691666667	254.5	460.5
5.705555556	252.9930878	447.7165833
5.722222222	264.5	440
5.730555556	269.8301086	440.3058167
5.736111111	271	436.5
5.775	289.5	370.5
5.786111111	294	354
5.797222222	300.3912964	343.6956482
5.8	305.5	331
5.808333333	311.5	316.75
5.811111111	311.4593048	304.116272
5.819444444	315.2723694	289.6382141
5.822222222	316.8333435	282.8333435
5.825	315.5	288.5833435
5.827777778	320	287.1333313
5.830555556	322	287
5.833333333	325	288
5.836111111	326.7000122	293
5.838888889	327	299
5.841666667	327.6719818	309.5921936
5.844444444	329	320
5.847222222	330	326.5
5.858333333	333.5159607	343.5957336
5.861111111	330	354.930542
5.875	326.7907104	372.6278992
5.877777778	321.5	379.5
5.883333333	316.5	383.5
5.886111111	315	379.5
5.888888889	315.5	376
5.897222222	312.2179565	374.0384521
5.9	306.8755188	374.0569763
5.902777778	300.8999939	373.7999878
5.905555556	301.5	378.25
5.908333333	302.5	384
5.911111111	303.5	386
5.913888889	308	390
5.938888889	307.2573853	399.0443726
5.972222222	308.4562988	401.1611938
5.975	305	405
5.983333333	298	412
5.988888889	295.5	415.5
5.991666667	294	417.444458
5.994444444	296	422
6.002777778	293.877594	441.5912781
6.011111111	294.8119202	449.7477112
6.013888889	299.5300293	458.3025818
6.016666667	302	467.5
6.022222222	306.8513489	470.5810852
6.025	313.3999939	473.2000122
6.030555556	316.6739197	476.5869446
6.033333333	317.7000122	476.5
6.036111111	326.3601685	473.4830475
6.038888889	324	475.5
6.041666667	323	472
6.044444444	325.2857056	468.2857056
6.047222222	323	462
6.05	319.5	458.5
6.052777778	318.933136	450.5318604
6.055555556	315.4512329	446.8902588
6.058333333	316.5	435.7173767
6.061111111	313.6296387	428.1481628
6.069444444	312.5	404.5
6.086111111	317.8548279	358.4354858
6.094444444	323	347.5
6.097222222	330.1666565	335.5
6.108333333	335.1390991	334.4812012
6.116666667	341	326
6.125	353.5	325
6.127777778	356	327.5
6.136111111	359.944458	326.277771
6.138888889	360.2325439	328.7209167
6.15	361.5	337.5
6.152777778	355.3992004	338.1612854
6.166666667	348.0909119	339
6.169444444	346.7298889	334.7643738
6.183333333	348.2179565	331.9615479
6.186111111	354	329.5
6.2	357.5	336.5
6.202777778	357.8421021	339.0526428
6.216666667	354	344
6.219444444	351.5	344.9545593
6.222222222	348.7608643	344.4043579
6.236111111	345.5	342.5
6.25	350.5	342
6.283333333	343	356
6.333333333	355	360.5
6.372222222	342.0833435	357.3611145
6.386111111	337	362.3333435
6.388888889	336.7049561	366.2204895
6.391666667	341.5	367.5
6.402777778	344.0873108	365.3888855
6.411111111	345.8333282	365.5833282
6.422222222	341.8978577	355.3387146
6.427777778	335.5833435	359.3333435
6.441666667	332.5769348	367.4230652
6.458333333	337.5	367.5
6.461111111	339.6034546	363.6034546
6.494444444	314.0053711	364.2634277
6.527777778	323.6000061	365.6000061
6.561111111	311	385
6.566666667	317.5	390
6.583333333	319.5	391.5
6.594444444	316.8931274	387.6183167
6.608333333	312.3571472	384.2142944
6.644444444	320.6111145	384.3333435
6.658333333	317.5	390
6.661111111	313.3571472	390.6428528
6.688888889	306.5	383
6.702777778	304.5	379
6.722222222	294.5	375.5
6.752777778	299.5	387
6.875	295.098877	398.7146912
6.888888889	301	398.5
6.908333333	299.5	392
6.916666667	297.124115	385.8688049
6.938888889	295.5	378
7.055555556	308.5	383.5
7.066666667	311.1077271	382.6160278
7.072222222	311.7878723	381.3636475
7.102777778	299.5	387.5
7.122222222	305.25	390.5
7.205555556	305.0161438	391.4677429
7.211111111	304.3125	392.5
7.222222222	308	390.5
7.238888889	307.277771	383.277771
7.308333333	293.7432556	391.283783
7.325	295.9859009	399.8450623
7.35	304.5	396.9285583
7.372222222	309.743103	390.8757019
7.377777778	311.9615479	392.0384521
7.383333333	310	393.5
7.402777778	307.0149841	406.7514954
7.411111111	311	410.5
7.419444444	311.2272644	411.8636475
7.438888889	314.8571472	402
7.45	316.1666565	392.8999939
7.461111111	318.5	392.5
7.483333333	319.3461609	389.9615479
7.491666667	321.5	377
7.525	336	354.5
7.533333333	346.5	342.5
7.541666667	355.0227356	331.9772644
7.547222222	367.5	326
7.55	375.5	319
7.552777778	384.5	319.5
7.555555556	395.5	319.5
7.558333333	404	322
7.561111111	408	331.5
7.563888889	411.4324341	331.8108215
7.566666667	412	338
7.569444444	419	340.5
7.572222222	414	350
7.577777778	422.5	363.5
7.580555556	430.5	370
7.586111111	432.2438354	375.5788269
7.588888889	430	386.5
7.594444444	425.7432556	397.2567444
7.605555556	417	406.5
7.611111111	407.7098694	409.6851807
7.616666667	395	425.5740662
7.658333333	418.3461609	460.6538391
7.661111111	428	453.5
7.675	437.7042236	442.9436646
7.75	464	451.5
7.752777778	465.5	459.2916565
7.755555556	466.2313843	470.7459412
7.769444444	451	495.5
7.772222222	442	501.25
7.783333333	425	505.5
7.786111111	416.879303	507.4396667
7.797222222	404.760498	501.7521057
7.8	395.7307739	498.7307739
7.802777778	388.5	496
7.811111111	381.9464417	491
7.813888889	376.3484802	487.7878723
7.816666667	366.5	487.5
7.819444444	359.5	486
7.822222222	353.7558289	486.5784912
7.827777778	345.09375	484.65625
7.830555556	341.25	482.875
7.833333333	332.6034546	482.0862122
7.836111111	328.5	476.5
7.838888889	323.8571472	471
7.844444444	318.4568481	467.0254822
7.847222222	316	461.5
7.85	307.8708038	448.0906067
7.852777778	307.5	450.5
7.861111111	300.5	443
7.869444444	291.0800018	431.8800049
7.872222222	285.4285583	424.1428528
7.875	284.29245	419.0848999
7.877777778	281.7727356	410.5
7.886111111	279.70755	394.9151001
7.888888889	274	382.5
7.9	267.1388855	359.777771
7.902777778	262.2999878	352
7.908333333	257.4782715	345.6956482
7.916666667	251	328
7.922222222	248	317
7.925	255	304.5
7.927777778	258.4271545	299.9867554
7.933333333	266.2608643	289.3869629
7.936111111	276.3224182	279.2850342
7.938888889	285.5	276.5
7.941666667	291.4280701	274.8453369
7.944444444	293.1568604	274.568634
7.947222222	301.1853943	278.0617981
7.95	312	284
7.952777778	320.6782227	284.0445557
7.955555556	329.944458	285.277771
7.958333333	340.5	285.5
7.961111111	355.5	289
7.963888889	367.5	291
7.966666667	371.5094299	295.2547302
7.969444444	376.5	301
7.972222222	389.4754028	310.1065674
7.975	400.5	322
7.977777778	406	331
7.983333333	412	348.5
7.986111111	413.9125061	355.8687439
7.988888889	418.5	362
7.991666667	425.4772644	368.0454407
7.994444444	425	371
7.997222222	429.5	376
8	441	385.5
8.008333333	453	405
8.011111111	453	412.5
8.044444444	446.309082	502.8545532
8.047222222	443.5	502.5
8.055555556	431	513.5
8.058333333	419.5	517.5
8.061111111	411.2949524	520.7841797
8.080555556	368	537.5
8.083333333	363.5	537
8.088888889	356.7241516	532.9655151
8.091666667	352.1551819	523.6724243
8.094444444	351.5	516
8.102777778	349.5	507
8.108333333	352	500
8.111111111	353.180542	492.0833435
8.113888889	357.5	484.5
8.116666667	359.3028259	481.4154968
8.119444444	359.0862122	479.620697
8.122222222	362.0321045	475.9174194
8.125	367.7592468	471.2407532
8.133333333	370.8020935	464.7083435
8.136111111	369	459.5
8.138888889	368	449.5
8.141666667	368	440
8.144444444	367.4603119	426.340271
8.152777778	358.0254211	389.2881317
8.155555556	353.5	370.5
8.158333333	349.0022278	355.5134583
8.161111111	346.9137878	341.9137878
8.163888889	345.5	333.5
8.166666667	344	325
8.169444444	340.5	310
8.172222222	337	298.5
8.183333333	296	335
8.186111111	307.481369	346.1472015
8.188888889	319.2272644	353.5
8.191666667	326	354
8.194444444	330.2250061	356.4375
8.2	341	363
8.202777778	349	371.5
8.205555556	352	372.1749878
8.213888889	349.1750031	383.75
8.225	346.2312012	390.6127319
8.227777778	341	401.5
8.230555556	332	402.5
8.238888889	320.0420532	407.8644714
8.269444444	304	406.5
8.272222222	298.8943787	405.9647827
8.283333333	299.598053	408.0490112
8.291666667	295.5	398
8.297222222	293.9717102	389.29245
8.3	297.5	387
8.302777778	298.4166565	383.6666565
8.305555556	302	382.7999878
8.308333333	306.5851135	381.2819214
8.311111111	315.1590881	383
8.319444444	326.0714417	387.9285583
8.325	335.5	386.5
8.327777778	341.2665405	388.7568054
8.330555556	347.0848999	387.70755
8.336111111	354.5	380
8.341666667	358.1756897	371.6080933
8.344444444	356	365.5
8.35	356.5786438	342.6910095
8.352777778	353.5	342
8.355555556	350.5	339
8.358333333	345.5	329.5
8.369444444	341	313
8.372222222	339	299.5
8.383333333	340	286
8.388888889	343.5	282
8.391666667	347	282.5
8.394444444	347.7608643	280.5869446
8.402777778	351.5	284.5
8.405555556	356.1818237	290.7272644
8.408333333	356.5	293.5
8.416666667	353.3888855	295.444458
8.419444444	350.2749939	302.6812439
8.433333333	344.25	296.25
8.444444444	343.5	294.5
8.455555556	348	295.5
8.458333333	351.5	295.5
8.461111111	350	297
8.469444444	346	303
8.472222222	344.75	308.5
8.475	343.1000061	306.2999878
8.486111111	338	307.5
8.505555556	341.9595947	294.5707092
8.511111111	346.6048889	296.6503601
8.522222222	348.6473999	300.5278931
8.525	351	304
8.527777778	346.7824402	310.3320618
8.538888889	343.5	308.5
8.541666667	343	308.5
8.552777778	342.5	301
8.561111111	347.34375	299.2083435
8.569444444	350	303
8.572222222	350.5295715	308.7662659
8.575	350.5784302	312.068634
8.586111111	353.3120422	315.7067566
8.588888889	354.5869446	316.5
8.591666667	363.5	314
8.6	364	312
8.602777778	363.5	311.5
8.605555556	361	311
8.608333333	357.5	312
8.616666667	353.5	316
8.619444444	358.0050354	321.3241272
8.622222222	362.5	319
8.627777778	364.2631531	322.3947449
8.636111111	366.1521606	319.0217285
8.638888889	364	316.5
8.65	359.3461609	316.5
8.652777778	359.7115479	319.5769348
8.655555556	363.5	321.5
8.675	365.5	323.5
8.677777778	365.1799927	321.5799866
8.688888889	364.3805847	321.6044922
8.691666667	363.4746704	321.6107483
8.694444444	361.5891113	325.0544434
8.697222222	359.5	327
8.713888889	362.3426514	335.3006897
8.725	362	332.2631531
8.747222222	350.2604065	337.3020935
8.75	349	342
8.766666667	350.1833191	342.6499939
8.769444444	350.8354492	344.0759583
8.902777778	334.0909119	342.3636475
8.916666667	334.5	352.5
8.927777778	338.3809509	354
8.955555556	334.5	351.5
8.966666667	334.5	357.5
8.972222222	337	357
8.983333333	337.210144	356.3695679
9.008333333	334.4078979	349.3947449
9.075	334.5	359.3461609
9.086111111	333.2049255	355.9590149
9.133333333	324.4782715	354.8260803
9.136111111	328.5	353.5
9.144444444	331.2250061	356
9.152777778	331.3578186	353.158783
9.166666667	322.0833435	351.1666565
9.169444444	321.5882263	352.8235168
9.205555556	327.9583435	360.0416565
9.216666667	325.125	355.9750061
9.236111111	314.5	359
9.244444444	309.5	355.5
9.255555556	316.2510071	350.2306213
9.283333333	320.1407776	356.7038879
9.319444444	316.5	354
9.341666667	323.066864	354.5318604
9.355555556	325.9565125	354.7826233
9.358333333	321.8516541	351.467041
9.369444444	317.6578979	354.0263062
9.402777778	319.5	358.5
9.444444444	318.5	357.5
9.505555556	328	367.5
9.522222222	319.533905	372.0847473
9.536111111	321.75	367.25
9.572222222	326.6754456	371.0263062
9.575	326	370.2857056
9.583333333	327.5	364.5
9.7	316.5	367.5
9.775	321.875	379.0625
9.8	328	375.5
9.816666667	329	382
9.825	327.5	383.5
9.833333333	322.5	386
9.844444444	320	383.5
9.852777778	318.5652161	380.8695679
9.855555556	319	379.5
9.875	325.0550537	382.2385254
9.877777778	328.5	379.5
9.886111111	327.625	374.375
9.916666667	320.5	379.5
9.925	325	382.5
9.975	331.7790833	389.4534912
9.991666667	323.125	386
