# Supplementary material for: Lithium-ion battery components are at the nexus of sustainable energy and environmental release of per- and polyfluoroalkyl substances
Source: Nat Commun. 2024 Jul 8;15:5548. doi: 10.1038/s41467-024-49753-5 (PMC11231300; doi:10.1038/s41467-024-49753-5)
Supplement: Supplementary file 6 — Source Data [file 41467_2024_49753_MOESM6_ESM.zip › Track density raw data - Full set/100ng_L bis-FMeSI/Replicate 10.csv]

Time (min)	x-position	y-position
0.005555556	104	479.5
0.016666667	101.0192337	498.2884521
0.022222222	92.76190186	504
0.025	87.5	503.5
0.030555556	90.5	499.5
0.033333333	87.5	487.1000061
0.038888889	88	484
0.041666667	85.5	491.5
0.044444444	84.24904633	494.4809875
0.047222222	80	487.5
0.05	83.5	480
0.055555556	81.5	476
0.061111111	83.43902588	481.8780518
0.066666667	93.30263138	470.5394745
0.069444444	95	461.5
0.077777778	87	459
0.080555556	83.09413147	465.1430359
0.083333333	85.91085052	473.5620117
0.086111111	93.43264008	475.6958466
0.094444444	85.04085541	475.5622559
0.1	84.45378113	482.579834
0.102777778	91.5	486
0.105555556	100.4203568	485.7566223
0.111111111	90.5	498
0.116666667	82.5	506.5
0.119444444	81.5	507
0.122222222	92	505
0.125	100.5	499
0.161111111	107.2878799	509.2878723
0.166666667	92	499
0.169444444	88.93712616	495.7634583
0.175	83.5684967	495.1438293
0.186111111	86.27049255	501.1885376
0.188888889	86.5	502.5
0.194444444	86.5	509
0.2	96.71329498	527.3005371
0.205555556	93.38976288	540.161438
0.208333333	89.5	544.0999756
0.211111111	86	542
0.213888889	89	544.5
0.216666667	92	541.5
0.227777778	90	539.5
0.230555556	86.5	535.5
0.233333333	87.2857132	531
0.238888889	86.9883728	524.1976929
0.241666667	87.5	514.5
0.252777778	94.5	500
0.261111111	101.5	492.5
0.272222222	112.5	487.5
0.275	119.5	485
0.280555556	120.6356964	470.0887146
0.283333333	126.2203369	467.3178101
0.297222222	130	464.5
0.3	137.1170197	461.6914978
0.305555556	141.6598663	462.3775635
0.308333333	149	466.5
0.311111111	150.9927521	469.4710083
0.316666667	151.9090881	472.7272644
0.319444444	160	476.5
0.322222222	165.1638947	480.6784363
0.327777778	168.6013489	482.2094727
0.330555556	177.5	486.5
0.333333333	183.5	489
0.341666667	191	494.5
0.344444444	197.5	501.5
0.35	194.1717224	512.6010132
0.352777778	190.120697	516.6724243
0.355555556	183	523
0.358333333	178.4473724	525.4473877
0.361111111	176.2597351	526.4155884
0.363888889	170.5	525
0.366666667	164.5	523.5
0.369444444	162	520.5
0.372222222	160	514
0.375	160.5	513
0.377777778	162.6885223	513.3278809
0.383333333	175	516.5
0.386111111	180.1931763	522.3863525
0.394444444	192.6999969	538.7000122
0.45	310.3540039	653.7481689
0.452777778	316	656.5
0.455555556	323.9818726	658.5621948
0.466666667	364.4597778	668.8620605
0.472222222	369.5	668
0.475	386.115387	667.5
0.480555556	396.5	667
0.483333333	406.5	672
0.491666667	411.5	675
0.502777778	410	677
0.505555556	409	679
0.508333333	405.4680786	681.2978516
0.511111111	402.3999939	681.3599854
0.519444444	394	670
0.533333333	382	648.5
0.536111111	379	633
0.538888889	381	621.5
0.544444444	380	599.5
0.552777778	392.5	573
0.555555556	401.9599915	565.039978
0.558333333	408.5	559.5
0.561111111	415.103302	556.5991821
0.563888889	425	551
0.566666667	438	545.5
0.569444444	437.5	541.5
0.572222222	450	538
0.575	458.5	534
0.577777778	463	527.5
0.580555556	468.5	521.5
0.583333333	470.5	509.6481628
0.586111111	472.1783142	506.374115
0.588888889	466.6074524	503.6570129
0.594444444	471	500
0.6	466.5	481.5
0.608333333	466.7069092	481.2930908
0.625	468	478
0.644444444	467.9179077	478.3059692
0.652777778	470	490.5
0.655555556	469	501.5
0.658333333	468	508
0.661111111	465.875	513.9749756
0.666666667	463.5	521.5
0.672222222	465.5	530
0.675	460	537
0.686111111	443	550.5
0.7	430.5	551.5
0.702777778	423.0799866	549
0.705555556	414.7289124	546.909668
0.708333333	406.5	544.5
0.711111111	405.7999878	541.7999878
0.713888889	400.876709	530.5650635
0.716666667	400	533
0.725	396.5909119	523.5
0.727777778	395.2359924	515.3400269
0.730555556	394.5	509
0.738888889	390.2026978	500.2026978
0.741666667	383	491
0.744444444	376.5	483.5
0.747222222	366.5	478.5
0.75	360.6929932	469.8859558
0.752777778	359.6610107	461.1016846
0.755555556	355.7021179	459.5957336
0.758333333	358	451
0.761111111	359.1729431	445.1163635
0.763888889	364.115387	443.5769348
0.766666667	368.31604	438.5566101
0.769444444	372	435
0.772222222	379.5384521	434.615387
0.775	385.2039185	432.8296204
0.777777778	387.7608643	432
0.780555556	397.944458	432.722229
0.783333333	402.0462036	433.4243774
0.786111111	408.421051	430.3684082
0.788888889	416.5093384	429.9361267
0.791666667	429.1037598	425.5377502
0.794444444	438.8143005	420.1856995
0.797222222	446.2333374	414.7666626
0.8	451.2958679	412.7633057
0.802777778	458.5	409.5
0.805555556	461.6891785	403.3108215
0.808333333	464.5	399.5
0.811111111	477.75	385.5
0.816666667	477.0833435	393.7916565
0.819444444	479	393
0.822222222	475.7000122	397.2999878
0.825	475.6479492	408.4234619
0.827777778	484.5	419.5
0.830555556	476.5	435.5
0.833333333	475.7558289	444.2441711
0.836111111	473.5	453.5
0.838888889	469.5377502	462.93396
0.841666667	458.5	467.5
0.844444444	451	473.5
0.847222222	447.5	477
0.85	436	475
0.852777778	430	469.5
0.855555556	426.5	462
0.858333333	429.5	451.5
0.861111111	431.2919617	444.2043762
0.866666667	457.3421021	433.5
0.869444444	460.2045593	432
0.872222222	461.8421021	430.7894592
0.877777778	459.5	430
0.883333333	462.8558655	429.8738708
0.886111111	459	427
0.888888889	454.5	426
0.891666667	447.0033264	424.5993347
0.894444444	435.5	424.5
0.908333333	433.2328186	411.6297607
0.916666667	436.7049255	395.9344177
0.919444444	443.5	398
0.922222222	443.5	399
0.925	445.9594727	405.9594727
0.927777778	450.5	414
0.944444444	458.5	424.8125
0.95	461	431
0.952777778	465.5	435
0.961111111	467.0151367	445.0757446
0.966666667	464.4230652	457.5
0.969444444	468.2927246	463.5799866
0.975	467	468
0.977777778	468	475
0.983333333	472	483
0.986111111	476	485.5
0.994444444	477.8765259	477.2854309
1	473.5	470
1.002777778	469.0499878	466.1000061
1.005555556	469.2840881	458.9545593
1.011111111	467.4012756	453.7706909
1.013888889	463.5	451.5
1.016666667	458.5343323	445.9549255
1.019444444	458.5	443
1.022222222	453.5736084	443.6349792
1.027777778	444.8980713	442.0242615
1.030555556	442.8804321	442.3478394
1.033333333	441.5	447.5
1.038888889	435.7893677	449.9127808
1.041666667	430	450.5
1.044444444	425.5	450.5
1.05	417	455.5
1.052777778	411	456.5
1.055555556	403.0055847	454.8754578
1.058333333	395.5	455.5
1.063888889	389.6000061	456
1.066666667	384.35849	451.1792603
1.069444444	379.5	443
1.072222222	371	442
1.075	365.1969604	435.1969604
1.077777778	360.6071472	428
1.080555556	357	426.5
1.086111111	354.5	423.5
1.097222222	353.5	416
1.1	359.5	407
1.102777778	361.5	402
1.105555556	368.5	390.5
1.111111111	378	379.5
1.116666667	386	372
1.119444444	399	369
1.125	406.5400085	369.3399963
1.138888889	413	377.384613
1.144444444	419.5	381.5
1.147222222	426.5	384
1.15	432.1000061	389.1000061
1.155555556	435.8343811	393.077301
1.166666667	440	387.5
1.169444444	444.8867798	380.9528198
1.172222222	440.2647095	372.9117737
1.175	445.5	367.5
1.186111111	438.6654358	361.1544189
1.188888889	435.8596191	354.7315369
1.191666667	433.7279663	346.8989563
1.2	422.5	348.5
1.202777778	421.7272644	346.1818237
1.205555556	416.3740234	348.7362061
1.211111111	419.5	350.5
1.227777778	421.5	354.5
1.230555556	429.5	348.5
1.236111111	432.2407532	344.2407532
1.238888889	431	342
1.241666667	426.8432312	342.0762634
1.319444444	421.8571472	345.7142944
1.322222222	422	346
1.325	420.6000061	349
1.35	419	352.5
1.352777778	424.5	355
1.355555556	425.0116272	364.1976624
1.358333333	422.5	367.5
1.361111111	417.5157166	370.9240723
1.363888889	410.7645874	370.150238
1.366666667	407	363.5
1.369444444	407.5543518	357.7608643
1.375	413.2307739	356.9230652
1.377777778	410.5	364
1.386111111	408.1212158	372.1969604
1.388888889	407.5	376
1.391666667	406.5	378.5
1.394444444	402	377
1.405555556	399	377.5
1.416666667	403.5	380
1.419444444	409.875	378.875
1.433333333	415.5	382
1.436111111	411.5	375
1.441666667	412	372.5
1.452777778	415.5	378
1.455555556	413.5	380
1.458333333	413	385.5
1.461111111	414.6621704	390.2567444
1.475	415.5	389.5
1.477777778	415.6216125	386.3108215
1.486111111	407.6587219	387.8809509
1.5	404	378.5
1.502777778	397.5	373
1.505555556	393.5	366.5
1.508333333	388.5	363.5
1.511111111	384	354
1.516666667	379	348
1.519444444	377.9508667	342.8410339
1.525	371.5	338.5
1.527777778	368.7105408	337.7105408
1.533333333	371.6111145	332.277771
1.536111111	374.5	327.6538391
1.538888889	376.5	331
1.541666667	373.5	333
1.55	371.9317322	331.1828308
1.552777778	372.5	320.5
1.555555556	370	319
1.558333333	367.5	307.5
1.561111111	368	299
1.563888889	368	292.6875
1.566666667	366.5	285
1.569444444	366.5	283
1.572222222	367.5	284.5
1.575	366.5	285.5
1.580555556	372.5	293.5
1.583333333	379.5	301.5
1.586111111	389	309
1.588888889	392.8409119	317.8181763
1.591666667	394.2229004	315.6566162
1.594444444	398	327
1.597222222	402	336
1.6	406.2592468	339.1111145
1.602777778	411.9320984	340.8374634
1.605555556	412.5306091	346.7346802
1.608333333	418	345.5
1.611111111	419	348.5
1.613888889	424.5	344.5
1.616666667	426	339
1.619444444	428.8582153	338.4962769
1.622222222	429.0256348	332.9102478
1.625	429.5	331.1087036
1.633333333	428.5	322.9285583
1.644444444	430.9900513	323.0695496
1.647222222	428.3955078	319.0298462
1.65	424	318
1.661111111	417.4375	314.875
1.663888889	414.5	311
1.666666667	412.9718323	307.1126709
1.669444444	409.4607849	304.6176453
1.677777778	409.73172	304.3170776
1.683333333	412.1851807	305.722229
1.686111111	411.5520325	305.9855347
1.688888889	413	308
1.691666667	416	311.8666687
1.694444444	411	310
1.697222222	409.4037476	310.9652405
1.702777778	410.5657959	313.9605255
1.716666667	408.3955994	315.4395752
1.722222222	409	317.5
1.727777778	408.1000061	314.5
1.733333333	410	317.5
1.741666667	410.6764832	315.4705811
1.744444444	411	316
1.747222222	412.6666565	313.444458
1.75	408	316.5
1.752777778	396.2302551	315.5065918
1.755555556	387.9464264	332.8214264
1.758333333	377.5957336	349.2765808
1.761111111	370.5	360
1.769444444	366.5	373
1.772222222	364	385.5
1.775	356.7571411	397.2428589
1.777777778	350.5	407
1.780555556	352.1880798	413.7477112
1.783333333	344.0027313	425.8862457
1.786111111	336	437
1.788888889	327.5	440
1.791666667	322.3640747	444.606781
1.794444444	310.5234985	447.4832153
1.797222222	305.3850098	457.4100037
1.8	300.1470642	460.5
1.805555556	297	466
1.808333333	287	469.5
1.811111111	277.2096863	474.7580566
1.813888889	274.0263062	474
1.816666667	263.5526428	476
1.819444444	257.5	473
1.822222222	252.9772797	473.0454407
1.825	249.5	468.5
1.827777778	245.5	463.5
1.830555556	241	457.5
1.833333333	237.2090912	451.5727234
1.836111111	234.5	443
1.838888889	235.5	433.5
1.841666667	235.546875	425.7421875
1.844444444	240	419.5
1.847222222	245	410.5
1.85	245.3992462	396.0869141
1.858333333	251.5198364	383.6954651
1.861111111	257.6811905	365.3027496
1.869444444	281.5	319.5
1.872222222	280.5	318
1.877777778	285.5	316
1.880555556	290.8189697	306.879303
1.883333333	303.775116	295.3821106
1.886111111	316.25	285.5
1.888888889	331	279
1.891666667	342.5	285
1.894444444	353	288.5
1.897222222	359.5	299
1.9	375.25	307.25
1.902777778	374.2555542	313.2555542
1.905555556	381.8333435	321.8333435
1.908333333	388.5	330
1.911111111	396.5	337
1.916666667	403.5	345.5
1.919444444	409.5	353
1.922222222	413.2786865	358.2049255
1.925	409.6724243	358.2241516
1.933333333	409.5	369
1.952777778	391.2142944	382.5
1.958333333	388	384
1.961111111	385.115387	383.9615479
1.975	377.8832397	386.9490967
1.977777778	374	384.5
1.980555556	371.5	380.5
1.983333333	368.4108887	380.0544434
1.988888889	365.7604675	374.4371338
1.991666667	365.5	362.5
1.994444444	362	356
2.008333333	355.972229	348.972229
2.011111111	347.5	345.5
2.022222222	339.7950745	340.9917908
2.025	337.7323303	343.1464539
2.027777778	339.5	338.5
2.036111111	331.5	334.5
2.038888889	327	330
2.05	318.6803284	325.0901489
2.052777778	311.5	321
2.055555556	302.5	319
2.066666667	282.5	313
2.069444444	274.6811981	305.8256836
2.075	263.5	296
2.077777778	255.5	292.5
2.083333333	247	290.5
2.088888889	247.8611145	294.694458
2.091666667	246	299.5
2.094444444	246	307.5
2.097222222	247.5	315.5
2.1	248.5	319.5
2.102777778	255.477478	326.716217
2.105555556	258	334
2.108333333	260.5	338
2.111111111	266.8677063	341.0829468
2.116666667	277	346
2.119444444	284	345.7999878
2.122222222	287.1976624	345.7558289
2.125	288.5	345.5
2.127777778	293.2142944	344.5
2.136111111	302.5490723	342.9110413
2.15	333.5	344.5
2.152777778	343	348.5
2.161111111	351	361.5
2.163888889	362.2550964	364.2550964
2.166666667	371	374.5
2.172222222	375	389.5
2.175	380.7054749	399.9109497
2.177777778	387	414.5
2.180555556	390	427
2.183333333	393.5	441
2.186111111	392	455.612915
2.227777778	365.5	610
2.233333333	356.4482727	637.6034546
2.236111111	354	650.5
2.275	294.9411774	661.3823547
2.277777778	287.5	645.5
2.283333333	287.5	636.5
2.286111111	295.0116272	636.1976929
2.291666667	302	634
2.294444444	308.5820923	633.5223999
2.3	324	654
2.302777778	322.4090881	662.4091187
2.305555556	319.1176453	666.0588379
2.316666667	307.5	658.6428833
2.319444444	306.3999939	648
2.327777778	317.6914978	645.3936157
2.333333333	327.8524475	646.9262085
2.344444444	327.5	660
2.361111111	327.7903137	663.5
2.369444444	333.9871826	663.6062012
2.372222222	325.9893494	664.2021484
2.383333333	324	661.5
2.386111111	327.5	658.5
2.388888889	323.3616943	656.4042358
2.391666667	319	661.5
2.394444444	314.5	662.5
2.408333333	319	654.5
2.416666667	308.5	662.5
2.433333333	287	666.5
2.436111111	288	663
2.438888889	282.75	661.875
2.444444444	283	667.5
2.538888889	269.5	665
2.541666667	269.5	657
2.544444444	268.6847839	650.206543
2.552777778	279.6614075	638.3354492
2.588888889	284	635
2.616666667	293	632.7999878
2.619444444	294	626.5
2.627777778	295.5882263	620.4117432
2.636111111	302.6666565	607.666687
2.722222222	317.0833435	596
2.733333333	334	603
2.738888889	345.5	606.5
2.741666667	349	615.5
2.747222222	353.1226501	616.71698
2.752777778	360.5	624.5
2.755555556	366	631
2.766666667	373.5	650.5
2.791666667	331.5183411	658.435791
2.794444444	326	656.5
2.8	315	647
2.802777778	310.0714417	642.2999878
2.805555556	308.2989807	639.8467407
2.808333333	307	635
2.811111111	303.7941284	630.5588379
2.813888889	305.9166565	627.916687
2.816666667	310.1282043	620.9871826
2.822222222	315	617
2.833333333	330.7631531	610.5
2.836111111	337.5286865	610.4534302
2.841666667	343.8014832	606.0588379
2.844444444	349.95224	600.4490356
2.85	355	596.5
2.852777778	360.5	591.5
2.855555556	369.091095	592.9898682
2.858333333	377.5	592.5
2.861111111	387.5	589.5
2.866666667	387.5	590.5
2.869444444	389	588.5
2.888888889	397.5	585.5
2.891666667	408	589.5
2.894444444	419.9086304	590.4873047
2.902777778	433	596.5
2.919444444	446.5	595.5
2.922222222	453.9074097	599.5
2.925	459.5	594
2.927777778	457.7176514	592.9411621
2.983333333	454.5	600.4285889
3.083333333	455.3970642	600.9411621
3.086111111	455	603
3.105555556	451.9736938	601.9736938
3.116666667	454.5	602.5
3.122222222	454.9588928	600.1506958
3.127777778	455.647644	599.6879272
3.136111111	457.2547302	596.5094604
3.141666667	460.4717712	588.8306274
3.144444444	459.5	581
3.155555556	456.7999878	568.7999878
3.158333333	455.5	562.9000244
3.161111111	454.4666748	558.4666748
3.163888889	451.3612061	554.4146118
3.166666667	449.14151	556.3679199
3.169444444	441.722229	553.5
3.172222222	437.7021179	553.2127686
3.175	439.5	555.5
3.177777778	437.0378113	557.0209961
3.183333333	442.5092468	562.9629517
3.186111111	446	565
3.188888889	448	563.5
3.191666667	449.2701111	565.1206665
3.197222222	451	561
3.2	454.8742065	559.3838501
3.205555556	454.2071838	554.9806519
3.208333333	454.1190491	552.7619019
3.227777778	440.5	544.5
3.241666667	425.4562073	539.572998
3.244444444	423	541.5
3.247222222	419.7727356	535.5
3.25	417.5	531.5
3.252777778	409.8314819	531.7762451
3.261111111	411.7257996	523.5645142
3.263888889	413	515
3.272222222	417.5	504
3.275	419	494
3.280555556	425.9936829	486.2848206
3.283333333	436.5	485.5
3.288888889	446	488.5
3.294444444	452.5	494.5
3.3	458.8125	505
3.302777778	459.7542419	511.7203369
3.305555556	457.5	516
3.308333333	457.6842041	520.5789185
3.311111111	455.2333374	526.8733521
3.313888889	446.5	535.5
3.316666667	444	537.8636475
3.319444444	439.5	541
3.325	427.5217285	542.7825928
3.327777778	419.4237366	541.1694946
3.338888889	417.4069824	544.7790527
3.344444444	415.5	542.5
3.361111111	402	544.5
3.369444444	379	544.5
3.527777778	382.4827576	544
3.541666667	408	541.5
3.544444444	418	540.5
3.55	440.8650208	533.5427856
3.552777778	457.5	529
3.555555556	460.058136	526.9273071
3.558333333	467.5	521
3.561111111	473	509.5
3.566666667	483.5	493.5
3.569444444	490.0714417	485.0714417
3.575	499.25	478.9166565
3.577777778	501.8059692	476.9850769
3.583333333	500.5	481.5
3.586111111	500.3599243	481.6634216
3.588888889	492.5	484
3.591666667	484.1733704	488.3140564
3.594444444	477.5	485.5
3.597222222	467.5	485.5
3.6	457	485.5
3.602777778	449.5	486.5
3.605555556	439.1774292	487
3.608333333	427.5	486.5
3.611111111	419.5	484.5
3.613888889	410	480.5
3.616666667	402.0975037	479.7157593
3.619444444	398.5	474
3.622222222	397.9375	473
3.625	397.5	466
3.627777778	396.3813477	461.1440735
3.630555556	397.5	453.5
3.638888889	395.5	448.5
3.641666667	399.4090881	440.6818237
3.644444444	403	429.5
3.655555556	405	414.5
3.658333333	410.5	406.5
3.661111111	418.5	401
3.672222222	433.5	389
3.675	442.3928528	383.3214417
3.677777778	454.5	377.5
3.688888889	466.5	379
3.694444444	467	380.5
3.697222222	466.8095093	381
3.7	470.5	389
3.702777778	465.5	404
3.705555556	456.5909119	416.4090881
3.708333333	441.5857239	419.5
3.711111111	429.7149658	413.3224182
3.713888889	428	405.5
3.716666667	429.5	397.5
3.719444444	442.5	391.5
3.722222222	449.5	396.5
3.725	454.5	407.5
3.727777778	454.6964417	418.4776917
3.730555556	447.5379639	422.3354492
3.736111111	438.2835693	426.2537231
3.738888889	433.1202393	418.7025452
3.744444444	430.775116	410.1987
3.752777778	439.5	395
3.755555556	441.7698975	399.9737854
3.758333333	445	413
3.761111111	446.5	409.5
3.763888889	442.3548279	403.7742004
3.772222222	444.5	397.4090881
3.775	452	400
3.777777778	456.3932495	407.5730286
3.783333333	458.7244873	422.6326599
3.788888889	455.5	424
3.808333333	463	428.75
3.811111111	460	432
3.813888889	456.0783081	437.2018127
3.816666667	457.0254211	436.1711731
3.855555556	460.5892944	443.6785583
3.961111111	458.5089417	450.4464417
3.969444444	451.5	460.5
4.041666667	436	466.5
4.083333333	428.7407532	471.3703613
4.086111111	427.1831055	473.690155
4.088888889	424.4725952	476.1986389
4.091666667	422.1764832	482
4.094444444	421.5901489	482.4590149
4.105555556	423.2272644	490.5
4.113888889	422.2966003	495.4321899
4.125	427.466095	499.9152527
4.141666667	423	507
4.144444444	420.0294189	508.9902039
4.152777778	416.75	501.5
4.155555556	411.8466187	496.141449
4.166666667	408.055542	477
4.172222222	412	467
4.175	416.625	464.625
4.180555556	419.875	463.25
4.183333333	421.3500061	460.5
4.188888889	427.901825	464.3338318
4.191666667	436	465
4.202777778	440.7796631	473.3178101
4.205555556	442	477.5
4.216666667	434.3061218	491.4898071
4.222222222	429	493
4.227777778	424.2894592	493.1842041
4.233333333	421	486.5
4.236111111	415	483.5
4.241666667	416	480.2352905
4.244444444	415.765686	475.0461121
4.25	417.7307739	467.9615479
4.252777778	421.5	468
4.255555556	425.5	462.5
4.258333333	428	461
4.277777778	452.2257996	461.2338715
4.286111111	460.5	471.5
4.294444444	461.5	482
4.305555556	463	491.5
4.311111111	461.5	500
4.316666667	459.5632935	508.4177246
4.319444444	453.7865295	513.8202515
4.325	448.5	518.5
4.327777778	437.5	519.5
4.333333333	431.625	519.625
4.341666667	428	518
4.344444444	426.817749	514.8084106
4.352777778	424.0377655	503.4784241
4.358333333	433	501
4.361111111	434.7746887	498.5085754
4.375	447.5	497
4.383333333	457.2359314	498.6688232
4.391666667	460.1956482	498.7173767
4.4	467.6731873	498.8296204
4.402777778	471.5	493.5
4.416666667	467.5	485
4.419444444	463	479
4.422222222	453.6672058	477.7426147
4.433333333	437.8999939	475.5
4.436111111	432	478.5
4.444444444	430.6826172	478.513031
4.447222222	428.7765808	484.1489258
4.45	431	491
4.458333333	432	495
4.477777778	447.5	490.5
4.486111111	447.5	485.5
4.488888889	448	479.5
4.502777778	448.5	470
4.505555556	445.466095	466.9152527
4.513888889	433.9838562	460.5564575
4.516666667	431.5	459.5
4.519444444	427.7999878	463.7999878
4.522222222	428.4519348	464.5192261
4.525	424.5	464.5
4.530555556	424.620697	468.8620605
4.536111111	425.7702637	474.4459534
4.544444444	430.4714355	479.8028564
4.55	435.0384521	480.6538391
4.555555556	440	479
4.572222222	444.6400146	468.4933472
4.575	446.6314697	462.0727844
4.591666667	435.4500122	446.8800049
4.6	428.3275757	444.4655151
4.605555556	425.9798279	446.2443848
4.611111111	422.8333435	448.055542
4.619444444	424	453
4.627777778	428	456
4.633333333	435	457.5
4.641666667	440	455.5
4.65	447.5857239	448.3571472
4.658333333	447	447
4.666666667	443	437.5
4.675	438.9785156	432.0889587
4.7	432	426
4.702777778	424	430
4.705555556	423.5350952	428.078949
4.713888889	417	430.5
4.716666667	408.6596985	423.0075226
4.719444444	404.9838562	427.6612854
4.725	404	424.5
4.727777778	401.5	421
4.733333333	400.5	415.2826233
4.736111111	396.5	408
4.738888889	405	403
4.741666667	405.1679993	400.7845764
4.747222222	415	397
4.755555556	423	393.5
4.769444444	432	413.5
4.783333333	418.4668884	417.374176
4.788888889	414.6428528	415.5
4.791666667	411.0011902	413.2635803
4.794444444	408.0897522	409.4743652
4.802777778	409	408.5
4.869444444	406.5	401
4.936111111	404	402.9782715
4.961111111	405	397.5
4.986111111	401.5	401
4.988888889	406	398
4.991666667	409.5	394.5
4.994444444	412.5	393
5	423.9189148	387.283783
5.155555556	432.6830444	380.1271057
5.158333333	435.5	375
5.161111111	436.1781006	366.8648071
5.180555556	426.5	365
5.188888889	418.5	360.5
5.2	409.5	363.5
5.205555556	400	366.5
5.269444444	386	361
