# Supplementary material for: Lithium-ion battery components are at the nexus of sustainable energy and environmental release of per- and polyfluoroalkyl substances
Source: Nat Commun. 2024 Jul 8;15:5548. doi: 10.1038/s41467-024-49753-5 (PMC11231300; doi:10.1038/s41467-024-49753-5)
Supplement: Supplementary file 6 — Source Data [file 41467_2024_49753_MOESM6_ESM.zip › Track density raw data - Full set/1000ng_L bis-FMeSI/Replicate 5.csv]

Time (min)	x-position	y-position
0.016666667	235.6689301	611.7969971
0.030555556	233	624
0.036111111	232.5612183	638.8877563
0.038888889	232	648
0.15	95.5	571.5
0.155555556	89.5	559
0.158333333	89	549
0.161111111	84.5	540.5
0.163888889	85.5	532.2999878
0.166666667	85	525
0.169444444	87.01851654	520.055542
0.172222222	87.68224335	515.4953003
0.175	88.87546539	515.0055542
0.180555556	86.5	507.5
0.183333333	82.20587921	495.9117737
0.186111111	78.5	486
0.202777778	77.5892868	467.6785583
0.205555556	77	463
0.211111111	84	454
0.216666667	93.5	443
0.222222222	99.5	433.5
0.294444444	119	419
0.316666667	127.8916092	422.3391724
0.319444444	132.0249939	427.0249939
0.322222222	136.6649475	433.7886658
0.325	143.2435913	437.2435913
0.327777778	148.3157959	439.3684082
0.336111111	149.5	443
0.344444444	158.1923065	442.053833
0.352777778	165.5	447.25
0.358333333	166	438
0.361111111	166.5	429.5
0.366666667	160	417
0.369444444	151.5	409
0.372222222	149	400.5
0.375	142.1999969	395.6000061
0.377777778	128.5990143	393.732666
0.386111111	117.2179489	385.0384521
0.388888889	115.4107132	387.3214417
0.4	114	388
0.402777778	115	387
0.416666667	112	389
0.419444444	109.5	391
0.422222222	105.7116776	390.9890442
0.425	106.891304	392.2391357
0.427777778	102.8333359	396.5
0.433333333	103.8043442	399.9347839
0.441666667	104	405.5
0.444444444	101.5	411.5
0.45	93.47087097	422.3106689
0.452777778	92.62744904	427.6617737
0.466666667	91.5	431.5
0.469444444	90	435.5
0.477777778	87	440
0.5	99.77272797	452.7727356
0.502777778	103.5	454.5
0.505555556	104.2772293	461.9505005
0.541666667	112.5	483
0.547222222	118	488.0333252
0.555555556	118.6813507	492.8160706
0.558333333	121.5	488
0.561111111	128.1494904	496.9329834
0.563888889	136.245285	501.0566101
0.569444444	140.5100555	508.0226135
0.572222222	143.5	513
0.575	143.6217346	520.9869385
0.583333333	148	533
0.586111111	146.8924103	540.3228149
0.588888889	145.5140839	547.4577637
0.597222222	138.7820587	557.0384521
0.6	136.3571472	564.3571167
0.608333333	127.5	572
0.625	117	585.5
0.627777778	114.2931061	587.7069092
0.686111111	139.06604	613.3050537
0.688888889	141.5653229	615.404541
0.694444444	141.6666718	615
0.722222222	171.6255646	609.9125366
0.725	178.5	609.388916
0.733333333	184.7083282	609.416687
0.738888889	195	603
0.741666667	203	595.5
0.75	215	579
0.752777778	219.5	576
0.758333333	227	571.5
0.761111111	233	566.5
0.769444444	248.6258087	560.7612915
0.772222222	262	563.5
0.777777778	273	568.5
0.794444444	287.0833435	576.083313
0.805555556	297	583.5
0.811111111	308.5	584.5
0.816666667	333	585.5
0.822222222	345.5	581
0.825	356	579.5
0.827777778	367.5	572.5
0.833333333	386	557
0.836111111	395	549
0.838888889	406	540.5
0.841666667	413.4776917	534.7767944
0.844444444	418.5	530
0.847222222	428	522
0.85	440.3949127	515.3466644
0.852777778	453.5	509
0.880555556	466.8181763	504
0.883333333	463	501
0.886111111	461.6688232	492.9934998
0.891666667	468	484
0.894444444	468	477
0.902777778	464	467.5
0.905555556	459.5	460.5
0.925	429.505249	438.7722473
0.927777778	423.5	440
0.930555556	419	441.5
0.933333333	417.5	445.5
0.95	413.5	452.5
0.955555556	417	461
0.958333333	423.4782715	469.2391357
0.961111111	429.4130554	476.2391357
0.966666667	436.5	483
0.969444444	444	484.5
0.977777778	454.75	494
0.980555556	462.5	502
0.986111111	467.5	512
0.988888889	468.2765808	515.6383057
1	462.3888855	526.722229
1.002777778	465	530
1.005555556	463.0416565	534.041687
1.019444444	449.4285583	537.8571167
1.022222222	437.3800049	540.1700134
1.058333333	434.7384338	568.5427246
1.066666667	444.5	575
1.069444444	444.7272644	576.6136475
1.075	439	580
1.077777778	439.5397644	586.8408813
1.083333333	430.5	594.5
1.086111111	426.25	599.25
1.088888889	421	602.5
1.094444444	410	608
1.102777778	394.5	616
1.111111111	380.7373657	615.2237549
1.113888889	371.625	618
1.125	358	617.7692261
1.127777778	352.7735901	625.1509399
1.144444444	335	658
1.269444444	181.3913116	645.3478394
1.291666667	189.5	622.5
1.308333333	196	622.388916
1.361111111	231.5	655
1.383333333	244.1027374	624.5958862
1.388888889	249	619.5
1.391666667	254.5794373	616.7289429
1.394444444	261.1190491	619.0523682
1.397222222	268.3762817	613.8814697
1.4	279.1842041	617.4473877
1.402777778	288.8888855	621.0740967
1.405555556	296.3563843	620.585083
1.408333333	303.5	625.5
1.416666667	332	639
1.419444444	342	648.5
1.422222222	352	651.5
1.55	387.6791077	631.3806152
1.552777778	390.125	633.0625
1.555555556	397.5	625.5
1.558333333	405.6224365	619.255127
1.569444444	412	615.5
1.572222222	414	611
1.583333333	417	603
1.602777778	425.3309937	601.2887573
1.605555556	428.5	599.5
1.616666667	437.5	592.5
1.622222222	440.5	579.5
1.630555556	442.5	568
1.636111111	446	558
1.658333333	451.3495483	548.3760986
1.672222222	437.5	540
1.677777778	429.9285583	535.6428833
1.683333333	422	538
1.691666667	413	546.5
1.694444444	406.5	552.5
1.7	394	563
1.702777778	384.5815125	564.8071899
1.727777778	385.4083557	569.1852417
1.736111111	386	579.6521606
1.738888889	387	586
1.747222222	395.5	593.5
1.755555556	403.8217773	595.4901123
1.775	414.8953552	610.8410645
1.822222222	372.3877563	640.5765381
1.85	360.9215698	650.0588379
1.858333333	347.3143005	653.1357422
1.869444444	327.5	650.5
1.877777778	319.6361389	648.2172852
1.905555556	311.5	661.9736938
1.908333333	309.2333374	669.2999878
1.955555556	264	663.5
1.961111111	258.2999878	661.2999878
1.983333333	241.3823547	655.6176758
1.986111111	242.0566101	663.8773804
2.088888889	311.5	655.5
2.091666667	310.5	658
2.102777778	341	647
2.127777778	342.204071	651.163269
2.305555556	358.4598389	643.9417725
2.352777778	377	618
2.361111111	387.5	609
2.366666667	401	602.5
2.377777778	413.5	600.5
2.402777778	425.4326782	596.9182739
2.405555556	426.3947449	594.2368164
2.441666667	411.5	569
2.444444444	408	570.5
2.491666667	416.3679199	608.0283203
2.494444444	413.5	611
2.497222222	408.5	620.5
2.5	401	628.5
2.505555556	390.3529358	631.6470337
2.508333333	385.5	640.5
2.541666667	362.4756165	679.9146118
2.544444444	366.8939514	678.2120972
2.55	374	674
2.555555556	385	665.5
2.566666667	395.3441467	635.9675293
2.572222222	400.1774292	626.3064575
2.575	404.5	619.5
2.583333333	419.1985168	597.9411621
2.588888889	427	594.5
2.591666667	433.6549683	591.6845093
2.602777778	444.3606567	587.9835815
2.611111111	461.2727356	583.6136475
2.613888889	464.5	579
2.625	464.5	566.5
2.627777778	464.5	554
2.633333333	464.5	543.5
2.636111111	470	533
2.638888889	472	525
2.641666667	473.5	517.5
2.644444444	467.5	513
2.647222222	465	503
2.652777778	459	492.5
2.661111111	450.5	476.5
2.663888889	449	470
2.716666667	457.8333435	464.3333435
2.744444444	459	463
2.75	456	457.1956482
2.755555556	455	447.5
2.761111111	456.5	439.5
2.797222222	454	423.5
2.8	452.5	419.5
2.805555556	450.3703613	410.8888855
2.808333333	448.1442566	402.2312317
2.811111111	446.2226868	395.1134338
2.819444444	439.6369934	388.9109497
2.822222222	437.2967529	380.4918823
2.825	436	373
2.827777778	430.3790283	368.3387146
2.830555556	425.5	360.5
2.833333333	424	354.5
2.836111111	423.741394	352.741394
2.838888889	420.884613	353.8076782
2.841666667	423.7756348	348.2052002
2.844444444	412.9873352	342.9240417
2.847222222	411.5	340.5
2.85	404	339.5
2.852777778	401.5	334
2.855555556	398.4189148	328.0405273
2.861111111	392.5	320
2.866666667	388.7142944	316.5
2.875	384	315.5
2.877777778	383	313.9285583
2.880555556	378.4166565	310.055542
2.886111111	369.9560242	308.3566895
2.888888889	360.5	311
2.891666667	353.5	306
2.894444444	347.625	301.75
2.9	336.7476501	295.8317871
2.902777778	330	293
2.905555556	319.5	289.5
2.908333333	311.3031616	281.9685059
2.911111111	306.5	281.5
2.913888889	302.7799988	283.7799988
2.916666667	299.8999939	289.7799988
2.922222222	286.7592468	290.5
2.925	283.3461609	290.884613
2.927777778	279	297
2.936111111	267	302
2.938888889	257.8227844	299.7974701
2.941666667	247.5	299
2.972222222	219.5	310.5
2.975	212.6799927	314
3.011111111	213.5	325.5
3.019444444	202.5	326.5
3.025	195	324.5
3.041666667	177.5	341
3.044444444	171	345
3.069444444	153	352
3.072222222	149	354.5
3.077777778	143	360.5
3.083333333	136.3571472	370.3571472
3.088888889	126.7142868	379.7142944
3.094444444	120	388.5
3.102777778	115.7068939	397.879303
3.105555556	116	407.5
3.116666667	120	419
3.136111111	135.5	427
3.138888889	139	429
3.141666667	142.5	431
3.147222222	150.7157593	433.5958862
3.15	160.5	437
3.152777778	169.604599	437.6296997
3.155555556	175	438.5
3.158333333	184.3196716	446.9098511
3.161111111	194.5	451.5
3.163888889	202.4047546	454.5
3.166666667	206.008194	456.2049255
3.169444444	215.3421021	459.6578979
3.172222222	224.5	461
3.175	231.5178528	463
3.177777778	237.6818237	471.1363525
3.180555556	241	476
3.183333333	250.7564087	483.7564087
3.186111111	260.5	491
3.188888889	268.5799866	489.947998
3.191666667	272.0397949	496.9082947
3.194444444	281	499.5
3.2	292	509.5
3.202777778	299.8235168	508.8235168
3.208333333	312.3011169	511.1574707
3.211111111	323.7608643	510.6847839
3.216666667	336	513.5
3.219444444	343.5	511
3.222222222	349.3883362	512.9111938
3.227777778	355.2834778	510.4803162
3.230555556	368.4375	512.6875
3.233333333	378	511
3.236111111	382.722229	515.5
3.238888889	393.1818237	512.5454712
3.244444444	404.277771	510.6111145
3.25	417	513.5
3.252777778	429.2692261	509.8076782
3.255555556	438.5	505.5
3.258333333	453.9334564	505.4365082
3.261111111	461.7368469	505
3.263888889	467.5	503.5
3.266666667	479.5	508.5
3.269444444	483.5	513
3.311111111	480.5	515
3.388888889	462.7608643	519.1956787
3.394444444	464.5	521
3.4	467.8928528	518.1071167
3.438888889	463.3275757	514.3275757
3.452777778	462.5	517.833313
3.458333333	459.8670959	524.588623
3.472222222	449	542.5
3.477777778	447	554.5
3.488888889	429.5	568.583313
3.505555556	415.75	567.5
3.508333333	421	555
3.516666667	432.46875	543.9375
3.522222222	442.0569763	535.4620361
3.525	447.5057678	529.3323975
3.530555556	460.3674011	523.8425293
3.533333333	461.5	522
3.536111111	465	519.5
3.538888889	469.2200012	515.0999756
3.55	473	502
3.555555556	479	494.5
3.566666667	476	476.5
3.569444444	476.5	471
3.572222222	471.3554077	463.0662537
3.575	471.2978821	460.3297729
3.577777778	465.6578979	453.1315918
3.586111111	464.5	440.5
3.588888889	465.2325439	429.8372192
3.591666667	460.6304321	420.3695679
3.594444444	457.2877808	421.3201294
3.605555556	455.5	417
3.611111111	453.1432495	410.9324341
3.616666667	449.5	412
3.625	443.6724243	404.6724243
3.627777778	441.03125	402.03125
3.669444444	414.5	387
3.672222222	417.5	387.5
3.686111111	401.5	385.5
3.688888889	396.5	388
3.691666667	388	396
3.705555556	383	402.5
3.708333333	385.7155151	403.8879395
3.711111111	388.5	403.5
3.713888889	390.5	401.7000122
3.716666667	393.651825	397.6099548
3.719444444	396.2727356	393.4545593
3.722222222	395.5	386
3.725	403.1666565	379.8333435
3.727777778	413.5	370.75
3.736111111	414.3999939	353.5
3.738888889	411	342
3.741666667	401.5	339.5
3.744444444	396.1412964	336.1358643
3.75	388.5	338
3.752777778	377	341
3.755555556	368	340
3.758333333	364.5	340
3.761111111	359.5	336
3.766666667	336	327.5
3.769444444	328.6209106	315.2805328
3.772222222	324	308.5
3.775	319.5	308
3.783333333	302.5652161	303.6956482
3.788888889	296.4822388	310.564209
3.791666667	289.5	324
3.794444444	287.8451233	333.2610474
3.8	292	339
3.802777778	296.5	344
3.805555556	301.4285583	348
3.808333333	312	347.5
3.811111111	322.4942322	341.6676331
3.813888889	333	340.5
3.816666667	341.5	344.5
3.819444444	349.6538391	337.884613
3.836111111	367.5	328
3.838888889	366	324
3.844444444	365	316
3.847222222	361.2999878	310.8999939
3.85	353.3214417	310.5
3.858333333	328	311
3.861111111	319.5	306
3.872222222	310	302
3.875	303.7150574	299.8602295
3.902777778	321.875	295.9375
3.905555556	332	312.5
3.908333333	334.1987	313.224884
3.916666667	359	337
3.919444444	313.634613	428.3461609
3.922222222	379.5	352.5
3.941666667	398	370.5
3.944444444	399.9053955	379.4459534
3.95	394	394.5
3.952777778	392.7053223	406.4467773
3.955555556	397.4381409	408.2989807
3.961111111	400.5	413
3.963888889	400.7142944	422
3.966666667	402.2941284	431.8529358
3.969444444	409.5	440.5
3.972222222	413.5	450.5
3.975	424.5	457.5
3.977777778	433.23172	465.23172
4.002777778	443	475.5
4.011111111	435.1304321	477.3478394
4.013888889	436	484
4.016666667	433	491.3095093
4.019444444	431.9090881	489.4545593
4.022222222	428	488.5
4.025	423.5	485.5
4.027777778	419.5522461	479.1044922
4.030555556	411.7452698	468.9151001
4.033333333	411	456.5
4.036111111	409	450.5
4.038888889	408.6854248	443.9039612
4.05	405.0284882	449.2689819
4.052777778	395	444.5
4.055555556	389	453.5
4.058333333	384.5	459.5
4.061111111	377	461.5
4.069444444	377.6481628	465.3518372
4.072222222	373	466
4.075	374.4476776	464.4186096
4.083333333	359	470
4.088888889	354.9812927	468.168457
4.091666667	347.3043518	468
4.094444444	339.5	467.5
4.097222222	331.0227356	459.0227356
4.1	326	453
4.102777778	323.5	443
4.105555556	327	434.5
4.108333333	331.5	428.5
4.111111111	336.3349609	424.0437012
4.113888889	344	425
4.116666667	351.9354858	431
4.119444444	367.5	431.5
4.122222222	380.5480652	432.1826782
4.125	392.5	430.5
4.127777778	402	423
4.130555556	410.3610229	418.7576294
4.133333333	410.7038879	415.8592224
4.136111111	418.5	414.5
4.141666667	428.254303	409.3080139
4.15	444.5	413.5
4.152777778	448.5	423
4.155555556	455.5	434.5
4.158333333	455	445
4.161111111	456.5939636	454.2651062
4.172222222	447.7307739	478.7564087
4.205555556	448	495
4.213888889	447.7000122	499.1000061
4.216666667	449	504
4.225	458	511
4.233333333	459.6063843	516.0531616
4.236111111	458.9329834	517.664978
4.238888889	463.2537384	522.0280762
4.241666667	461.5	524
4.25	460.7213135	527.795105
4.261111111	463.9642944	532.9642944
4.266666667	463	534.4642944
4.269444444	463.0909119	536.6363525
4.272222222	456.5909119	541.4545288
4.275	445.5614471	548.8352051
4.277777778	434.5	553
4.294444444	411.9137878	559.7930908
4.302777778	406	560
4.308333333	399.5	562.5
4.311111111	392.6812439	564.2750244
4.319444444	394.8347168	571.6446533
4.322222222	396.294342	580.7258301
4.327777778	395	581
4.338888889	405.2578125	542.46875
4.341666667	409.5476074	531.833313
4.344444444	415	523
4.347222222	425.5	516.25
4.355555556	456.9117737	518.2058716
4.358333333	463.2272644	524.6818237
4.361111111	464.8058167	529.6990356
4.369444444	460	549
4.372222222	451.5	556.5
4.375	443.5	558.5
4.377777778	432.8529358	555.5
4.388888889	415	563
4.391666667	413.5	564.5
4.4	412.5	566
4.402777778	411.3076782	567.8461304
4.405555556	407.5285645	570.7571411
4.419444444	434.722229	585.166687
4.422222222	439.5	576
4.425	450	566
4.427777778	451.5	552.5
4.433333333	450.5	536.5625
4.436111111	446.1470642	527.3235474
4.441666667	452.5	523.166687
4.444444444	455	515.75
4.45	456	498.5
4.452777778	462.8529358	496
4.455555556	467.5	497.5
4.461111111	467.4898376	506.1903687
4.466666667	467	519
4.469444444	458.5	527
4.472222222	448	533.5
4.475	439.8410339	533.4248657
4.491666667	429.6489258	532.5638428
4.494444444	430.5	539
4.5	426	549
4.525	439.4377441	579.8153687
4.527777778	436	588.5
4.533333333	416.7412415	598.4738159
4.536111111	404	599.5
4.538888889	399.4285583	605.5714111
4.558333333	400.5	626
4.566666667	404.5	624
4.569444444	404.5	619.5
4.572222222	407.1000061	615.5
4.575	415.25	608
4.577777778	424.1000061	600.2999878
4.580555556	431.4285583	593.8571167
4.583333333	435.0566101	591.8773804
4.586111111	438.5	587
4.588888889	440	583
4.591666667	443.3235168	581.6764526
4.594444444	441.5169373	581.3220215
4.597222222	446.9822693	577.2553101
4.6	451	574
4.611111111	449.0441284	574.9411621
4.625	449.5	572.5
4.627777778	453.5	568.722229
4.633333333	457.073822	558.1778564
4.636111111	456	550
4.638888889	464.5	541.5
4.641666667	468.3997192	529.6518555
4.644444444	473	518.4074097
4.65	471.5	508.5
4.652777778	469.5	499
4.655555556	471	487.5
4.658333333	465.5	470.9857178
4.661111111	463.625	464.25
4.666666667	460.5054321	452.9782715
4.669444444	450.1730804	445.1923065
4.672222222	440.4026489	437.6150513
4.680555556	434.578949	433.3157959
4.683333333	422.5	431
4.686111111	412.0212708	429.2553101
4.688888889	407.7173767	434.8912964
4.694444444	391.5	437
4.697222222	379.5	441.5
4.719444444	371.2603455	445.2438049
4.722222222	369.6333313	449.9533386
4.725	376.5	453.5
4.727777778	376.5957031	459.2703247
4.730555556	381.6853943	460.915741
4.733333333	390	460.6111145
4.736111111	400.7127686	466.8616943
4.738888889	415	467.5
4.741666667	417.7424316	465.7424316
4.744444444	419.2015076	466.1417847
4.755555556	427.6304321	468.5
4.761111111	430.75	463.75
4.766666667	441.5	475.5
4.772222222	449	488.5
4.775	448.2407532	495.2407532
4.786111111	461	516
4.8	464.4545593	520.4697266
4.802777778	465.2105408	522.7368164
4.811111111	466.5	525.5
4.825	468.7839355	524.8209839
4.827777778	469.4285583	519
4.833333333	472.558075	502.022583
4.836111111	470.8453369	494.5719299
4.838888889	467.2142944	489.5
4.841666667	464	480
4.844444444	462	468.0217285
4.852777778	463.5	464.5
4.855555556	459.4543457	460.4584961
4.866666667	462.5	462
4.869444444	462.5	462
4.875	460.5	471.8999939
4.877777778	460	479.5
4.880555556	459	488
4.886111111	465.5	497
4.888888889	468.5	499.5
4.891666667	472	501.5
4.894444444	468.5	511
4.9	461.5	527.5
4.902777778	452.7999878	532.7600098
4.905555556	454	541.5
4.911111111	452.3734131	548.838623
4.941666667	457.9558716	558.5588379
4.944444444	455.9011841	559.7155762
4.95	457.4090881	560.1363525
4.955555556	455.96875	560
4.961111111	453.8387146	554.3225708
4.966666667	464.2666626	530.7333374
4.975	464.7173767	529.5
4.983333333	464.2232056	533.4776611
4.986111111	465.8877563	539.2755127
4.988888889	463.5	544.5
4.991666667	463	547.5
4.994444444	463.6494751	552.2938232
4.997222222	459.5	559
5	454.1666565	562.166687
5.002777778	447.265625	563.3671875
5.005555556	443	572.5
5.008333333	433.5	583.5
5.011111111	432.5	593
5.05	386	623
5.058333333	382.5	607.5
5.061111111	383.5	592.5
5.086111111	372	566
5.088888889	362	573.5
5.108333333	352.7307739	577.9615479
5.111111111	357	587.5
5.119444444	383	600
5.122222222	394	598
5.125	409	602
5.127777778	412.0596924	610.2985229
5.144444444	409.5	616.5
5.15	408	620.5
5.152777778	402.2171021	626.6940918
5.172222222	375.5	641
5.175	364	638
5.177777778	348.5	637
5.272222222	211	657
5.275	204.8783722	653.689209
5.344444444	103.125	585.5
5.352777778	101.5	577.5
5.355555556	96.72222137	571.277771
5.361111111	87	564
5.372222222	83	551.5
5.375	78.88053131	545.4026489
5.377777778	79.5	536
5.386111111	86.6521759	529.3261108
5.388888889	90.06331635	526.2161865
5.391666667	91.5	524
5.394444444	93.33050537	519.855957
5.397222222	96.5	518.75
5.4	97.5	502
5.405555556	105.1500015	495.7000122
5.408333333	116	490.5
5.411111111	123.4679108	488.7620239
5.419444444	133.5	484.5
5.422222222	145.5	488
5.425	156	491.5
5.430555556	164.3684235	492.6842041
5.438888889	173	496
5.441666667	174.4693298	496.776062
5.444444444	178.5	501
5.455555556	184.5	501.5
5.458333333	193.4655151	501.1551819
5.461111111	196	503.5
5.472222222	198.6565247	499.6521606
5.475	199.3496552	506.6048889
5.480555556	200.0445557	511.3217773
5.483333333	192	518.5
5.486111111	186.5	524
5.488888889	178.572998	528.4561768
5.491666667	172.5	528.5
5.572222222	168	543
5.575	173.6333313	547.9666748
5.577777778	178.9615326	553.7179565
5.583333333	187	559.5
5.602777778	191.2026978	638.7973022
5.619444444	190.217392	666.0869751
5.672222222	244	672
5.752777778	278.5	671
5.755555556	289	663
5.766666667	316	650
5.777777778	322	651.5
5.825	377.5	640
5.827777778	386.2714233	633.7285767
5.836111111	394	630.5
5.838888889	407	626.5
5.841666667	410.4033508	621.3438721
5.844444444	409.1808472	613.6702271
5.866666667	427.3344421	594.7384033
5.869444444	433.5	596.5
5.891666667	408.5	620.5
5.894444444	405	623
5.911111111	402.6891785	625.310791
5.916666667	416	613
5.919444444	418.5	612
5.922222222	420.5645142	607.2741699
5.925	421.75	603.75
5.938888889	423.4811401	602.2106934
5.941666667	424.5	599
5.944444444	423.5	575.6333618
5.952777778	425.5	564
5.955555556	424	560
5.958333333	421.5	553
5.961111111	419.9576416	546.8220215
5.966666667	420	535
5.969444444	415.7455444	532.0480347
5.972222222	414.5454407	531.2727051
5.975	411	529
5.977777778	406.1314697	528.9178467
5.983333333	406.5	532
5.986111111	410.1101685	539.3474731
5.988888889	408	545.5
5.991666667	411	550
5.994444444	411.865387	560.0192261
6.002777778	436	580
6.008333333	443.5	582.5
6.011111111	444	576.5
6.013888889	448	567.5
6.016666667	448	556.5
6.019444444	452	551.5
6.022222222	458.03125	547.96875
6.025	454.2000122	548.0999756
6.027777778	456.2058716	543.5
6.033333333	461.5	533.5
6.036111111	463.5	524
6.038888889	462.3188171	524.8588867
6.041666667	458	521.5
6.044444444	451.328125	511.7421875
6.058333333	438	503.5
6.061111111	436.4859009	507.3486023
6.063888889	430	513
6.066666667	425.5	520
6.069444444	425.5	529
6.072222222	432.5	533.5
6.075	452.5	548.0454712
6.077777778	456.8409119	545
6.080555556	459.76828	539.2316895
6.083333333	467.3807068	527.3070068
6.086111111	462.5	516.5
6.088888889	452.8925171	503.7701569
6.091666667	441.7857056	500.5
6.094444444	432.1271057	502.5847473
6.097222222	426	505
6.1	420	510
6.102777778	414	520.5
6.108333333	417.5	527.5
6.111111111	420.3414612	523.0487671
6.113888889	423.9827576	524.0172119
6.116666667	431	523.5
6.119444444	439.56604	518.71698
6.127777778	454.9031067	524.6782837
6.133333333	461.5	539
6.138888889	456.1896667	541.925293
6.141666667	456	548.5
6.147222222	452.7941284	558.9117432
6.15	445.5	564
6.152777778	444.2106628	565.302002
6.158333333	441.5603943	564.0637817
6.161111111	441.5	571.5
6.172222222	441.3060303	579.0172119
6.175	438.5	580.166687
6.186111111	437.6666565	583
6.188888889	435.5	587
6.194444444	430.5	595.5
6.202777778	416.0542297	611.2470093
6.205555556	406	618
6.208333333	398.5	622.5
6.366666667	403.1791077	627.850769
6.372222222	398.5	619.5
6.394444444	385.5978394	606.3152466
6.4	378.8478394	606.5
6.402777778	375.5	611.5
6.405555556	370.6755371	619.2978516
6.408333333	368.5	626.5
6.475	262.5	659.5
6.508333333	242	651
6.577777778	174.1176453	630.3529663
6.588888889	176.5	623.5
6.602777778	167.5	613.9545288
6.605555556	163.125	614.46875
6.619444444	156.6386566	626.8655396
6.625	148.3709717	629.6290283
6.65	113.5	617.5
6.661111111	109.28125	614.53125
6.683333333	105.9693909	610.5203857
6.686111111	100.5690918	600.3508911
6.688888889	98.5	596.5
6.702777778	93.5	587.5
6.705555556	98	575.387085
6.719444444	97.69512177	557.2316895
6.730555556	102.5	548
6.75	116.5	538
6.752777778	124.7608719	536.6087036
6.783333333	139.4397583	542.1265259
6.791666667	143	541.5
6.794444444	146	543
6.805555556	157.5	538
6.811111111	162.5	531.5
6.827777778	176	506
6.841666667	178.6935425	487.8548279
6.844444444	182.25	484
6.85	189	482.3947449
6.852777778	192.3784485	483.5662842
6.855555556	197.2575684	486.2575684
6.858333333	208	490.5
6.861111111	212.5	495
6.863888889	219	499.5
6.866666667	226.5	507.5
6.869444444	233	513
6.872222222	236.5128174	517.1153564
6.875	244.5	527
6.877777778	253	536.5
6.886111111	266.5	554
6.888888889	276.75	571
6.891666667	279.768219	576.5050354
6.916666667	273.741394	628.3275757
6.925	275.1546631	638.7733765
6.927777778	278.5	649.5
6.933333333	283.2272644	657.2272949
6.969444444	300.0909119	671
6.972222222	309.4677429	669.5
6.975	317	665
6.977777778	320.5	662.5
6.983333333	343.6428528	654.1785889
6.986111111	350.0194092	654.0048828
6.988888889	357.5684814	653.8835449
6.991666667	361.9014587	653.8430786
7.016666667	382.5	637.5
7.019444444	380.5228882	630.8358765
7.027777778	378.5	616.0714111
7.033333333	381.2109375	600.859375
7.041666667	386.5	598
7.044444444	391.6000061	592.5999756
7.055555556	407.5	591.5
7.058333333	416.5	592.5
7.069444444	428.5	596.3571167
7.072222222	427.2913818	600.3776855
7.105555556	391.5	632
7.108333333	386.5	629.5
7.111111111	379.5	629
7.116666667	363	615
7.119444444	360	610.5
7.122222222	353.5833435	604.25
7.127777778	351.0032654	594.4607544
7.136111111	340.5	565.5
7.138888889	335.8064575	562.112915
7.141666667	328.5	554
7.144444444	323.4390259	552.512207
7.155555556	319.3878479	557.3037109
7.169444444	315.7000122	563.2999878
7.172222222	314.5	570.5
7.183333333	327.5	571
7.186111111	340.5	569
7.188888889	351.5	563
7.191666667	365.5	566.5
7.194444444	375	571
7.2	395.6956482	573
7.202777778	405.0419312	570.8483887
7.205555556	417	569.5
7.208333333	424.5	565
7.219444444	439	567.5
7.222222222	443.8059692	571.3582153
7.225	440.615387	576.3076782
7.227777778	437.5	576.5
7.236111111	424	589.5
7.238888889	421.6388855	595.722229
7.244444444	425	603.5
7.25	420.2142944	610.5
7.275	396	630.5
7.277777778	381.9291992	631.931427
7.316666667	329.5	664.5
7.319444444	319.1078491	661.5784302
7.322222222	307	662
7.375	293.3636475	694.7879028
7.377777778	302	691
7.380555556	320.6538391	688
7.383333333	320.625	690.583313
7.386111111	326.5	687
7.388888889	331.5	689
7.4	343	649
7.402777778	332.5	645
7.416666667	322.4166718	650.305542
7.441666667	344.5	658
7.444444444	347.9411621	656.6764526
7.452777778	353.8333435	657.833313
7.455555556	356.7857056	653.9285889
7.516666667	402.0454407	628.463623
7.555555556	432	589
7.558333333	436.5	584
7.566666667	439.5599976	583
7.583333333	443.7160034	582.1240234
7.586111111	447.0416565	581.1296387
7.588888889	451.5	572.5
7.591666667	456.5	566
7.594444444	457	557
7.6	456	539.5
7.602777778	456.5	531.5
7.636111111	460.9101563	515.46875
7.638888889	464.5	509
7.641666667	467.5	505.5
7.644444444	470.5	497.5
7.65	465.2799988	484.4200134
7.652777778	466	475
7.661111111	456.7715759	456.5596466
7.672222222	433.5	449
7.675	429.8333435	448.5
7.677777778	425.0333252	448.0333252
7.680555556	420.75	448
7.683333333	415.5	451.5
7.686111111	410.5481567	454.3725281
7.688888889	401.5	461
7.691666667	391	468
7.694444444	383.5	478
7.716666667	377.5	492.5
7.719444444	379	495
7.725	381.383728	499.0465088
7.727777778	387.5	501.5
7.733333333	399	509
7.744444444	404.5877075	515.7982178
7.75	417.5	523
7.752777778	426.2297363	525.5810547
7.755555556	435.1071472	532.5
7.761111111	454.5	542.5
7.775	457.2982178	544.5237427
7.777777778	455	547
7.780555556	452.5	554
7.783333333	446.8505249	558.9329834
7.8	438.4107056	579.6785889
7.802777778	437.4021606	586.6847534
7.808333333	439.5	589.3666382
7.816666667	436.5639648	595.2557983
7.838888889	384	636
7.852777778	371.9864807	644.0675659
7.888888889	311	668.5
7.913888889	245.5	660
7.916666667	237	658
7.919444444	224	658
7.922222222	218.9782562	655
7.925	212.5	655.5
7.95	170.6946869	667.1282959
7.952777778	165.6617584	669.1580811
7.955555556	162.8000031	666.5250244
7.958333333	165	659
7.961111111	160.3218689	649.6983643
7.969444444	155	624
7.972222222	150	620
7.975	143.5	617
7.977777778	139	615
7.991666667	114.9571457	587.430603
7.994444444	119.129921	580.059082
8.002777778	137	563
8.013888889	142.5	555.5
8.016666667	146.7307739	547.6153564
8.027777778	157.875	549.375
8.033333333	170.9459534	543.7567749
8.036111111	176.0641022	533.6282349
8.038888889	176.5	530.7857056
8.041666667	183.5	522
8.044444444	182.5	509.5
8.05	182.6837769	483.9072876
8.052777778	183.5	468.4259338
8.055555556	181.0471649	454.3679199
8.058333333	180.2333374	441.2333374
8.061111111	173.8090057	432.890564
8.063888889	167.0675659	422.8378296
8.066666667	158.7051544	408.1119385
8.069444444	148.5270233	403.7973022
8.072222222	143.5	398
8.083333333	122.9000015	396.7000122
8.086111111	116	395.5
8.091666667	110	404.5
8.094444444	102	412.5
8.1	93	435
8.102777778	88.5	443
8.111111111	89.74324036	452.2567444
8.116666667	87	471
8.119444444	91.5	480
8.122222222	101.5	483.5
8.125	114.3000031	493.7000122
8.127777778	123.2428589	494.2428589
8.133333333	124.3020325	494.7893372
8.144444444	124.1333313	496.1333313
8.158333333	120.5	499
8.161111111	116.9269638	500.2415771
8.166666667	96.43548584	497.1451721
8.169444444	84.71739197	494.5
8.172222222	82.78260803	494.3478394
8.175	84	496.2916565
8.177777778	86	500.0238037
8.180555556	87.09944916	507.4585571
8.183333333	89	519
8.186111111	93.92990875	527.7196045
8.188888889	96.42546844	532.1708374
8.194444444	93.25	534
8.2	99	538.5
8.211111111	97.5	541.5
8.222222222	97	544.5
8.225	100	550.5
8.227777778	102.5	554
8.230555556	107	558
8.233333333	110.5	565
8.236111111	121.4545441	566.75
8.238888889	135.722229	572.555542
8.241666667	137	569
8.244444444	145.0848999	571.2924805
8.25	155.2706451	574.9770508
8.255555556	161	566.125
8.275	157	546.5714111
8.286111111	155.5	539.5
8.288888889	157.8050842	536.8898315
8.291666667	159.2967224	529.3458862
8.3	152.5334778	517.6715698
8.302777778	147	513
8.305555556	139.5	511.5
8.308333333	134.5	513.5
8.311111111	131.4104462	516.1865845
8.313888889	125.6304321	517.9782715
8.316666667	125.227272	525.8636475
8.319444444	121.5	536
8.322222222	122	545.5
8.325	120.6860428	556.5465088
8.338888889	116	570.5
8.355555556	113.5	574
8.358333333	112.5	579.5
8.366666667	111.4661026	588.0847168
8.369444444	120.5	583
8.372222222	127.9444427	579.833313
8.375	143.3399963	575.5
8.377777778	148.0454559	570.4091187
8.388888889	163.5	564.5
8.391666667	169.5124969	561.8125
8.408333333	177	532
8.413888889	176.2294159	532.1235352
8.45	186	565.5
8.452777778	187.9285736	565.0714111
8.458333333	190.5	561.5
8.466666667	164.5975647	550.2316895
8.469444444	158	545
8.472222222	147.5	547
8.475	138.5	553
8.477777778	137	563.5
8.486111111	135.5	582
8.488888889	130.9566498	588.4537354
8.491666667	122.5	591
8.494444444	121.6200027	590.5
8.505555556	115.0603485	589.6638184
8.516666667	111.5	588.5
8.522222222	121.5	595
8.525	130.5	597.5
8.527777778	140	606.5
8.541666667	149	615
8.583333333	186	627
8.591666667	183.5	635.5
8.644444444	270.7368469	664.5263062
8.65	272.8825073	652.1611938
8.666666667	303.6396484	620.7827454
8.669444444	316.0384521	619.6538696
8.672222222	324	624
8.675	335.5	616.5
8.677777778	347.0588379	613.2205811
8.683333333	367.5	602
8.686111111	383.2894592	596.2368164
8.688888889	394	594.5
8.702777778	406.5	592.5
8.725	419.5	602
8.733333333	415	609.5
8.738888889	413.9166565	611.75
8.75	415	613.75
8.783333333	428.5434875	588.5652466
8.786111111	423.75	577
8.788888889	425.5	569
8.8	430.5	564
8.808333333	456.0625	529.875
8.819444444	461	531.5
8.833333333	461.8287659	530.3493042
8.836111111	466.3354492	526.7911377
8.838888889	466.2155151	519.5689697
8.841666667	471.8143005	509.9285583
8.844444444	472.5	499.5
8.847222222	464.8050842	492.7711792
8.85	460.5	487
8.852777778	454.5	485
8.855555556	440.5454559	481.1818237
8.866666667	428.5	475
8.869444444	422	468.5
8.872222222	412.1516724	460.8146057
8.875	405	452
8.877777778	403.5	444
8.883333333	387	438.5
8.888888889	375.5	435.5
8.891666667	371.6383057	430.3191528
8.894444444	365.9814758	428.9938354
8.897222222	357.5238037	424.2619019
8.9	349.5	424
8.902777778	342.8372192	426.7209167
8.905555556	333.1734619	430.5612183
8.911111111	323.1666565	438.5
8.916666667	307.5	455
8.919444444	302.5	469.5
8.925	292.5	483
8.944444444	286	495.5
8.95	276	515.5
8.955555556	267.2083435	519.416687
8.961111111	258.5	523.5
8.963888889	248.5	529
8.966666667	240.5	535
8.977777778	222.7987823	560.2134399
8.986111111	207.5	582
8.988888889	197.5695953	586.3791504
8.991666667	190	587.5
8.994444444	184.1763	588.8757324
9	169	593
9.005555556	157	604.25
9.008333333	152	617
9.016666667	143.5	645.5
9.025	143.1973724	649.7236938
9.027777778	146.2063446	651.1825562
9.083333333	321	690.5
9.086111111	326	691
9.088888889	328.0195618	687.9245605
9.094444444	341.5	666.5
9.1	348	651.5
9.102777778	356.5	643.5
9.105555556	363	639.5
9.108333333	368.5	632.5
9.111111111	381.5	631.5
9.116666667	398	629
9.119444444	401.8699951	624.9699707
9.122222222	438	620.5
9.125	438.5	618
9.136111111	437	595.1521606
9.138888889	441	584.2000122
9.141666667	438.5	572.5
9.15	444.5	559.5
9.152777778	454.5	556
9.155555556	458.2593689	549.5133667
9.158333333	456.1875	545.8125
9.161111111	457	544.2727051
9.169444444	456.5	539
9.175	463.5434875	531.4347534
9.177777778	464	525
9.183333333	464	510.1749878
9.202777778	459.1691284	503.5147095
9.205555556	460.302948	499.726593
9.238888889	464.1783142	502.374115
9.277777778	466	497
9.294444444	463.5	493.0263062
9.311111111	467	487
9.322222222	467.8303528	483.4464417
9.325	465.5	480
9.336111111	467.5	480
9.338888889	466.0282898	480.0471802
9.35	465.6575317	475.5616455
9.352777778	467	468
9.358333333	464.9240723	461.7408447
9.361111111	461	457
9.363888889	465.6842041	448.1052551
9.366666667	464.5	442
9.372222222	464	432.2999878
9.375	463.5	426.5
9.377777778	463.2999878	420.7000122
9.383333333	458.444458	417
9.386111111	456.7295227	413.1885376
9.388888889	453	406
9.391666667	453.5	402
9.397222222	455	394.5
9.413888889	454	384
9.441666667	452.5	387.5
9.45	460.5	384.5
9.458333333	449	393.5
9.463888889	448.5	402.5
9.469444444	448	411.5
9.472222222	443.5791931	422.4727783
9.483333333	438.5	432.3235168
9.5	433.5	442
9.502777778	428.8548279	446.0484009
9.505555556	425.7702637	445.7432556
9.508333333	421	441.5
9.511111111	414.9714966	433.6191711
9.519444444	412.3571472	423.6428528
9.522222222	419.2297363	422.7702637
9.525	423	420.5
9.533333333	441	439.5
9.536111111	439.5	443.5
9.538888889	445.7146912	442.098877
9.55	451.2142944	440.2142944
9.561111111	456.5212708	441.9042664
9.569444444	445.0454407	442.1363525
9.575	435.5	440
9.577777778	430.5	435
9.583333333	421.3823547	421.3235168
9.602777778	424.3019714	419.5098877
9.605555556	429.5	413.5
9.608333333	439.5	407.5
9.611111111	447.5	407
9.619444444	456.5	408.5
9.625	472	423
9.638888889	472.3999939	424
9.641666667	467	421
9.644444444	458.2878723	411.3939514
9.647222222	447.5	403
9.65	439.5	393.5
9.652777778	427.5	385.5
9.655555556	421	377.5
9.658333333	420.25	369.5
9.661111111	416.6676331	360.5057678
9.669444444	402	340.5
9.672222222	396.6881104	340.0148621
9.675	391	341
9.677777778	382.953125	341
9.680555556	367.5	337
9.683333333	357.5	340
9.7	336.6521606	313.6739197
9.702777778	334.5	315
9.705555556	336.5	307
9.716666667	345.9047546	303.9523926
9.733333333	357.1171265	306.9549561
9.736111111	359.9285583	308.3571472
9.738888889	366.73172	306.8292542
9.741666667	374.5	307.5
9.744444444	376.5	314.4545593
9.75	377.5	322
9.752777778	386	327.5
9.755555556	388.722229	324.6111145
9.758333333	397.8571472	326
9.761111111	404.4772644	328
9.763888889	410.1705017	333.4808502
9.766666667	409.8940735	348.5250549
9.769444444	415.5	355
9.772222222	416.5	363
9.775	422.5	369.5
9.777777778	426	383
9.780555556	433	393.5
9.783333333	437	403.5
9.788888889	436.75	416
9.791666667	431.2653198	417.4898071
9.8	419.2822571	422.4475708
9.802777778	411.7307739	420.115387
9.805555556	406.5	416
9.808333333	402	413
9.811111111	397	405.5
9.816666667	393	388.5
9.841666667	390	378.7619019
9.844444444	388.3342896	374.3714294
9.85	396.0454407	363.3181763
9.855555556	408	359.5
9.858333333	418	361.5
9.861111111	422.2119446	362.1378479
9.877777778	425.6752625	364.917511
9.891666667	426.5	367.5
9.894444444	425.2950134	365.019989
9.902777778	423.8650818	366.4047546
9.911111111	421.2391357	363.8912964
9.913888889	420.5877075	362.0964966
9.916666667	422	359.5
9.922222222	418.5	353.5
9.925	410.8869019	343.2232208
9.927777778	397.5	332
9.930555556	383.5	324.5
9.933333333	378	320
9.936111111	371.5	317
9.938888889	364.375	311.625
9.941666667	356	311
9.944444444	351.7857056	306.2142944
9.95	347.5	311
9.952777778	338	321.5
9.955555556	334.7675934	318.3489075
9.958333333	333.5	326.3604736
9.961111111	328	349.5
9.963888889	331.5	361.9230652
9.966666667	333	374.5
9.969444444	337.5909119	387.6818237
9.972222222	341	394.5
9.975	343.4642944	396.7857056
9.977777778	347	403
9.980555556	351.5	416
9.983333333	363.5	425.5
9.986111111	372	433.5
