# Supplementary material for: Lithium-ion battery components are at the nexus of sustainable energy and environmental release of per- and polyfluoroalkyl substances
Source: Nat Commun. 2024 Jul 8;15:5548. doi: 10.1038/s41467-024-49753-5 (PMC11231300; doi:10.1038/s41467-024-49753-5)
Supplement: Supplementary file 6 — Source Data [file 41467_2024_49753_MOESM6_ESM.zip › Track density raw data - Full set/1000ng_L bis-FMeSI/Replicate 4.csv]

Time (min)	x-position	y-position
0.005555556	191	518.5
0.008333333	192.8116913	523.867981
0.011111111	199	526
0.013888889	201.9252319	528.3457642
0.016666667	201.6764679	524.8529663
0.019444444	203.5	524.5
0.025	207	519.5
0.027777778	209.9827576	525.4655151
0.030555556	216.2796631	522.3700562
0.033333333	219.5292816	523.4037476
0.036111111	226.0222931	522.0987549
0.038888889	226.6904755	520.8968506
0.041666667	230.5	519
0.044444444	235.3888855	515.611084
0.047222222	240.0882416	511.1470642
0.052777778	251.75	503.25
0.058333333	260.5	505
0.061111111	266.5202332	509.066803
0.066666667	274.6803284	503.9098511
0.069444444	277.5625	498.15625
0.075	285	499.5
0.080555556	289.5	499
0.086111111	300	499
0.088888889	298.0333405	495.0333405
0.091666667	296.0140991	498.436615
0.094444444	295.5	503
0.097222222	298.5	506.5
0.1	297.0227356	506.3977356
0.102777778	296.6851807	509.3148193
0.105555556	295.2999878	510.7000122
0.108333333	297.4785767	516.3250122
0.111111111	302	518
0.113888889	306.2105408	519
0.122222222	314.5	517.5
0.125	316.6566162	510.7770996
0.127777778	324.5	516
0.133333333	335.5	511.5
0.136111111	342	513
0.138888889	350.2411804	510.9941101
0.141666667	354.3108215	513.310791
0.144444444	355	516
0.152777778	354.3947449	514.2368164
0.155555556	354.8684082	519.5
0.158333333	355.25	517.375
0.161111111	357.3548279	523.4193726
0.166666667	366.5	527
0.172222222	373.5	536
0.177777778	387.5	530
0.186111111	390.3214417	527.4107056
0.188888889	395	527.5
0.191666667	397.5	525.5
0.202777778	416.7485352	508.7011719
0.205555556	426	509.5
0.208333333	435.5	506.5
0.219444444	463.5	503
0.227777778	468	509.3599854
0.233333333	460	526
0.236111111	452.5	529
0.244444444	439.5	526.5
0.25	429.1610107	519.3220215
0.255555556	425	510
0.258333333	425.9678955	503.1054993
0.261111111	427.1666565	499.8333435
0.269444444	435.2674561	496.7325439
0.272222222	440.5068359	487.6575317
0.275	444.5526428	482.2631531
0.277777778	443.3395081	484.2407532
0.286111111	437.5	486
0.288888889	432.23172	491.76828
0.291666667	430.5652161	495.2826233
0.294444444	426.5	495
0.297222222	428	489
0.3	423.5	480.5
0.302777778	418	474
0.305555556	413	471.5
0.308333333	408.6556091	474.0871277
0.311111111	403	477.5
0.316666667	389	480.5
0.319444444	386.2799988	480
0.322222222	377.2368469	480
0.325	376	480.5
0.330555556	382.3243103	488.1486511
0.333333333	387.0454407	488.5909119
0.336111111	387	494
0.338888889	392.5	499.5
0.341666667	392.5	501.5
0.344444444	392.3742981	505.0335083
0.347222222	400.6985474	509.5605469
0.352777778	411.5821838	504.6369934
0.361111111	423	500
0.366666667	432	492.5
0.369444444	438	489.5
0.375	442	487
0.383333333	450.0423584	485.7372742
0.386111111	452.030304	481.7424316
0.388888889	455	480.5
0.391666667	459.5	471.5
0.397222222	464.4448853	461.3740234
0.4	467.1459351	457.1411438
0.402777778	468	455
0.405555556	471	451
0.408333333	470.5	450
0.411111111	465.5	449.5
0.416666667	447.3979492	446.3095093
0.419444444	447.8275757	443.258606
0.422222222	447.7069092	446.9137878
0.425	442.6296387	442.2592468
0.427777778	436	438.5
0.430555556	430	431.5
0.436111111	419	420.5
0.438888889	413.8626404	416.1923218
0.441666667	412.5	411.5
0.444444444	409.5	410.5
0.45	406	408
0.452777778	400.7173767	404.5869446
0.455555556	396.5	404
0.458333333	397.3333435	403.5
0.461111111	393.2586517	407.6287842
0.463888889	389	403.5
0.466666667	385.5	403
0.469444444	380.5	400
0.472222222	372.5	392.5
0.475	367.7230225	385.8381348
0.477777778	365.5	381.5
0.483333333	366.6730042	373.4031067
0.486111111	366.5	365
0.488888889	366.919342	361.0161438
0.491666667	364.2999878	356.2999878
0.494444444	362	352
0.5	354.8988342	355.3121338
0.502777778	351.1000061	355.5
0.505555556	347.5	353.5
0.508333333	342.5	347
0.511111111	336	348.5
0.513888889	328.5	344.5
0.516666667	321.383728	339.8488464
0.519444444	320.0691833	337.2430725
0.525	311.25	334.75
0.527777778	314.5362549	334.9611511
0.530555556	312	329.5
0.536111111	310	326
0.538888889	301.8297729	320.1329651
0.541666667	299.5	324
0.544444444	292	324.5
0.55	286.5	331
0.552777778	278.2446899	336.7553101
0.555555556	275.4315186	343.8561707
0.558333333	268.4118652	344.4088135
0.561111111	260.615387	350
0.563888889	254	347
0.566666667	244.5800018	348.9049988
0.569444444	230.5	354
0.572222222	224.5	348
0.577777778	215.8973541	348.6589355
0.583333333	207.0859222	350.9985962
0.586111111	204	348.5
0.588888889	198.8709717	350.6774292
0.591666667	193	353.5
0.594444444	190.5	354.5
0.597222222	184.9285736	356
0.6	178	354
0.602777778	169.6983795	359.6781311
0.605555556	164	362.5
0.608333333	160.5	364
0.611111111	154	370
0.613888889	151.5	368.5
0.616666667	149	373.5
0.619444444	138	374.75
0.625	123.3333359	382.555542
0.627777778	117	387
0.633333333	109.5588226	397.9705811
0.636111111	103.5	405
0.638888889	101	410
0.641666667	99.96995544	418.3691101
0.644444444	94.72966766	423.33255
0.647222222	90	429.5
0.65	88	439.5
0.652777778	87	449
0.655555556	85	457.5
0.658333333	84.5687027	460.0152588
0.661111111	87.5	469
0.663888889	87	483
0.666666667	84.50746155	492.4552307
0.669444444	86	493.9750061
0.672222222	84.5	501
0.675	86	513
0.677777778	91.39655304	528.3275757
0.680555556	93.5	537.5
0.683333333	98.7456131	544.8684082
0.686111111	99.24468231	547.4786987
0.688888889	103.7578125	551.53125
0.691666667	105.5	553
0.694444444	103.4427643	571.1060791
0.705555556	108.7535248	574.9366455
0.711111111	100.5	569.5
0.713888889	103.5	553.5
0.719444444	108	548
0.725	122	537
0.733333333	136.5	529.5
0.741666667	131.7432404	528.9324341
0.75	138.8571472	522.5714111
0.755555556	143.3932037	514.1602173
0.758333333	147.5	506.5
0.783333333	157	500.5
0.786111111	166.4452057	498.8835754
0.788888889	172.3628235	501.2039795
0.791666667	175.5	504
0.794444444	180	512
0.8	180.722641	518.7264404
0.802777778	183.7531281	523.0437622
0.805555556	189.5	529.5
0.811111111	195.5	535
0.816666667	206.5	536.5
0.819444444	211.1575317	535.0342407
0.822222222	218	531.5
0.825	225.1470642	528.2941284
0.827777778	231.5	527
0.841666667	236.5588226	525.9117432
0.844444444	243.5	518.5
0.85	251	509.5
0.852777778	251.0848999	504.70755
0.861111111	248.0576935	510.0769348
0.866666667	253.9827576	503.6034546
0.869444444	257.1190491	501.1904907
0.875	259.6029358	498.1323547
0.877777778	265.8425293	492.3011169
0.883333333	262	481.2678528
0.886111111	264.0319214	476.2841797
0.888888889	265.5	472
0.891666667	264.5	464.0833435
0.894444444	269.2907104	460.7790833
0.9	267.5	456
0.902777778	270.5	453
0.905555556	272.3085022	446.8616943
0.908333333	269	440
0.911111111	266	430.5
0.916666667	262.2428589	421.2428589
0.919444444	258.6929932	419.8859558
0.922222222	256	415
0.925	250.5200043	411
0.927777778	248.84375	413.59375
0.930555556	244.5454559	414.5
0.933333333	238.0895691	408.3175964
0.936111111	227	404
0.938888889	219.6964874	402.0190735
0.941666667	218.5	395.5
0.944444444	217	388
0.947222222	220.5	376.5
0.955555556	219.9663391	372.3603516
0.958333333	223.0198212	371.4339294
0.961111111	226.5	369.5
0.966666667	228.7692261	359.0384521
0.972222222	228.2692261	355.9615479
0.977777778	226.2297363	355.2297363
0.980555556	221.2435913	354.2435913
0.983333333	220.7346954	347.8673401
0.986111111	216.1612854	342.3225708
0.988888889	214	339.5
0.991666667	214.1578979	335.2105408
0.994444444	215.5	321.5
0.997222222	226	311.5
1	233.3148193	307.5
1.002777778	238.5	304
1.005555556	251	302
1.008333333	259.5	305.5
1.011111111	267.5784302	304.3823547
1.019444444	272.5	315
1.022222222	274	319.125
1.025	273.0454559	319.2954559
1.027777778	273.5	315
1.033333333	273	323
1.036111111	278.5	327.5
1.038888889	284.3830566	333.1532288
1.041666667	287.6904907	336.2619019
1.044444444	284.5	337
1.047222222	291.5	343
1.05	296	357.069458
1.052777778	295.3154907	373.6549683
1.055555556	297.0714417	377.0714417
1.066666667	296	378.5
1.069444444	291.0454407	380.5909119
1.072222222	290.5	379.5
1.075	289.0321655	376.4181213
1.077777778	285.5	381
1.080555556	284.615387	383
1.083333333	278	381
1.086111111	269.5	383
1.088888889	267.5	376
1.091666667	263.5	372.5
1.094444444	266	369.25
1.102777778	265.0541382	362.2261047
1.108333333	265.7487183	356.730957
1.111111111	268.5	352.9285583
1.113888889	268.1818237	353.7121277
1.116666667	268	346.7000122
1.119444444	266.8250122	339.0499878
1.122222222	267.4205627	337.6869202
1.125	265.5	328
1.127777778	260.9807739	335.0048218
1.130555556	256.3818054	336.4363708
1.138888889	252	336.5
1.141666667	247	339
1.144444444	238.7325592	345.6627808
1.15	230	346
1.155555556	220	345.5
1.161111111	206.5	340.5
1.163888889	194.4166641	328.8333282
1.166666667	194.1225281	324.0158081
1.169444444	192.2857208	322.5
1.172222222	191.717392	319.7173767
1.175	189.15979	315.1391602
1.177777778	191.1355133	315.0327148
1.183333333	188.8233032	314.6992493
1.186111111	194	313.9047546
1.191666667	193.5244904	312.842865
1.194444444	197.6553345	309.4757385
1.2	210	304.5
1.202777778	212.222229	306
1.205555556	220.5	303.5
1.208333333	234	310
1.211111111	240	303
1.216666667	246	308
1.219444444	256.5	309
1.222222222	263.5	316
1.227777778	280	323
1.230555556	289.3358154	333.3059692
1.233333333	297.5	337
1.236111111	303.5	339
1.238888889	313.5	344
1.241666667	320.5497437	347.6641846
1.244444444	324.5	349.5
1.25	334.2576599	354.5030823
1.252777778	343.2999878	359.5
1.258333333	352.7758484	356.5
1.261111111	364.5	351.5
1.272222222	370.75	354.75
1.275	380.5	354.5
1.280555556	395.6290283	353
1.283333333	409.5	354.5
1.288888889	419	359.5
1.291666667	423	366.5
1.294444444	432	368
1.297222222	434.3269958	384.4031067
1.3	435.1875	391.625
1.302777778	424.7127686	405.1808472
1.305555556	418.7010193	409.8247375
1.308333333	413	419.5
1.311111111	401.5	420
1.313888889	396.8191528	417.6702271
1.316666667	396.6304321	419.5
1.322222222	393.3571472	418
1.325	387	419
1.327777778	383.7647095	417.8235168
1.333333333	375.2907104	417.0813904
1.336111111	371.6063843	419.9468079
1.338888889	366.75	423.25
1.341666667	363.9253235	424.4480591
1.347222222	356.0294189	428.2941284
1.35	351	435
1.352777778	347.5	437
1.355555556	341.5702515	438.706604
1.358333333	338.5	440
1.361111111	333.8999939	440.5
1.377777778	324	438
1.380555556	319	439.5
1.383333333	312.9506226	433.0802612
1.386111111	303.5	424
1.394444444	299	418.5
1.405555556	295	419.5
1.408333333	297.5	412.5
1.411111111	294	411
1.416666667	292.5413208	400.2685852
1.419444444	291.7411499	394.728302
1.422222222	290	392
1.425	284.2241516	384.2241516
1.427777778	279	378.5
1.430555556	275.1612854	375.3225708
1.433333333	275.5	365.5
1.436111111	273.5	351
1.438888889	272.5	342
1.441666667	272.1607056	335.7678528
1.444444444	278.0458069	322.5144043
1.458333333	284.5	303.5
1.461111111	285.8319397	301.1805115
1.466666667	279.6063843	296.7127686
1.469444444	277.6392517	293.8038025
1.472222222	273.8829651	292.6914978
1.475	264.6521606	291
1.477777778	252.9666595	291.2000122
1.480555556	251.5	295.5
1.483333333	249.5800018	293.5799866
1.486111111	246.7950745	295.9754028
1.488888889	240.9799957	295
1.491666667	234.4038391	295
1.494444444	227	296.5
1.497222222	222	296
1.5	218	298.375
1.502777778	210.5	305
1.505555556	201.5201416	307.6845703
1.508333333	204.0534515	312.4779968
1.511111111	198.6176453	322.6176453
1.516666667	190.2164154	334.9029846
1.519444444	180.5	339.5
1.522222222	173	341.5
1.525	165.5466156	347.8538208
1.527777778	150	348
1.530555556	136	351
1.533333333	131.5	353.5
1.536111111	126.5	362.5
1.538888889	122	373.5
1.541666667	121.7887344	384.0563354
1.544444444	119.5	393.5
1.55	112.0865707	415.5388794
1.552777778	111.5	423.5
1.555555556	106.9444427	436.222229
1.558333333	105.5	446.5
1.561111111	98.78845978	456.75
1.563888889	87	468.5
1.566666667	84.25704193	476.6408386
1.569444444	80	479.5
1.572222222	75.5	484.5
1.575	75.67391205	487
1.577777778	80.0625	488.625
1.580555556	85.5	485
1.583333333	96.5	478.6666565
1.586111111	102.0365829	480.3323059
1.588888889	110	480.5
1.594444444	118.5	486
1.597222222	125.3925629	485.6570129
1.6	133	486
1.602777778	138	489
1.605555556	140.0681763	490
1.608333333	147	488
1.611111111	160.5	490.5
1.616666667	171	489
1.619444444	171.3214264	486.4107056
1.622222222	178	487
1.625	185.0973663	496.9921112
1.627777778	194.7941132	492.3235168
1.636111111	205.5730286	494.4943848
1.638888889	213.5	501.5
1.641666667	219.5	503.5
1.644444444	221	507
1.647222222	224.277771	506.722229
1.652777778	231.5	528.5
1.655555556	229.5	530.5
1.658333333	231.1119385	537.1567383
1.666666667	219	559
1.669444444	208.6774139	561.1613159
1.672222222	199.1546021	557.1644897
1.683333333	186	544.9821167
1.686111111	187.4347839	537.6956787
1.688888889	188.5	528
1.694444444	194	523
1.7	208	506.5
1.702777778	217.5	501
1.705555556	226	495.5
1.708333333	228.5	491
1.711111111	235.3571472	484.9285583
1.713888889	245.5	484
1.719444444	253.2641449	477.6603699
1.722222222	259.6864319	478.9237366
1.725	267	473
1.733333333	273	458.25
1.736111111	277	450.5
1.738888889	283.5	446
1.741666667	286.899292	439.3410034
1.744444444	297	431
1.747222222	301	428
1.75	307	424.5
1.752777778	313.3196716	416.0901489
1.758333333	321.5	416.5
1.761111111	327.6607056	418.2232056
1.763888889	333.8157959	412.8052673
1.769444444	341.5	408.6764832
1.772222222	342.2843018	403.5196228
1.775	344.174408	395.5930176
1.777777778	343	394.8409119
1.783333333	338.4914246	386.7746887
1.786111111	336.5487671	379.8902588
1.791666667	332	370.5
1.8	329.5	364
1.805555556	326.9200134	343.6000061
1.808333333	331.4709778	325.545166
1.811111111	333.21875	320.34375
1.816666667	338.1451721	301.5645142
1.819444444	341.7986145	292.003479
1.822222222	343	284
1.827777778	344.8333435	287.8333435
1.833333333	340.1956482	281
1.836111111	339.5	281.5
1.838888889	336	279
1.847222222	326	281.5
1.85	317	286.5
1.852777778	316.2722778	284.9603882
1.855555556	307.082489	286.7835083
1.858333333	303	288.875
1.861111111	291.6739197	288.2391357
1.863888889	287.6034546	288.7207031
1.866666667	279.5	283
1.869444444	271.8673401	278.1122437
1.872222222	263.0137634	275.903656
1.875	257.9351196	274.7671814
1.877777778	257.8448181	273.5344849
1.880555556	255.5	272.5
1.883333333	255	273
1.886111111	254	273.6481628
1.888888889	255.5	277
1.891666667	257	275.5
1.894444444	258.5	276
1.897222222	262.3076782	276.3076782
1.9	262.4847107	272.3563843
1.902777778	268.3819885	277.5683289
1.905555556	271.8666687	280
1.908333333	277.5	282
1.911111111	287.75	288
1.913888889	295	287
1.916666667	292.7388	290.4925232
1.919444444	296.6538391	295.5769348
1.922222222	307	300.5
1.927777778	320	312.5
1.930555556	335.423584	311.9737854
1.933333333	344.5141907	320.8829651
1.936111111	348	319.5
1.938888889	362.3217773	321.8095703
1.941666667	373.5	330
1.95	383.5	340.5
1.952777778	392.6283875	355.2567444
1.955555556	395.2000122	366
1.958333333	327.190918	445.8840027
1.972222222	364	421
1.975	358	424.5
1.977777778	347.5	426
1.980555556	337.2000122	423
1.983333333	326	423
1.986111111	315.43396	422.1556702
1.988888889	304.5	417
1.991666667	295	408
1.994444444	282.5	397.5
2	275.8333435	384.8333435
2.002777778	274	377
2.005555556	271.1020203	365.1221619
2.008333333	275.5	347.5
2.011111111	279.903717	339.2215881
2.016666667	284	314.75
2.019444444	286.1184235	306.8684235
2.022222222	297.6749878	306.140625
2.030555556	311.5	298
2.033333333	326.4026794	292.7113953
2.036111111	337.5	302
2.038888889	343.5425415	300.6489258
2.041666667	346.337738	304.7450256
2.044444444	359.0142822	308.4168701
2.047222222	371	317.5
2.05	379.5	319.5
2.052777778	385.6803284	324.0901489
2.055555556	396.5	332
2.058333333	410	345.5
2.061111111	419.5	351.5
2.063888889	423.5	357
2.066666667	432.5333252	370.0666809
2.069444444	435.5	383.5
2.072222222	438.5	394.5
2.075	439.5246582	410.7959595
2.077777778	440.3263855	424.409729
2.080555556	432	437
2.083333333	428.125885	442.1118774
2.086111111	426	448.5
2.088888889	420.9523926	459.0476074
2.091666667	412.5	462.5
2.1	412.7727356	470.1363525
2.119444444	410	476.5
2.122222222	415	480.5
2.125	414	478.5
2.133333333	412	477.5
2.136111111	414.0631714	484.2581177
2.141666667	417	488
2.144444444	413.6666565	492.6666565
2.15	423.5	503
2.155555556	428	507.5
2.158333333	428	509.5
2.169444444	432.1460266	510.907074
2.172222222	439.1221313	516.9976807
2.183333333	458.277771	518.5
2.194444444	467.1521606	516.2391357
2.197222222	472	512.1315918
2.2	471.3571472	504.7857056
2.205555556	469	495
2.208333333	468.390625	485.28125
2.225	451.1666565	438.8333435
2.227777778	444.6620178	424.4050293
2.233333333	440.7281494	415.6990356
2.236111111	436	403.5
2.238888889	440.5	387
2.241666667	435.2531738	382.0126648
2.244444444	435.5	379.5
2.25	433.8713379	377.9558716
2.252777778	436.5	371
2.255555556	430.8616943	371.1861572
2.258333333	427.5	363.5
2.261111111	423.3378296	360.4053955
2.263888889	418	356
2.266666667	413.5920105	349.2319946
2.269444444	411	345
2.272222222	403	342
2.275	394	339
2.277777778	383.8888855	333.944458
2.280555556	375.9285583	328.9642944
2.283333333	362	326
2.286111111	351	328
2.288888889	345.5	329
2.291666667	340.8043518	330.0652161
2.294444444	335	334
2.297222222	324.5	335
2.311111111	317.5	328.5
2.316666667	310	318.5
2.325	306.5	309.75
2.336111111	304.5	304.5
2.338888889	301	299.2391357
2.341666667	298.5	297.5
2.344444444	295	300.5
2.35	284.758606	300.620697
2.352777778	279.5769196	303.5961609
2.355555556	283.2369843	302.7088928
2.358333333	275.3690491	305
2.361111111	264.0855408	303.3136902
2.363888889	262.5	310
2.366666667	243.25	304.25
2.369444444	243.5	309
2.372222222	237.5	311.5
2.375	227	303.5
2.377777778	222.5	304.5
2.383333333	203.5	314
2.386111111	198.5	316.5
2.388888889	193.5	322
2.391666667	184	330
2.394444444	178	329.5
2.397222222	174	333
2.4	160	340.5
2.402777778	154.5	346.5
2.405555556	147.6226349	351.79245
2.408333333	137.5	355.5
2.411111111	129.0217438	364.0217285
2.413888889	123.1760559	369.0352173
2.416666667	125	376.5
2.419444444	126	384
2.422222222	127	391.5
2.425	125	402.5
2.427777778	127.6388855	411.722229
2.430555556	128	416.5
2.433333333	120	423.5
2.436111111	114	434
2.438888889	105.5	444
2.441666667	92.5	447
2.444444444	90	448.5
2.458333333	77	446.5
2.461111111	73.7558136	447.8023376
2.466666667	68	453.5
2.469444444	76	454.5
2.472222222	83.23410034	458.1445007
2.475	91	462
2.477777778	94.5	463.5
2.480555556	102.5	466.5
2.483333333	107.3333359	473.7999878
2.486111111	116.7653046	477.7653198
2.488888889	128.5	487
2.491666667	135	491.2105408
2.494444444	140.5	496
2.502777778	163.5	521
2.527777778	200.9130402	608.6304321
2.536111111	227.5	622.5
2.538888889	239.5	628
2.55	271	626
2.552777778	281.5	619
2.577777778	355	590
2.586111111	373.5	577
2.588888889	387.7558289	570.2442017
2.594444444	399.9807739	560.0192261
2.602777778	420	543.5
2.605555556	427	533
2.608333333	436	521.5
2.611111111	445	511
2.613888889	452	502.5
2.616666667	455	495.5
2.619444444	462.5678101	486.4096069
2.622222222	471.5454407	475.4545593
2.625	474.1226501	470.28302
2.627777778	482	466.5
2.633333333	488.5847473	459.1779785
2.638888889	490.7727356	461.3181763
2.641666667	487.3571472	463.6428528
2.644444444	483	472.5
2.647222222	472.9601746	479.8097229
2.65	473.5	489.5
2.652777778	464.6851807	489.9074097
2.655555556	453.5	496
2.658333333	444	495
2.661111111	448.25	494
2.663888889	436.5	491
2.666666667	428.5	480
2.672222222	428	463.5
2.675	430	458.5
2.677777778	433	452.5
2.680555556	438.5	445.5
2.694444444	457.5	439
2.705555556	459.5	435.5
2.708333333	462.2613525	440.2045593
2.716666667	459.2409973	442.9208679
2.719444444	460.4130554	445.3260803
2.722222222	457.5	449
2.727777778	453	452
2.733333333	444	452.5
2.738888889	437	447
2.741666667	435.5	439.5
2.744444444	433	436.5
2.75	438.29245	434.9151001
2.752777778	437.5	435
2.755555556	443.5	435.5
2.758333333	451	433
2.761111111	459.5	433.1000061
2.769444444	463	434.5
2.775	462	442
2.777777778	456	451.5
2.783333333	448.9285583	455.0714417
2.786111111	446.5	451.5
2.791666667	443	452
2.794444444	442.7285767	454.2714233
2.8	440.6764832	453.2647095
2.802777778	441	454.5
2.805555556	435.8362732	451.9336243
2.808333333	429.5	448.5
2.811111111	423	443.5
2.813888889	417.4385071	439.631012
2.816666667	415.2010193	431.6030884
2.819444444	413.4121704	421.2094727
2.825	412.5	419.5
2.827777778	410.5	417.5
2.830555556	413.5	417.5
2.833333333	425.0204468	416.3913116
2.836111111	433.7396545	415.7561951
2.838888889	443	409.5
2.841666667	451.1363525	405.6038818
2.844444444	453.4615479	402
2.85	452.3461609	407
2.852777778	454.0949402	411.5063171
2.855555556	447.5	421
2.858333333	448.5833435	427.7916565
2.886111111	445	430.5
2.888888889	446	434.5
2.891666667	436.5	431
2.894444444	429.5	436
2.897222222	422.277771	439.6111145
2.9	416.5172424	438
2.902777778	411.3095093	440.8809509
2.905555556	408.0028381	440.2288208
2.911111111	410.7799988	441.5
2.927777778	418.7116089	446.2385864
3.044444444	456.125	455.7083435
3.05	463.4324341	461.3310852
3.052777778	466.4508057	472.2049255
3.058333333	461.5	479.5
3.061111111	460.2684631	480.8596191
3.072222222	461	478
3.075	460.5	476.5
3.077777778	456	476
3.083333333	444.1934814	473.0778809
3.086111111	441.5	462.5
3.088888889	434.1238403	456.435791
3.091666667	429	451
3.094444444	431.5	444.5
3.102777778	427	440.5
3.105555556	427.4347839	434
3.108333333	425.5	439.5
3.111111111	418.5414429	442.8989563
3.113888889	414.5	443
3.119444444	405	443.5
3.122222222	404.2026978	436.2026978
3.125	394.5	429
3.127777778	392.2026978	424.2026978
3.130555556	390.5	421
3.136111111	387	418.5
3.138888889	383	414
3.141666667	382.5954895	413.3542786
3.147222222	381.3181763	417.8636475
3.15	380	419.5
3.152777778	374	427
3.155555556	373.5	437.5
3.158333333	370.5	437.5
3.161111111	364.1973572	433
3.166666667	351.5	437.5
3.180555556	344.5	444
3.183333333	337.5	435.5
3.186111111	324.5	430.5
3.188888889	320.6598511	427.6224365
3.202777778	322.5	423
3.205555556	324	425
3.208333333	322.1514282	421.0428467
3.211111111	319.5	419
3.213888889	320	407
3.216666667	321.75	400.8125
3.219444444	325.5	396.5
3.222222222	325.1624146	394.7993774
3.225	325.3823547	392.6176453
3.227777778	324.5	397
3.233333333	316	407
3.238888889	315.8108826	412.8056946
3.241666667	315.5	411
3.244444444	311.21698	415.6320801
3.25	303.4729614	413.7432556
3.252777778	296.0757446	412.9848633
3.255555556	291.5	415.5
3.258333333	287.5	411.5
3.263888889	277.5	404.5
3.266666667	269.4482727	404.2069092
3.269444444	267.5178528	404.6785583
3.272222222	260.5	402
3.275	263.2183533	405.6673584
3.277777778	257	401.5
3.280555556	254.2251892	402.557251
3.283333333	248	401
3.286111111	243.3863678	400
3.288888889	238.5	401
3.291666667	232.884613	405.0384521
3.294444444	227.5	401
3.297222222	225	403.5
3.316666667	213.5	402
3.319444444	210.277771	401.3148193
3.322222222	206.5	395.5
3.327777778	201	392
3.341666667	200	387.5
3.344444444	202	384.5
3.361111111	199.5	384.5
3.366666667	192.276825	390.190979
3.369444444	182.4678192	394.9901123
3.377777778	181	407.5
3.383333333	180.3913116	418.8260803
3.386111111	178.2179413	424.0384521
3.388888889	177.5	425.5
3.4	178.5	433
3.402777778	180.0810547	435.3179626
3.405555556	177	435.9599915
3.408333333	179.5	441
3.411111111	186	449.5
3.419444444	193	455.5
3.422222222	194	459
3.425	198	464.5
3.427777778	203.5	465
3.430555556	208	469.5
3.433333333	216.8999939	472.1000061
3.436111111	222.5	476.5
3.438888889	225.8913116	478.4456482
3.441666667	230.7799988	480.7799988
3.444444444	236.879303	483.879303
3.447222222	244.7368469	490.1315918
3.45	244.4285736	492.0816345
3.455555556	253.2538452	494.8076782
3.458333333	259	497
3.461111111	259.5	496.5
3.463888889	270.4791718	503.25
3.466666667	272	501
3.469444444	275.7142944	497.9285583
3.472222222	281.5	493
3.475	287.5322571	486.887085
3.480555556	288.3586426	484.3638611
3.483333333	288.8953552	479.9883728
3.486111111	289	473
3.488888889	289	469.5
3.491666667	285.421051	465.2894592
3.494444444	291.5	453.5
3.5	294.5	445.5
3.502777778	298.6653748	440.7945862
3.505555556	307.75	425
3.508333333	308	427
3.511111111	309	429
3.513888889	312.8076782	419.053833
3.516666667	325	417
3.519444444	336.4553223	417.8491516
3.522222222	333.9881897	414.0275574
3.525	338.2096863	408.3387146
3.527777778	348.4400024	400.568573
3.533333333	355.5	393.5
3.536111111	353.8888855	392.777771
3.538888889	367.0204163	377.3265381
3.541666667	375.5	373
3.544444444	375.1536865	370.8424072
3.547222222	379.5	367.5
3.55	389.5	356
3.572222222	401.2368469	343.7105408
3.575	402	344.5
3.577777778	403.1764832	342.5294189
3.586111111	405.2727356	345.4545593
3.588888889	406.1964264	345.7232208
3.591666667	403.7069092	350.8879395
3.594444444	408.8076782	346.884613
3.6	412.5	350
3.602777778	411	352
3.605555556	413.6690063	353.2887268
3.608333333	415.5337219	352.09552
3.611111111	414.120697	352.879303
3.616666667	417.5	357
3.619444444	420.5	357
3.625	419.5	359
3.627777778	428.5	358.5
3.633333333	428.5	369
3.638888889	423.5	379.5
3.647222222	417.9545593	393.4090881
3.65	411	399
3.652777778	405	403
3.655555556	401.25	399
3.658333333	400	404
3.661111111	387.4050598	400.4810181
3.663888889	380.5	397
3.666666667	375.5	392
3.669444444	366.8165588	383.0683594
3.672222222	359.5	375.5
3.675	358.7058716	374.6470642
3.677777778	355.5	365
3.686111111	356.6048279	359.8709717
3.688888889	356	357.7857056
3.691666667	355.5588379	357.8529358
3.694444444	359.5	351
3.7	360.0384521	344.884613
3.705555556	369.0923462	335.519104
3.711111111	371.3108215	330.6891785
3.722222222	371	327.3823547
3.733333333	369.6234436	326.7654419
3.736111111	372	324
3.738888889	366	320
3.752777778	344.6220856	312.1220856
3.755555556	344.9228516	308.8200073
3.758333333	338.6045837	307.2320251
3.761111111	333.7468262	305.9873352
3.763888889	332.5	308.0833435
3.766666667	329.2391357	306.1195679
3.769444444	325.3974304	304.0897522
3.772222222	319.0119324	305.5512085
3.775	313.9375	303.6875
3.777777778	313.1204529	302.4854126
3.780555556	307	301.5
3.783333333	303.5357056	300
3.786111111	295.7010193	296.7110596
3.791666667	293	295
3.794444444	291.5	294
3.8	283.9863281	302.4300842
3.802777778	280.5	308.5
3.805555556	282.0273438	309.1720276
3.811111111	279.3548279	320.2257996
3.813888889	277.5	323.5
3.819444444	275.2567444	332.7702637
3.822222222	264	333.5
3.825	261.5	341.5
3.827777778	258	343.5
3.830555556	249.5	344.5
3.833333333	241.4764709	344.052948
3.836111111	232.5	342.5
3.838888889	228.5	339
3.841666667	219.5	333
3.844444444	216	320.5
3.852777778	212	309
3.855555556	212.5	307
3.858333333	215.5	308
3.861111111	219.5	305.5
3.863888889	221.5	304.5
3.866666667	219.2368469	301.5526428
3.869444444	226.5	303
3.872222222	226.8636322	302.9090881
3.875	230	299.0652161
3.877777778	230	300
3.880555556	231	301.2105408
3.883333333	232.0918427	301.4183655
3.886111111	235	305
3.888888889	243	304
3.891666667	245.5	303.5
3.894444444	253	303.5
3.9	268	305.5
3.902777778	272.5	305
3.905555556	284.7832184	304.9241638
3.908333333	295.5472412	306.6968384
3.911111111	299.5	316.5
3.916666667	307	319.5
3.919444444	314.5441132	327.25
3.922222222	322.5	335.5
3.925	325.5	337
3.927777778	331	339
3.930555556	336	345.5
3.933333333	342.2930908	349.2930908
3.936111111	346.5	349.5
3.938888889	357	352.5
3.941666667	361.5	357
3.947222222	368.5	359.5
3.95	379.5	363
3.952777778	384	369
3.955555556	386.5	374.5
3.958333333	390	383.5
3.961111111	396	389
3.966666667	394	399
3.969444444	391.1666565	410.1666565
3.972222222	388.5	417.5
3.975	383.5	422
3.977777778	374	428
3.980555556	366.9842529	429.1889648
3.983333333	367.258606	432.5
3.986111111	357.1315918	428.6578979
3.988888889	348.6803284	429.0901489
3.991666667	341	426
3.994444444	337	424
3.997222222	333.0762634	417.7203369
4	328.1412354	410.0114441
4.002777778	325.5	403.5
4.005555556	324.5	391.5
4.008333333	322.5	384.5
4.011111111	317.7604065	379.5208435
4.013888889	314.2371521	376.8746338
4.019444444	305.6666565	360.6666565
4.025	302.8302002	354.5471802
4.027777778	299	348.5
4.033333333	293.4172058	338.028656
4.036111111	289.5	324.4090881
4.038888889	287.9583435	314
4.041666667	292	307.5
4.047222222	289.1136475	296.0151367
4.05	292.5	287
4.052777778	296.4715576	283.1869812
4.058333333	298.2462769	275.8582153
4.061111111	302	273
4.063888889	303.5	275.3695679
4.072222222	304.927948	275.1550293
4.075	307.7000122	272.2999878
4.077777778	312.2391357	271.5
4.080555556	315	276
4.083333333	317	276.5
4.086111111	323.7176208	278.168396
4.088888889	328.002655	277.3148193
4.091666667	328.7614746	280.0550537
4.094444444	333.1604919	284.0802612
4.097222222	338.5	290
4.1	347.3587036	294.8695679
4.102777778	349.5	307.5
4.105555556	355.3591614	311.1478882
4.111111111	354	326.5
4.116666667	360.6837463	331.9275513
4.119444444	359.241394	336.4827576
4.122222222	361.8910828	345.5643616
4.125	360	352.0625
4.127777778	360.5	362.7272644
4.133333333	361	368
4.136111111	353.5217285	377.4782715
4.138888889	348	383
4.141666667	341.1666565	383.5
4.144444444	335	389.2727356
4.147222222	324.5	388
4.15	319	389.5
4.152777778	317.1835327	386.651886
4.155555556	313.5	385
4.158333333	305	385
4.161111111	300.0919189	375.5179443
4.166666667	296	371.5
4.169444444	298	361
4.175	297	350
4.177777778	298	342
4.188888889	292.5	323.5
4.191666667	287	315.5
4.194444444	284.6875	309.6875
4.202777778	277.4938965	297.2926941
4.205555556	269.5	293.5
4.208333333	266	282.5
4.213888889	260.2930908	275.2930908
4.216666667	256.5	270
4.219444444	253.8809509	270.1904907
4.225	250.5	270.9642944
4.236111111	254.8999939	273.6600037
4.244444444	256.6931763	271.8409119
4.247222222	254.5	272
4.25	257	270.5
4.252777778	255.5548706	268.7865906
4.255555556	255	273
4.258333333	257.7352905	272.2058716
4.261111111	256.532959	274.1483459
4.266666667	250	275.5
4.272222222	245.5	286
4.275	240.5	290.5
4.277777778	235.6428528	296.0714417
4.283333333	234.4545441	293.5454407
4.286111111	235	299
4.291666667	229	306
4.294444444	223	311.5
4.297222222	218.5	311.5
4.3	211	316
4.302777778	207.6774445	320.8312378
4.305555556	198.7045441	311
4.308333333	194.5612183	313.8265381
4.313888889	192.5	307.5
4.316666667	188	305
4.322222222	192.4615326	301.4871826
4.325	191.0609741	300.8658447
4.327777778	192.9444427	301.5
4.330555556	197.4734497	303.4291992
4.333333333	196.5	310.5
4.341666667	201.5	321
4.344444444	202.6666718	326.3333435
4.35	202	330.5
4.352777778	202.5869598	335.2173767
4.355555556	200.5	340.5
4.358333333	196.103775	343.2358398
4.361111111	192	347.5
4.366666667	188	350.5
4.375	180	357.1428528
4.377777778	175.5958862	357.1027527
4.383333333	174.5	363
4.388888889	172.5	371.5
4.391666667	175	374.7000122
4.394444444	178	378.5
4.4	184.6572113	379.8013
4.405555556	191	382.5
4.411111111	196.6686707	383.7710876
4.416666667	203.0454559	383.2272644
4.422222222	209.6326599	380.1428528
4.427777778	211.25	379.5
4.438888889	213.5	374
4.441666667	212	374
4.444444444	207.7352905	374.9117737
4.458333333	204.9375	389.3125
4.469444444	206.0048065	404.0192261
4.472222222	205.5	411
4.475	204.125	415.0625
4.477777778	199	420
4.486111111	194.4473724	424.5
4.491666667	189.5917358	420.9587097
4.497222222	191.789856	415.6304321
4.502777778	197	410
4.508333333	206.5	407
4.519444444	217.5	411
4.525	226.5967712	416.580658
4.533333333	231.5	425.5
4.541666667	237.5	430
4.55	244.2619019	433.5
4.552777778	246.790329	431.7580566
4.555555556	252.5	423.75
4.558333333	253.1349792	428.1273804
4.569444444	254.0126648	432.392395
4.572222222	260.5	426
4.583333333	267.7372742	411.9237366
4.586111111	271.28302	419.56604
4.588888889	269	418
4.591666667	269.2628784	429.3041382
4.594444444	271.5042725	433.4401855
4.605555556	272.5	428.5
4.613888889	273.5	416
4.619444444	278.1679688	401.71875
4.622222222	288	391.5
4.625	294.5	387.5
4.627777778	300.75	386.75
4.630555556	300	379
4.633333333	306	374
4.636111111	314.1176453	375
4.638888889	327	374.5
4.641666667	335.5161438	373
4.644444444	342.6513672	374.1834717
4.647222222	351.5	373.5
4.65	361.5	381.5
4.652777778	368.9200134	385.3800049
4.655555556	373.6428528	391.3571472
4.658333333	378.5	397.1363525
4.669444444	379.5	399.5
4.672222222	381.2866516	401.7666626
4.675	379.9883728	399.8953552
4.677777778	371	397.5
4.680555556	362.5	390
4.683333333	359.3616943	389.3404236
4.686111111	357	395.5
4.688888889	360.8877563	401.2755127
4.691666667	363	405.5
4.694444444	368.375	410.0625
4.697222222	367.6818237	409.2272644
4.7	362.5	406.5
4.702777778	364.6111145	402.277771
4.705555556	362.4731445	403.4582214
4.708333333	367	404.1590881
4.711111111	367.5	413.5
4.713888889	365.2359924	419.3399963
4.716666667	367	419.5
4.719444444	368.5	413.5
4.722222222	375.5434875	407.2826233
4.725	380	404.5
4.727777778	386.3191528	402.7234192
4.733333333	395	405
4.736111111	401.9579468	405.4719543
4.738888889	409	411
4.741666667	419.6785583	413.5892944
4.744444444	426.6818237	411.4090881
4.747222222	432.5	409
4.75	433.75	398.40625
4.752777778	434.8652954	386.3937683
4.755555556	438.6390686	382.4018555
4.758333333	435.2272644	377.8636475
4.761111111	435.6612854	374.3387146
4.766666667	425.5	368.5
4.772222222	404.4085083	371.5653687
4.777777778	395	370.5
4.783333333	378.5	370.5
4.786111111	371.5	372.5
4.788888889	366	369.5
4.797222222	357.7613525	373.3295593
4.8	354.7266235	372.0575562
4.802777778	355.9333191	373.0499878
4.808333333	354.5	374.5
4.811111111	358	377.5
4.816666667	360.432373	384.9734192
4.819444444	356	391.5
4.822222222	351.1538391	396
4.825	349.5	402
4.827777778	339.6739197	406.5
4.830555556	333	404
4.836111111	322.5	395
4.838888889	311.7444458	390.7444458
4.841666667	305.243042	384.3297119
4.844444444	305	376.25
4.847222222	303.4827576	370.0689697
4.852777778	307	367
4.855555556	306.5	363
4.858333333	305.5	359.6428528
4.861111111	307.5	357
4.866666667	314	356
4.869444444	320.3181763	353.2272644
4.872222222	326	351
4.875	332.5	351.5
4.877777778	336.5	354.6666565
4.886111111	345	355.5
4.888888889	353.5	365.5
4.891666667	357.5	371
4.894444444	359	372
4.897222222	362	377.5
4.9	363.5	387.5
4.902777778	366.3840637	395.8478394
4.908333333	364.5	406
4.911111111	357	412
4.913888889	353	417.5
4.916666667	348.5	419
4.919444444	343.3070068	423.3807068
4.922222222	331	422
4.925	325	421
4.927777778	319.7391357	416.4565125
4.930555556	307.6551819	414.6034546
4.936111111	299.5	408.5
4.938888889	298.5	405.5
4.944444444	299.5	406
4.947222222	292.4449768	398.5679626
4.95	286	396
4.952777778	275.7468262	390.8734131
4.955555556	268.7000122	387.2999878
4.958333333	258.5	384
4.961111111	252	378
4.963888889	242.5	376
4.966666667	238	372.5
4.969444444	233	367
5	231.5	363
5.033333333	226.5	358
5.036111111	226.5	356.5499878
5.044444444	226	357.5
5.05	225.7190094	357.9338989
5.052777778	227.6666718	353.3888855
5.055555556	236.4395599	346.9010925
5.058333333	242.5	346.5
5.061111111	249.5	338.5
5.063888889	251.5	328
5.069444444	259	311.5
5.072222222	262.3125	308
5.075	266.3888855	301.8333435
5.077777778	268	295.5
5.080555556	268.8829651	287.6914978
5.083333333	270	282.5
5.086111111	272	283
5.088888889	275	283.5
5.091666667	279.5	284
5.094444444	284.6000061	283.3999939
5.097222222	293.4127808	287.3023376
5.1	299.2307739	290.0384521
5.102777778	299	288.5
5.105555556	299.2999878	291.2999878
5.108333333	304.0435486	298.6115112
5.111111111	310.5	302
5.116666667	312	309.5
5.119444444	311.234375	316.0625
5.122222222	312.5	326.25
5.125	310	327
5.141666667	283	354.5
5.144444444	282	352
5.15	269	351.5
5.152777778	263.5	350
5.161111111	257.9269104	342.1374207
5.169444444	248.5	327.5
5.175	251	319.5
5.183333333	256.5	315
5.188888889	263	300
5.194444444	275.7799988	295.7399902
5.197222222	282.8409119	288
5.2	285.120697	290.2930908
5.205555556	296.5	282.5
5.211111111	303.5	281.5
5.213888889	307	280
5.216666667	311.5689697	283.258606
5.219444444	314.9732208	285.5535736
5.227777778	316.5	293.277771
5.230555556	320.0070496	298.7957764
5.241666667	314.2391357	314.3260803
5.244444444	312	319
5.25	307	324
5.269444444	284	342
5.275	274.5	337.5
5.283333333	268.6034546	328.6551819
5.294444444	263.7894592	317.7368469
5.297222222	263	313.5
5.3	266.7109985	305.9128418
5.305555556	266	305
5.311111111	271.1610107	300.5678101
5.322222222	272.028656	305.8280334
5.325	274.8585815	297.7979736
5.327777778	281.21698	287.29245
5.333333333	279	287.5
5.338888889	284.5	281
5.344444444	293.5	272
5.347222222	300.0138855	269.715271
5.35	301.8409119	275
5.352777778	305.2674561	274.2674561
5.355555556	313	276.5
5.361111111	311	285.5
5.366666667	311.5	297.8500061
5.369444444	311.5	304.4310303
5.372222222	312.5	312.4259338
5.375	311	318.5
5.383333333	315.5	332.5
5.388888889	326.3430176	325.4623566
5.402777778	330.8989563	359.7279663
5.411111111	337	367.5
5.416666667	348.5	381
5.425	348	391
5.427777778	346	400
5.436111111	340	416.5
5.438888889	334.3900452	426.7879639
5.441666667	326.0951538	426.5931091
5.444444444	325.5	430
5.45	318.4475403	436.1958008
5.452777778	308.3627319	432.8725586
5.455555556	299.7142944	431.5714417
5.458333333	298.7941284	431.2647095
5.461111111	299.2727356	431.7575684
5.463888889	293	428
5.466666667	292.5	421
5.472222222	283.5	413.5
5.475	289.6013489	408.7905273
5.480555556	294.5	396
5.486111111	295.5	387.5
5.488888889	297	381.5
5.494444444	295	370.75
5.5	293.5370483	354.6111145
5.505555556	289	346.5
5.513888889	278.6111145	319.1666565
5.516666667	274.8571472	316.1428528
5.522222222	268	304
5.525	261.1855774	290.1899414
5.527777778	262.4641724	295.1677551
5.530555556	259	289.5
5.536111111	254.2841339	284.0815125
5.538888889	251.5	279
5.541666667	241.6785736	274.5178528
5.544444444	243	273
5.547222222	243	273
5.555555556	243.7307739	276.2692261
5.561111111	243.0263214	274.6052551
5.563888889	243.3591614	274.2746582
5.566666667	235	276.5
5.569444444	231.5	280
5.572222222	227.8913116	280.5
5.577777778	222.9836121	286.2131042
5.580555556	216	297
5.586111111	202.5	304.5
5.588888889	193.6097565	305.4634094
5.591666667	185.5	309
5.594444444	185.5	310.5
5.597222222	183	309
5.6	181.5	307
5.602777778	183.6437073	312.4880371
5.605555556	190	314.5
5.608333333	195.2432098	315.5906372
5.613888889	208.3972626	322.2979431
5.616666667	214.2456207	327.0745544
5.625	216.5	331
5.627777778	222.5	338.5
5.633333333	230	344
5.636111111	232.9096375	346.704834
5.638888889	243.7424316	349.7424316
5.641666667	243.9905701	351.93396
5.644444444	254	357.75
5.65	254	363
5.652777778	260	368
5.655555556	259.258606	372.258606
5.658333333	264.5	376
5.661111111	267.5	379.5
5.666666667	275.5	385.5
5.669444444	284.5	388
5.672222222	289.5	395.5
5.675	292.5	393.1000061
5.677777778	297	396
5.680555556	296.5	406.8999939
5.683333333	303.8571472	412.7142944
5.686111111	305	416
5.688888889	301.5	419.5
5.691666667	300.1238403	426.564209
5.694444444	293	434.5
5.697222222	293	440.5
5.7	292	441
5.705555556	282.921051	443.8421021
5.708333333	276.5	451
5.711111111	265.5	452
5.713888889	259.5	454
5.716666667	247.5	456
5.719444444	237.5	454.5
5.722222222	234.462616	452.182251
5.725	228	451.5
5.727777778	219.5	441
5.733333333	209.8913116	430.2826233
5.736111111	206	417
5.738888889	206.5	403
5.741666667	202	390
5.744444444	205	384
5.747222222	207	375.5
5.75	211.5	361.5
5.752777778	213.6344604	351.2983093
5.755555556	218.5734406	338.8163757
5.758333333	221.5	330.5
5.761111111	226.5	317
5.766666667	230.6546326	311.0360718
5.769444444	233.3000031	303.1000061
5.772222222	237	298.5
5.775	242	299.1521606
5.777777778	240.6044006	298.4395752
5.783333333	245.6612854	298.5322571
5.786111111	249.6315765	298.3157959
5.788888889	253.5	297.5
5.791666667	256.8478394	297.2391357
5.8	271.8571472	301
5.802777778	282.5	308.5
5.805555556	289.5	321.5
5.808333333	297.5	328.5
5.816666667	301.6818237	332.6818237
5.819444444	306.7615051	338.2578735
5.822222222	307	333.5
5.830555556	310	338.5
5.844444444	313.0276794	340.0374451
5.847222222	313.0968933	342.9263611
5.85	313	347
5.852777778	315.5652161	346
5.855555556	324.1875	344
5.858333333	333	343
5.861111111	336.9805908	342.9951477
5.875	347.9772644	341
5.877777778	348.4324341	341.8513489
5.886111111	352.5	346
5.888888889	356.1551819	350.7069092
5.891666667	359.0939636	346.4093933
5.894444444	357	344
5.902777778	350.6561584	340.3941956
5.905555556	338.5	338
5.908333333	329	338
5.911111111	318.6059875	333.6382446
5.916666667	312	334
5.919444444	303.5	329.5
5.930555556	296	322.5
5.933333333	286	321.5
5.941666667	280.5	316.5
5.944444444	283.5	313
5.961111111	277.5	304
5.966666667	286	296
5.975	301.5	299
5.977777778	311.5	302
5.980555556	318.5773621	307.1961365
5.983333333	324.8304596	312.0545959
5.988888889	330.5	323.5
6.002777778	334.7578125	335.53125
6.011111111	334	336.5
6.013888889	339.5	340.5
6.016666667	341.0161438	350.5322571
6.019444444	346.9188538	359.5314026
6.022222222	350	368
6.025	352.5773621	372.1961365
6.027777778	356.0643616	375.0544434
6.033333333	355.5	373
6.036111111	355.869873	377.3904114
6.038888889	353.6345215	377.4949341
6.041666667	357.6954651	376.6272583
6.044444444	359.8333435	374.8333435
6.052777778	359.5	371.5
6.055555556	362.3391724	378.5489502
6.058333333	358.5	381
6.061111111	363.5	379.5
6.063888889	366.1119385	378.9850769
6.066666667	373.5	377
6.069444444	377	374.9583435
6.072222222	379.2796631	375.1440735
6.077777778	380	371
6.080555556	388.3599854	369
6.086111111	397	368
6.088888889	409.5	375
6.094444444	416.2666626	379
6.1	424	382.5
6.105555556	435.5	383.5
6.108333333	435.2402649	383.3928528
6.119444444	440	386.5
6.122222222	446.1397095	395.3529358
6.125	450.5	402.5
6.127777778	450.5	414
6.133333333	450.219635	428.0140076
6.136111111	447	434.5
6.141666667	440.5	441.5
6.144444444	432.4166565	443.1666565
6.147222222	423.5	445.5
6.152777778	415.3064575	448.5
6.155555556	405.368866	446.0409851
6.161111111	400.0374451	445.8348083
6.166666667	391.0447083	439.0393066
6.172222222	382.8999939	442.7000122
6.175	379	441.5
6.188888889	376	447
6.191666667	371.5	444
6.194444444	365.5	443
6.197222222	358.0818787	439.9146423
6.2	351.5	436
6.202777778	351.3461609	432.134613
6.208333333	347.777771	427.777771
6.211111111	347	424.5
6.216666667	340.0434875	424.1304321
6.219444444	337.6333313	420.9666748
6.222222222	333	425
6.227777778	326.5	432
6.230555556	322.5	431
6.233333333	312	430.7916565
6.236111111	305	430.5
6.238888889	301.7351379	426.1260681
6.244444444	294.5	425.5
6.247222222	293.5	423
6.25	290.578125	422.1601563
6.252777778	287.875	423
6.255555556	281.5	427.5
6.258333333	273.016571	434.1712646
6.261111111	266	439
6.269444444	261.5	444.5
6.272222222	259.5	444.5
6.275	256	442
6.277777778	246.5	437.5
6.280555556	244.5	428.5
6.283333333	239.224884	429.1987
6.286111111	238.3139496	429.7325439
6.288888889	239.5	437.5
6.291666667	234.3333282	442.3333435
6.294444444	236	443.5
6.297222222	240.5	440
6.3	247.1238098	439.5666809
6.302777778	249.5	437
6.305555556	246.5	442.5
6.308333333	243.2608643	444.8695679
6.311111111	236.7438965	447.0853577
6.313888889	237.6483612	444.1260986
6.316666667	246	441.5
6.319444444	251	438.5
6.322222222	254.091629	439.0288086
6.325	255	448
6.327777778	249.1299591	454.1696167
6.330555556	250.5	461.5
6.336111111	262.944458	465
6.338888889	269.5	461.5
6.341666667	275.4226685	453.9587708
6.347222222	271	440
6.35	273.5	433.1666565
6.352777778	273	428
6.355555556	269	423.5
6.358333333	271.5513611	418.3217468
6.361111111	267.9308167	411.8207397
6.366666667	261.5	405
6.369444444	256.4347839	403.4565125
6.377777778	250	397.5
6.383333333	243.0490265	388.378418
6.386111111	240.2926788	382.6585388
6.388888889	237	370
6.391666667	238.9605255	364.1052704
6.397222222	240.4545441	365.2727356
6.402777778	239	356.5
6.405555556	239.5	354.5
6.408333333	234.5	351
6.411111111	227.2179413	350.2179565
6.413888889	222	349.5
6.416666667	215	334.5
6.419444444	206.9859161	331.436615
6.422222222	203.4821396	325.2678528
6.425	200.5	315
6.433333333	199.2672882	314.7578735
6.436111111	202.5	314.4047546
6.438888889	203.5	312.5
6.441666667	205.2816925	310.8873291
6.444444444	210.8125	309.8125
6.45	225.1276627	305.3014221
6.455555556	234	308
6.458333333	239	311
6.461111111	243.5	315.5
6.466666667	244.5	316.5
6.469444444	256.0151367	318.8787842
6.472222222	267.5	324.5
6.475	271	324.5
6.477777778	279	328
6.480555556	288.5	339.5
6.483333333	295	338.5
6.486111111	301	342.5
6.491666667	311	342.5
6.494444444	313.7477112	343.3440247
6.5	312	345
6.505555556	326.5	346.5
6.508333333	333	345.5
6.511111111	343	339.5
6.519444444	349.5	334.5
6.522222222	357.5	326.75
6.525	360.625	329.8125
6.527777778	358.0833435	327.3333435
6.538888889	365.8536682	329.0487671
6.544444444	375.8928528	324.5
6.547222222	377	330.5
6.55	382.75	331.875
6.555555556	386	345
6.563888889	384.4837646	359.662323
6.566666667	381.5476074	363.7380981
6.569444444	382.0930176	368.116272
6.575	379.5	380
6.580555556	371	382.5
6.583333333	369.3135681	385.0762634
6.588888889	364.6782227	381.9554443
6.591666667	362	381
6.594444444	363.5	381.5
6.6	358.325592	378.6860352
6.602777778	355	372
6.605555556	344.2531738	367.1265869
6.608333333	344.380249	363.7634583
6.611111111	340.2930908	362.9137878
6.619444444	345	364
6.622222222	343	359
6.625	343	357
6.627777778	340.4617004	351.4106445
6.633333333	334	339
6.636111111	325.4049683	335.0661011
6.638888889	319.5	336.5
6.641666667	315.2640381	338.7584229
6.644444444	307	341
6.65	305	345.5
6.652777778	298.5	347
6.655555556	294	352.5
6.658333333	287.5	349
6.661111111	275.2910461	348.6492615
6.663888889	270.3520813	347.0723572
6.666666667	265	346
6.669444444	254.9285736	347.4642944
6.672222222	253	339
6.675	247	340.59375
6.677777778	242	341
6.686111111	232	341.5
6.688888889	224	341.5
6.691666667	217.336731	345.0101929
6.694444444	219.6739197	342
6.702777778	209.5	337.5
6.705555556	199.5	330
6.708333333	194.9568939	327.6120758
6.713888889	192.5	326.5
6.716666667	187.5	322.5
6.719444444	186.8888855	322.8666687
6.722222222	182.5	328
6.725	174	337.5
6.727777778	168	343
6.747222222	157.4367065	357.6898804
6.75	160.5	361
6.752777778	158	364.5
6.755555556	157.5	366.7857056
6.758333333	158.5999985	375.8999939
6.761111111	158.6111145	385.277771
6.766666667	159.5	389
6.769444444	156.1999969	398
6.772222222	154.2016144	399.330658
6.775	156.5	393.5
6.783333333	154	399.5
6.794444444	150.875	406.875
6.8	149.5869598	408.7173767
6.802777778	152	410.5
6.805555556	153.6542053	410.4672852
6.808333333	156.1394348	414.3745117
6.811111111	161.9285736	417.6428528
6.816666667	168.365387	420.1826782
6.822222222	171.5	425
6.825	179	424.5
6.827777778	184.5517273	422
6.836111111	199.7817383	420.8777161
6.844444444	203.375	415.5416565
6.847222222	206.4386749	412.7735901
6.85	208.9279633	410.7457581
6.852777778	212	410
6.855555556	219.5	408
6.858333333	227.2321472	406.8392944
6.861111111	229.4183655	404.704071
6.863888889	239.5	404
6.866666667	251	407.5
6.869444444	258.5	407.5
6.872222222	259.5	407
6.875	261.2323914	405.9225464
6.877777778	270	399
6.880555556	281.5	397.5
6.886111111	288	396
6.9	292.5769348	389.8269348
6.902777778	295.1056213	387.9119568
6.908333333	294.4090881	386.7727356
6.911111111	297.5	386
6.913888889	297.7081909	386.7935181
6.916666667	300.1132202	387.28302
6.919444444	300.8658447	387.26828
6.922222222	297	386.5
6.925	297.4056702	384.1981201
6.930555556	298.3513489	382.8378296
6.933333333	297.3628235	385.0088501
6.936111111	295.7320862	393.4112549
6.938888889	299.5	405.9827576
6.941666667	301	413
6.944444444	299.3786316	414.4465942
6.947222222	298.592926	411.6172485
6.95	303.1264954	404.3012085
6.952777778	306.5	403
6.958333333	311.5	403
6.961111111	314.5	410.5
6.963888889	321.2752686	411.3792114
6.966666667	324.2391357	414.8260803
6.969444444	322.1479492	413.249054
6.977777778	313.5	411
6.980555556	308.5	403
6.983333333	305	398
6.986111111	299	394.5
6.988888889	297	395
6.991666667	295	391.5
6.997222222	288	389
7	284	392
7.005555556	278	400
7.008333333	275.8417664	403.9303894
7.013888889	271.6428528	405.0714417
7.016666667	262	398
7.019444444	259.7531738	395.3354492
7.022222222	260	391.5
7.025	260.1886902	387.9528198
7.033333333	264.8333435	395.5
7.041666667	273	397.5
7.044444444	278.0979309	401.9398499
7.047222222	281.2062378	401.8937378
7.05	288.5	400
7.052777778	292.972229	399.527771
7.055555556	296	407.5
7.058333333	304	404
7.066666667	313	405
7.069444444	318.0294189	404.5
7.072222222	325.5	408
7.077777778	338.5	408
7.080555556	350.9268188	409.1951294
7.083333333	358	414
7.086111111	365.7173767	419.1087036
7.088888889	373.5379639	419.7721558
7.091666667	376.5	424
7.094444444	390	420
7.097222222	399.5	422.5
7.1	408.7897644	421.3339233
7.102777778	415.7268066	420.7577209
7.105555556	423.5	412.5
7.127777778	445.5	408
7.133333333	452.1176453	408.0588379
7.136111111	460.2575684	411.2575684
7.138888889	463.5	418
7.141666667	467.5	418
7.144444444	475	426
7.15	471.5	429
7.152777778	465.5	422
7.155555556	467.3703003	420.6213379
7.158333333	462.5	414
7.161111111	455.5	405.5
7.163888889	444.5	393
7.169444444	429.4264832	384.2132263
7.172222222	417.5	379
7.175	406.1474915	382.3705139
7.177777778	399	381.5
7.180555556	394.3181763	389.5
7.183333333	387.4725952	392.1986389
7.186111111	382.6111145	393.3888855
7.188888889	376.6810913	397.1220398
7.191666667	367.7257996	405.0161438
7.194444444	358.4491577	408.6355896
7.197222222	351.5	408
7.2	345.1987915	402.7349548
7.202777778	337.5	402.5
7.205555556	332.5	391.5
7.208333333	325	387
7.211111111	323	381
7.213888889	319.5	368.5
7.216666667	322.4032288	365.5967712
7.219444444	321.7666626	363.2999878
7.222222222	322.6052551	359.2236938
7.225	324.9040527	361.530304
7.227777778	326	363
7.230555556	330.5	368
7.233333333	335.6818237	371.8636475
7.236111111	340.2390137	373.0102539
7.238888889	344	368.5
7.241666667	344.8503113	359.353302
7.244444444	341	353.5
7.247222222	344.5	350
7.25	350	352
7.252777778	363.5	356.5
7.255555556	368	359
7.261111111	362	354
7.263888889	355.5	352.5
7.266666667	350	351
7.269444444	347.5	351
7.272222222	342.5	354.7857056
7.275	345	357.5
7.277777778	338.5238037	367.4761963
7.280555556	334.5	373.5
7.283333333	331	372.5
7.286111111	327.5	361.5
7.288888889	328.250885	355.7384338
7.291666667	329	352.25
7.294444444	329.063385	347.9647827
7.297222222	332.7327576	343.6896667
7.3	331.6428528	339.7597351
7.302777778	330.3652344	341.2872314
7.305555556	327	333.5
7.308333333	322.5	324
7.311111111	320.5	318.5
7.313888889	314.2558289	320.4360352
7.316666667	309.4500122	322.5499878
7.319444444	307.5	327
7.322222222	302.3666687	327.2333374
7.325	301	334.5
7.327777778	294	336.5
7.330555556	288	335.5
7.333333333	284.2301025	334.9775085
7.336111111	280.25	331
7.338888889	279.5	330.5
7.344444444	283.5	322.5
7.35	286	315.5
7.352777778	288.5	305
7.355555556	291.2528076	300.8707886
7.361111111	297.5449524	301.4662781
7.363888889	301.5	298.5
7.366666667	307	300
7.369444444	313	303
7.372222222	326.5	304
7.375	332.247879	313.4885712
7.377777778	334.3965454	312.620697
7.380555556	340	324
7.383333333	342.60495	333.0246887
7.386111111	341.5	339
7.388888889	343.5	340.7631531
7.391666667	340.6463318	346.2073059
7.394444444	340.6000061	351.7999878
7.397222222	339.5	361.7105408
7.4	341.3702698	361.6080933
7.402777778	338.1041565	363.15625
7.405555556	334.1254883	368.5463257
7.408333333	326.5	371.5
7.411111111	322.9309387	375.6105042
7.416666667	318.5	381.5
7.419444444	314.5	381.5
7.425	308	383.5
7.427777778	302	384.5
7.430555556	298	387.5
7.433333333	293.1388855	391.972229
7.436111111	291	390.5384521
7.438888889	289.3719482	396.3963318
7.441666667	285.3018799	406.7877502
7.444444444	283.3444519	404.277771
7.45	284.5	411.5
7.452777778	286	422.5
7.455555556	288	427.5
7.458333333	292	431.5
7.461111111	294	441
7.463888889	298.5	446.5
7.466666667	301.1826782	452.365387
7.469444444	304.5	451.5
7.472222222	311.5	456.5
7.475	318	461.5
7.477777778	326.1524353	468.8597412
7.480555556	335	473
7.486111111	338.7686462	474.5895386
7.488888889	343.7962952	476.7962952
7.491666667	347.9640808	473.5773621
7.494444444	355.5	478.5
7.502777778	367.921051	468.4473572
7.505555556	371.6578979	457.8684082
7.508333333	375.5	445
7.511111111	373.0909119	435.6363525
7.516666667	371.5	426.5
7.519444444	379.1818237	415.030304
7.522222222	383	402
7.525	386.7999878	396.6000061
7.527777778	388.7058716	388.6470642
7.530555556	399.5	379.5
7.533333333	411.5	373
7.536111111	412.4074707	364.891449
7.541666667	417	355.5
7.544444444	415.5	347.5
7.547222222	408.4189148	341.7792664
7.55	399.6078796	332.1559753
7.552777778	392.5498657	331.6795654
7.555555556	391.5	331
7.558333333	384.5	327
7.561111111	376.5	321
7.563888889	361.5	311.5
7.566666667	356.5	308.5
7.569444444	350.3455811	302.6838379
7.572222222	336.5	296.5
7.575	324	294
7.577777778	315	291.5
7.580555556	307	296
7.583333333	295.5	288.5
7.586111111	278.0903625	283.295166
7.588888889	270.046875	285.28125
7.591666667	267.5	289
7.594444444	264	287.5
7.597222222	262.5	285
7.6	262	284.8571472
7.602777778	267.5	287
7.605555556	278.25	296.5
7.608333333	290.1326599	306.3010254
7.611111111	292.9606628	308.1853943
7.613888889	293.9615479	325.6538391
7.616666667	282.9129639	331.2409058
7.619444444	288.4237366	343.8050842
7.622222222	280.3852539	352.057373
7.625	271	352.5
7.627777778	267	355
7.630555556	260.5	356
7.633333333	255	350.5
7.636111111	245.0909119	345.5454407
7.638888889	240.6538391	339.9615479
7.647222222	241.5	337.5
7.65	242	335.5
7.652777778	243	335
7.655555556	247	334.5
7.658333333	255.4055786	335.2381897
7.661111111	261.5	340
7.663888889	264	345
7.666666667	267.5	346.5
7.672222222	268.5	352
7.675	260	359
7.677777778	252	371
7.680555556	246.5	377
7.683333333	243.5	374
7.686111111	238.7950745	377.4508057
7.688888889	227.5	375
7.691666667	214.5	371
7.694444444	202.722229	366.277771
7.7	204	358.5
7.702777778	196	348
7.705555556	193.6041641	331.4583282
7.708333333	194.5348816	323.0155029
7.716666667	201.8999939	318.3399963
7.719444444	211.6642303	312.7226257
7.722222222	217.2200012	311.8200073
7.725	219.3181763	310.2272644
7.727777778	228.790329	314.4032288
7.730555556	242.671875	312.28125
7.733333333	249.2567596	324.2567444
7.736111111	254.5	326
7.738888889	256.2930908	326.2930908
7.741666667	263	331.5
7.744444444	273	341
7.747222222	284.5	345
7.75	290.5	349.5
7.752777778	297	348.5
7.755555556	304	356.5
7.758333333	319	358
7.761111111	328	358.5
7.763888889	331	360
7.766666667	335.5	358.5
7.769444444	343.3551331	362.754425
7.772222222	353.5	367
7.775	361.5	365
7.777777778	366.5	370
7.780555556	374.5	378.5
7.783333333	387	385
7.786111111	391.5	392.6199951
7.791666667	395	399.5
7.794444444	399	412
7.797222222	401.8745728	425.366333
7.802777778	402.3675537	434.857605
7.805555556	406.3888855	436.5
7.808333333	402.6000061	439.5714417
7.811111111	402	438.5
7.813888889	402.25	440
7.816666667	390.821106	434.9403687
7.819444444	384.1000061	433.2999878
7.822222222	379.5	428
7.825	367.0666809	424.5333252
[truncated: 539 more rows]
