# Supplementary material for: Lithium-ion battery components are at the nexus of sustainable energy and environmental release of per- and polyfluoroalkyl substances
Source: Nat Commun. 2024 Jul 8;15:5548. doi: 10.1038/s41467-024-49753-5 (PMC11231300; doi:10.1038/s41467-024-49753-5)
Supplement: Supplementary file 6 — Source Data [file 41467_2024_49753_MOESM6_ESM.zip › Track density raw data - Full set/1000ng_L bis-FMeSI/Replicate 6.csv]

Time (min)	x-position	y-position
0.005555556	176.5	456
0.008333333	176.5805664	452.1871948
0.030555556	185.5	446
0.033333333	189.5	445.5
0.036111111	190.4132233	441.9049683
0.038888889	186.6127777	437.5225525
0.041666667	182.5094299	437.2547302
0.044444444	184.7868195	435.2286682
0.05	192.7898102	435.0063782
0.052777778	193.2714233	437.7285767
0.055555556	188	442
0.058333333	187.1338043	447.8239441
0.063888889	190.6999969	448.5
0.066666667	196.5	451
0.069444444	202.4694672	449.0801392
0.072222222	200.8181763	452.1818237
0.086111111	194.9280396	453.1309814
0.088888889	193.2722778	448.6683044
0.091666667	189.0432129	442.3302612
0.094444444	188.0500031	439.5
0.097222222	182.3072968	444.7708435
0.1	178.5	449.5
0.102777778	170.5	446.5
0.105555556	170.5	439
0.108333333	170	433.25
0.111111111	175.5028839	435.4104004
0.113888889	178.7438965	444.7438965
0.116666667	185.5217438	444.4347839
0.119444444	184.6851807	440.9074097
0.122222222	186.5	440
0.136111111	184	434.5
0.138888889	179.875	430.71875
0.141666667	182.7861633	427.0377502
0.144444444	182	428.5
0.358333333	211.9102631	459.9871826
0.361111111	210.5	462
0.383333333	214.5	463
0.386111111	212.5	462.5
0.388888889	211.8571472	460.7142944
0.4	216.5	456
0.444444444	226.2735901	450.8710632
0.458333333	236.1428528	440.1428528
0.463888889	240.5247345	438.602478
0.483333333	250.7889709	438.1425781
0.605555556	264.4047546	443.5
0.625	262.0450745	442.4656677
0.627777778	265.5	441.5
0.636111111	267	439.5
0.638888889	269.5	440.1363525
0.655555556	272	435
0.658333333	274.5047302	429.5947876
0.661111111	275	423
0.663888889	277.9273987	415.3464661
0.666666667	280.0289307	409.9958801
0.669444444	281.5	408.5
0.672222222	284	412.5
0.675	287	421
0.772222222	300.5675659	435.3243103
0.780555556	297.1556396	435.7976685
0.783333333	289.7015076	431.7201538
0.786111111	283.1140442	434.6929932
0.788888889	276.9321899	434.6016846
0.791666667	278.8191528	437.6489258
0.794444444	279	443
0.855555556	299.1898804	453.3670959
0.858333333	303.2641602	453.3018799
0.880555556	305	446
0.883333333	295.9109497	444.7054749
0.886111111	289.6071472	442.2767944
0.888888889	285.5196228	441.6764832
0.891666667	286	448
0.894444444	285.621582	453.9509888
0.925	299.7073059	429.7398376
0.927777778	301.5	429.5
0.933333333	308	436
0.95	318.5	442
0.952777778	321.5	437
0.958333333	329	437.5
0.961111111	333	439.5
0.966666667	329.7857056	453.6428528
0.972222222	329.5232544	453.1046448
0.977777778	335.6914978	444.3085022
0.983333333	342.6609192	434.8563232
0.986111111	341.1363525	435.7727356
0.991666667	340	440
0.994444444	342.5189819	447.4050598
1.019444444	325.5	443
1.025	322.5	450.5
1.027777778	327.9583435	454
1.036111111	328.2315369	459.4396057
1.038888889	329.4395752	456.4236755
1.047222222	328.9021606	461.3423767
1.05	322.0185242	462.5
1.055555556	316	462
1.061111111	320.3571472	467.2142944
1.066666667	328.3346558	470.8622131
1.069444444	332.8529358	466.3235168
1.072222222	332.76828	470.8658447
1.075	330.5	472.5
1.083333333	323.2561035	475.7438965
1.086111111	322	478
1.088888889	317	478
1.091666667	313	475.3912964
1.116666667	304.8333435	467.5
1.122222222	311.5	480.5
1.125	316.5	483.5
1.127777778	319.722229	487.722229
1.130555556	323	483.5
1.133333333	323	477.1041565
1.136111111	322	471
1.138888889	329.75	470.6999969
1.141666667	327.5	481.5
1.144444444	331.5	488
1.15	330.0476074	489.0476074
1.152777778	325.2938232	484.3917542
1.155555556	322.8636475	484.8636475
1.158333333	330.5	492
1.166666667	341.6822815	503.71875
1.169444444	345.5895386	511.6194153
1.172222222	345	518
1.175	345.5	520
1.177777778	338	515.5
1.183333333	335.5	505.75
1.186111111	330.5	514
1.188888889	328.5	519.5
1.191666667	325.4565125	514.4347534
1.194444444	321	509
1.2	318	510.5
1.202777778	319.5	515.791687
1.205555556	323	524
1.208333333	319	527.5
1.211111111	319.5	533
1.213888889	313.5	527.5
1.216666667	306.7571411	521.7571411
1.219444444	305.9571533	522.8485718
1.222222222	304.0753479	523.9794312
1.225	303.4873352	528.6519165
1.227777778	294.028656	530.1242065
1.230555556	290	528
1.233333333	285.3235168	526.0294189
1.238888889	290	527.5
1.241666667	297.5	526
1.244444444	305	526.5
1.247222222	308.0403748	521.8944092
1.25	304.5	520.5
1.252777778	298	521
1.255555556	292.7105408	523.7105103
1.263888889	292.1956482	526.6738892
1.266666667	297.5	523.5
1.269444444	304.4320068	516.2195435
1.272222222	313	515.5
1.277777778	318	523.5
1.280555556	312.5472107	530.9807129
1.283333333	320.5	530.5
1.286111111	322	520.5
1.288888889	326.8571472	516.8571167
1.291666667	329	517.1521606
1.294444444	333	524
1.297222222	339.7165222	527.4802856
1.3	346	522.5
1.302777778	348.5	519.5
1.305555556	352	514.5
1.308333333	357	520.5
1.311111111	362.6752319	525.7900391
1.316666667	371.1666565	515.833313
1.319444444	380	518
1.325	387	527.5
1.327777778	390.642395	530.3741455
1.375	401.5	525.5
1.388888889	411.5	522.5
1.391666667	423	524.5
1.394444444	427.5	523.5
1.397222222	435	519
1.4	442	509
1.402777778	447.5	512.5
1.405555556	446.5280457	513.3598022
1.408333333	447	519
1.411111111	447.2557678	527.0253296
1.416666667	444.4597778	513.8620605
1.422222222	449	517.5
1.425	448.5	520.9705811
1.427777778	449.3103333	516.6206665
1.433333333	439.5	504.5
1.438888889	440	505
1.441666667	444.5	507.5
1.447222222	451.720459	503.881897
1.45	447.6315918	497.3157959
1.452777778	447.7799988	496.2200012
1.455555556	451	495
1.458333333	459.5	497
1.461111111	467.6904907	498.8809509
1.472222222	467.8040771	484.7382507
1.505555556	467.2049255	488.7213135
1.508333333	456.078125	491
1.511111111	451.6401978	487.5280457
1.516666667	446.6538391	495.8076782
1.519444444	447.625	494.5
1.522222222	448.6914978	501.8829651
1.525	452.6730652	507.2115479
1.533333333	452	501.7368469
1.536111111	451.944458	496.5
1.538888889	451.5	486
1.541666667	460.5	486.5
1.544444444	463	494.5
1.55	469.1985168	500.0588379
1.558333333	467.9727173	498.3908997
1.561111111	467.9170837	489.660614
1.638888889	470.1666565	512.833313
1.641666667	462.5	517.5
1.861111111	405.5	513
1.975	389.5	487.5
2.05	385.7592468	469.5925903
2.061111111	385.2727356	466.0909119
2.069444444	382	467
2.077777778	385.3105164	459.3736877
2.080555556	384.8969421	460.5381775
2.083333333	388.5	463.5
2.111111111	384.5	457.5
2.138888889	380.5	463.5
2.141666667	379.8150635	462.9520569
2.144444444	381.4785461	461.2077637
2.147222222	381.2037048	463.152771
2.15	382.5	464
2.152777778	386.6304321	463.5
2.155555556	386.4545593	464.5
2.222222222	382.5	467.5
2.225	380.6657104	466.3714294
2.227777778	375.5989075	463.3955994
2.236111111	373	457
2.238888889	375	456.5
2.241666667	373.3228455	453.1495972
2.244444444	375.131134	457.9344177
2.252777778	378.6428528	460
2.255555556	378.491272	458.2598267
2.258333333	378.5	459.5
2.261111111	384	460
2.266666667	377	464.5
2.269444444	369.6891785	467.3108215
2.272222222	363.1802063	470.0126953
2.275	358.5	465.5
2.277777778	363.8888855	459
2.280555556	363	454
2.283333333	364.836731	449.6326599
2.288888889	363.7307739	451.2692261
2.291666667	354.372345	452.5718079
2.294444444	353.5	460.5
2.297222222	352	465.5
2.3	347.3589172	464.1556091
2.302777778	345.5885925	458.0063171
2.305555556	339.6176453	450.1470642
2.308333333	337.9390259	450.7195129
2.316666667	337.5	456.5
2.319444444	335.5	466.6923218
2.322222222	334.5	471.5
2.325	333.5	471.2142944
2.333333333	334.9705811	460.7352905
2.336111111	335.5	453
2.341666667	337.068634	455.8627319
2.344444444	339.9382019	461.8146057
2.35	344.5264282	464.8700562
2.352777778	346.2226868	459.8865662
2.355555556	349.5	459
2.358333333	354.5	461.884613
2.361111111	357.0280762	464.5730286
2.363888889	364.1396179	458.7012939
2.366666667	368.0960083	453.3200073
2.369444444	364.2692261	449.7307739
2.372222222	366.5	452.5
2.375	368.9328308	451.5820923
2.377777778	370.5391235	459.0183411
2.380555556	372	456
2.383333333	377.259552	451.374054
2.386111111	377	446.0192261
2.388888889	374.1551819	445.5344849
2.394444444	372.5	449.5
2.4	361.672699	454.8895569
2.402777778	361	448
2.405555556	357.5	444
2.408333333	352	445.25
2.413888889	355.5	455
2.416666667	348	459.5
2.419444444	343	460
2.422222222	340	459.5
2.425	334.0794678	459.3509827
2.433333333	331.5	465.5
2.436111111	335.5	470.5
2.438888889	334.4451904	478.7739868
2.441666667	332.8387146	468.6774292
2.444444444	329	466
2.458333333	322.9536743	460.9057617
2.461111111	325.5	465.5
2.463888889	323.0569763	474.5126648
2.466666667	323.9090881	480.3863525
2.469444444	318.5484009	472.7257996
2.472222222	316	469.5
2.483333333	294.1000061	472.3399963
2.486111111	288.8835754	469.5684814
2.488888889	294.5	475
2.491666667	292.5	484
2.494444444	295.8135681	486.2966003
2.5	289	480
2.502777778	287	470.5
2.508333333	283.5	476
2.511111111	286.5	487.5
2.513888889	283.5	489
2.516666667	282	486
2.519444444	277	477.5
2.525	272	475.5
2.527777778	271.5	483
2.533333333	257.0714417	485.3571472
2.536111111	252	484
2.538888889	247.2419281	485.7903137
2.541666667	243.5797577	490.9417114
2.544444444	244.1923065	500
2.547222222	244.2948761	504.6025696
2.55	242.5	501.5
2.552777778	241	494.2857056
2.555555556	236.1740265	482.8757019
2.558333333	235.4387817	491.4898071
2.561111111	231.6111145	496.3888855
2.563888889	228.5	501
2.566666667	222.5	494
2.569444444	215.5	494
2.572222222	208	499
2.575	207.5	511.5
2.577777778	211.8284607	511.7554626
2.580555556	216.1627197	503.3550415
2.588888889	219	502.75
2.591666667	201.4428558	491
2.594444444	192.5	496
2.6	192.39888	510.09552
2.602777778	198.8423462	512.4752197
2.605555556	206	503.5
2.608333333	205.845459	494.8636475
2.611111111	196	489
2.613888889	187	482.5
2.616666667	183	482.5
2.619444444	187	482.5
2.622222222	192.8543701	479.1383362
2.625	198.5919952	475.2319946
2.627777778	190.2094574	471.9054108
2.630555556	181.7142792	471.1428528
2.633333333	190.5	473
2.636111111	197.0135193	469.4729614
2.638888889	198.5	458.5
2.641666667	193.5	451
2.647222222	193	454.5
2.65	199.5	455
2.652777778	207	454.5
2.655555556	198.7127686	451.7127686
2.658333333	193.5	443.5
2.661111111	189.5	437.0714417
2.663888889	199.5	436.5
2.666666667	205.7380981	439.5
2.669444444	208	433.5
2.672222222	201	426
2.675	197.5	414.5
2.677777778	201.4638062	412.3416138
2.680555556	207.8455353	414.9390259
2.686111111	211	414.5
2.688888889	210	407.6000061
2.691666667	213.8214264	400.5
2.694444444	221.4655151	396.1551819
2.7	221	395
2.702777778	217	386.5
2.705555556	219.7647095	384.2794189
2.708333333	228	379.5
2.711111111	235.6999969	377.7666626
2.716666667	229.6475372	374.7786865
2.719444444	219.3365326	370.740387
2.722222222	223.5	370.5
2.725	226	367
2.727777778	224.5	366.7999878
2.730555556	212.25	369.75
2.733333333	205.3689728	365.506897
2.736111111	199.09375	349.5
2.738888889	201.644577	334.8493958
2.741666667	199.4015961	327.6861572
2.744444444	186.70755	327.29245
2.747222222	173.25	344
2.75	170.027771	353.972229
2.752777778	165.8897705	350.8149719
2.755555556	166.5	344
2.758333333	161.2466736	343.3800049
2.761111111	155.5	347
2.766666667	146	356
2.769444444	144.5	350.5
2.772222222	147.1333313	356.8999939
2.775	149	369.5
2.777777778	151.8999939	376.5
2.780555556	155.5	372
2.783333333	156.5	368.5
2.786111111	155.4577484	366.4859009
2.791666667	147.5	367.5
2.794444444	144.6914825	373.1170349
2.8	136.4753113	370.7716064
2.802777778	134.5	368.6111145
2.805555556	135.1357117	369.3143005
2.808333333	137.6151886	373.6937256
2.811111111	136.1842041	378.5526428
2.813888889	127	382
2.816666667	124	379.5
2.819444444	123.5	379.5
2.822222222	133	383
3.008333333	142	395.5
3.241666667	152	393
3.244444444	158.4090881	394.2272644
3.247222222	162.5	390
3.25	167.5	387.7941284
3.255555556	165.8453827	385.2871399
3.258333333	162.5	386
3.261111111	154.5	384
3.266666667	147.5	385
3.269444444	143	377.865387
3.272222222	150	366.5
3.275	155.5	367
3.277777778	157	371.5
3.280555556	154	377.5
3.283333333	152	379.5
3.286111111	153.5	376.5
3.288888889	158.8225861	371.7257996
3.291666667	155.5606079	375.4393921
3.294444444	155.3139496	380.2441711
3.297222222	155.2054749	377.5205383
3.3	155.6538391	377.3461609
3.302777778	160.9130402	370.8260803
3.305555556	167.5	367
3.308333333	167.0945892	371.4459534
3.311111111	168.5155334	374.0745239
3.313888889	170.5	377.5
3.316666667	173.1227722	378.8309631
3.319444444	178.3328552	377.3213196
3.322222222	178.5508423	375.0084839
3.325	178.6082458	372.2938232
3.327777778	180.7215881	374.7045593
3.513888889	183.1882019	381.4943848
3.516666667	183	384
3.519444444	177.9083099	385.0397949
3.522222222	180.5	379.5
3.647222222	178.6107025	380.9059143
3.65	184.3860779	384.2753296
3.652777778	188.4659119	386.7613525
3.677777778	191.5	389
3.680555556	193	395.5
3.683333333	187.2127686	399.0851135
3.686111111	179.5	406.5
3.688888889	170.5403595	405.5224304
3.691666667	164	405.5
3.705555556	159.5	400.3181763
3.708333333	162.8183899	399.8677063
3.711111111	171.5	397
3.713888889	179.56604	393.71698
3.716666667	179.4041138	396.869873
3.719444444	174.5	403.5
3.722222222	169.3540802	408.0794067
3.725	171.5	412.5
3.727777778	169.875	415.875
3.730555556	169	425
3.733333333	160.2449646	426.6744995
3.736111111	164.5820923	427.4776001
3.738888889	173.5918579	423.7922668
3.741666667	179	431
3.744444444	173.5	437
3.747222222	170.578125	440.8398438
3.819444444	161.5	445.5
3.822222222	160	446.5
3.825	160	452.6923218
3.827777778	158.75	459.125
3.927777778	159	493.5
3.933333333	160.7548981	492.2254944
3.936111111	164.3347168	491.5413208
3.938888889	171.21698	491.6697998
3.961111111	171.5891724	490.028656
3.986111111	181.1240158	487.0964508
3.988888889	179.5	480.25
3.991666667	176.8953552	473.9651184
3.994444444	165.2677002	466.6593018
3.997222222	150.5	464
4	138.6886749	463.4622498
4.261111111	138	477.5
4.269444444	139.3108063	479.8783875
4.275	135.5226593	483.7168274
4.286111111	133.5	479.5
4.288888889	137	478.5
4.294444444	147.5	469
4.3	149.75	466.75
4.302777778	156.2848816	467.8895264
4.305555556	160.2307739	468.4475403
4.308333333	155.6937408	474.452301
4.311111111	145	478
4.316666667	133.7376251	476.6881104
4.319444444	132.0714264	477.9285583
4.322222222	125	482.5625
4.327777778	121.5	480
4.330555556	118.5	474
4.333333333	109.1666641	465
4.336111111	109	460.8809509
4.338888889	104.9416046	451.9927063
4.341666667	96.1111145	453.555542
4.344444444	94.53883362	460.3058167
4.35	93.76667023	451.2999878
4.352777778	96.75	447
4.394444444	100	451
4.405555556	92.7857132	457.2142944
4.408333333	91.5	454
4.411111111	101.1466637	456.1373138
4.416666667	112	459.5
4.419444444	102	459
4.422222222	95	463.5
4.427777778	95.20587921	464.2647095
4.430555556	100.5	460.5
4.433333333	105.7236862	456.6842041
4.436111111	109.625	451.375
4.438888889	101.5	448.7727356
4.441666667	93.5	448.5
4.444444444	95.5	445.5
4.45	108.1857147	437.1856995
4.452777778	113.8802795	443.2887268
4.455555556	112.6470566	447.2941284
4.458333333	106.4473648	443.5526428
4.477777778	105.1292114	436.6011353
4.483333333	99.5	438.5
4.538888889	95.5	435.5
4.541666667	96	433.5
4.544444444	97.5	430.1666565
4.641666667	139.5	435
4.644444444	139.5	433
4.655555556	141.0479431	436.3082275
4.658333333	138.5	434.5
4.672222222	140.3292694	436.0853577
4.675	139.9565277	439
4.686111111	146	439
4.688888889	144.0217438	435.9782715
4.691666667	144	436
4.694444444	146.5	433.5
4.702777778	151.5270233	437.8243103
4.705555556	154.5	447.5967712
4.716666667	150.8305054	456.8474426
4.838888889	160.25	483.5
4.841666667	180.25	485.1000061
4.844444444	186.2155151	499.4568939
4.85	176	498.5
4.852777778	180.7571411	499.5285645
4.855555556	176.8500061	499.4624939
4.858333333	173.5	498
4.861111111	172	497.5
4.866666667	165.5	507.5
4.869444444	162.390625	502.71875
4.872222222	166	494
4.875	164.7272797	490.2727356
4.877777778	161.5	491.5
4.883333333	155.5869598	498.1956482
4.886111111	150	493.5185242
4.888888889	153.9736786	496.9561462
4.891666667	157.5	502
4.905555556	166	500.5
4.908333333	169	491.5
4.911111111	166.9093323	485.4326477
4.919444444	163.7272797	492.7575684
4.922222222	158	487.5
4.927777778	160	469
4.936111111	160	468.5
4.938888889	159.5	462.5
4.941666667	161.4839478	462.5412903
4.952777778	169.9516144	457.2742004
4.955555556	173	463
5.016666667	179.7058868	482.1470642
5.022222222	181.5	482.0714417
5.027777778	181	484.5
5.041666667	186.8608246	488.4278259
5.052777778	186	489
5.055555556	188.0632935	491.0063171
5.066666667	190.843277	494.0522461
5.091666667	195.9558868	502.4803772
5.108333333	201	506.6000061
5.111111111	199.5	511.5
5.147222222	204.5	513.833313
5.15	207.4886932	514.9350586
5.202777778	225.5	512.5
5.205555556	223	511.5
5.366666667	265.6851807	506.7098694
5.372222222	269	504
5.375	270	504.5
5.411111111	275.3852539	507.5983582
5.502777778	302	516.5
5.505555556	307.2039795	513.637207
5.508333333	310.4481812	511.9766846
5.511111111	312	504
5.519444444	317.5	498
5.522222222	314.5	502.9230652
5.525	311.7631531	508.1315918
5.533333333	317.5	497
5.536111111	318	492.5
5.538888889	319	490.6590881
5.541666667	322.0799866	495.8200073
5.544444444	328	502.5
5.572222222	327	513
5.575	324	507
5.577777778	322	502.25
5.583333333	331	503
5.605555556	333.5	506
5.608333333	338.4775696	507.4596558
5.636111111	338.0335083	507.6536255
5.638888889	343	507
5.697222222	341	513
5.7	342.75	517.5
5.736111111	346.874115	520.1118774
5.747222222	345	528.5
5.75	344.3374939	529.1500244
5.752777778	342.4285583	528.5714111
5.755555556	339.7232361	529.0351563
5.758333333	337.5	526.5
5.761111111	335.5	525
5.763888889	326.9711609	522.5673218
5.766666667	319.0056458	522.3717041
5.769444444	319.9754028	523.9344482
5.777777778	323.1294556	525.3477173
5.783333333	327.6601563	527.2971802
5.786111111	333	533
5.788888889	334.2912598	533.6213379
5.802777778	331	540.5
5.805555556	328.9252014	541.3070679
5.808333333	330.4184875	541.1928101
5.811111111	329	542
5.813888889	327.5	538
5.816666667	316.1140442	539.324585
5.819444444	313.5736694	540.7105103
5.822222222	314.5	541.5
5.841666667	316.1854858	538.6531982
5.844444444	316.5	537.5
5.855555556	320.0714417	537.3571167
5.858333333	323.1060486	536.6514893
5.861111111	324.7862244	537.2246094
5.866666667	328.2020264	532.1414185
5.869444444	332	529.5
5.872222222	337.5	525
5.875	341.9906921	528.2266846
5.877777778	341.5	536
5.883333333	340	544.111084
5.886111111	331.5	540.5
5.888888889	331.5	537.5
5.891666667	328	538
5.894444444	330	542
5.897222222	335.4583435	542.6174316
5.9	339.3486023	546.5140991
5.905555556	334.2400818	542.3375244
5.908333333	331	540
5.911111111	326.7096863	534.1935425
5.913888889	326.8888855	531.777771
5.936111111	332.917511	533.5360718
5.938888889	338	531.5
5.955555556	342.0714417	522.6428833
5.958333333	341	515.5
5.961111111	344.5	508.7857056
5.963888889	349.1808472	510.2872314
5.966666667	355.5499878	514.5499878
5.969444444	361.6124878	520.8250122
5.972222222	366	519.5
5.975	367.75	517.75
5.977777778	365.5	514.5
5.980555556	371.5	510
5.983333333	378.4756165	509.0853577
5.986111111	377.3727417	515.6636353
5.991666667	371	523.5
5.994444444	370	528
5.997222222	364.6690674	525.8093262
6	365.5	518
6.002777778	369.4874878	514.0750122
6.005555556	372.4615479	510.2307739
6.008333333	373	517
6.016666667	371.5	532
6.019444444	368.3943176	532.4187012
6.027777778	365.0536499	526.4613647
6.030555556	361	520
6.033333333	359.5	518
6.036111111	360.615387	516.1538696
6.038888889	359	524.5
6.044444444	358	533.7105103
6.05	348	531
6.052777778	345	530
6.055555556	338.5	529.5
6.072222222	343.1254883	528.2374268
6.075	345	523.5
6.080555556	352.5	519
6.086111111	353.7157593	514.6286011
6.088888889	354.3571472	514.5
6.091666667	355.309845	510.9013977
6.094444444	353	506
6.097222222	351.3703613	499.2592468
6.1	352.946167	494.9769287
6.102777778	355	492.5
6.105555556	359	492.5
6.108333333	368	499
6.111111111	372	497.5
6.15	376.5	497
6.152777778	377.7069092	497.7069092
6.155555556	380.25	503.5
6.158333333	365.0265503	491.7256775
6.161111111	363.620697	488.1379395
6.163888889	359.8616943	486.9680786
6.166666667	360	483.5
6.188888889	367.5	481.5
6.191666667	367.5	480.5
6.194444444	371.7105408	478.5
6.2	370.9761963	481.0238037
6.202777778	375.115387	478.6538391
6.230555556	377.4456482	470.7608643
6.233333333	374.8962402	464.06604
6.236111111	374.5	459.5
6.238888889	375	454.5
6.241666667	380	457
6.244444444	385.3095093	461.3095093
6.255555556	391.8571472	467.5714417
6.263888889	393.4848633	464.3787842
6.266666667	392	458
6.269444444	393.5	451
6.272222222	394.5	446.5
6.275	397.2809143	446.8816223
6.277777778	398.5	451
6.280555556	402.5	457.5
6.288888889	403.3858032	459.3754272
6.291666667	398.8999939	459.1499939
6.294444444	393.8508911	453.6271973
6.297222222	391.8760376	451.6115723
6.3	394.875	450.75
6.302777778	400.2878723	451.7154846
6.305555556	407.5	455.5
6.308333333	413.5	457.5
6.311111111	410.5	453.5
6.313888889	403	446.5
6.316666667	401	442
6.319444444	399.0416565	439.0416565
6.322222222	400.4315186	438.8835754
6.325	407	442.5
6.327777778	415.2602234	441.3474121
6.333333333	421.4237213	439.1752319
6.341666667	424.7173767	443.6739197
6.344444444	421.5270386	439.2567444
6.347222222	415.5	441
6.35	412.5	437.5
6.355555556	414.3726807	440.0621033
6.358333333	419	444
6.361111111	426.0923767	444.8315125
6.372222222	423.2292786	446.5773621
6.375	417.5	439.5
6.377777778	411	435.5
6.383333333	415.419342	438
6.386111111	422.6538391	440.9038391
6.388888889	419	442
6.391666667	411.3333435	439.3333435
6.394444444	403.5	440.5
6.397222222	399	444
6.4	399.4713135	446.4533997
6.402777778	406.9520264	452.5530243
6.577777778	409.75	500.6000061
6.583333333	380.5	490.5
6.588888889	380.5	458.5
6.591666667	387.9767609	463.9804535
6.594444444	404.5	471
6.6	408.519989	461.519989
6.602777778	402.5	451.5
6.605555556	405.5	451.5
6.608333333	408.202301	455.1030579
6.613888889	412.5	454.5
6.616666667	406.2000122	449.8999939
6.619444444	410.5	446.5
6.622222222	417	451
6.625	419	459.5
6.627777778	418.6721802	462.0397339
6.630555556	417.0161438	456.3064575
6.633333333	423.1363525	447.5
6.636111111	423	440
6.638888889	428.5	440.5
6.641666667	432.3554077	446.8493958
6.644444444	432.3235168	451.7941284
6.752777778	436.5	488
6.755555556	441.5	487
6.761111111	453.620697	496.8620605
6.763888889	464.633728	501.8139496
6.766666667	473.2829742	493.4175873
6.769444444	472	481
6.783333333	463	493.8125
6.786111111	455	500.1590881
6.788888889	460.5	500
6.794444444	470	485
6.8	459.7608643	473.5
6.802777778	460.8465576	472.2954254
6.805555556	470.519989	469.1199951
6.816666667	462.5	458.5
6.822222222	458	447
6.991666667	444	404.5
6.994444444	436.5	403.5
7.025	424.2241516	429.7758484
7.027777778	422	438.5
7.033333333	417.1190491	456.8333435
7.036111111	418.5245972	465.6065674
7.038888889	424.969635	473.463562
7.041666667	430.8423767	475.9372864
7.044444444	436	476
7.047222222	438.5	464.7069092
7.05	432.2894592	459.7631531
7.052777778	427	462.5
7.055555556	424.5	472
7.058333333	428	479
7.061111111	430.8964844	483.5837097
7.063888889	435.1363525	486.5
7.069444444	445.5	488
7.072222222	447.4234619	481.6836853
7.075	454.0067444	484.0270386
7.080555556	458	485
7.083333333	461.5	496.5
7.086111111	463.0094299	508.0471802
7.088888889	463.5	520
7.091666667	465.5	528
7.094444444	462	537.5
7.111111111	461	580.5
7.119444444	459.7408447	577.9240723
7.122222222	463.5925903	584.888916
7.125	460.2368469	590.2894897
7.127777778	459.7605591	593.1901245
7.130555556	459.4863892	597.8215332
7.133333333	455.5	605
7.136111111	447.421875	602.953125
7.141666667	435	602.5
7.144444444	428.3427429	595.7678223
7.15	412.7026978	594.6486206
7.152777778	399.5	597.5
7.158333333	408	594
7.161111111	417.5	594
7.183333333	410.8408203	607.7062988
7.186111111	408.5	600.5
7.188888889	410.1764832	596
7.194444444	406	597
7.202777778	399	604
7.205555556	399.8333435	599.166687
7.216666667	392.5	607
7.219444444	387.6641235	610.8778687
7.222222222	383.5	603
7.227777778	381.9646606	596.0757446
7.241666667	368	597
7.244444444	361.8087158	595.7751465
7.308333333	386.112915	592.1935425
7.311111111	396	588
7.344444444	429.5	594.5
7.35	435.5	591.5
7.358333333	434.5	596.5
7.361111111	428.4183655	599.9081421
7.363888889	426.7168274	592.7655029
7.366666667	426.3059692	584.0820923
7.372222222	424.5	590.5
7.375	425	595.5
7.377777778	417	599
7.380555556	415.5	591.5
7.388888889	409	594
7.394444444	400.2796631	605.0932007
7.405555556	395.5	599.5322876
7.408333333	396.6382446	608.8686523
7.416666667	390.3648682	607.5270386
7.433333333	378.5	607.5
7.436111111	384.5	611.5
7.438888889	390	613.5
7.441666667	396.5588379	619.2941284
7.444444444	390.530304	626.4848633
7.45	377.3672485	620.7566528
7.452777778	376.5	616.5
7.458333333	381	615.4193726
7.461111111	380.5	626.7727051
7.469444444	380.5	623
7.472222222	379.5	612.5
7.483333333	375.2327576	616.0926819
7.494444444	370.5	627.5
7.505555556	365.5	636
7.508333333	360	638
7.511111111	355.6935425	638.6290283
7.522222222	353.6829224	623.2926636
7.525	359	628.5
7.527777778	367.3999939	626.4285889
7.533333333	370	621
7.541666667	374.5	623.5
7.55	373	643.5
7.552777778	373	643.5
7.561111111	375.8870392	640.3626404
7.569444444	362	645
7.572222222	361	640
7.575	356.5826111	636.6347656
7.577777778	350.5	643
7.602777778	349.5	618.5
7.608333333	362.5	612.5
7.611111111	363.5	603
7.616666667	378.5	603
7.619444444	386.2938232	605.5257568
7.622222222	379.8596191	602.7315063
7.625	378	592
7.627777778	370	584
7.633333333	387.5	569.5
7.636111111	395.5	565
7.638888889	392	569.5
7.641666667	388	575.5
7.644444444	388	571.5
7.652777778	393	563
7.655555556	390	568.5
7.658333333	395.2391357	570
7.666666667	410.0123291	564.5787964
7.669444444	409.3269653	563.8372192
7.672222222	401.2962952	564.444458
7.675	390.6625824	563.6101379
7.677777778	394.5	556.5
7.686111111	398	548.5
7.688888889	395.2441711	555.7557983
7.691666667	391.5161438	561.4515991
7.7	400.0644836	559.1017456
7.702777778	401.2550354	566.8308716
7.705555556	398.2575684	576.7424316
7.708333333	395.2430725	579.4093018
7.711111111	390	575.4838867
7.716666667	391	572.5
7.719444444	397.5	579.5
7.722222222	401.5	583
7.725	404.4166565	580.416687
7.736111111	410	591.5
7.738888889	406.75	600
7.741666667	402.3939514	596.5858765
7.744444444	401.5	589.5
7.75	409	591
7.752777778	407.3461609	600.1923218
7.755555556	409.1763	603.2630005
7.758333333	407.5	601.5
7.761111111	406	594.3095093
7.766666667	410.8505096	591.7963867
7.769444444	404.1134338	599.2227173
7.772222222	404.5	592.5
7.777777778	410.5	591
7.783333333	412.222229	610.444458
7.786111111	416.5606079	606.6818237
7.788888889	414	601
7.794444444	411	597.5
7.802777778	410	611
7.811111111	405.5	602
7.819444444	393.5	591
7.936111111	371.2894592	564.0526123
7.941666667	374.5678101	562.8389893
7.961111111	384	559
7.966666667	406.8508911	550.2368164
7.969444444	411.5	540
7.975	417.5	535
7.988888889	423.5	534.5
8.191666667	439	530
8.355555556	459.1397705	535.7150269
8.388888889	461	532.5
8.391666667	466.5	528
8.394444444	466.5	517
8.477777778	462.5	505.1764832
8.483333333	454.5	507.5
8.486111111	451.4779358	504.6102905
8.488888889	453.5	499.5
8.491666667	453	499.5
8.494444444	460.2985535	505.0647583
8.5	460.5	515.3095093
8.505555556	455	506
8.508333333	455	499
8.519444444	459.2295532	516.6855469
8.522222222	454.879303	518.6724243
8.533333333	448.1341553	515.9390259
8.536111111	445	510
8.552777778	440.1590881	508.5454407
8.572222222	437.0283813	505.3404236
8.575	432	508.5
8.577777778	430.2393646	510.7287292
8.583333333	422	501
8.588888889	425.5	496
8.608333333	421.7142944	490
8.611111111	421.7841797	491.7050476
8.711111111	428.7446899	457.9787292
8.716666667	427.7080688	458.4127502
8.719444444	427	458.5
8.725	431.3717957	459.9487305
8.727777778	431	461
8.730555556	436	468
8.733333333	434.4666748	472.4666748
8.736111111	432	470
8.738888889	431	468
8.741666667	428.6509399	465.8348999
8.744444444	425.5	465.5
8.747222222	423.5	463.5645142
8.75	421.8888855	455
8.752777778	419.5	450
8.769444444	414.5	451.5
8.772222222	409.5	456.5
8.775	405.0384521	456.9871826
8.777777778	405	452
8.783333333	408.1546631	441.7733765
8.8	404.5	447
8.802777778	402.6875	449.9375
8.808333333	398.5	448.5
8.811111111	396	452
8.869444444	388.5	431
8.877777778	386.6912231	433.1081543
8.883333333	385.5395813	434.4172668
8.9	385	434
8.902777778	381.5	437
8.905555556	376.1122437	436.7244873
8.908333333	374.0247498	430.1534729
8.911111111	371.6818237	423.3636475
9.027777778	376	398.5
9.413888889	326	369.5
9.416666667	312.7333374	378.6875
9.419444444	316.5	380.5
9.422222222	320.5	370.5
9.427777778	303.5	369.5
9.430555556	311	370
9.433333333	308.9223633	372.5869446
9.436111111	303.7426453	375.1397095
9.438888889	302.5719147	374.4871826
9.441666667	302.5	369
9.444444444	309.4905701	371.2452698
9.45	312	375
9.452777778	306.6326599	369.3265381
9.455555556	305.9216919	371.608429
9.458333333	311.5	370
9.461111111	315	375
9.463888889	319.5	379
9.466666667	317.5	381
9.469444444	314.5	375.5
9.472222222	308	371.5
9.475	305.6764832	368.3235168
9.477777778	306.5	361
9.480555556	305.2203979	359.0526276
9.483333333	309.5	349
9.486111111	318.5	351.5
9.488888889	323.5	350.2058716
9.5	322.7558289	347.7558289
9.502777778	315.6061401	346.7011108
9.505555556	307.5536804	341.922821
9.508333333	302.9500122	336.2000122
9.511111111	299.5	335.6538391
9.522222222	308.5	335
9.525	316.5	329.5
9.527777778	320.9786682	331.7132568
9.533333333	319.8608398	326.7268066
9.536111111	319.1111145	327.3333435
9.538888889	318.3931274	330.0114441
9.541666667	312	330
9.544444444	307.5	340.5
9.547222222	304	340
9.55	304.0646667	338.2844849
9.552777778	306.6219482	336.6463318
9.586111111	318.7515259	330.8926392
9.608333333	327	327.5
9.622222222	331.7886047	329.9697876
9.644444444	341.7396545	332.2438049
9.647222222	345	330.5
9.661111111	347.5	328
9.772222222	381	318
9.822222222	376.9782715	319.1956482
9.825	376.0874939	318.4375
9.827777778	369.7299194	317.427002
9.833333333	365.5	328.722229
9.836111111	366.3157959	337.6578979
9.838888889	374.8684082	340.3421021
9.841666667	378.9545593	343.5
9.85	384.1417847	335.9179077
9.852777778	383.5	328
9.855555556	379.5	318.5
9.858333333	369	319
9.861111111	358	314
9.863888889	348.5	315
9.866666667	340	312
9.869444444	331	310.5
9.872222222	327.8999939	308.1000061
9.875	322.7438965	298.7438965
9.877777778	316.5	297
9.880555556	316.7564087	298.7564087
9.886111111	310	288.5
9.894444444	314	289.3684082
9.9	313.3088226	290.8970642
9.911111111	313	293.5
9.916666667	320.5	302
9.919444444	331	307
9.922222222	335.3048706	308.8109741
9.944444444	336	310.5
9.947222222	334.7872314	307.3936157
9.977777778	333.5	314
