# Supplementary material for: Lithium-ion battery components are at the nexus of sustainable energy and environmental release of per- and polyfluoroalkyl substances
Source: Nat Commun. 2024 Jul 8;15:5548. doi: 10.1038/s41467-024-49753-5 (PMC11231300; doi:10.1038/s41467-024-49753-5)
Supplement: Supplementary file 6 — Source Data [file 41467_2024_49753_MOESM6_ESM.zip › Track density raw data - Full set/1000ng_L bis-FMeSI/Replicate 7.csv]

Time (min)	x-position	y-position
0.625	259.2019348	519.6081543
0.877777778	318.5436096	580.7010498
1.391666667	261	519.5
1.394444444	257.5	519
1.483333333	263.5	516
1.486111111	269	519
1.502777778	261	517.5
3.394444444	284.5039978	476.3844604
3.991666667	279	478.5
3.994444444	276.5	479.5
5.016666667	259.5	517.625
5.022222222	258.8243103	517.5
5.033333333	260.8095093	519
7.919444444	263.1455688	517.9177246
7.938888889	258	523.75
7.944444444	259	519
7.952777778	261.3240356	519.4313354
7.969444444	262.75	521
7.972222222	261.5166626	584
7.983333333	260.7301331	519.397583
7.988888889	259.7142792	521.75
7.994444444	257	522
8.002777778	259.3571472	610
8.008333333	259.5	517.5
8.022222222	258	520.5
8.027777778	258	517
8.033333333	258.5	521
8.083333333	258.381134	516.6598511
8.102777778	254.5	519
8.119444444	264.7098846	519.3459778
8.127777778	261.8183441	520.5665588
8.138888889	260.75	520.25
8.158333333	254	520.75
8.191666667	258	519
8.241666667	262.5	518
9.522222222	241.9203796	359.3280334
9.525	242.0748978	362.7267914
9.533333333	244.5	355
9.652777778	252	361.5
9.844444444	254.578125	358.8398438
9.847222222	259.5	358.5
9.85	263.5	359.75
