# Supplementary material for: Lithium-ion battery components are at the nexus of sustainable energy and environmental release of per- and polyfluoroalkyl substances
Source: Nat Commun. 2024 Jul 8;15:5548. doi: 10.1038/s41467-024-49753-5 (PMC11231300; doi:10.1038/s41467-024-49753-5)
Supplement: Supplementary file 6 — Source Data [file 41467_2024_49753_MOESM6_ESM.zip › Track density raw data - Full set/1000ng_L bis-FMeSI/Replicate 3.csv]

Time (min)	x-position	y-position
0	423.5	424
0.005555556	421.8043518	417.8043518
0.008333333	426.5	422.5
0.011111111	430.9705811	424.4607849
0.016666667	439.5	418.5
0.019444444	446.4101868	413.7839813
0.022222222	452.5	415
0.025	455	417
0.027777778	455	418
0.033333333	454.7653198	410.4183655
0.036111111	454.5	415
0.038888889	459	418
0.044444444	455.5	414
0.05	455.9125671	419.3116455
0.052777778	457.5	417.5
0.055555556	458	411.5
0.069444444	453.4179077	411.537323
0.072222222	457.5	412
0.088888889	463.5	428
0.094444444	461.5	431
0.102777778	469.2755127	434.3639526
0.111111111	470.5	444.5
0.125	469.5	461
0.127777778	468	470
0.133333333	467.558136	472.2790833
0.136111111	461.2864075	473.9854431
0.15	465.6970825	486.821167
0.152777778	471.5	487
0.155555556	465.2857056	479
0.158333333	466.5	472.5
0.169444444	450.4574127	471.8495483
0.222222222	477	480
0.225	477	488
0.227777778	474.1653137	493.8061218
0.233333333	468.8571472	498.5
0.244444444	444.1101685	492.7203369
0.255555556	437.34375	484
0.258333333	433.3928528	489.75
0.261111111	427.2826233	483.5
0.341666667	408.5	487.5
0.694444444	411.5	518
1.202777778	401.6898804	550.2974854
1.208333333	403.295929	551.046936
1.211111111	408.3919067	547.0405273
1.213888889	415	541
1.283333333	446.1904907	538.8809814
1.286111111	449	541
1.291666667	460.4746704	553.411377
1.294444444	461.3333435	551.5
1.305555556	464	544.5
1.316666667	463.1463318	549.4268188
1.319444444	459.5	551.1923218
1.322222222	452.1170349	548.3085327
1.325	442.7481842	540.9764404
1.327777778	437.71875	531.09375
1.333333333	434.5	520.5
1.336111111	436	516
1.338888889	435	511.5
1.344444444	427.3096924	510.432251
1.347222222	420	504.5
1.35	414	497.5
1.352777778	414.8246765	493.0974121
1.361111111	414	485.222229
1.372222222	401.8227234	482.5557861
1.375	399	481
1.377777778	398	476.5
1.383333333	399.5	470.5
1.388888889	399	462
1.391666667	395.5	458
1.411111111	388.5	457
1.416666667	384	448
1.419444444	382	442
1.461111111	371.5	433.5
1.463888889	365.5481262	435.3502808
1.466666667	356.2207642	436.0259705
1.469444444	347.5279236	438.628479
1.472222222	341.8684082	439.5
1.475	340.5	434
1.480555556	338.5116272	427.5465088
1.483333333	336.5	420
1.486111111	335	419.5
1.502777778	328.5	415
1.505555556	326	413.5
1.508333333	323.7537231	411.8582153
1.511111111	322.5168152	408.3319397
1.527777778	326.6340637	412.628479
1.575	337.7182617	422.398468
1.577777778	341	423.5
1.583333333	355.4459534	422.9053955
1.586111111	364	417.5
1.588888889	369.5	414
1.6	387.5675659	411.8108215
1.602777778	390.4841309	402.6745911
1.605555556	391.5	396
1.608333333	395.2407532	396.1026917
1.611111111	396.6666565	401
1.613888889	402.8013611	397.6643982
1.616666667	406.25	393.75
1.622222222	406.6504517	392.3760986
1.625	408	396
1.627777778	412.9801941	393.2079163
1.666666667	421.5	394
1.683333333	434	394.5
1.688888889	436.5	399.5
1.7	434	403
1.891666667	429.5	400
1.894444444	432	401.5
1.905555556	435.5	421
1.908333333	446.5	417
1.911111111	355.9736786	462.4342041
1.913888889	451.5	404
1.922222222	443.5	392
1.95	439	385.5
1.955555556	438.5	387
1.958333333	438.7452698	391.4905701
1.961111111	443.4285583	396.5714417
1.966666667	443.5	399.5
1.969444444	441.5	399
1.972222222	436.5	400
1.977777778	435.75	395.75
1.983333333	438.5	385
1.994444444	446.6351318	393.6621704
2	435.8478394	402
2.002777778	429.5	400
2.011111111	438.4375	387.7749939
2.016666667	438.5	380
2.019444444	437.831604	376.9870605
2.027777778	431.7666626	375.5
2.033333333	428.5	387.7173767
2.036111111	429.9356384	397.5891113
2.038888889	433.2083435	399.0416565
2.494444444	460	422
2.505555556	459.8181763	418.3636475
2.558333333	452.5	403
2.561111111	456.4814758	402.2962952
2.572222222	455.5	409.3999939
2.608333333	460.2098694	422.4012451
2.611111111	458.25	422.5
2.616666667	448.5	425
2.641666667	440	420
2.644444444	450.6635742	421.0650635
2.65	463	418
2.652777778	463.9507141	419.3662109
2.708333333	462.5	431
2.841666667	439.2916565	459.1458435
2.955555556	467.625	465.75
3.016666667	469.5	463
3.127777778	477.2173767	461.6304321
3.316666667	478.9151001	461.8018799
3.6	415.5	432
3.619444444	411.5263062	429.6842041
3.633333333	407.738678	426.0514526
3.661111111	405.0050354	427.3989868
3.666666667	403.7212524	421.0663757
3.683333333	408.7865295	421.6516724
3.705555556	410.1906433	419.7445984
3.708333333	407.5	416.921051
3.719444444	413.5909119	415.5909119
3.722222222	417	414
3.725	413.5	407.3387146
3.727777778	415	400
3.738888889	414	399
3.741666667	417.0678406	402.1784058
3.761111111	418.5	407.0625
3.791666667	424.2000122	404.7999878
3.836111111	443.5	394
3.994444444	447.1315918	384.7105408
4	449	378
4.002777778	440.7689209	380.1638794
4.111111111	438.2857056	376.0714417
4.233333333	437.8877563	372.2755127
4.255555556	427	368.5
4.258333333	423.3125	366.28125
4.261111111	422	368
4.308333333	416	371.5
4.416666667	406	399
4.505555556	408.4698792	417.2289124
4.508333333	408	418.5
4.511111111	409.4818115	417.3363647
4.561111111	412.9565125	420.7826233
4.733333333	434.5	450
4.736111111	437.3888855	448.5370483
4.925	456.2692261	425.3153992
5.294444444	410	426.5
5.344444444	407	431.5
5.372222222	404.9571533	433.1514282
5.375	405.8157959	435.4736938
5.402777778	405.944458	434.5
5.405555556	411.4024353	434.6585388
5.466666667	408.125946	434.4771118
5.469444444	410	431.5
5.483333333	404	429
5.555555556	400	424
5.65	398.0420532	419.7897339
5.652777778	404.4080811	413.0808716
5.666666667	410	412.5
5.669444444	413.7213135	411.2049255
5.877777778	432.7765808	383.9680786
5.941666667	432.5	378.5
5.944444444	431	374
5.961111111	428.6363525	370.4155884
6.05	421.5	361.5
6.052777778	416.5952454	358.8650818
6.175	391	341.3684082
6.202777778	386.5	331
6.216666667	388.5	328.5
6.375	360.7960815	317.8296204
6.377777778	358.163208	319.4481812
6.425	345	337
6.427777778	342	346
6.6	323.6538391	357
6.602777778	322.4240417	358.8544312
6.666666667	328.0337524	362.0153503
6.672222222	326	361.5
6.675	326.1190491	359.9285583
6.694444444	325	358.5
6.697222222	323	357
6.7	323.5	354.5
6.702777778	317.4130554	353.3260803
6.708333333	315.5	348
6.719444444	313.8260803	341.7608643
6.736111111	315.0960693	341.0073853
6.738888889	314.9240417	339.8354492
6.741666667	312.5	338.5
6.75	307.4194336	333.324646
6.752777778	299.5	328.5
6.805555556	296	321
6.816666667	284	322
6.827777778	268.5	318.5
6.852777778	257	307
6.888888889	242.6919708	331.1964417
6.891666667	245.4345856	335.0420532
6.894444444	249.3253326	338.9978027
6.958333333	260.2466736	345.6199951
6.972222222	257.5	348
6.975	257.1296387	349.2407532
6.988888889	250.5493011	348.4225464
6.991666667	245.1140289	354.6929932
6.994444444	244	357.5
7.005555556	240.5	354
7.008333333	235	355
7.025	236	353
7.027777778	236	356
7.036111111	236.0907288	356.4961243
7.038888889	233.5	359.5
7.041666667	231.5	361
7.047222222	230.0223846	367.6716309
7.05	224	373.2884521
7.052777778	225.3264465	378.3925476
7.055555556	221.5	381
7.058333333	218	380.5
7.061111111	212	381.5
7.075	210.3378448	375.716217
7.080555556	215.5	375
7.083333333	217.5	368.5
7.1	221	361.5
7.108333333	227	356
7.111111111	231.3888855	356.277771
7.113888889	233.030304	358.0151367
7.127777778	238.5	360.5
7.2	239.21875	359.875
7.202777778	240.84021	358.2113342
7.211111111	242.5	359
7.216666667	249.5	364
7.25	255.9565277	372.4347839
7.252777778	256.9347839	372.4130554
7.3	259	377.8333435
7.302777778	259.0074768	381.3283691
7.308333333	256.9492798	387.5797119
7.311111111	251.5465088	388.5116272
7.366666667	242.5967712	385.2742004
7.438888889	226.9835205	375.5439453
7.441666667	218.5	369.5
7.488888889	213.7374115	353.8381348
7.491666667	214	352.5
7.494444444	216.8823547	355.4117737
7.519444444	217.15979	347.8608398
7.533333333	217.9587097	340.7843933
7.536111111	222.9736786	337.7894592
7.538888889	222.35849	341.8066101
7.561111111	223.5	341.5
7.563888889	226	338.5
7.566666667	226.6363678	341.0909119
7.586111111	229.5416641	335.5416718
7.588888889	232.4605255	334.6842041
7.591666667	239.5	325
7.594444444	240	318.5
7.611111111	246.1315765	320.1315918
7.65	250	335
7.652777778	247.8571472	334.1428528
7.655555556	247.9033203	336.2845154
7.688888889	244	341
7.761111111	241	354.5
7.788888889	237.6499939	357.4937439
7.830555556	234.5	359
7.858333333	225.6785736	360.4285583
7.891666667	217.4545441	356.7727356
7.894444444	212.5	351.5
7.927777778	214.5892792	347.6785583
7.930555556	217.3000031	346.7000122
7.952777778	217.9255371	347.7765808
7.955555556	218	345.5
8.022222222	209.5	334.5
8.025	202.7822571	328.1612854
8.027777778	198.3314667	326.6797791
8.036111111	201.6373596	323.1648254
8.038888889	209.8913116	327.2173767
8.041666667	216.5	330
8.05	211.7682953	322.76828
8.058333333	206	327.5
8.088888889	214.5	337
8.094444444	214.3816528	321.0857849
8.116666667	217	334.5
8.125	213	335
8.127777778	208	330.5
8.133333333	208	333.5
8.172222222	205.5	338.5
8.177777778	199.7857208	343.9285583
8.183333333	196	343.5
8.186111111	192.6428528	341.1785583
8.188888889	192.7857208	340.9285583
8.2	176	342
8.202777778	171	340.5
8.205555556	168	346.5
8.208333333	165	350
8.216666667	158.5	349.5
8.219444444	158.7727203	346
8.222222222	156.9657593	344.8630066
8.225	154.5	350
8.227777778	154.5943451	356.3679199
8.233333333	145.8703766	356.8703613
8.241666667	147.9417725	352.4598389
8.244444444	155.5	353
8.261111111	164.5	348.5
8.288888889	165.2061615	334.6421814
8.291666667	164	333
8.294444444	175.0324707	335.3441467
8.302777778	178.6551666	349.1724243
8.308333333	173.3333282	358.5
8.325	170.9677429	357.0967712
8.327777778	172.5309296	353.3350525
8.333333333	172.7857208	352.2142944
8.336111111	170.5	355.5
8.338888889	171.5	355
8.352777778	172.5812988	349.0419464
8.358333333	178.8064575	345.2903137
8.361111111	182	348
8.369444444	177.1666718	351.1666565
8.372222222	174.0714264	352.2142944
8.375	175.6729279	353.0939941
8.377777778	175.5	352.5
8.391666667	162.1973724	348.7105408
8.394444444	164	344
8.402777778	166.7368469	341.4736938
8.405555556	167.5	343.5
8.425	168.1268616	357.723877
8.427777778	163.5	357
8.575	149.675293	357.1733093
8.577777778	148.3439789	352.6843872
8.6	149.9664764	347.6536255
8.605555556	143.4877319	355.4570618
8.608333333	143	358
8.788888889	159.98909	384.01091
8.808333333	159.656723	390.5074768
8.811111111	161	391.5
8.833333333	162.3627472	394.5588379
8.836111111	164.5	391.5
8.875	168	392.5416565
8.938888889	178.5	396.5
8.941666667	175	397
8.944444444	184	393.5
8.955555556	181.2567596	386.2567444
8.958333333	179.3913116	384
9.019444444	156.5502167	386.6087952
9.022222222	157	383.8333435
9.061111111	149.5	362
9.069444444	143.5	354.5
9.15	140.7215118	353.6582336
9.336111111	154.5	346.5
9.511111111	194.5238037	354.5238037
9.513888889	202	358.5
9.516666667	204.572998	360.9598389
9.519444444	204.6666718	360
9.536111111	202.4441376	359.8296204
9.538888889	199.5	361.5
9.561111111	188.5	369.5
9.566666667	187.2558136	370.4360352
9.569444444	192	366.5
9.572222222	196	361.5
9.575	200.3888855	359.3888855
9.586111111	202.5	361.25
9.588888889	197.5	363.5
9.591666667	191.9230804	366.0769348
9.6	187	360
9.602777778	180	359.5
9.611111111	178.8076935	359.3461609
9.619444444	182	361
9.622222222	183.1238556	365.8669739
9.625	182.5140839	364.6971741
