# Supplementary material for: Lithium-ion battery components are at the nexus of sustainable energy and environmental release of per- and polyfluoroalkyl substances
Source: Nat Commun. 2024 Jul 8;15:5548. doi: 10.1038/s41467-024-49753-5 (PMC11231300; doi:10.1038/s41467-024-49753-5)
Supplement: Supplementary file 6 — Source Data [file 41467_2024_49753_MOESM6_ESM.zip › Track density raw data - Full set/1000ng_L bis-FMeSI/Replicate 2.csv]

Time (min)	x-position	y-position
0.016666667	139.4528351	408.9433899
0.019444444	141	411.527771
0.022222222	142.8478241	418.6304321
0.025	143.277771	420.277771
0.027777778	147.5	419.5
0.030555556	147.5	422
0.036111111	152.4473724	422.5
0.038888889	157.9563141	422.8106689
0.041666667	168	419.5
0.044444444	177.5	419
0.047222222	186.5140839	416.9507141
0.05	190.5596008	413.9900513
0.052777778	194.5	412.5
0.055555556	202	411
0.058333333	210	403.5
0.061111111	222.5	401.5
0.063888889	230	400
0.066666667	239.5	402.5
0.069444444	243.5	403.5
0.072222222	252.8879242	406.9569092
0.075	257	415.5
0.091666667	259.2919617	434.2043762
0.097222222	259.9391479	442.4629517
0.1	256.5	447
0.105555556	246	459.5
0.108333333	241.6183929	466.318634
0.111111111	236.5	467
0.122222222	235.4444427	470
0.127777778	231.5	471
0.133333333	219	474
0.138888889	211.5	475
0.141666667	201	475.5
0.144444444	198.75	471.25
0.147222222	188.4473724	479.921051
0.15	187.931366	479.0097961
0.177777778	182	483.5
0.191666667	188.2883759	498.7614136
0.194444444	192.6009216	506.0229492
0.213888889	204.015152	509.9848633
0.216666667	213.995575	506.8362732
0.222222222	227.5	493
0.236111111	267	493.5
0.241666667	282.7340393	511.7340393
0.258333333	332	524.5
0.261111111	343.9360046	522.5805664
0.266666667	364.0957489	519.122345
0.269444444	381.5	519.5
0.272222222	388.4782715	519
0.275	398	520.5
0.277777778	408.6688843	519.6911011
0.280555556	422.4032288	520.4758301
0.283333333	434.5588379	526.3823242
0.288888889	457.5	534
0.327777778	467	540
0.333333333	463.5	546.5
0.336111111	462	548
0.341666667	461	549
0.344444444	461.5	552.5
0.35	458	562
0.366666667	447	584.4400024
0.375	447.6056824	587.5812988
0.380555556	437.2644653	593.2104492
0.383333333	434	596.5
0.386111111	427.640625	603.3125
0.394444444	429.2901306	610.3148193
0.419444444	423	611.9210815
0.427777778	406.379303	632.0258484
0.466666667	330.5	680.5
0.505555556	316.5	667.5
0.533333333	336.8883362	667.5485229
0.536111111	341.3919067	664.1756592
0.627777778	330	667
0.633333333	314.8333435	667.611084
0.769444444	300	592
0.794444444	308.1551819	556.5344849
0.805555556	314.5	519
0.833333333	331	479.5
0.844444444	333	474.6875
0.858333333	332	475
0.861111111	338.25	467.25
0.866666667	336.3039246	467.2647095
0.869444444	340.6818237	474.7727356
0.872222222	344	481.5
0.875	348.5	483.5
0.880555556	355	483
0.883333333	364.4179077	478.9328308
0.888888889	368.5	481.875
0.894444444	363.5	486.5
0.9	351.3345337	489.6079102
0.902777778	351	486.5
0.905555556	352.5	481.5
0.919444444	355.9929199	487.7872314
0.927777778	362.5	491
0.930555556	366.5	485.5
0.961111111	384.5	495.5
0.963888889	392	493.5
0.966666667	396.5	492.5
0.969444444	395.8235168	491.8235168
0.975	387	485.5
0.977777778	382	483
0.983333333	382	478
0.986111111	383	473.5
0.988888889	391.5	467.5
0.994444444	394	466.5
1	391.5196838	475.2834778
1.022222222	413	480.5
1.033333333	399.7165833	490.0069275
1.044444444	421.2755127	494.1122437
1.05	425	495.5
1.055555556	414	499
1.058333333	404.112915	495.8064575
1.061111111	399.71698	491.1226501
1.063888889	393.9561462	490.4035034
1.066666667	391.5862122	486.4827576
1.069444444	388.5	490.7727356
1.072222222	388.5	495.5
1.075	384.0548096	501.1712341
1.077777778	385.4153748	503.4346008
1.080555556	386.5952454	500.4047546
1.083333333	393.0714417	492.2142944
1.086111111	390.5	490.3571472
1.088888889	390	486
1.094444444	383.6360779	484.2468262
1.097222222	379.5	489
1.1	372.5887451	488.9095459
1.105555556	371.4545593	489.5
1.108333333	380.5	486
1.125	387	473
1.127777778	381	468.5
1.133333333	383.6333313	469.944458
1.136111111	391.5	473.5
1.138888889	398.5	478
1.141666667	392	471
1.144444444	394.1470642	463.4411621
1.15	396.5	459.5
1.152777778	401.5	467.5
1.158333333	404.8003845	466.9448547
1.161111111	400	464
1.163888889	396.7365723	461.2742004
1.166666667	392.7356567	461.9394836
1.169444444	398	465
1.172222222	403.5	472.5
1.175	403.5	467.5
1.177777778	396	463.5
1.183333333	398	467.5
1.186111111	404	474
1.191666667	401.3219299	469.1575317
1.194444444	394.4090881	461.0454407
1.2	394.485199	459.8343201
1.202777778	397	469
1.205555556	401	466
1.208333333	399	464.5
1.216666667	401.6791077	466.8582153
1.219444444	408.7592468	471.722229
1.222222222	409	469
1.225	399	459.5
1.227777778	390.5	451.5
1.230555556	390	454
1.233333333	394.230011	462.0549927
1.236111111	388.0172424	465.8448181
1.238888889	386	460.5
1.241666667	385.8023376	458.6627808
1.244444444	389	461
1.252777778	397.5	468.5
1.255555556	404.2268372	468.7438965
1.258333333	405.3571472	467
1.261111111	407.5	463
1.263888889	416.2391357	463
1.266666667	420.0049438	472.0148621
1.269444444	419.5	478.5
1.272222222	421.9583282	473.9895782
1.275	424.160553	460.5825806
1.277777778	419	458.5
1.280555556	413.217392	466.5978241
1.283333333	412.2525024	475.7341003
1.286111111	416.5	470.5
1.294444444	423.5	459.5
1.297222222	425	457.5
1.3	422.5773621	463.0359192
1.302777778	424.2232056	467.5223083
1.305555556	428.6034546	463.3448181
1.311111111	263.8439026	528.6674194
1.313888889	347.9485016	488.117981
1.316666667	434	443
1.322222222	433	458
1.325	441.8173828	454.8617096
1.327777778	449	446
1.336111111	450.1309204	445.0993652
1.338888889	451	453
1.35	433	454.5
1.358333333	434.3928528	457.2142944
1.361111111	443.4221039	458.2209778
1.372222222	465.5	468.5
1.386111111	470.4302368	486.0348816
1.394444444	469	468.5
1.402777778	473.3988647	452.1966248
1.405555556	471	446
1.408333333	468.2692261	448.7307739
1.416666667	461.6929932	458.9561462
1.419444444	466.8205261	450.7788391
1.422222222	465	438
1.425	460.1739197	426.9130554
1.427777778	455.7580566	426.7580566
1.430555556	453.75	433.5
1.433333333	461.5	441.5
1.436111111	459.7485809	438.3644104
1.438888889	453.5	428.5
1.444444444	445	419
1.45	439.2200012	430.4299927
1.458333333	433.5	423
1.461111111	431.1538391	414.3076782
1.466666667	438.9166565	423.4583435
1.469444444	440.2173767	424.7391357
1.472222222	440	423.5
1.480555556	419.5	413
1.483333333	420	416
1.486111111	423.1290283	425.7580566
1.488888889	425.5	433
1.491666667	432.5	430.5
1.5	450	404
1.508333333	447.944458	384.5
1.522222222	436.0183258	380.0281067
1.533333333	449.4596558	398.5634155
1.536111111	438.3192749	402.4728851
1.55	428	370
1.552777778	430.0053711	370.026886
1.555555556	434.5	376.5
1.727777778	438.5	387.3260803
1.927777778	423.75	407.5
1.933333333	425.0540466	428.6216125
1.936111111	423.5	436.5
1.941666667	417.0161438	445.6290283
1.944444444	410.4107056	451.6785583
1.955555556	402.5	461.5
1.966666667	404	472.8181763
1.972222222	397.1000061	476.6600037
1.975	391.8987427	479.607605
1.983333333	383.5	494
1.986111111	392	497
1.988888889	401.5	504.5
2.005555556	441.6059875	523.3617554
2.016666667	466	508.5
2.019444444	469.6328125	500.734375
2.027777778	466	474.5
2.038888889	465.5	466.5
2.127777778	467	458
2.133333333	481.3965454	471.9137878
2.172222222	442.0714417	518.3095093
2.355555556	414.6333313	542.833313
2.358333333	411	545.5
2.361111111	405	547
2.372222222	387.5	554
2.377777778	376	555
2.380555556	367	554
2.383333333	358.5	555
2.386111111	352	557.5
2.388888889	343.5	560
2.391666667	333.6284485	566.1949463
2.394444444	326.6828003	569.9623413
2.405555556	325.0652161	561.5
2.416666667	325.6132965	558.0073853
2.419444444	319.5	563
2.427777778	312	563.5
2.441666667	311.7241516	542.9655151
2.444444444	307.3925476	542.3429565
2.447222222	303.8245544	547.8771973
2.45	299.6940308	552.1119385
2.452777778	300.2489014	559.7290649
2.455555556	305.5	558
2.486111111	301.5	539.5
2.494444444	296.5	549
2.519444444	295.1013794	544.2938232
2.522222222	288	536
2.527777778	290	532
2.533333333	289.5	544.5
2.538888889	292.9705811	542.0882568
2.541666667	297	535
2.544444444	299.7631531	532.5
2.547222222	306.5941162	533.1470337
2.55	308.5	540
2.555555556	311.5192261	541.5480957
2.561111111	307.1499939	532
2.569444444	305.1945496	532.0564575
2.577777778	308.5162354	543.6623535
2.583333333	311	532
2.725	311.5	532.5
2.727777778	310.5	536.5
2.819444444	311	536.5
2.822222222	316.5400085	536.5
2.825	322.9669495	538.9493408
2.880555556	323.5	540.5
2.883333333	328.5	539
2.888888889	330.5	536
2.891666667	338	530.5
2.894444444	339.9430237	528.5379639
2.897222222	347.7701416	526.8933716
2.9	354.0212708	530.2340698
2.908333333	367.0319214	529.7978516
2.911111111	371	530
2.913888889	375.2627258	522.8220215
2.916666667	375.9569092	519.3016968
2.919444444	372	514
2.922222222	367.6320801	505.1981201
2.925	360.4183655	498.1275635
2.927777778	355.1808472	490.3085022
2.930555556	346	490.4285583
2.933333333	337	489
2.936111111	331.9772644	489
2.938888889	320.3888855	487.6388855
2.941666667	313.9555054	491.1125793
2.947222222	294.375	495.75
2.95	288.5	498.5
2.952777778	282.617981	499.59552
2.955555556	277.8128662	506.8070068
2.958333333	275.8465271	506.3613892
2.966666667	279	511
2.969444444	286	518
2.972222222	291.3910522	526.0058594
2.975	298	529
2.977777778	305	527.5
2.980555556	311.616272	524.2209473
2.983333333	323	521
2.986111111	330.5	518
2.988888889	336.5	514.5
2.991666667	340.9655151	510.9827576
2.997222222	345.5	527.5
3.002777778	349.2471313	534.4003906
3.005555556	355	535.125
3.008333333	359.5	543.5
3.011111111	361	554
3.016666667	359.5	559
3.019444444	358.2147217	550.5061646
3.022222222	359.741394	543.741394
3.025	357.6618347	545.4248657
3.027777778	353	549
3.030555556	346.4056702	546.1981201
3.033333333	342.7092896	543.1976929
3.038888889	342.6138306	528.0447388
3.044444444	333.5	518
3.05	330.5	504.5
3.052777778	333.5	499
3.058333333	345.5	494
3.061111111	348.5	487.4599915
3.063888889	349	480
3.072222222	355	492.9423218
3.088888889	371.884613	476.5
3.091666667	373	485
3.094444444	373	491.5
3.105555556	375.5	492.5
3.108333333	381	486
3.111111111	387.2243958	487.00177
3.113888889	393.391571	490.4638672
3.119444444	408	488.5
3.122222222	417.5	481.5
3.125	419.5	475.5
3.127777778	421.5	465
3.130555556	417.6122437	454.836731
3.133333333	417	449
3.136111111	416.580658	445.7419434
3.15	412.2857056	447.1428528
3.152777778	412.5799866	445.5639954
3.155555556	420	445.5
3.158333333	427.993988	450.6807251
3.161111111	437	454
3.166666667	459.5	472
3.169444444	469.4500122	483.4500122
3.172222222	471.5599976	489.6000061
3.183333333	472.3305054	494.788147
3.186111111	473.4109497	495.6164246
3.188888889	471	501
3.2	462.5	518.5
3.244444444	469.5	517
3.261111111	468.1838074	511.1679993
3.283333333	469.5	501
3.333333333	463.5	482.5
3.336111111	467.7553101	487.4787292
3.344444444	465	488.5
3.358333333	467.1935425	474.887085
3.361111111	469.5	483.5
3.363888889	472.431366	490.1568604
3.366666667	471.0520935	489.9791565
3.369444444	470.1914978	487.7446899
3.45	478.4940186	499.5507507
3.455555556	470	502.5
3.458333333	464.3571472	513.3571167
3.486111111	438	523.5
3.494444444	437	522
3.511111111	438	507.5
3.513888889	431.9107056	503
3.516666667	426	505.5
3.555555556	415.3018799	510.2641602
3.558333333	414.0684967	503.7705536
3.575	412.6559753	512.2064209
3.591666667	390.5	509.5
3.6	379.5	516
3.602777778	371.5	518
3.605555556	367.5957336	521.4840698
3.608333333	353.1779785	520.7542114
3.611111111	347	520.3076782
3.613888889	340	517
3.619444444	330	507.5
3.622222222	319	502.5
3.625	312	497
3.627777778	307.5	491.5
3.630555556	300	484
3.633333333	288.5	479.5
3.636111111	285.5	466.5
3.638888889	278.5	462
3.644444444	272.2254944	447.2254944
3.663888889	256.5	438
3.666666667	247.3376617	440.4837646
3.669444444	239.5	440.5
3.672222222	236.5	440
3.675	235	445
3.677777778	232.2980194	455.2781372
3.680555556	230.6366882	464.449646
3.683333333	234	474
3.694444444	234.5	472.5
3.705555556	238.5	460.5
3.708333333	241.6888885	467.8666687
3.711111111	239.4914856	468.3808594
3.716666667	239.4252625	468.7740173
3.719444444	245.3965454	465.1551819
3.725	245.6111145	465.277771
3.738888889	253.1808472	476.6914978
3.75	263.5	474
3.786111111	234.5	473.5
3.788888889	236	472
3.802777778	240.5	462
3.805555556	249.5	461.5
3.911111111	264	431.5
3.916666667	266	429.5
3.919444444	270.8170776	430.6219482
3.927777778	274.1363525	429.8636475
3.941666667	281	429
3.95	288	426
3.952777778	293.8991394	423.1223145
3.955555556	303.3311157	421.6911011
3.958333333	313.2651062	419.5939636
3.961111111	322.8809509	418.1547546
3.972222222	337.0769348	416
3.975	347.5	415.277771
3.980555556	357.4042664	405.1170349
3.983333333	364.5	403.5
3.986111111	371.5	391.5
4.008333333	386	366.5
4.011111111	393.5	366.5
4.022222222	419.776062	364.5306702
4.025	423.5	369.5
4.033333333	427.5	371.1666565
4.036111111	427.7391357	375
4.05	428.5	377.5
4.052777778	428	385.6481628
4.055555556	425.6739197	395.8478394
4.072222222	405.5	400.5
4.083333333	400.5	405.5
4.091666667	402.4411621	406.8529358
4.094444444	406.5	415
4.183333333	452.5	409.5
4.236111111	438	426.5
4.25	416.5	420
4.252777778	409.1644592	422.046051
4.258333333	398.6111145	427.5
4.261111111	396.5	435
4.266666667	390	448.5
4.277777778	383.5	458.5
4.283333333	381.2297363	460.5540466
4.286111111	378.2329712	459.1076355
4.288888889	373	457.1111145
4.291666667	369	454
4.294444444	367	446
4.3	362.5	432.5
4.302777778	355.5	425
4.305555556	353.4552307	420.9701538
4.308333333	350	422
4.311111111	348.7857056	418.7857056
4.313888889	341	419.5
4.316666667	337.9610291	414.2402649
4.319444444	330.671051	414.7763062
4.322222222	329.1087036	414.2391357
4.325	332.7285767	417.7285767
4.327777778	341.5	419.5
4.333333333	350.8398132	426.6359253
4.336111111	356.8432922	424.6343384
4.338888889	363.125	421.75
4.341666667	366	421.5
4.344444444	369.8027344	418.3877563
4.347222222	369	415.7999878
4.35	364.8880615	416.2462769
4.352777778	359	416.5
4.355555556	354.328125	424.890625
4.358333333	348.5	427
4.361111111	343.0306091	431.8877563
4.366666667	339	426
4.369444444	337.5	416.5
4.372222222	335.545105	412.921051
4.375	338.8333435	415.777771
4.377777778	343.5	424
4.383333333	345.5	424
4.386111111	342.722229	416.6111145
4.388888889	340.5	413
4.391666667	346	416.5
4.394444444	349	422
4.4	355.9545593	427.5
4.402777778	356.7569275	422.9308167
4.405555556	355	417
4.408333333	359.5	414
4.411111111	358.866272	422.1046448
4.413888889	361	427.5
4.416666667	361.4126282	433.2767029
4.419444444	366	430.5
4.422222222	371.3019104	426.5639038
4.425	374.4333191	423
4.427777778	373.5	426
4.430555556	374.5	432.5
4.433333333	375.5	441
4.436111111	376.5	444
4.444444444	377.5	440
4.447222222	376	434.5
4.45	377.5	423.5
4.452777778	380.5869446	421.3260803
4.455555556	383.1355896	428.2711792
4.458333333	385.5	435.2619019
4.461111111	385.3299255	434.3095093
4.466666667	387.5	424
4.469444444	385	416.2941284
4.472222222	387.3738708	418.8693542
4.475	388.5	424.5
4.477777778	390.2121277	430.6363525
4.572222222	394.1357117	435.3143005
4.7	392.5493774	433.2530823
4.708333333	400.75	433.75
4.766666667	450.3934326	410.5245972
4.772222222	458.5	417
4.783333333	462.9356384	443.5891113
4.794444444	456.0726624	444.941864
4.8	438	447.5
4.802777778	429	446
4.805555556	422.5	445.5
4.808333333	419.3250122	445.5214233
4.811111111	421.5	445.5
4.819444444	417	452.5
4.827777778	406.5625	457.0625
4.833333333	407.8912964	470.2826233
4.836111111	407.0791321	481.1726685
4.85	428.4655151	482.5
4.852777778	439	480
4.858333333	460.5	478.1666565
4.869444444	471	494
4.883333333	464.5	510
4.938888889	437.7178345	506.6237488
4.941666667	431.5	505
4.944444444	430.5	502.5
4.958333333	428	498.5
4.961111111	428.5	499
4.977777778	427	496.5
4.980555556	423	496.5
4.983333333	420	496.5
5.002777778	391.444458	498
5.005555556	381.5	495.5
5.008333333	376.5	493
5.016666667	367	479
5.025	368.5652161	477
5.027777778	363	476
5.036111111	357.5	480.5
5.038888889	349	474.5
5.041666667	342.8764648	474.7294006
5.05	318.5	463.5
5.052777778	313	456.5
5.055555556	302.5	450.5
5.058333333	293	449
5.063888889	283.5	446.5
5.066666667	271.5	449
5.069444444	262.6551819	448
5.086111111	249.8686676	443.6382446
5.088888889	242.6184235	444.171051
5.097222222	233.5	440
5.1	225.5555573	436.8888855
5.102777778	219.6920319	434.275177
5.108333333	212	424.5
5.111111111	202.1999969	419.2999878
5.113888889	199.3033447	416.8012695
5.116666667	192	412
5.119444444	184	403.125
5.138888889	172	391.5
5.141666667	163.0555573	391.8333435
5.144444444	159.5	393
5.15	157.5769196	400.6538391
5.152777778	163.5	406
5.155555556	161.4504089	409.8057861
5.158333333	154	409.5
5.161111111	148.608429	406.7741089
5.163888889	144.3333282	398.3703613
5.166666667	143	398
5.169444444	146.5	398.5
5.172222222	148.5	406
5.175	146.6158752	410.7403564
5.177777778	144.2798462	409.2984924
5.183333333	137	386.5
5.186111111	138	386
5.188888889	135.5	392
5.191666667	141.1000061	401.7399902
5.197222222	142	398.5
5.2	144.0238037	390.1190491
5.202777778	145	386.5
5.205555556	141.5	394
5.208333333	141.4158936	397.9766235
5.211111111	138.6796875	402.0859375
5.219444444	131	380.5
5.222222222	125	380
5.225	124	389.5
5.244444444	130.5	395.5
5.258333333	116.0704041	410.5214844
5.266666667	100.032547	413.2573853
5.272222222	97.5	415
5.275	96	411.5
5.277777778	104.5	405.5
5.283333333	115	410
5.286111111	112.8333359	416.8333435
5.288888889	108.2920761	417.7871399
5.291666667	102.8092804	416.2319641
5.294444444	103	413
5.319444444	106.1071396	408.1071472
5.327777778	105	410
5.333333333	100	414.5
5.344444444	103.5	425.5
5.361111111	122	427.0227356
5.363888889	124.7307663	423.2692261
5.366666667	127.5	418
5.369444444	134.5	417.5
5.375	139.5	423
5.377777778	139.3802795	428.9542236
5.402777778	132.0520782	428.9791565
5.405555556	133.9095612	428.353241
5.419444444	126.5	425
5.427777778	112.5	408.5
5.436111111	102.1326523	406.9693909
5.438888889	104	414.5
5.45	102.5	419
5.452777778	105.5411758	411.6882324
5.455555556	108.5	404.5
5.458333333	111.0833359	404.75
5.461111111	106.6736145	405.590271
5.488888889	105.2265625	437.6328125
5.508333333	91.16666412	452.055542
5.511111111	88.79364777	454.1825256
5.536111111	113	471
5.55	101.054348	456.2934723
5.555555556	87.94444275	460.5833435
5.558333333	87	457
5.561111111	91.5	451
5.566666667	101.2522964	446.6559753
5.588888889	119.4565201	450.4347839
5.591666667	120.5609131	455.1040649
5.622222222	120.5	458
5.625	117	464.5
5.672222222	106.5	475.5
5.675	97.05272675	467.1727295
5.677777778	92.19149017	460.7872314
5.683333333	91.5	448.5
5.7	104	435.5
5.702777778	113.421051	440
5.708333333	113	443.5
5.711111111	108.3000031	448.8999939
5.716666667	115	450
5.719444444	123.5	447.9166565
5.722222222	129	446.5
5.727777778	123.3399963	447.2359924
5.736111111	124.9615402	458.2820435
5.738888889	128.5	456
5.788888889	107	430.5
5.802777778	96	440.8611145
5.855555556	106.5	410.125
5.858333333	104.9361267	404.0991211
5.866666667	107.4411774	402
5.869444444	108	409
5.872222222	108.5	419.5
5.875	105	419.1521606
5.877777778	106	413
5.891666667	101.1760559	414.2042236
5.894444444	101	423.5
6.005555556	97	435
6.008333333	91.35409546	435.6494751
6.011111111	91	440
6.091666667	84.24347687	474.6087036
6.094444444	86.5	480.5
6.105555556	116.3687973	499.7446899
6.116666667	124.2179489	491.7820435
6.125	136.1000061	475.5
6.141666667	134	455
6.144444444	130	446.5
6.188888889	89.88095093	453.3095093
6.194444444	88.5	459.5
6.197222222	90	465.5
6.219444444	116.4800034	484.3439941
6.222222222	119.8809509	475.6904907
6.227777778	123.5	462.5
6.238888889	125.5869598	456.3260803
6.241666667	120.5	463.5
6.25	112.5	464
6.252777778	112	455.0166626
6.266666667	92.3235321	448.9117737
6.269444444	91	444.5
6.275	92.5	436
6.277777778	93	427.6739197
6.302777778	97	418.5
6.305555556	99.1818161	419.2727356
6.308333333	102.5	417.5
6.316666667	112.5	416.5
6.322222222	130.4883728	416.8953552
6.325	134.3196716	412.5819702
6.327777778	136	407
6.333333333	141	390.5
6.336111111	138.5	382.5
6.341666667	127	377
6.355555556	124.5	382.75
6.358333333	122.5555573	375
6.361111111	123	376
6.363888889	123	372
6.369444444	129	370.5
6.372222222	131.5	367.0833435
6.375	141.25	380.75
6.388888889	146.5	384.5
6.391666667	150.1717224	386.3989868
6.405555556	152	387.5
6.427777778	162.0973969	385.1753235
6.433333333	167.6774139	377.1612854
6.436111111	172.4262238	368.7950745
6.438888889	176	359.5
6.444444444	168	345.5
6.458333333	159	338.5
6.461111111	160.4055786	337.2081604
6.466666667	163.5	334
6.475	173.5	334.5
6.488888889	180.5	331
6.491666667	180.0500031	327.5
6.494444444	178	329
6.519444444	157.5	345.5
6.527777778	165.9047546	333.7619019
6.538888889	168.5	345.5
6.583333333	157.6509399	345.5943298
6.658333333	169.5	345
6.688888889	197.3053131	325.7212524
6.691666667	199.2068939	329.3879242
6.705555556	210.1440735	329.6186523
6.769444444	196.5	345.5
6.783333333	182	346.5
6.786111111	179.5	346.5
6.85	259.115387	527.75
6.855555556	264	529.25
6.858333333	268.5847473	528
6.872222222	264.2284546	528
6.880555556	177.5	339.5
6.883333333	185.5	342
6.886111111	223.1436157	434.6000061
6.902777778	186.5	359
6.908333333	182	373
6.916666667	177.5	383
6.919444444	173.2179413	387.7820435
6.922222222	164.5	388.5
6.925	157.5	377.5
6.933333333	169.5	380
6.944444444	166.5	384.5
7.011111111	102.5	414.5
7.016666667	99.59999847	420.3999939
7.025	99.22293091	428.1719666
7.027777778	94.89024353	429.4512329
7.044444444	96.5	427
7.05	112.3283577	413.2835846
7.086111111	134	419
7.091666667	145	418
7.094444444	152.1585388	413.4756165
7.097222222	156.5	409.5
7.133333333	153.0555573	407.944458
7.136111111	152.5	414.5
7.138888889	150.0632935	419.0949402
7.166666667	150.7666626	427.7000122
7.188888889	151.5	426.5
7.216666667	150.0058899	428.2411804
7.258333333	137.4523773	431.3214417
7.261111111	138.0461273	427.765686
7.269444444	137.9408875	426.1293945
7.272222222	144.5	421.5
7.275	154.5	416.5
7.277777778	155	421
7.280555556	152.5	428.5
7.283333333	152.5	427.5
7.288888889	151.7080231	419.7956238
7.291666667	153.615387	411.5384521
7.294444444	147.5	416.5
7.297222222	146	427
7.3	141.8529358	429.5
7.302777778	136.0070496	426.7957764
7.305555556	141.5	420
7.308333333	138.8214264	414.5446472
7.311111111	133	412.5
7.322222222	128.875	411
7.327777778	134	404.5
7.333333333	118	392.5
7.336111111	116.5	391
7.352777778	110.7307663	401.7307739
7.355555556	107.4359436	405.1227722
7.358333333	112	414
7.366666667	110.2083321	421.5
7.375	103.1696014	406.8700562
7.388888889	110	404
7.405555556	127.1891861	403.4324341
7.433333333	128	398.5
7.444444444	130.4142914	400.9857178
7.45	132.3617096	391.3829651
7.469444444	145.0714264	395.5
7.472222222	139.5	393
7.775	132.3006897	428.0910645
7.780555556	128.5	434.5
7.783333333	123.5	435
7.786111111	117.5	437.5
7.791666667	104	434
7.794444444	98.5	432.5
7.8	93.90000153	429.5
7.811111111	98.88461304	421.8076782
7.819444444	113.1914902	432.4255371
7.866666667	89.25221252	449.411499
7.869444444	83.69230652	452.2692261
7.872222222	87.54141998	459.0118408
7.875	95.5	463
7.877777778	102.5	463
7.886111111	85.45275879	468.6495972
7.902777778	88.5	481
7.905555556	92.5	485
7.911111111	89.74528503	491.4905701
7.916666667	87.5	486.5
8.011111111	92.5	505.5
8.058333333	87	488
8.061111111	85.5	497.9545593
8.063888889	90.84146118	493.7926941
8.066666667	91	488
8.075	84.5	483.5
8.344444444	89.5	513
8.35	92.5	509
8.416666667	128.2647095	494.1470642
8.425	131	487.5
8.433333333	136.4054108	482.4594727
8.466666667	142.6578979	464.1315918
8.469444444	138	463
8.483333333	125.5	468.5
8.488888889	115	479.5
8.558333333	88.83628082	456.4822998
8.561111111	92.85713959	458.2857056
8.577777778	93.25423431	459.7288208
8.588888889	94.80434418	463.1956482
8.611111111	119.1538467	495.384613
8.619444444	125.5	499
8.627777778	121.5	510
8.633333333	139.3181763	503.5
8.636111111	143.5	503
8.638888889	144.7100067	506.6099854
8.658333333	140.5	506.5
8.661111111	137.5	513.5
8.666666667	135.5714264	512
8.669444444	134	507.5
8.9	137.1052704	493.578949
8.902777778	138.5471649	494.4905701
8.911111111	144.0675659	495.4729614
8.916666667	148.5	502
8.927777778	146.3178101	503.3825989
9.027777778	160.3825684	532.1014404
9.033333333	182.5	531.5
9.036111111	180.5	520.5
9.044444444	166	490.5
9.05	175	485
9.052777778	175.4756165	487.9390259
9.055555556	181.5	494.75
9.058333333	190	504.5
9.061111111	191.5	502.5
9.066666667	180.5	489
9.069444444	178.8999939	492.5
9.072222222	182.5635834	490.2052002
9.075	192.2142792	489.1428528
9.080555556	186	493
9.083333333	178	492
9.086111111	182	491
9.088888889	186	485.5
9.091666667	188	482.5
9.094444444	180	486.5
9.102777778	187.6612854	491.169342
9.105555556	192.5	486
9.108333333	191.066803	485.4797668
9.116666667	185.8999939	492.7000122
9.125	185.5	485
9.136111111	187.5763855	493.659729
9.144444444	191.2663574	498.3224182
9.327777778	183.5	502.5
9.330555556	191	496.5
9.333333333	195.5	497
9.35	211.3070221	508.1491089
9.352777778	210.5408173	517.3979492
9.361111111	187.7696686	517.6011353
9.4	221.1734619	473.7244873
9.416666667	233.2553177	486.8670197
9.419444444	228.2692261	500.7307739
9.422222222	222	506
9.425	215.5201416	507.0033569
9.427777778	209.9765625	507.2070313
9.430555556	207.5	506
9.433333333	204.5921021	495.6842041
9.436111111	199.0764771	485.7470703
9.45	202.839447	490.1880798
9.469444444	205	496.5
9.472222222	210.1666718	497.444458
9.475	213.036087	500.3453674
9.477777778	221.5	501
9.488888889	232.5	502.5
9.575	266.75	477.9166718
9.577777778	275	467
9.580555556	283	459.5
9.583333333	282.9268188	452.0609741
9.586111111	280.5526428	453
9.588888889	284	446.5
9.591666667	289.5681763	430.8636475
9.594444444	292	422.5
9.597222222	299.5	413
9.6	303	410
9.602777778	309	403.5
9.605555556	312.5	399.5
9.608333333	311.1256409	390.7666626
9.611111111	305.5	385
9.613888889	298.6325989	380.8425293
9.616666667	292.5	381
9.619444444	288.5	375
9.627777778	287.8999939	376.7000122
9.630555556	294.5405273	378.5946045
9.633333333	299.4583435	375.902771
9.641666667	288.5	376.5
9.644444444	296.3648682	378.0405273
9.65	303	375.5
9.652777778	295.5	370.5
9.655555556	290	374
9.658333333	291.0267944	378.5357056
9.661111111	297.5	379.5
9.666666667	290	381.5
9.677777778	276	378
9.708333333	280.2962952	370.9074097
9.722222222	281.7569275	361.0691833
9.725	281	364.2999878
9.727777778	283.5	364.5
9.736111111	290.4729614	354.5608215
9.738888889	296	350
9.747222222	303.7080383	348.2043762
9.775	299	342
9.838888889	283	325
9.905555556	271	325.5
9.95	264	337
9.952777778	257.7352905	337.9705811
9.958333333	260.3742981	340.9664917
9.961111111	269.7619019	337.1428528
9.969444444	284.4433899	347.8962402
9.972222222	280	346.5
9.977777778	272.5	346
9.983333333	269.6448669	341.302124
9.986111111	270	350
9.988888889	276.5	354
9.991666667	274.5	349
