# Supplementary material for: Lithium-ion battery components are at the nexus of sustainable energy and environmental release of per- and polyfluoroalkyl substances
Source: Nat Commun. 2024 Jul 8;15:5548. doi: 10.1038/s41467-024-49753-5 (PMC11231300; doi:10.1038/s41467-024-49753-5)
Supplement: Supplementary file 6 — Source Data [file 41467_2024_49753_MOESM6_ESM.zip › Track density raw data - Full set/1000ng_L bis-FMeSI/Replicate 1.csv]

Time (min)	x-position	y-position
0	146	609.5
0.008333333	160.5	605.9545288
0.011111111	164	601
0.019444444	174.3285675	598.0428467
0.022222222	181	592
0.027777778	187.5	579.5
0.036111111	206.0531921	569.7553101
0.038888889	209.5	570
0.041666667	212.5	569.5
0.044444444	214.5	565.5
0.055555556	229.365387	561.8173218
0.058333333	233.9295959	559.3700562
0.061111111	245	556.5
0.063888889	258	551
0.066666667	265	544
0.069444444	272	542.5
0.072222222	286	540
0.075	296.1166687	536
0.077777778	307.5	536
0.080555556	318.5	533.5
0.083333333	328	526.5
0.113888889	347.5	517.833313
0.116666667	353.8999939	515.3400269
0.119444444	355.5992432	513.8282471
0.125	360.6487122	510.407074
0.127777778	368	506
0.130555556	375.5	500.5
0.133333333	381.5070801	489.3510742
0.136111111	387.5	483.5
0.15	396.5	474
0.175	408.5	460.5
0.177777778	414.5370483	459.5
0.186111111	434.921875	456
0.188888889	446	454
0.233333333	462.5	441.2142944
0.25	451.9336243	435.3318481
0.258333333	445.5	445
0.3	431.6889343	456.1807861
0.325	428.7727356	454.5909119
0.333333333	426.5	453.5
0.352777778	423.9889832	452.2577209
0.377777778	412.1372681	453.931366
0.388888889	411.0652161	456
0.391666667	401.125	457
0.394444444	395.5	454.5
0.4	389.2651062	456.5939636
0.402777778	386.5	458
0.419444444	381.0827332	457.8453369
0.425	381.3360596	456.4836121
0.427777778	377.5	458.5
0.430555556	373.8912964	455.3695679
0.433333333	371.1521606	456
0.436111111	365.9285583	456.5
0.438888889	358.2484741	455.1073608
0.444444444	352.3401489	456.5520325
0.447222222	343.5790405	456.5334473
0.45	339.2142944	460.7857056
0.455555556	335.8448181	463.4655151
0.475	336.234314	479.0461121
0.477777778	335.5294189	482.9485168
0.483333333	342.5	483
0.486111111	345.5	483.5
0.488888889	349.435791	482.1238403
0.491666667	356.1296387	484.055542
0.494444444	356	479.5
0.5	354	468
0.502777778	351.4909973	460.9234314
0.505555556	356.5	459
0.516666667	355	458
0.536111111	361.8603821	457.2987061
0.538888889	360	452
0.552777778	366.7999878	451
0.555555556	366.7822571	445.169342
0.558333333	366	443.5
0.563888889	365	438
0.566666667	368.4393921	431.5606079
0.569444444	368.5	429
0.586111111	370	427
0.591666667	371.9482727	423.6379395
0.594444444	365.0952454	412.4761963
0.6	365.5	411.5
0.608333333	363.5	409
0.611111111	364.5397339	406.9569397
0.622222222	360	411.2857056
0.625	357.9013977	411.8521118
0.627777778	355.5	408
0.630555556	353.5	405
0.633333333	350.8296204	401.2039185
0.636111111	353.1052551	398
0.638888889	359.5	394
0.641666667	369	393.5
0.644444444	377	397
0.652777778	381.4259338	394
0.655555556	390.2854614	393.1643677
0.658333333	392.4166565	389.055542
0.661111111	390.2614746	386.5045776
0.666666667	386.6651306	383.2339478
0.669444444	388.5	382.5
0.672222222	385.8023376	381.4069824
0.680555556	385.7332458	377.5965271
0.683333333	386	375.5
0.688888889	385.5810852	368.1486511
0.691666667	390.5	364.5
0.694444444	392.0603485	352.9051666
0.7	391.5	343.5
0.705555556	386.5	339.5
0.708333333	380.5	335.5
0.711111111	375.5	329
0.719444444	365.5	332.9166565
0.722222222	359.230072	331.1993713
0.725	361.9827576	326.4137878
0.736111111	365.9637756	325.0579834
0.738888889	362	326
0.75	362.8694153	322.0746155
0.763888889	359	321.5
0.766666667	366.1099243	326.1028442
0.769444444	364.5	327.1000061
0.783333333	354.9966736	325.5993347
0.786111111	346.5	330.5
0.788888889	348	330
0.808333333	349	336
0.811111111	348.4449768	338.4320374
0.813888889	338	337.5
0.816666667	338.3404236	344.0638428
0.825	336.0384521	344.0384521
0.833333333	337	348
0.836111111	330	348.5
0.838888889	330	348.5
0.841666667	326.6538391	343.5
0.844444444	327.530426	345.1654053
0.847222222	326.5	336.5
0.855555556	323.5	334.5
0.883333333	319.5	320.9285583
0.886111111	321	324
0.888888889	319.2219238	329.0080261
0.891666667	315	331.5
0.897222222	312.75	334.75
0.9	314	336
0.902777778	315.5	339.5
0.911111111	318	342
0.913888889	318.5	342
0.916666667	326	338
0.919444444	333	339.5
0.922222222	332	333.5
0.925	334.5097656	331.9780579
0.933333333	331.5	332.5
0.936111111	332	330.2000122
0.938888889	332.7686462	326.8432922
0.941666667	335.5	320.5
0.95	338.1852722	307.723114
0.969444444	319.5	312
0.972222222	311.3055573	311.6365051
0.975	304	319.2000122
0.994444444	295.5454407	331.0909119
0.997222222	293	331.5
1	288.8513489	339.1486511
1.002777778	290	342.5
1.005555556	286.5	348.5
1.025	283	358.5
1.036111111	275.3955994	367.4010925
1.044444444	276	371
1.05	268.5	381
1.052777778	271.5	388
1.055555556	274.5	393.5
1.058333333	277	396.5
1.066666667	291	416
1.088888889	305	424
1.091666667	312.5	425.5
1.094444444	323	430
1.097222222	328.7424316	436.7424316
1.1	332.0196228	441.0166016
1.102777778	335	447.5
1.105555556	333.309845	454.1831055
1.108333333	337.25	455.875
1.113888889	344.5	461.5
1.116666667	351.944458	465.5833435
1.119444444	355	467
1.125	353.1942139	474.4504089
1.133333333	345.5	480
1.136111111	337.2692261	482.7307739
1.138888889	335	484.5
1.141666667	334	489.5
1.15	339.5	502.5
1.152777778	331.9951782	498.9807739
1.155555556	327.4375	492.75
1.166666667	327	481
1.177777778	335.5	470
1.183333333	345.3060913	473.2642517
1.186111111	347.6911011	479.3311157
1.191666667	346.0217285	494.2391357
1.194444444	351	499.5
1.216666667	348.7180786	499.3537292
1.219444444	348.8484802	494.2272644
1.225	347	488.5
1.233333333	346.5	486
1.236111111	352	495
1.244444444	354.8548279	498.8548279
1.266666667	357.1321411	492.3143005
1.269444444	357.7049255	489.3360596
1.272222222	356	486
1.286111111	362	482.125
1.288888889	369.5	481
1.291666667	377.9324341	477.3919067
1.294444444	378	475
1.3	374	488.5
1.302777778	375	493.5
1.305555556	377.5869446	498.6739197
1.308333333	377.7352905	498.7352905
1.338888889	380.2935791	497.7339478
1.341666667	373.5	493.5
1.347222222	362.8139038	473.6748962
1.35	366	464
1.352777778	370.5	458.5
1.355555556	378	451
1.361111111	386.9565125	441.6521606
1.372222222	380.0897522	437.9743652
1.4	386.3392944	427.6741028
1.405555556	386.7739868	428.0588989
1.408333333	388.5	425.5
1.433333333	388	421.5
1.436111111	391.125	421.125
1.441666667	394.0282898	423.0471802
1.444444444	402.1087036	426
1.45	409.8333435	428.8333435
1.461111111	414.7096863	430.0967712
1.463888889	419.5	429
1.466666667	423.2722778	423.8366394
1.469444444	425.5263062	418.4736938
1.472222222	431.7747803	404.727478
1.491666667	402.5	369.5
1.494444444	397.2244873	365.2449036
1.5	397.0441132	359.2352905
1.502777778	403	354
1.505555556	407.5	348
1.508333333	407.921051	348.5
1.516666667	410.5	359.5
1.519444444	412.7585754	366.3348999
1.541666667	415.5	376
1.572222222	406.9869995	387.0584412
1.577777778	404.5895386	390.9179077
1.586111111	400.7904053	392.74823
1.619444444	392.5625	404.875
1.622222222	390.1913452	409.2530823
1.625	392.5	413.0714417
1.627777778	394.5	416.5
1.633333333	393	423.5
1.636111111	398.5	432
1.638888889	397.5	444.8125
1.641666667	394	452
1.644444444	390	460
1.65	379.5	471
1.652777778	369.5	476.5
1.655555556	360.4401855	479.4957275
1.658333333	356	483
1.661111111	347.5616455	483.8904114
1.663888889	343	483.5
1.666666667	333.5	482.5
1.669444444	320.6882935	480.4916382
1.672222222	315.5	471.8333435
1.675	308	468
1.677777778	299	460
1.680555556	291.23172	452.23172
1.688888889	281.5	443
1.691666667	279	436.875
1.694444444	276.5	433
1.697222222	268	425
1.702777778	260.3333435	426.4166565
1.705555556	255.5	420.5
1.708333333	251.3333282	417.5
1.711111111	249	411.9565125
1.713888889	246.5	404.25
1.719444444	245.722229	392.5
1.722222222	247.5	383.5689697
1.727777778	245.5	371
1.733333333	245	357.5
1.736111111	239.0714264	345.0714417
1.744444444	223	332.5
1.747222222	212.9368896	328.6456299
1.761111111	194.4545441	326
1.766666667	181.5	321
1.783333333	171.5	323.5
1.786111111	161.75	332.75
1.794444444	152.5	338
1.802777778	152.9402924	358.8432922
1.805555556	159.5	360.6538391
1.811111111	170	351
1.819444444	173.8409119	347.5397644
1.827777778	172	353.5
1.841666667	158.6600037	363.5480042
1.844444444	160.6626434	362.6566162
1.852777778	165.8674774	370.8433838
1.855555556	163.2064209	370.3440247
1.866666667	159.5	353.5
1.869444444	160.5	345
1.9	161.5	337
1.902777778	159	345.5
1.916666667	161.5285645	342.4714355
1.919444444	164.1363678	341.7727356
1.927777778	163.5111542	349.9572449
1.933333333	173	349.5
1.936111111	175	340.5454407
1.938888889	175.5	338.5
1.944444444	169	338
1.95	156.5	344
1.952777778	150.5	350.5
1.955555556	141.7616272	357.5203552
1.958333333	138	369.5
1.961111111	140	381
1.969444444	141.5	391
1.972222222	143.1338043	396.9225464
1.975	143.5370331	401.1666565
1.977777778	147.5	407
1.980555556	151.814743	409.4083557
1.983333333	154.5	419
1.986111111	152	427
1.988888889	152.5	434.5
1.991666667	154.1282043	443.2179565
1.994444444	148	449
1.997222222	143.0161285	457.7208557
2	136	468
2.002777778	130.5	475.5
2.005555556	124.5263138	482.4736938
2.008333333	116.9873428	484.607605
2.013888889	107.5	484.5
2.016666667	99.58571625	483.6333313
2.019444444	96.64084625	476.7429504
2.022222222	103	472.5
2.025	105.6415939	467.7507324
2.027777778	111.5	466.5
2.033333333	124.5	449.5
2.044444444	136.5	403.6724243
2.047222222	135.7351074	391.7163086
2.05	138.5	380.90625
2.052777778	136.0464783	368.488739
2.055555556	139.0774689	358.8450623
2.058333333	141	353.5
2.061111111	133.5	343.5
2.066666667	141.25	322
2.069444444	143.1630402	317.7798767
2.072222222	147.5	315.5
2.075	150	313.5
2.077777778	157.5	311
2.080555556	165	311.5
2.083333333	170.2218781	305.7937622
2.088888889	179.5	310.5
2.091666667	193	303.5
2.094444444	206	295
2.097222222	215	288.5
2.1	218.5	282
2.102777778	225.5	277.5
2.105555556	227.5	278
2.108333333	231.351059	283.4361572
2.111111111	233	283.5
2.113888889	235.5	282.5
2.116666667	244	280.5
2.122222222	252	280
2.125	257.5	283
2.127777778	268.5	283
2.133333333	288.5	283
2.136111111	295	282
2.138888889	302.5	281
2.141666667	313.5	283
2.144444444	322.7698364	280.5317383
2.147222222	326.5	287
2.15	336	288
2.152777778	342	298.5
2.155555556	352	304.5
2.161111111	364.5	304.5
2.163888889	379.5944214	302.2381897
2.166666667	385.5	307.8333435
2.172222222	390	306
2.175	392.019989	306.4333191
2.177777778	392.3085022	316.6063843
2.180555556	400.4645996	323.1371765
2.188888889	409	330
2.194444444	423.5362244	341.7681274
2.2	434	352.5
2.202777778	440.1768188	360.4024353
2.205555556	442.5	365
2.208333333	447.5	374
2.211111111	458.1935425	380.8709717
2.216666667	462	389
2.219444444	466	391
2.222222222	468.3382263	395.9264832
2.233333333	467.0400085	392.6000061
2.236111111	463	390
2.244444444	463.5	389.5
2.25	447.5	381
2.255555556	432.5	381.5
2.266666667	418.5	382.5
2.269444444	409	384
2.272222222	400	379.5
2.3	388.2567444	377.2567444
2.302777778	383.5	372.5
2.305555556	382	363
2.308333333	379.60495	347.9753113
2.311111111	376	336
2.316666667	380.5	324.5
2.319444444	387.5333252	321.4666748
2.336111111	393	325.5
2.338888889	395.1896667	323.8103333
2.341666667	402	323
2.344444444	407	327.5
2.347222222	411	326.5
2.35	412.5909119	322.2272644
2.352777778	411.078949	322.3421021
2.355555556	405.8880615	318.1156616
2.358333333	400.1696167	318.1299438
2.369444444	389.4676819	321.6570435
2.372222222	383	326.5
2.375	375.1521606	326.289856
2.377777778	369.3048706	320.3048706
2.380555556	357.9285583	315.4523926
2.383333333	351.5959473	309.3939514
2.386111111	349.9117737	300.3235168
2.391666667	346	295
2.394444444	344.5	284
2.416666667	342	282.3333435
2.419444444	342.0775757	282.4870605
2.427777778	339.5	280.5
2.430555556	342.6204834	282.0783081
2.433333333	342.8333435	283.5
2.436111111	342.980011	288.019989
2.438888889	345.1575317	288.6780701
2.444444444	347.8607483	289.2025452
2.447222222	350	293
2.45	353.6016846	297.2952576
2.452777778	362.5	301
2.455555556	363.5	304
2.466666667	368.5274048	319.8835754
2.469444444	374.3800049	325.9599915
2.472222222	373.5	336
2.475	373.3780518	343.7195129
2.477777778	370.5	356.3965454
2.502777778	379	366.5
2.505555556	379.53125	365.078125
2.533333333	382.5	372
2.536111111	379.6666565	371.3333435
2.544444444	377.4659119	373.2386475
2.547222222	376.374054	378.9618225
2.55	374.134491	385.1931152
2.552777778	373.2173767	390.5434875
2.555555556	367	395
2.558333333	359.5	397
2.561111111	354.5	397.5
2.6	341.5	402.5
2.608333333	335	403
2.611111111	327.3248901	406.892395
2.622222222	308	428
2.627777778	298	431
2.633333333	288.5	451.75
2.65	280	457
2.658333333	275.8333435	452.5
2.666666667	272.7073059	457.012207
2.669444444	273.5	464.5
2.672222222	268	469.5
2.677777778	259	480.5
2.686111111	250.3032837	503.942627
2.688888889	248.625	511.8125
2.702777778	257	522
2.705555556	254.4721069	523.1932373
2.708333333	251	523
2.711111111	239.2391281	527.3478394
2.713888889	242.1724091	530.8965454
2.716666667	231.5	534.375
2.727777778	227.8103485	523.8103638
2.730555556	232	518.5
2.733333333	236.5405426	510.7297363
2.736111111	242.5	508.5
2.738888889	242	508.5
2.741666667	246.5	503
2.744444444	254.5	501
2.747222222	257	497.5
2.75	263.6875	492.125
2.752777778	262	487
2.755555556	266.5	473
2.758333333	272	461.5
2.761111111	274.5	451.5
2.763888889	278	446
2.777777778	282.5066223	436.0960388
2.780555556	286.8907166	438.9317017
2.783333333	288.5	437.5
2.786111111	291.5	441
2.788888889	299.7553101	446.9574585
2.791666667	303.3378296	455.3378296
2.808333333	312.0288391	450.4326782
2.813888889	319.5	451.5
2.816666667	315	447.5
2.819444444	310	442.5
2.825	301.1697998	437.6981201
2.827777778	301.078949	439
2.844444444	290.7934875	450.8695679
2.85	285.8577881	455.0275269
2.852777778	291	455
2.855555556	299.14151	451.5188599
2.866666667	315.76828	444.23172
2.869444444	323.5	435
2.872222222	332	425.5
2.875	337.7281799	415.7348938
2.877777778	340.7767944	407.3392944
2.888888889	346.9741516	403.0689697
2.891666667	349	399.5
2.894444444	355	390.5
2.9	373.222229	383.8518372
2.902777778	384.5	379.5
2.905555556	392	371
2.911111111	410	362.5
2.927777778	408	348
2.930555556	405.7471619	344.0513306
2.933333333	398.5	340.5
2.936111111	394	336
2.938888889	390.7558289	335.7558289
2.944444444	380.5	327
2.947222222	369.0612183	318.9489746
2.955555556	354	310.5
2.958333333	345	306.5
2.961111111	333	303.5
2.966666667	310.3247375	294.917511
2.969444444	305	292.1111145
2.972222222	299.5	291.5
2.975	290.5	292.5
2.983333333	263.5	303
2.986111111	254.5	307
2.991666667	228.8333282	301.1666565
2.994444444	219.1488495	303.9351196
3.016666667	152.9950943	359.2181396
3.022222222	153.4829559	377.2784119
3.044444444	162	401.5
3.047222222	167.5	403.5
3.05	173.5	405
3.052777778	175.7592621	401.7592468
3.061111111	182	396
3.066666667	187.5	385.5
3.069444444	196	380
3.075	196	374
3.077777778	193.1355133	368.9579468
3.080555556	191.1825409	364.7936401
3.083333333	192.3000031	358.7000122
3.086111111	186	352
3.088888889	186.5075226	338.1917419
3.091666667	184.3628998	336.0484009
3.094444444	184.5	318.5
3.1	195.5	316.5
3.108333333	225	308
3.136111111	250	313
3.138888889	254.7307739	314.7564087
3.141666667	255.0357208	319.0357056
3.144444444	251.0039368	324.6732178
3.147222222	248.8159332	333.6208801
3.15	248.6212158	339.6212158
3.152777778	249.5761566	345.016571
3.155555556	250.6295013	350.1474915
3.158333333	253	356
3.161111111	254	360.5
3.163888889	260.5	372.5
3.166666667	267.5	380
3.169444444	275.515625	384.8984375
3.172222222	286	388
3.186111111	294	382.5
3.188888889	302.4154968	380.3168945
3.191666667	308	379.5
3.194444444	314.7696533	379.6797791
3.197222222	320.9506226	381.0802612
3.2	329.2530212	390.1445923
3.213888889	336.9083557	385.934082
3.216666667	343.3912964	384.6521606
3.222222222	352	383
3.227777778	350.4545593	383.5
3.233333333	360	380
3.236111111	380.6461029	380.2207794
3.238888889	383.7010193	377.9793701
3.241666667	393.4117737	370.2352905
3.244444444	403	360
3.252777778	408.5	350
3.261111111	408.5	347.5
3.277777778	401.1521606	340.7608643
3.280555556	401	344.5
3.283333333	397	346.5
3.286111111	395	342
3.288888889	387.3571472	338.6428528
3.291666667	384.7727356	337.6818237
3.308333333	387.5	335
3.336111111	391.125	340
3.338888889	383.9929504	335.5281677
3.35	383.5	336
3.352777778	383.2127686	332.9361572
3.355555556	377.7088623	334.7721558
3.358333333	375.5	333.5
3.375	369.0679016	327.0925903
3.386111111	369.2718506	326.0097046
3.388888889	371.1774292	325.487915
3.4	375.5	324.5
3.402777778	374.2550964	317.8877563
3.405555556	366.7857056	323.5
3.408333333	355.375	322.25
3.413888889	351.5	324
3.416666667	337.8408661	319.8785706
3.419444444	335.8888855	317.75
3.422222222	323.1619568	323.6831055
3.425	306.4078979	310.3421021
3.427777778	297.2469788	311.8895569
3.455555556	186	328
3.466666667	173.5	358
3.483333333	181.6612854	370.7580566
3.486111111	185.7894745	369.5526428
3.491666667	195.5	367.5
3.505555556	197	363
3.508333333	202.5	362
3.511111111	204.5	362
3.516666667	206	369.5
3.519444444	207.5	378
3.536111111	206.5	393.5
3.538888889	209.8999939	395.8200073
3.544444444	217.5	397.5
3.547222222	228	402
3.55	239.5	404
3.555555556	255.1842041	409.4473572
3.558333333	260	408
3.561111111	262	412.5
3.569444444	288.5	428
3.572222222	295.277771	431.5
3.575	305.5	426
3.583333333	334.5	413
3.586111111	345.5	402
3.588888889	357	395
3.591666667	364	389
3.594444444	370	380
3.597222222	380.5	369
3.6	387.8646545	359.2030029
3.616666667	397.1322937	332.8183899
3.627777778	379	333
3.633333333	360.0135193	325.4549561
3.638888889	338.9215698	314.9411621
3.641666667	331.5	307.5
3.652777778	297.5	303.5
3.655555556	297.5	303.5
3.658333333	289	302
3.661111111	279.5	304.8999939
3.663888889	268.6515198	301.3787842
3.666666667	259.5	300
3.669444444	250.4482117	300.9063721
3.677777778	234.6000061	307.7999878
3.683333333	226	316.75
3.688888889	217.5	332.5
3.694444444	214.5	343.6935425
3.7	219.5	353
3.702777778	225	364
3.722222222	234	360.5
3.725	241.0565033	355.6897583
3.736111111	252.3350525	356.0979309
3.738888889	258.5	356
3.744444444	263.941864	363.9651184
3.758333333	271.5959473	370.9981689
3.761111111	276.5	369
3.763888889	281.2674561	363.7325439
3.777777778	290	359.5
3.783333333	288	359.5
3.786111111	288	359
3.788888889	293.5	362.5
3.791666667	297.5	363
3.794444444	303.1956482	367.0652161
3.8	302.5	373
3.802777778	300.3171692	376.9029846
3.805555556	300.4440002	382.6359863
3.808333333	302.6551819	386.6724243
3.811111111	308	390
3.813888889	312	394.5
3.816666667	317.6538391	394.5769348
3.819444444	330	400
3.822222222	344	400
3.825	359.5	395
3.827777778	374	394
3.85	383.5	391.5
3.852777778	388.9233704	391.3321228
3.855555556	395.5	393.5
3.858333333	399.0147095	394.3382263
3.877777778	405.4583435	402.8854065
3.880555556	401.5	407.5
3.883333333	395	414
3.886111111	390.5	417
3.888888889	383.5	418
3.891666667	378	423.5
3.919444444	381.5	419.3095093
3.927777778	383	420
3.930555556	383.5	419.4130554
3.933333333	385	418.5
3.936111111	387.8291016	416.0822754
3.938888889	392.5	414.5
3.941666667	398.2718201	415.6543579
3.944444444	408.5	418.5
3.947222222	411	418.5
3.95	414.5	419.5
3.952777778	415.5	415
3.961111111	415.5	395.7173767
3.988888889	450.5	414.5
4.005555556	437.5	427
4.008333333	423.0327148	427.5093384
4.011111111	417.5	424.5
4.030555556	406	423
4.044444444	398	421.5
4.047222222	390.8302002	424.6037598
4.05	385.5	422.9166565
4.052777778	377.5	423.5
4.055555556	376.5	433
4.058333333	372.2620239	440.995636
4.075	363.5	444
4.077777778	355.5	445.5
4.088888889	351.3064575	449.6935425
4.091666667	347.5	449
4.094444444	342.9788208	448.9915161
4.097222222	337.4736938	445.6789551
4.1	333	440.5
4.111111111	330.3038025	435.240509
4.116666667	322	437
4.119444444	319	439.5
4.122222222	315	443
4.125	309.5	447
4.127777778	301.5	453.5
4.138888889	296.3333435	461.1666565
4.141666667	296.558075	458.022583
4.15	294	459
4.152777778	291.5	458.5
4.155555556	282	454.5
4.158333333	274.5401917	453.6071472
4.161111111	267.6349792	451.1687012
4.163888889	265.0352173	447.0704346
4.166666667	259.5	439.5645142
4.169444444	259.7246704	436.3544312
4.172222222	259.8797607	436.2974548
4.183333333	255.1174469	435.8557129
4.191666667	252	433
4.194444444	242	426
4.197222222	231.9857178	422.4942932
4.2	220	417.5
4.216666667	207.4340668	416.1593323
4.219444444	198.2536926	408.302948
4.222222222	191	402
4.225	186.9411774	401.9411621
4.244444444	184.3732452	400.3873291
4.247222222	174.9464722	394.4190674
4.25	171.5606079	396.7828369
4.255555556	173.7765961	395.6702271
4.258333333	165.1831055	393.2112732
4.261111111	156.6614685	394.6643066
4.263888889	149	395.5
4.266666667	140	399
4.269444444	137.125	401
4.272222222	137.0487823	404.0975647
4.277777778	136.0566101	406.0943298
4.280555556	132	406.5
4.283333333	130.3205109	412.3717957
4.286111111	130.5	414
4.288888889	135	409
4.291666667	139.3648682	405.3919067
4.297222222	143.5	407.5
4.302777778	137	408.5
4.305555556	131	416.5
4.308333333	123	419.5
4.311111111	120.5327835	421.5983582
4.313888889	119	415
4.316666667	118.6923065	410.2692261
4.325	113.2884598	403.5769348
4.327777778	109.2906952	405.5232544
4.333333333	108.772728	412.5909119
4.336111111	105	415.5740662
4.338888889	101.3037415	421.3878479
4.341666667	98.90908813	423.5
4.344444444	100.1198349	418.8884277
4.35	106.5	409.5
4.352777778	109.5	407.5
4.355555556	112	407.5
4.358333333	110	412.3448181
4.361111111	110.5547943	419.623291
4.366666667	110.5	430.1470642
4.369444444	106.5909119	424.8939514
4.372222222	100	424
4.375	99	428.5
4.377777778	93	428.5
4.380555556	93.15517426	433.5344849
4.383333333	90.75	442.25
4.386111111	92.13461304	447.0192261
4.388888889	93.5	447.5
4.394444444	103.6830978	447.9084473
4.4	110.9333344	443.7333374
4.402777778	104.5	445
4.408333333	97.64146423	456.5048828
4.411111111	96.68691254	459.5794373
4.422222222	95	462
4.444444444	104	470.7352905
4.452777778	105	468.5
4.455555556	105.5	468.5
4.458333333	105.5	463.5
4.483333333	115	476
4.491666667	115.9252167	473.9779968
4.494444444	120	475
4.508333333	123.2282639	474.0869446
4.511111111	126.5612907	471.1967773
4.513888889	123	470
4.516666667	125.5	467.4090881
4.519444444	128	464
4.522222222	135.7421722	459.5028381
4.525	139	457.5
4.527777778	145	457
4.533333333	148	465
4.536111111	151.3076935	476.9230652
4.538888889	152.5454559	486
4.541666667	150	494.5
4.544444444	150.5625	505.9375
4.547222222	154	516
4.55	158.5	532.5
4.552777778	160.4640656	546.1766357
4.555555556	159.5	552.5
4.558333333	166.5	567
4.561111111	168	577.5
4.566666667	176	605.5
4.569444444	180	616
4.622222222	341	656
4.625	351.2796631	654.3700562
4.633333333	382.7766876	653.7922668
4.641666667	394	627
4.644444444	392.5	626.5
4.647222222	390.9950562	622.9851685
4.65	389.620697	613.9655151
4.677777778	428.8999939	591.0499878
4.683333333	437.0389709	592.2402344
4.733333333	464.1000061	531.5
4.744444444	467.0056152	532.8595581
4.75	470.1512756	533.1848755
4.752777778	469.9246521	531.0205688
4.755555556	473.3181763	522.6818237
4.758333333	478.5625	514.875
4.761111111	484.1707458	506.4390259
4.763888889	485	499.5
4.766666667	484.9285583	492.7857056
4.772222222	487	486.5
4.775	485.5	477
4.777777778	482	463
4.780555556	483.3510742	453.4574585
4.783333333	484	443.5
4.786111111	483.5	432
4.788888889	481.9693909	428.4795837
4.791666667	481.7099915	428.3900146
4.797222222	482	419.5
4.8	479.4162292	415.1858521
4.802777778	478	411.5
4.805555556	473	408
4.808333333	462.5	408
4.811111111	458	405.5
4.813888889	449.5	397.7592468
4.816666667	441.1122437	398.8673401
4.819444444	434.8076782	393.8076782
4.822222222	425	390
4.825	419.7631531	385.2894592
4.827777778	410	383.5
4.830555556	399	375
4.833333333	393.5	369
4.836111111	385.5	357.5
4.838888889	380.444458	353.2962952
4.841666667	379.5	342.5
4.844444444	380	335.5
4.847222222	381.1876831	328.2886353
4.85	382.4217529	321.7521667
4.855555556	374	317
4.858333333	365	312
4.861111111	359.5898743	306.8483276
4.863888889	355.5	305.5
4.866666667	348	298
4.869444444	341.5	295.2999878
4.872222222	336.5	291.2999878
4.875	331.4337769	288.3476868
4.877777778	324	285
4.880555556	319.2857056	281.8571472
4.883333333	316	279.5
4.886111111	310.5	276.5
4.888888889	305	282.5
4.891666667	302	281
4.902777778	291.5	285.5
4.905555556	280.5	291
4.908333333	279	293
4.911111111	272.5	292
4.916666667	264.5	283
4.919444444	261	274
4.922222222	262.5	275.0714417
4.930555556	266	272.5
4.933333333	268	271
4.936111111	270	275
4.947222222	273.5	273
4.952777778	278.2155151	270.6982727
4.955555556	278	271
4.958333333	279.5	275.5
4.963888889	279.5	276
4.966666667	285.8022461	276.7572327
4.969444444	288	277.5
4.972222222	295.5	279.5
4.977777778	295.5	284.5
4.986111111	300.1274414	294.6372681
4.988888889	303	300
4.991666667	306.7571411	299.7571411
4.994444444	311	310.5
4.997222222	321.5	317.5
5	327	323.5
5.002777778	328.5	326.5
5.005555556	335.5	328
5.008333333	345.065033	329.3206177
5.011111111	354	329
5.016666667	361	326.5
5.019444444	375.1288757	322.6340332
5.022222222	380.5	319
5.030555556	387.5	316
5.033333333	391.5	312.5
5.036111111	391.3125	316.625
5.038888889	396.5	331
5.041666667	399	337.5
5.044444444	401.5	345.5
5.05	396.5	346.5
5.052777778	392.5	341.5
5.055555556	389	333.5
5.058333333	386.4917908	327.9672241
5.061111111	380.2021179	329.3936157
5.066666667	376.980011	327.980011
5.069444444	373.5	325
5.072222222	370.5786438	323.8146057
5.075	369	324.5
5.077777778	368.5	323.5
5.133333333	360.8057861	317.9710693
5.15	361.5	316.5
5.158333333	361.3148193	316.5774536
5.172222222	366.1322937	313.8183899
5.175	361	317.194458
5.183333333	353.879303	312.879303
5.186111111	356	316
5.191666667	345	311.5
5.2	338.5	307.5
5.216666667	324.5	302.115387
5.222222222	323.125	304.375
5.225	323.2021179	302.5638428
5.233333333	329	300.5
5.252777778	333.8493042	315.8904114
5.255555556	326.5	312.5
5.258333333	318.9205933	316.3540649
5.266666667	312	311
5.269444444	309.5	301
5.3	284.7195129	299.7195129
5.302777778	278.8742065	295.3838806
5.316666667	286.5	291.5
5.322222222	297.3999939	294
5.325	302	292.5
5.327777778	311.5	299.5
5.330555556	316.2375793	314.1344299
5.333333333	317.1701202	313.8209991
5.336111111	307.5	321
5.338888889	297	327
5.341666667	291.6395264	328.4651184
5.344444444	287.1666565	331.8333435
5.35	286.5833435	331.5833435
5.352777778	291	333.5
5.355555556	290.7571411	337.7571411
5.358333333	294.5	342.5
5.361111111	299	346
5.363888889	301.9807739	347.8910217
5.366666667	305.5	351.5
5.369444444	308.884613	352.5
5.372222222	316.944458	353.5
5.375	323.8863525	356
5.377777778	329.6428528	352.5
5.380555556	342	352.5
5.383333333	348.2000122	345.2000122
5.386111111	354.5	342.5
5.388888889	364.118103	333.9773865
5.391666667	366.0317383	322.9523926
5.394444444	364	316.6600037
5.4	361.2843933	315.3807373
5.402777778	356.2755127	311.8877563
5.408333333	346.5	306
5.416666667	314.0394592	304.5657959
5.419444444	312.8500061	305
5.422222222	308.2364502	305.770752
5.436111111	300.6860352	302.5930176
5.441666667	294	303
5.444444444	285	301
5.461111111	282.4067383	302.0691223
5.472222222	279.6351318	299.9053955
5.475	280	301.5
5.486111111	249.75	305.25
5.488888889	248.5	307.5
5.5	244.6666718	304
5.502777778	239.7941132	304.4411621
5.505555556	237	304
5.511111111	224.5	302.5
5.516666667	217	309
5.519444444	210.5	319.5
5.522222222	206.5	331
5.525	206	339.5
5.527777778	209.4400635	345.0362854
5.561111111	215.5	349.5
5.566666667	215.1666718	350.9166565
5.569444444	221	354
5.572222222	226.9230804	356.1538391
5.575	233.3157959	355.328949
5.577777778	240.7649994	358.3724976
5.580555556	253.3888855	355.5
5.583333333	261.1907654	351.9161987
5.594444444	264.3888855	352.4629517
5.6	266.7960815	353.0474854
5.602777778	267.887085	356.3709717
5.605555556	272	364.5
5.622222222	280.5778198	368.5895081
5.625	280.5	372
5.627777778	281.6304321	368.5434875
5.636111111	286.7103882	374.6383362
5.638888889	283.5740662	377.8703613
5.641666667	283.9464264	383.2857208
5.644444444	283.5	368.5344849
5.652777778	279.817749	351.6962585
5.655555556	283	350
5.661111111	291.3809509	339.4761963
5.666666667	292.5	343.5
5.669444444	294.9583435	351
5.672222222	299	360
5.688888889	311.5	371.6428528
5.713888889	324.2142944	376.9285583
5.716666667	327.5	378.5
5.719444444	329.0923462	384.9458618
5.722222222	327.5943298	391.8396301
5.725	322.5	397.5
5.727777778	323.3795166	403.7289124
5.733333333	327.5	404.5
5.736111111	327.1065063	409.3165588
5.738888889	324.0454407	407.1363525
5.741666667	327	400.5178528
5.744444444	327.5	395
5.758333333	330.5	395
5.761111111	331	401.5
5.763888889	336.3089905	406.0617981
5.766666667	338	401
5.769444444	334.8588562	395.6148376
5.772222222	331.5	394.5
5.775	324.5	393
5.777777778	320	395.5
5.780555556	315.5	399.5
5.783333333	313.75	391.5833282
5.786111111	318	390
5.788888889	322.0714417	387.0714417
5.8	320	386
5.802777778	320	391
5.805555556	320.1935425	398.887085
5.808333333	321.8587341	401.3609924
5.811111111	320	392.5
5.813888889	317.0882263	388.5
5.816666667	308.5	391.5
5.819444444	306.5	397
5.822222222	307.5769348	402.115387
5.825	311	395.5
5.827777778	314	392
5.833333333	314.5	395.5
5.836111111	314.2068176	403.6151733
5.838888889	313.8148193	403.722229
5.841666667	307.5	400.5
5.844444444	302	395.5
5.847222222	297.7862244	392.3268433
5.85	298.9390259	399.8414612
5.852777778	294.5	410
5.855555556	299.273407	413.697052
5.858333333	304.6470642	411.2941284
5.861111111	308	408.5
5.866666667	308.8448181	407.8448181
5.869444444	311.2037048	409.1898193
5.875	316	412.5
5.908333333	329.3852539	429.9098511
5.911111111	329.8488464	431.8953552
5.916666667	325	437
5.919444444	324.4781799	439.9934387
5.922222222	323.5	439
5.925	326.6851807	435.9074097
5.930555556	323.5414429	434.1010437
5.933333333	320.3815918	430.7631531
5.936111111	315.5	433
6.05	317	479.5
6.052777778	319.59729	479.8621521
6.055555556	325.5	484
6.058333333	332.5	481.5
6.061111111	335.5	485.6666565
6.066666667	338.7122192	485.3201294
6.072222222	340.9285583	482.6428528
6.077777778	333.9186096	477.7092896
6.116666667	319.3452759	459.2207642
6.122222222	316	454
6.125	315	451
6.127777778	313.085144	447.648468
6.15	358.7115479	440.0480652
6.152777778	365.5882263	444.7254944
6.155555556	371	452.5
6.158333333	370.5	459
6.163888889	380.5	458.5
6.166666667	387.5	452
6.169444444	393.8888855	446.722229
6.172222222	392.5	453.5
6.175	398.3999939	460.6000061
6.177777778	407.379303	465
6.180555556	412.5	459
6.183333333	420	453.5
6.186111111	429	446
6.188888889	431	437.5
6.194444444	429	440
6.197222222	425.4451904	451.2945251
6.2	434.609314	448.4353943
6.202777778	451.3711548	443.5961609
6.208333333	460.652771	446.0416565
6.211111111	458.5	455.5
6.219444444	462.0047302	460.9103699
6.222222222	461.5330505	469.6322327
6.225	466.1891785	475.4459534
6.227777778	465	475.8611145
6.230555556	463.5979004	471.744751
6.233333333	464.0700989	465.280365
6.236111111	460	459.5217285
6.238888889	463.4382629	455.6072845
6.241666667	461.115387	470.884613
6.261111111	452.5	486
6.566666667	383.5	562.5
6.569444444	373.5	557.166687
6.577777778	364.4577332	542.8521118
6.625	365.125	507.125
6.627777778	363.8367004	505.2444153
6.633333333	370.9726563	510.4765625
6.636111111	371.5	498.5
6.638888889	375.5	491.9090881
6.641666667	374.5	487
6.644444444	375	483.194458
6.647222222	372.5	478.5
6.65	375.5	475.2272644
6.658333333	374.3469238	469.1836853
6.661111111	374.7688599	460.21698
6.705555556	389	447.5
6.708333333	387	445.5
6.716666667	390.3461609	442.9615479
6.719444444	388.5	437.4629517
6.722222222	387	428
6.725	387	415.6290283
6.727777778	383	407
6.736111111	396.5	389
6.738888889	403.5	382
6.85	416.898407	362.7310791
6.855555556	418.5274048	362.6095886
6.861111111	415.9146423	362.4756165
6.905555556	415	356
6.908333333	409.1404419	353.6685486
6.911111111	403.9885559	354.3931274
6.916666667	398.9029846	350.7835693
6.919444444	389	346
6.922222222	386.6296387	337.2592468
6.938888889	384.3333435	329
6.95	384	325
6.952777778	380.5	327
6.955555556	369.25	320.75
7.002777778	301.3974304	305.0897522
7.005555556	294	305
7.008333333	285.5	304
7.011111111	283.5	301.5
7.019444444	284.5	303.5
7.022222222	275.5	302.875
7.033333333	270.6522827	298.8705444
7.05	249.3781738	304.5152283
7.077777778	231.5	308.6111145
7.119444444	225.1578979	307.3157959
7.188888889	203.5487823	316.2804871
7.191666667	200.5	325
7.202777778	178	333
7.205555556	169.7727203	334.2272644
7.216666667	179.5	345
7.25	183	340
7.252777778	180	343
7.3	182.6970825	329.142334
7.325	205.5	339.5
7.330555556	209.2906952	344.4069824
7.358333333	221.5	352
7.361111111	223.8805237	355.4026489
7.366666667	225.8448334	365.5344849
7.369444444	224.4756165	368.6609802
7.372222222	230.8430634	368.6459961
7.375	234.2921295	364.0617981
7.377777778	240	358.5
7.383333333	244.0806427	351.919342
7.388888889	244.6670837	356.4775696
7.391666667	249.6877441	357.7452087
7.394444444	251.4600067	362.4599915
7.402777778	249	371.5
7.408333333	248.1486511	379.716217
7.411111111	250	384
7.416666667	258.4729614	378.4189148
7.419444444	257.2134705	376.8202209
7.422222222	253.5	371.5
7.425	245.75	375.75
7.427777778	242.7971954	368.8534241
7.433333333	242.5467682	364.6546631
7.436111111	246	364.5
7.438888889	251.1979218	358.5416565
7.45	255.0540466	370.3783875
7.452777778	260.5	370.5
7.455555556	265	368
7.458333333	267.5	364
7.461111111	271	361.3461609
7.466666667	263	359.5
7.469444444	259.1486511	370.8513489
7.472222222	255.7850647	372.6583862
7.475	253.5	369.5
7.477777778	251.5405426	367.9729614
7.480555556	250.5	363.5
7.483333333	251.6525879	354.7969971
7.486111111	255.5	353.5
7.488888889	261.5	353.5
7.491666667	266.1190491	352.9285583
7.494444444	263	358.5
7.497222222	261.6428528	361.7857056
7.505555556	260	354.5
7.508333333	263.8571472	347.4285583
7.511111111	258.5	350.5
7.513888889	260.1683655	355.1377563
7.516666667	257.1445923	359.1686707
7.519444444	255	359
7.522222222	250	356.5
7.525	248.9883728	348.1976624
7.527777778	247.5	341.5
7.530555556	244.1515198	340.2272644
7.533333333	245.7226257	345.2992554
7.536111111	245.1666718	347.8333435
7.538888889	250.253418	350.2945251
7.541666667	254.0877838	348.5648804
7.544444444	258.4254761	341.8416138
7.547222222	267.640625	347.8125
7.55	274	355
7.552777778	278.5481567	361.3130188
7.555555556	279.3931274	371.0114441
7.558333333	279.5357056	376.5357056
7.563888889	274.9814758	378.9629517
7.566666667	281	376.25
7.611111111	282.3275757	389.120697
7.616666667	288.0204163	381.3877563
7.619444444	298.5	376
7.622222222	301.3181763	368.9545593
7.625	303	361.5
7.627777778	306	357
7.633333333	317	353.5
7.636111111	324.1388855	357.5
7.638888889	340	361.5
7.652777778	351.2826233	366.1521606
7.655555556	358.5	371
7.658333333	365.5	374
7.661111111	373.6804504	378.8007507
7.663888889	379	383
7.666666667	385	387.5
7.669444444	393.8880615	388.6940308
7.672222222	394	387.5
7.686111111	403.6677856	388.6543579
7.688888889	405	395
7.691666667	407	395
7.694444444	396.5578308	399.4291077
7.697222222	393.6448059	406.6092834
7.7	391	411.5
7.702777778	387.2423706	415.6389771
7.705555556	391.5	420.5
7.708333333	401	415.5
7.711111111	414.0360718	410.6546326
7.716666667	424.5	410
7.719444444	433.0069885	417.9697571
7.738888889	432	432.5
7.741666667	425.194458	431.194458
7.744444444	416.5	431.5
7.75	415.5	437
7.752777778	428.5	447.5
7.755555556	441.423233	461.131897
7.758333333	453.5	476.5
7.761111111	464.5	483
7.769444444	457.6085205	477.4147339
7.772222222	449.5843506	483.1626587
7.783333333	465.9285583	491.3571472
7.786111111	467	486.3333435
7.794444444	465.5273132	494.8224182
7.802777778	461.5	511
7.819444444	459.1721191	519.8197021
7.911111111	436	508
7.916666667	437.5	526
7.919444444	442	533.5
7.922222222	450	539.5
7.925	456.6884766	538.829834
7.927777778	458.8181763	544
7.933333333	459.9725342	543.1226807
7.95	454.5	552
7.955555556	451.92453	561.4151001
7.958333333	441.5	563
7.961111111	438.6756897	569.0946045
7.966666667	440.5	586.8478394
7.969444444	444	584.5
7.972222222	442.1087036	577.2825928
7.975	446.0652161	572.1956787
7.977777778	442.1304321	581.7391357
7.980555556	435.5	591.5
7.983333333	431.277771	592.833313
7.986111111	425.5	591.5
7.988888889	423.3979492	591.5408325
8.008333333	400.3204041	624.5162964
8.011111111	395.5	623
8.033333333	407.5	617
8.044444444	410.9390259	613.3292847
8.05	416.7807617	598.8769531
8.058333333	419.5	591.5
8.061111111	423.6954346	596.5195313
8.069444444	433.5	596
8.072222222	434.6190491	593.4285889
8.122222222	434.9526672	589.9822388
8.125	433	586
8.127777778	431.8571472	584.7857056
8.133333333	436.4933777	578.9039917
8.136111111	442	582.5
8.138888889	444	580
8.141666667	442	576.5
8.144444444	445.3852539	573.057373
8.147222222	451.9285583	571.4047852
8.15	449.5	563.5
8.152777778	443.5	550.8382263
8.158333333	436.3936157	539.2872314
8.166666667	450	529.5
8.172222222	459.5	522.5
8.175	459.4812012	522.1466064
8.188888889	462	509
8.191666667	464.4720764	505.371521
8.194444444	463.5	501.5
8.197222222	464.8684082	501
8.2	462	498
8.202777778	461.469696	494.5454407
8.208333333	466	487.5
8.25	460.1712341	459.0616455
8.261111111	460.8461609	458.9384766
8.269444444	464	450.5
8.272222222	463.2930908	443.5344849
8.275	455.8035736	440.3214264
8.283333333	454.8790588	434.4674988
8.288888889	454.1438293	418.5684814
8.308333333	450.0397644	402.9457703
8.311111111	443.5	398
8.327777778	445.8333435	399.5
8.355555556	448.1465454	399.9827576
8.386111111	449.5	403.5
8.388888889	445.2324829	398.5764465
8.394444444	445	400
8.419444444	447.1000061	391.5
8.422222222	442.5	390.5
8.427777778	443.6844788	391.8592224
8.436111111	441.8333435	389.1666565
8.438888889	446.2810364	388.6605835
8.441666667	446.5	391.5
8.447222222	448.5	395
8.45	449	399.5
8.452777778	455	396.5
8.455555556	449.5042725	397.2051392
8.461111111	446.5180054	391.3468323
8.475	440	389.5
8.483333333	439.3823547	387
8.486111111	439.5	381.5
8.488888889	435.7826233	380.1739197
8.491666667	440.5454559	380.3181763
8.494444444	435.3795166	378.0783081
8.5	437.5	379.125
8.502777778	436.5	373
8.505555556	430.0097961	371.068634
8.508333333	427.7926941	369.4024353
8.511111111	432	363
8.533333333	435.5	360.5
8.55	429	360.5
8.575	425.375	375.5
8.638888889	410.9166565	415.0833435
8.641666667	406.5	419
8.644444444	411.9594727	426.7973022
8.65	414.5	443
8.652777778	420.555542	449.555542
8.661111111	415.5693054	458.7871399
8.669444444	404.4090881	463.5
8.672222222	397.4237366	467.5508423
8.705555556	399.5	479.4032288
8.708333333	400.84375	484.1041565
8.711111111	404.2844238	489.1706543
8.716666667	418.5508423	492.3644104
8.719444444	423.5131531	490.9078979
8.722222222	426.4375	494.375
8.744444444	429.3181763	496.3181763
8.75	431.1445923	494.8313293
8.755555556	426.7315369	496.8596191
8.758333333	424.5	499
8.761111111	418.5473938	499.2805481
8.763888889	418.0675659	491.9864807
8.766666667	416.0810852	484.2432556
8.791666667	416.5	477
8.794444444	413	470.5
8.8	423.1458435	462
8.802777778	427.8490906	467.4265137
8.805555556	433.5	467
8.808333333	441.5958862	468.130127
8.811111111	448.8986511	468.6891785
8.816666667	454.8780518	466.4430847
8.819444444	461.5	458.5
8.822222222	459.5	452.5
8.833333333	456.8772888	443.0274658
8.852777778	460.8054504	447.7008362
8.855555556	460.9375	449.875
8.858333333	460.9465027	453.5418701
8.861111111	460	463.5
8.866666667	452	471.5
8.877777778	435.5	469
8.883333333	430.5	457.5384521
8.888888889	439	456.5
8.891666667	449.5	467
8.894444444	459	472
8.919444444	460.5	519.5
8.922222222	461	512
8.927777778	463	508
8.933333333	467	515.5
8.936111111	465.6981201	511.7358398
8.938888889	462.1748352	509.5184021
8.941666667	460.5	515
8.944444444	461	523.5
9.005555556	439.5	555.5
9.016666667	450.5	564.5
9.038888889	438.5	595
9.041666667	431	596
9.044444444	424.2857056	601.2857056
9.05	414.2561035	611.7438965
9.166666667	326.3248444	641.9235535
9.227777778	293.6964417	604.5357056
9.244444444	280.5	601
9.255555556	267.5	592.5
9.258333333	256.5	597.5
9.261111111	247.5294647	592.0108032
9.266666667	239.9255371	601.3085327
9.269444444	234	605.5
9.283333333	236.5	620.7666626
9.294444444	243.7079163	633.7871094
9.305555556	270	649
9.327777778	311.2333374	669.7666626
9.358333333	354.5	655
9.361111111	363.5	652.5
9.386111111	400	621.5
9.4	392.0423584	629.5762939
9.402777778	386	630.5
9.405555556	379.0833435	635.083313
9.408333333	382	642.5
9.416666667	388.5	628
9.419444444	389.5	627
9.425	388.4729614	618.310791
9.427777778	390.112915	617.1935425
9.438888889	411.1315918	616.7105103
9.45	427.5	611.5
9.461111111	424.9361267	597.4906616
9.522222222	391	607.5
9.555555556	410.921051	589.7631836
9.575	409	618.5
9.577777778	403	620
9.583333333	395.5	620.5
9.588888889	377.5	622.5
9.619444444	369.9411621	634.9411621
9.622222222	379.2948608	637.7051392
9.625	382.4602356	629.1591187
9.627777778	381	630.5
9.636111111	372.5	641
9.641666667	362	630.75
9.669444444	350.7155762	623.9011841
9.672222222	348.8776855	627.817627
9.675	348	626
9.694444444	344.0694427	636.3174438
9.7	348.5	647.5
9.702777778	348.5	654.5
9.711111111	372	656
9.716666667	383	640.3912964
9.719444444	382.1666565	629.833313
9.722222222	383.5	624
9.725	382	613.5
9.727777778	376.5049438	599.1311646
9.733333333	370.5	589.5
9.761111111	364	586.5
9.769444444	360	582.5
9.786111111	347.9736938	590.3947144
9.794444444	349.6481628	588.6481323
9.825	337.5	593
9.827777778	337	595
9.841666667	332.9303894	590.3101196
9.844444444	326.0229492	588.1146851
9.85	320.1666565	579.166687
9.855555556	316.5	572
9.858333333	314.5	571.5
9.861111111	309.5952454	569.3095093
9.863888889	304.5	563
9.866666667	295.5	565.5
9.869444444	290.25	565.5
9.877777778	290.722229	560.611084
9.880555556	288.8545532	561.5090942
9.886111111	281.5	558.5
9.888888889	282	553.5
9.891666667	275.5	547.5
9.9	272	544.5
9.902777778	265.5	540.5
9.905555556	260.1190491	534.0238037
9.908333333	257	530.5
9.911111111	255.5	519.8225708
9.913888889	254	513.5
9.916666667	255.6818237	510.9545593
9.919444444	250	507
9.922222222	240	500.5
9.925	236	488.8571472
9.927777778	237.875	479.4166565
9.936111111	236	473.5
9.938888889	243.5	469
9.941666667	247.7558136	462.4883728
9.944444444	245.6643829	461.5274048
9.95	245.1785736	458.6116028
9.952777778	241.5	455.5
9.955555556	237.8614502	454.3313293
9.958333333	234.9797668	458.3092346
9.961111111	234.3813629	465.8389893
9.966666667	239.4347839	466.4565125
9.969444444	244	469.5
9.972222222	248.5	469.5
9.975	252.5	463.5
9.977777778	257.5	463.25
9.983333333	262	459.5
9.986111111	265	455
9.988888889	263.2438049	451.7396545
