# Supplementary material for: Lithium-ion battery components are at the nexus of sustainable energy and environmental release of per- and polyfluoroalkyl substances
Source: Nat Commun. 2024 Jul 8;15:5548. doi: 10.1038/s41467-024-49753-5 (PMC11231300; doi:10.1038/s41467-024-49753-5)
Supplement: Supplementary file 6 — Source Data [file 41467_2024_49753_MOESM6_ESM.zip › Track density raw data - Full set/1000ng_L bis-FMeSI/Replicate 9.csv]

Time (min)	x-position	y-position
0.019444444	149.5	396.5
0.022222222	142.5	393.5
0.066666667	130.871109	387.4065247
0.333333333	107.0749969	427.0750122
0.336111111	112.9871826	436.8717957
0.630555556	140.3430023	260.2364807
0.816666667	92	445
0.894444444	114	434
0.952777778	119.5	408.5
0.958333333	114.7222214	400.6111145
0.966666667	112.1428604	391.1428528
0.969444444	111.7034912	394.8721008
0.988888889	112	399.5
0.991666667	107.6923065	405.9102478
1.058333333	113.0263138	417.6578979
1.061111111	118.6578979	418.8157959
1.144444444	99.23912811	425.3152161
1.227777778	113	446.75
1.286111111	130.353653	442.23172
1.291666667	132.5	445
1.302777778	127.7413788	447.258606
1.305555556	123.5	453
1.352777778	116	466.2000122
1.408333333	106	466.5
1.411111111	102	459
1.422222222	101	439
1.519444444	130.5	395.5
1.533333333	131.5232544	396.174408
1.541666667	133	399.5
1.544444444	139.0500031	404.1000061
1.555555556	143.3170776	411.26828
1.561111111	149.1685028	409.7762451
1.566666667	151.1174927	405.8388062
1.572222222	150.5	401.5
1.575	152	398.5
1.577777778	150.9285736	397.3571472
1.580555556	145.8999939	395.2999878
1.591666667	136.4562073	386.2518311
1.619444444	124	402.5
1.622222222	126	411
1.65	134.6538391	431.6538391
1.658333333	142	428.5
1.661111111	144.6793518	421.8804321
1.663888889	155.7857208	417.2142944
1.666666667	156.0652161	412.9782715
1.688888889	159.0625	415.9375
1.691666667	163.6170197	419.3616943
1.694444444	164	426
1.705555556	167.0771484	434.1799927
1.708333333	171.5	435.5
1.711111111	171	439.5
1.736111111	173.5	431.5
1.738888889	178.5774231	429.9709778
1.744444444	266.9583282	615.8421021
1.752777778	180	414
1.755555556	177.5	404
1.761111111	174	393.5
1.769444444	168.3888855	391.6111145
1.775	152.25	392.5
1.777777778	152	394
1.794444444	144.5	404
1.8	138.5821991	403.253418
1.805555556	141.5	414.5
1.811111111	138.1785736	426.1785583
1.825	139.1666718	424.5
1.836111111	143.4456482	422.8912964
1.841666667	143	416
1.844444444	138	405.5
1.861111111	132.6906738	397.033905
1.866666667	129.1621552	395.4797363
1.966666667	142.5	406
1.969444444	143.5	402.5
1.975	141.5	399.5
1.983333333	134.3191528	388.6383057
1.986111111	133	378.8409119
2.005555556	130.5	370.5
2.033333333	129	372
2.036111111	129	370.5
2.038888889	137.7325592	370.2441711
2.055555556	157.4381409	364.7010193
2.088888889	152.8868256	354.7550049
2.105555556	158.0833282	364.25
2.108333333	167.0889893	365.8135681
2.111111111	173.8448334	367.4310303
2.113888889	178.1521759	364.2391357
2.116666667	186.2765961	357.2340393
2.119444444	184.9593048	359.1453552
2.122222222	189.5	353.5
2.130555556	183.5	353.5
2.133333333	178.875	351.4166565
2.141666667	191.9117584	334.9411621
2.144444444	190.8000031	334.2000122
2.15	176	325
2.152777778	172	325.5
2.158333333	164	326
2.161111111	166	330.5
2.166666667	179.5	342.5
2.175	187	329.5740662
2.183333333	186.0260239	328.5995483
2.186111111	185.5	340
2.188888889	187	339.2307739
2.402777778	187.8062134	326.4138794
2.408333333	202.5773468	331.4060669
2.411111111	203.5	331
2.413888889	204.532608	330.1195679
2.472222222	217.4000015	313.75
2.494444444	225	302
2.502777778	242	301
2.516666667	251	319
2.525	267.5	316
2.527777778	267.5409851	317.131134
2.530555556	271	310.5
2.538888889	286	322.5
2.552777778	289.444458	333.1666565
2.555555556	289.5	332.5
2.572222222	291.869812	335.6886902
2.575	292.0597534	339.4182434
2.580555556	292.5	343.9166565
2.605555556	289.6428528	349.6428528
2.608333333	293	354.5
2.611111111	301	358
2.616666667	309.1755371	362.9787292
2.619444444	318	363.5
2.622222222	325.5	357
2.625	333.5	354.5
2.627777778	332.9189148	352.6756897
2.633333333	339.5	356.5
2.636111111	343.8320007	362.1838074
2.638888889	341.5	366
2.641666667	342.4651184	371.3023376
2.644444444	343	379
2.65	347.5	386.5
2.666666667	347.6621704	390.5180054
2.669444444	350.6428528	394.7857056
2.672222222	346.6776733	397.398468
2.677777778	343	400.6111145
2.680555556	330	406
2.702777778	319	410.75
2.705555556	313.5	409
2.708333333	306.7142944	405.1428528
2.711111111	300.6428528	397.1785583
2.716666667	291.1808472	394.2872314
2.719444444	281.887085	392.1935425
2.722222222	270.9666748	388.5
2.725	255.5	391.5
2.727777778	245.5	390
2.730555556	236	393
2.733333333	230.7352905	394.9705811
2.741666667	227.5	392
2.744444444	224.282608	393.6739197
2.747222222	217.5	389
2.752777778	208	381
2.755555556	200.9324341	373.7702637
2.772222222	191	367
2.775	185.0882416	363.6764832
2.777777778	180.5	357.5
2.788888889	151.8636322	352.5
2.8	150.1363678	352.2272644
2.802777778	146.1896515	351.0862122
2.833333333	146.703125	346.71875
2.836111111	149.5	343.5
2.872222222	195.6666641	323.484848
2.877777778	199	316
2.925	257.5	297.5
2.927777778	263.0763245	297.2671814
2.95	295.5	317.5
2.952777778	297	318
2.961111111	306	324
2.988888889	328	339.5
3	328.315155	342.0071106
3.002777778	328.1029968	347.7359619
3.005555556	324.3200073	353.480011
3.008333333	322	351
3.011111111	316.919342	349.7903137
3.016666667	314.5	343
3.019444444	305.564209	337.8761597
3.022222222	297.5	330.5
3.036111111	290.5	329.5
3.038888889	288.5	331.5
3.041666667	283.75	333.75
3.044444444	283.5	337
3.047222222	282.5	345.5
3.05	282	355.3912964
3.061111111	286	367
3.066666667	293.5	379
3.069444444	299.5	379.5
3.072222222	305.75	375.75
3.075	310.5344849	382.1551819
3.077777778	321.5	379.5
3.080555556	328.5	377.5
3.091666667	334.5	375.5
3.097222222	339.2727356	377.5
3.127777778	346.1934204	373.6174927
3.133333333	345.6764832	363.5
3.136111111	339.8469238	365.1734619
3.138888889	339.5	361.5
3.144444444	328.5	355.5
3.158333333	322.6271057	348.033905
3.166666667	311.5	349.5
3.169444444	307.3636475	350
3.172222222	304	351.5
3.175	296.5	350
3.177777778	297.5	356.5
3.188888889	307.5	366.5
3.191666667	315.5	369.5
3.194444444	316	370.5
3.219444444	314.7704773	370.3606567
3.222222222	318.8067627	375.5278931
3.225	323.3493042	375.1712341
3.233333333	324.0795593	373.8891907
3.236111111	329.6923218	371.9038391
3.244444444	341.5	367
3.266666667	348	356.5
3.269444444	345.0753479	353.6735229
3.275	339.0215149	348.5322571
3.277777778	338	341
3.280555556	333.078949	337.921051
3.286111111	327	329
3.316666667	322.7758484	314.258606
3.322222222	325.6883545	307.7362976
3.325	328	299.5
3.327777778	329	296
3.344444444	359.1774292	306.3387146
3.425	341	303.5
3.508333333	345.7349548	299.0959778
3.602777778	356	306.5
3.613888889	359	314.5
3.658333333	361.3666687	331.6333313
3.661111111	360.0454559	321.5681763
3.666666667	360	311
3.672222222	369.5	314
3.677777778	383.2720337	324.1010437
3.708333333	383.5769348	345.0384521
3.722222222	349.5	330
3.727777778	345.6538391	323.0384521
3.744444444	337.5	323
3.752777778	336.0058899	332.2411804
3.827777778	336.1290283	318.6774292
3.836111111	335.1304321	319.2282715
3.861111111	334	325
3.9	325	335.5
3.902777778	323.1698914	335.3058167
3.905555556	325	337.5
3.938888889	320	339
3.941666667	318	335.5
3.95	319.5	336
3.983333333	315.5	335
4.125	314.5	336
4.127777778	309.9505005	334.2772217
4.130555556	306	334
4.141666667	301.5	331.5
4.161111111	302.5	334
4.255555556	314.7024841	353.1528931
4.258333333	316.5	355
4.302777778	316.5	355
4.305555556	311.5	357.25
4.308333333	310.4830627	358.7033997
4.313888889	312.3919067	358.6080933
4.316666667	315.115387	371.2692261
4.319444444	312.5036316	379.7181702
4.322222222	313	386
4.325	309.926239	386.1475525
4.327777778	310.5	382
4.333333333	308.3305969	380.304718
4.338888889	309.925293	384.1896667
4.341666667	314.4016418	390.0245972
4.344444444	312.5	390.75
4.352777778	323.3181763	393.1060486
4.355555556	323	394.5
4.358333333	327.5	394.5
4.361111111	291.1648407	457.2310181
4.372222222	336.6590881	388.5227356
4.375	345.5	385.5
4.377777778	351.5	383.5
4.386111111	356.6686707	383.2289124
4.388888889	357.5	383.5
4.391666667	360.1349182	380.5952454
4.394444444	357.115387	376.1923218
4.397222222	361	367
4.4	355	365.5
4.405555556	352.580658	359.5967712
4.408333333	352.6616211	354.7121277
4.419444444	351.1783142	357.374115
4.425	352.7592468	352.2407532
4.444444444	354.8912964	353.7826233
4.45	347.3227844	354.259491
4.452777778	343.1028442	357.379425
4.455555556	300.75	439.5714264
4.491666667	328.5	357
4.536111111	259.1538391	520
4.622222222	313.741394	360.9827576
4.625	307.5	357
4.636111111	294.5	364
4.638888889	286.2610779	365.5517273
4.641666667	283.7105408	368.3421021
4.644444444	282.5	371.5
4.65	284	388.8269348
4.666666667	291.1146851	401.0229492
4.669444444	299.25	414.25
4.672222222	298.6978149	406.6648254
4.675	306.578949	411.578949
4.677777778	314.5	420
4.680555556	323.5	429
4.683333333	327.5	437
4.686111111	330.5	440.9117737
4.7	334.3225708	438.7903137
4.713888889	337	436
4.719444444	341.96875	434.4375
4.755555556	355.5	426
4.758333333	359	422.2058716
4.777777778	358.1803284	412.3032837
4.786111111	356.5	408.6600037
4.788888889	357.6851807	406.6851807
4.802777778	360.5	406
4.813888889	347.5	400.5
4.841666667	340	394.5
4.844444444	333.9699097	393.033844
4.847222222	330	392
4.85	328	385.6499939
4.855555556	329.8718567	381.4045105
4.858333333	329	377.5
4.869444444	339.5	367.5
4.872222222	346.1974487	358.1656189
4.905555556	354.3999939	340.6000061
4.908333333	356.5526428	339.5526428
4.958333333	359	331
4.972222222	369.6739197	319.2391357
4.991666667	378	318
5.002777778	375.5	342
5.013888889	363.0946045	350.6351318
5.016666667	360.5	351
5.019444444	355.3214417	348.4107056
5.022222222	348.7105408	347.5
5.025	341.5	344
5.055555556	329.0570068	333.0829163
5.075	325.9196472	328.9866028
5.086111111	307.4279633	305.5148315
5.091666667	299.875	295.4166565
5.094444444	297.057373	294.4836121
5.111111111	309	293
5.116666667	314.8554993	301.8468323
5.122222222	315.6315765	304.8684235
5.127777778	316	317.5
5.138888889	312.6020508	336.1326599
5.144444444	308	339.5
5.147222222	303	338
5.15	295.5	341.5
5.152777778	290.5909119	339.2272644
5.158333333	287	341.3333435
5.161111111	284.2753296	335.975769
5.166666667	279.0065613	323.5218201
5.169444444	280.2364807	305.1081085
5.175	280.5	308.5
5.177777778	284.4545593	304.530304
5.202777778	300.0202637	515.1419067
5.205555556	340	321.5
5.208333333	343.5	325
5.216666667	341.5	345.8076782
5.219444444	340.5	351.5
5.222222222	334.295929	362.704071
5.225	290.5	441.75
5.227777778	326.0226135	373.881897
5.230555556	321	378
5.233333333	315.2029724	383.7376099
5.236111111	310	389.5
5.238888889	306.5	397.5
5.252777778	307.5	402.5
5.255555556	302.1363525	396.3181763
5.258333333	299.5	391
5.261111111	278.25	456
5.263888889	284	392.5
5.266666667	280.5	398.5
5.275	276.7121277	409.2878723
5.277777778	275.5	411.2999878
5.283333333	267	412
5.286111111	258.5	418.5
5.288888889	256.3439636	421.6843872
5.294444444	259	420
5.297222222	254	415.71875
5.3	255.1244507	409.8799133
5.305555556	254	398
5.338888889	249.8424683	387.369873
5.341666667	251	386.222229
5.347222222	258.5	388
5.352777778	260	383.5
5.355555556	260	382
5.358333333	259.6428528	382.1190491
5.361111111	257.3510742	386.2978821
5.363888889	257	393
5.391666667	252.9117584	394.3235168
5.394444444	249.7142792	388.7142944
5.397222222	242.3999939	390.5
5.4	239.8000031	390
5.405555556	238	393
5.411111111	229	394.5
5.416666667	226.5794983	391.5836792
5.419444444	219.5	389.5
5.422222222	212.5	387
5.425	211.5	384
5.430555556	207.2647095	372.9117737
5.444444444	204.5	371.5
5.455555556	200.1428528	365.5714417
5.458333333	193	368
5.466666667	182.616272	369.3139648
5.469444444	181.2720032	369.2799988
5.472222222	176.6673889	363.2811279
5.475	174.484848	362.2272644
5.480555556	172	348
5.486111111	173.5	346
5.533333333	196.9545441	331.2727356
5.536111111	200	328
5.541666667	207.0142822	317.9428711
5.544444444	213.072113	308.2788391
5.555555556	225	321
5.558333333	227.5	327
5.563888889	225	340
5.569444444	227	345.5
5.572222222	226.7244873	345.1122437
5.577777778	229	344
5.580555556	234	339.5
5.583333333	237	335.5
5.586111111	235.5	337.5526428
5.622222222	243.5	319.5
5.625	243.0050507	317.3989868
5.627777778	245.3243256	314.3513489
5.636111111	249.0145569	314.2864075
5.638888889	251.6666718	318.6111145
5.65	255.3333282	319.4166565
5.661111111	268.4756165	325.0853577
5.675	269.7758484	329.7758484
5.683333333	276.625	329.875
5.697222222	280.5	327.5
5.7	285.5675659	325.1891785
5.702777778	292.3387146	327.080658
5.708333333	296.5	332
5.711111111	301.5	332
5.713888889	309	336
5.725	314.5	335
5.727777778	322.4732208	328.3799133
5.752777778	328.0074768	328.7984924
5.758333333	331	318.5
5.761111111	336.75	310.75
5.772222222	355.5	313
5.783333333	371	315
5.786111111	372.1603699	319.1981201
5.788888889	374.7592468	319.7592468
5.791666667	380.7999878	342.5
5.8	388	351.5
5.802777778	389.5	351
5.805555556	381.0467224	360.2243042
5.808333333	377.6538391	359.6538391
5.811111111	372.6651306	360.7660522
5.841666667	363.5	357
5.847222222	361.5	353.5
5.866666667	351.743042	345.8824768
5.869444444	349.5	344
5.872222222	346.9561462	344.9298096
5.877777778	349	346
5.883333333	350.5	351
5.888888889	342	370
5.9	336	372
5.902777778	331.6721191	370.9421387
5.905555556	324.5331116	369.374176
5.911111111	320.1875	368.8125
5.913888889	314.5	368.5
5.919444444	303	369.5
5.922222222	296.5490723	364.8251648
5.925	289	364.5
5.927777778	282	371
5.933333333	272	376.5
5.936111111	268	380.5
5.955555556	270	394
5.961111111	272.5	397
5.966666667	282.4500122	401.5
5.975	291.3260803	401
5.997222222	298.5	404.5
6	304	409
6.005555556	310.6322937	407.959137
6.011111111	323.0946045	409.3648682
6.013888889	330	411.5
6.016666667	293.5	466.75
6.019444444	349	428
6.041666667	345	441.5
6.047222222	341	448
6.05	339	448.5
6.052777778	334	447.5
6.055555556	327.125	446.5
6.058333333	320.7857056	448
6.061111111	315.2589417	447.0758972
6.063888889	306.5645142	446
6.066666667	298.3459167	447.7032776
6.069444444	293	447.5
6.077777778	298.4352417	447.0395813
6.083333333	289.3397827	450.4779053
6.086111111	283.5	456
6.091666667	275.6072998	467.032196
6.094444444	270.3800049	461.1133423
6.108333333	263.5	459.5
6.111111111	259.5	452.5
6.113888889	252.5	448
6.116666667	244.9431763	443.6477356
6.119444444	236.3636322	442.5
6.122222222	225.5	437.5
6.125	220.8302765	433.1054993
6.127777778	219.3787842	433.0185242
6.130555556	213	427.5
6.133333333	202	425.5
6.136111111	192.2755127	414.2755127
6.138888889	183.3812103	407.226532
6.141666667	178.5	399
6.158333333	164.5	380
6.161111111	161	377.5
6.172222222	140.6428528	361.6428528
6.2	149.5	348
6.208333333	156	345.5
6.219444444	162.5	339
6.225	162.9080658	337.5179443
6.230555556	169	332.5
6.233333333	178	325.5
6.263888889	233.1070404	303.1862183
6.266666667	235.5291901	301.8284607
6.269444444	243.5	304.5
6.272222222	255	298
6.277777778	263.8916016	294.6608276
6.283333333	295.3571472	294.7857056
6.288888889	300	298
6.291666667	305.0714417	296
6.294444444	318.6097412	296.5365906
6.305555556	354	302.5
6.316666667	369.3076782	333.5769348
6.319444444	375.5	336.5
6.322222222	375	344
6.325	377.5	359.7257996
6.327777778	376	370
6.330555556	376.5	375.5
6.338888889	368.5	403
6.341666667	366.8417664	413.9430237
6.35	369.25	423.75
6.352777778	368.5	417.5
6.366666667	379.5	408.5
6.369444444	387.3076782	404.8461609
6.372222222	395.5	406.5
6.386111111	402.797699	411.0190735
6.388888889	412.6538391	412.5
6.455555556	441.1268616	384.6044922
6.586111111	445.1417236	381.3346558
6.591666667	446.5	388.2727356
6.616666667	445	403.5
6.619444444	448.1721191	406.4180298
6.641666667	446.4375	407.15625
6.661111111	444.5	398.5
6.672222222	426.5	392
6.677777778	424.5	398
6.811111111	453	415
6.872222222	459	421
6.886111111	452.8823547	414.6470642
6.888888889	455	409.5
6.908333333	451.75	416
6.925	449.0170746	411.9073181
7.038888889	453.0604248	401.1044006
7.041666667	451.0753479	403.369873
7.061111111	342.5394745	463.6491241
7.066666667	428	402.5
7.077777778	429.2575684	396.7424316
7.083333333	440	386.5
7.086111111	436	380
7.094444444	421.9486084	376.6962585
7.1	421.2916565	385.125
7.15	427.5	400
7.177777778	430.722229	400.3888855
7.183333333	425.4560547	407.8955994
7.186111111	421	405
7.191666667	417.3832092	402.9598389
7.208333333	418.2692261	395.8076782
7.211111111	423.5	386.5
7.311111111	435	371.5
7.355555556	429.5	366.5
7.361111111	423.0588379	370.9411621
7.366666667	421	370
7.369444444	420.5	376.5
7.372222222	427.3365479	377.740387
7.391666667	439.5	383
7.402777778	446.5	389.7631531
7.405555556	442.5	400
7.444444444	428	412
7.452777778	418.3616943	408.6808472
7.458333333	411.5	404
7.558333333	328.0449219	455.1289063
7.561111111	391.5	386.5
7.563888889	393.7000122	381.2999878
7.575	401.5	378.5
7.583333333	407.5	368.5
7.591666667	412.534668	362.6435547
7.602777778	421.8157959	356.8157959
7.622222222	416.1781006	351.8648071
7.625	413.1585388	352.3048706
7.836111111	372.5	336
7.883333333	388	332.5
7.966666667	384	319
7.988888889	369	319.5
8.002777778	358.71875	321.3177185
8.011111111	357	322.5
8.036111111	348.5	326.5
8.05	337	322
8.058333333	326.3048706	299.7926941
8.063888889	318.5	299.5
8.066666667	313.5	296
8.069444444	303.5	299
8.072222222	301.2943268	301.7340088
8.077777778	296.5	313.5
8.083333333	291.6209717	325.955658
8.086111111	287.5	336.5
8.088888889	291	340
8.091666667	292	346.1730652
8.094444444	291.5	356.5
8.1	301	363
8.102777778	303.0769348	367.0769348
8.105555556	307.0909119	369.5454407
8.108333333	314	373.5
8.111111111	319.5	380
8.122222222	326.5531311	397.9251099
8.125	324.5	407.5
8.127777778	324.8955078	418.0895386
8.130555556	318.6063843	419.3936157
8.133333333	315.4036255	425.7469788
8.136111111	312	428.5
8.138888889	301.5	432.5
8.141666667	290.5	430.5
8.15	277	426
8.152777778	272.875	421.9375
8.155555556	269.6831055	417.7394409
8.158333333	265.3333435	413.6666565
8.161111111	261	410
8.166666667	252.5	402.5
8.172222222	246.1122437	389.7244873
8.175	244.4239197	386.3423767
8.177777778	242.1935425	380.887085
8.180555556	237.9076385	372.519104
8.183333333	235.3461609	362.884613
8.186111111	229.2205811	358.9411621
8.188888889	230.5653839	352.4153748
8.191666667	231	343.5
8.194444444	228.8836823	339.1888123
8.197222222	225	336
8.205555556	224.5	321.5
8.208333333	225.5	312.5
8.213888889	230	296.5
8.216666667	233	292
8.219444444	235.2727203	293.1818237
8.222222222	241	289
8.225	245.5	288
8.255555556	277.1708984	291.1835327
8.266666667	272.2811279	303.0836792
8.291666667	262	315
8.294444444	256	318
8.302777778	252.5	314
8.305555556	255.3348694	312.7660522
8.316666667	257.3529358	307.9411621
8.380555556	270.2591553	294.9240723
8.383333333	276	294.875
8.394444444	278.1634521	297.427887
8.4	281.5	297.5
8.411111111	284	323
8.413888889	285.5809326	330.7947998
8.416666667	285	331.6521606
8.422222222	291.5	330.5
8.425	295.5	323.7380981
8.430555556	297	314.5
8.433333333	294.1947021	304.1417542
8.458333333	291.4596558	291.3609924
8.469444444	298	296.5
8.472222222	302.625885	304.1151123
8.475	302	313
8.477777778	303.5	317.5
8.483333333	307	309
8.488888889	304	312.5
8.519444444	281	330.5
8.522222222	281	333
8.547222222	280	337.5
8.552777778	280	342.3611145
8.555555556	286.5	345
8.558333333	291.1000061	350.8999939
8.563888889	296.7727356	353.4545593
8.566666667	301	360
8.569444444	307	355.9545593
8.572222222	306.5	356.8999939
8.580555556	309.987915	365.6835632
8.583333333	309	372
8.586111111	310	381.5
8.591666667	311.5	387
8.594444444	317.5	387
8.597222222	322.6797791	384.8258362
8.6	325	379.7954407
8.602777778	323.5	371.5
8.605555556	323.8333435	364.5
8.608333333	327	363.5
8.611111111	332	371.5
8.613888889	335.5	372
8.619444444	331	368
8.625	333.5	370
8.627777778	340	375.5
8.630555556	345	372.7608643
8.633333333	343.2999878	367.8999939
8.636111111	341.7307739	363.5
8.638888889	348	371
8.641666667	351.4345703	375.0420532
8.644444444	344.7328796	367.4657593
8.65	349.5	365.5
8.652777778	355	370
8.655555556	351.5	363.5
8.658333333	355.5	361.5
8.661111111	360.0758972	363.2589417
8.663888889	358.2590027	365.3060913
8.666666667	353.5	358.5
8.672222222	354	357
8.675	357.3636475	359.7878723
8.680555556	362.5	357
8.683333333	363.6304321	358.5
8.686111111	371.5375977	358.9135437
8.688888889	378	359
8.694444444	385.5	361.5
8.7	391	377.5
8.702777778	390.6491089	380.4736938
8.705555556	397.5	384.5
8.708333333	405.5	382
8.711111111	410.4411621	377.8529358
8.713888889	408	371
8.716666667	407.9368896	363.3155212
8.722222222	420.0469055	355.6930237
8.733333333	415.7150574	352.1397705
8.736111111	409.3442688	358.0204926
8.738888889	405	354
8.75	396	357
8.752777778	392.9545593	353.9545593
8.755555556	387.5	359.5
8.758333333	387	370
8.761111111	382.5	367
8.766666667	387.5	370
8.769444444	392.5	372
8.772222222	399	363
8.775	401.0714417	359.9285583
8.777777778	394.5	355
8.783333333	401	349.5
8.788888889	413.1046448	346.0116272
8.791666667	408.6856995	343.1357117
8.794444444	401	343
8.8	403	355
8.802777778	402	358
8.805555556	403.3919067	343.716217
8.816666667	397.7783508	330.3479309
8.822222222	376	332.5
8.825	371.2926941	341.3170776
8.827777778	370	348
8.836111111	371.4074097	364.3888855
8.838888889	367.5	368
8.844444444	356.5	371.5
8.847222222	353.5632935	357.3101196
8.85	357.5	351.5
8.852777778	359.6087036	351.8260803
8.858333333	363.1183472	345.5828552
8.861111111	363.109375	338.3020935
8.866666667	356.8707275	342.4563904
8.869444444	354	350.5
8.872222222	352	355.5
8.875	350.1551819	357.1551819
9.036111111	348.5	352.5
9.038888889	346.9090881	351.5
9.041666667	344	357
9.472222222	378.5678101	401.4152527
9.486111111	361	394
9.488888889	353.4527588	393.9252014
9.536111111	343.5	391
9.538888889	334.1627808	388.7209167
9.541666667	333.1097412	389.4512329
9.561111111	332	384
9.602777778	323	382.5
9.605555556	322.3765564	379.2345581
9.697222222	306.5	370.5
9.761111111	292.0816345	374.295929
9.763888889	290.3070068	378.1315918
9.766666667	292.1363525	378.5454407
9.777777778	290.6176453	378.6176453
9.780555556	285.8928528	380.0357056
9.783333333	278.4375	380.375
9.788888889	272.5	387.5
9.822222222	273.1785583	388
9.825	271.5	388
9.827777778	274.5	395.5
9.836111111	276.5	393.5
9.847222222	278.5	390.5
9.866666667	291.3894958	381.9916992
9.869444444	294.933136	379.4681396
9.872222222	293	377.5
9.883333333	293.2297363	380.2297363
9.886111111	284.1136475	378
9.888888889	280.6428528	381.6428528
9.891666667	273.8353271	378.1317444
9.897222222	269	384
9.9	266.2471924	386.5280762
9.933333333	268.4677429	386.3387146
9.936111111	266.5	386.5
9.952777778	259.4436646	387.6971741
9.958333333	262.5	379.6739197
9.961111111	263	374
9.972222222	264.3587036	364.0978394
9.994444444	272.0039368	356.3267822
