# Supplementary material for: Lithium-ion battery components are at the nexus of sustainable energy and environmental release of per- and polyfluoroalkyl substances
Source: Nat Commun. 2024 Jul 8;15:5548. doi: 10.1038/s41467-024-49753-5 (PMC11231300; doi:10.1038/s41467-024-49753-5)
Supplement: Supplementary file 6 — Source Data [file 41467_2024_49753_MOESM6_ESM.zip › Track density raw data - Full set/1000ng_L bis-FMeSI/Replicate 8.csv]

Time (min)	x-position	y-position
0	191	413.5
0.022222222	200.4090881	409.8939514
0.025	203.5	403.5
0.063888889	210.1413574	396.1989441
0.069444444	215	393
0.077777778	218.3100739	386.2247925
0.080555556	216.4375	378.875
0.091666667	213.3999939	371.3999939
0.097222222	210.5	367.5
0.1	204.277771	365.1666565
0.102777778	200.8521118	366.0352173
0.113888889	193.6872559	367.9541931
0.122222222	188	373.5
0.130555556	184.5	379.5
0.138888889	182	387
0.147222222	183	392
0.15	182.5	397.6199951
0.161111111	179.9600067	410.6933289
0.172222222	171.43396	415.28302
0.175	167	423
0.186111111	161.5305786	435.0290527
0.191666667	155.2236786	442.328949
0.197222222	153.5	451.5
0.202777778	152.4281464	463.2485046
0.277777778	156.5	481.5
0.288888889	162.5	493
0.402777778	167.5	497.5
0.455555556	159.1916962	500.6857605
0.458333333	211.5964737	513.0243835
0.461111111	152.641449	504.6529541
0.463888889	212.25	510.25
0.472222222	268	518.75
0.527777778	264.4388123	517.3748169
