# Supplementary material for: Lithium-ion battery components are at the nexus of sustainable energy and environmental release of per- and polyfluoroalkyl substances
Source: Nat Commun. 2024 Jul 8;15:5548. doi: 10.1038/s41467-024-49753-5 (PMC11231300; doi:10.1038/s41467-024-49753-5)
Supplement: Supplementary file 6 — Source Data [file 41467_2024_49753_MOESM6_ESM.zip › Track density raw data - Full set/5000ng_L bis-FMeSI/Replicate 5.csv]

Time (min)	x-position	y-position
0.072222222	106.493103	435.741394
0.075	112	440.5
0.1	123.5	437
0.111111111	125.838623	447.0925903
0.125	132	459.5
0.205555556	146.1904755	470.1190491
0.266666667	112.5238113	498.2619019
0.416666667	124	534
0.419444444	131.0294189	535
0.433333333	142.5	529
0.444444444	130	515
0.7	181.1722717	533.3487549
0.761111111	189.5	544.5
0.769444444	195.5	533
0.772222222	207.9333344	532.5
0.775	212.5	534
0.788888889	215	538
1.355555556	199.1216278	606.689209
1.555555556	211.5	576
1.558333333	215.0315247	579.1576538
1.658333333	184.4375	626.125
1.688888889	123.5500031	595.4500122
1.691666667	130.8214264	589.6190186
1.7	154	607
1.719444444	126.5	596.5
1.727777778	116	580.5
1.769444444	131.5	564
1.85	160.3571472	613.6428833
1.852777778	163.4104462	620.8134155
1.861111111	168	614.5
1.863888889	161.5	611.5
1.866666667	158.8809509	607.1904907
1.869444444	157.13414	603.1585083
1.872222222	153	605
1.875	147.6404419	609.3651733
1.877777778	149.5	615
1.933333333	190	643.5
1.936111111	196.5	646.5
1.994444444	234.5684967	655.1438599
2	241.8853149	655.8302612
2.022222222	244.5	657
2.038888889	252.5	639
2.225	206	583.5
2.341666667	168.7446747	589.8085327
2.405555556	157.6285706	596.2285767
2.408333333	151.6690216	596.2957764
2.422222222	141.5	576
2.430555556	134.84021	579.1391602
2.444444444	119.5	558
2.455555556	119.5	551.5
2.458333333	109.5	553
2.472222222	111.5	569
2.475	116.0542145	571.307251
2.477777778	120.5	572
2.488888889	137	561.7750244
2.491666667	136	553.5
2.505555556	131.5	543
2.522222222	119.75	544.5
2.525	117.5762711	553.9576416
2.527777778	119.4354858	558.0806274
2.602777778	109.5	531
2.605555556	110	533.5294189
2.608333333	111.0517273	535.258606
2.641666667	108	528.0908813
2.644444444	109.1907196	536.7268066
2.652777778	103.5	546
2.686111111	99.93902588	541.1341553
2.705555556	101.052002	532.5800171
2.75	118.8425903	540.8703613
2.777777778	140	558
2.786111111	148.5	579
2.8	143	600
2.802777778	142.5	605.5
2.805555556	138.5845032	611.9225464
2.808333333	136.8142853	606.81427
2.822222222	139.5	628.5
2.825	143.9945068	636.664856
2.827777778	151.625	640.625
2.833333333	159.0416718	648.041687
2.836111111	160.8076935	651.1153564
2.838888889	166.5	663.5
2.841666667	171	670.5
2.844444444	174.6456299	679.9368896
2.847222222	181.9545441	689.9545288
2.852777778	179.125	689.375
2.855555556	179.9806824	689.4528198
2.858333333	178.5	683.5
2.861111111	177.5	681.5
2.863888889	176.2419281	685.1613159
2.866666667	174.4318237	690.7727051
2.869444444	176.25	692.75
2.872222222	177.5	692.5
2.875	181.1440735	687.4745483
2.877777778	185.1075897	694.1455688
2.883333333	189.6764679	695.1470337
2.886111111	192	694.5
2.9	200.441864	696.6511841
2.961111111	209.5	692
2.966666667	209	691
2.969444444	202.5	690.5
2.972222222	201	690
2.994444444	206.0848999	685.6132202
3.058333333	234.5	664.5
3.077777778	249	665.5
3.083333333	249.792923	669.0050659
3.3	345.2021179	633.3936157
3.325	346.9472656	634.6603394
3.327777778	347	633
3.336111111	355.6290283	624.7903442
3.338888889	363.3333435	625.5
3.344444444	382.1054993	630.4541016
3.361111111	372.27005	653.4144287
3.369444444	363.5	655
3.375	357.3866882	654.7315063
3.383333333	359.3490601	638.4874268
3.419444444	363.2804871	619.7194824
3.508333333	357.163269	616.6326294
3.594444444	325.0512695	643.5384521
3.602777778	323.1969604	638.3283081
3.605555556	323.9651184	632.1744385
3.636111111	359.5	629.4629517
3.641666667	360.5	640.0999756
3.666666667	352.35849	629.8207397
3.75	326	658
3.752777778	318.5	661
3.758333333	315.5	658
3.761111111	315.1666565	651.5
3.772222222	312.8181763	637.5908813
3.775	307.0609741	636.8658447
3.791666667	301.5	650.5
3.797222222	309	655.5
3.8	312	656
3.802777778	313.6929932	651.9561157
3.805555556	310.0724792	646.7044678
3.808333333	302	645
3.811111111	295.5	647.5
3.816666667	271.5615234	661.8846436
3.836111111	193.8963394	676.6219482
3.838888889	179.5	677
3.841666667	171.5	677
3.844444444	162.2727203	679
3.847222222	156	676
3.85	151.3666687	676.5
3.852777778	149.115387	670.0384521
3.855555556	145	664
3.858333333	138.5	653.5
3.861111111	132.9919739	646.2219238
3.863888889	127.701683	635.6344604
3.866666667	116	630
3.869444444	110	623
3.872222222	98.53547287	613.2483215
3.875	92.20587921	597.9117432
3.877777778	88.40908813	589.3181763
3.883333333	80.96959686	587.8580933
3.886111111	77.04838562	586.3225708
3.888888889	81.4526825	581.6514282
3.891666667	84.5	580
3.894444444	85.82550049	579.1073608
3.902777778	87	582
3.905555556	84.45850372	588.4543457
3.911111111	85.61801147	589.5310669
3.913888889	85.5	594.5
3.916666667	85	599.5
3.919444444	84.13043213	601.793457
3.922222222	81.44444275	601.444458
3.930555556	84.1891861	601.7567749
3.969444444	86	582
3.975	84	573.5
3.988888889	83	565.5
3.991666667	81.5	558.5
3.994444444	81.5	553.5
4.022222222	82	540.5
4.025	84.04301453	538.8924561
4.038888889	85.55813599	535.2790527
4.041666667	88.06666565	528.8444214
4.044444444	88	527
4.052777778	103	519.5
4.127777778	89.89857483	516.425293
4.138888889	94.72014618	529.2985229
4.152777778	94.15517426	537.8448486
4.202777778	92.5	526.5
4.216666667	100.5	535.5
4.219444444	106.0714264	538.5
4.252777778	119	550.8235474
4.272222222	107.3095245	566.8809814
4.275	115.5	564.5
4.277777778	121.1315765	559.5526123
4.291666667	114.0655136	539.2792969
4.308333333	96.8125	529.8125
4.394444444	105	494
4.4	103	495.1666565
4.461111111	108.671875	465.203125
4.486111111	99.48880768	477.8880615
4.516666667	94.5	466
4.527777778	109.0058823	435.2411804
4.533333333	107.5	418
4.536111111	103	410.5
4.538888889	100.5692749	403.3252869
4.541666667	99.5	405
4.544444444	104.5	407
4.55	107.1694183	406.7644653
4.552777778	101.9682083	408.4479675
4.555555556	97	411.5
4.558333333	89.21674347	405.9374542
4.561111111	86.5	396
4.563888889	94.00819397	392.2868958
4.566666667	104.7218933	390.7869873
4.569444444	112.4230804	390.884613
4.572222222	110.5256195	388.803894
4.575	123.5	376
4.577777778	128.673233	366.5551147
4.580555556	131.5	354.5
4.583333333	141.0691071	349.7032471
4.586111111	131.5652161	356
4.588888889	131.7749939	358.4375
4.591666667	132.0555573	360.6111145
4.594444444	133.5	368
4.597222222	123	377.5
4.6	114.5	384
4.602777778	110	390.5
4.605555556	100.6111145	395.277771
4.608333333	102	399.5
4.611111111	102.5	408.5
4.613888889	104.5	418
4.616666667	104	423.5
4.619444444	100.5	436
4.622222222	93.2947464	440.7147827
4.625	88	443
4.627777778	70.20512772	450.2564087
4.630555556	61.5	457
4.633333333	62.77450943	458.9803772
4.636111111	65	459.5
4.638888889	67.13949585	459.5689697
4.641666667	63.25	459.25
4.644444444	68	463.5
4.647222222	60.5	463
4.65	56.26922989	462.7307739
4.652777778	61	464
4.661111111	58.72535324	457.8662109
4.663888889	63	455
4.666666667	66	449
4.669444444	69.22727203	445.7727356
4.672222222	73.45918274	441.9285583
4.675	76.5	435.5
4.677777778	76.42857361	436.3999939
4.680555556	78.25	428.75
4.683333333	83	424
4.686111111	84.91993713	415.8957825
4.688888889	88.5622406	414.8153381
4.691666667	86.74615479	411.0230713
4.694444444	88	407.5
4.7	92.7244873	388.4183655
4.702777778	95	381
4.705555556	99.5	378.5
4.708333333	101.5	374
4.711111111	106.7729568	364.4234619
4.713888889	112	358
4.716666667	117	347.5
4.719444444	121.5	337.5
4.722222222	120.5405426	329.1080933
4.725	124	323.5
4.727777778	125.1846161	320.3538513
4.733333333	129.5	322
4.736111111	131.351059	317.5425415
4.738888889	137	311.5
4.741666667	140.277771	315.277771
4.744444444	143	309.5
4.75	152.6694946	311.5550842
4.755555556	155.2647095	308.3039246
4.758333333	160	309
4.761111111	165.0434723	305.9565125
4.763888889	169.8145142	299.3709717
4.766666667	172.5	290.5
4.769444444	171	285.5
4.772222222	171.9117584	289.9117737
4.775	171.5	291.5
4.777777778	167.7045441	293.8560638
4.783333333	166.5	299
4.786111111	162.5	302.5
4.788888889	165.75	303.5
4.791666667	153.2262955	310.6896515
4.794444444	148.5	315.5
4.797222222	141.6436157	321.5851135
4.8	139	323.5
4.802777778	130.3177032	331.71875
4.805555556	128.5	342.5
4.808333333	129	350.5
4.811111111	128.9042511	354.6436157
4.813888889	120	359.5
4.816666667	120.4520035	365.8599854
4.819444444	119.4166641	369.5
4.822222222	121	375.5
4.825	120	373.5
4.827777778	123.8860474	365.6255798
4.875	156.5	345.5
4.877777778	160	344.5
4.883333333	166.8490829	345.2739105
4.9	175	344.5
4.902777778	179	341.5
4.905555556	187	337
4.908333333	194.3780518	333.012207
4.911111111	198	330
4.913888889	203.702179	321.0846863
4.922222222	195.5	311
4.925	187	311.5
4.927777778	184.1999969	315.1000061
4.933333333	184.5	327
4.936111111	188.4411774	327.0294189
4.938888889	197.2727203	328.6136475
4.941666667	202.5	325.5
4.944444444	207.5	327
4.947222222	212.6867523	321.9758911
4.95	216.5	315.5
4.952777778	223.25	306
4.955555556	231.3391495	298.5839844
4.958333333	238.4068756	290.9048462
4.961111111	241	281
4.963888889	244.5	274.5
4.966666667	245	269
4.969444444	253	267
4.972222222	256.3518372	262.9603271
4.975	259.7950745	262.2786865
4.977777778	263.6945801	262.1651611
4.980555556	268.5608215	262.0844727
4.983333333	270.4528198	264.5094299
4.986111111	275.5	263
4.988888889	280.5	262
4.991666667	286.5382385	260.0355225
4.994444444	288.8085022	257.2553101
5	292.5	258
5.002777778	288	259.5
5.005555556	290.375	261.5
5.008333333	292	260
5.011111111	292.241394	263.5172424
5.013888889	295.5344849	265.8448181
5.016666667	299	265
5.019444444	302	269
5.025	305.5	275.3695679
5.027777778	308.2753906	276.3235168
5.030555556	301.9530334	277.4151611
5.033333333	310.9528198	282.0282898
5.036111111	312.4154968	287.6971741
5.038888889	313.5	286.5
5.041666667	313.6666565	293.3333435
5.044444444	314.5	295.5
5.05	317.5	299.5
5.055555556	321.0874939	308.1312561
5.058333333	321.8274841	310.2251587
5.069444444	319	318
5.072222222	322.1111145	318.944458
5.105555556	323	330.9772644
5.108333333	319.5	335.4166565
5.111111111	318.7112732	334.5422668
5.127777778	316	334.5
5.136111111	322.5063171	335.9050598
5.138888889	326.5	341.5
5.141666667	327	340.5
5.152777778	331.6521606	344
5.166666667	336.875	342.875
5.169444444	339.5	342
5.172222222	343.722229	343.722229
5.183333333	342	354.5
5.186111111	338.9848633	355.0151367
5.188888889	334.3349915	354.4849854
5.213888889	329.5	357
5.216666667	325.5	356.5
5.225	318	361.5
5.230555556	314	368.5
5.233333333	310	369.5
5.236111111	316	373
5.241666667	314	383.5
5.244444444	305.5629272	387.4020996
5.25	299.5	381
5.252777778	295.5	374.5
5.255555556	289.8012085	372.8855286
5.258333333	285.6443787	370.7183228
5.261111111	279.5	367.5
5.266666667	273.8058167	367.0485535
5.269444444	264	363.5
5.272222222	262.3856659	345.8934174
5.275	261.0019531	348.1186829
5.277777778	266.6054688	340.859375
5.280555556	269.5	335
5.283333333	272.2553101	331.3191528
5.286111111	273	320
5.288888889	266	314
5.291666667	263.6666565	312.5833435
5.294444444	247.5	304.125
5.297222222	239	302
5.3	227.5	305
5.302777778	223.0757599	305.7121277
5.319444444	204	309.9500122
5.327777778	199.5	316.6578979
5.427777778	198.5	355
5.436111111	200.3317719	358.4813232
5.438888889	199.7727203	358.5
5.461111111	199	361
5.491666667	216.6111145	360.055542
5.5	219.828125	346.234375
5.502777778	217	343.5
5.505555556	211.4273529	337.170929
5.511111111	208	340
5.513888889	195	349.5
5.516666667	187	356.5
5.519444444	180.5	363.5
5.522222222	172.5	369.5
5.525	166	375.5
5.527777778	155	382
5.530555556	141.5	388.5
5.533333333	133.8220367	392.8389893
5.538888889	118.2674408	403.7325439
5.552777778	99.5	426.5
5.569444444	108.875	439.375
5.608333333	114	434.5
5.619444444	112.037384	433.4859924
5.622222222	113.5	431.7000122
5.627777778	109	433
5.7	100.5	424
5.736111111	108	432
5.75	115.5	429
5.788888889	127	438.5
5.819444444	127.3510666	428.7021179
5.838888889	119.5	421
5.841666667	111.9878082	414.6707458
5.855555556	108	408
5.858333333	112.5949402	405.6455688
5.861111111	112.7763138	400.3355408
5.866666667	123.5	401
5.875	131.3786469	400.2912598
5.908333333	135.5	410
5.911111111	136	410.5
5.955555556	139	427.4285583
5.986111111	148.6000061	427.6000061
6.016666667	141.660141	438.9092407
6.025	134.1372528	443.068634
6.027777778	125	439.5
6.044444444	116.3000031	430.5
6.086111111	96	456
6.127777778	104.8108139	459.4324341
6.133333333	101	454
6.141666667	96	463
6.155555556	106.0882339	469.6323547
6.158333333	109.5	462.5
6.161111111	110.5	456
6.175	104.8076935	446.115387
6.177777778	96.5	443
6.194444444	97.5	463
6.205555556	117.5	466.5
6.208333333	123	459.5
6.211111111	122.4862976	450.4657593
6.227777778	103	437
6.252777778	103	418.921051
6.277777778	105.5	421.5
6.283333333	120.3700333	418.8790588
6.286111111	115.5	413.5
6.288888889	120.5	408.5
6.294444444	120	396
6.297222222	129	388
6.3	135.1140289	382.7105408
6.302777778	142.5	381
6.305555556	148	377
6.308333333	154	379
6.311111111	155.2142792	381.7857056
6.316666667	156	389
6.319444444	156	388.8181763
6.325	152	395.5
6.333333333	143.9337311	395.6445923
6.341666667	135.5	390.5
6.344444444	134	387
6.35	133	375.5
6.355555556	138	366
6.366666667	143.5638275	354.6914978
6.383333333	158.5	357.3333435
6.386111111	158.5	361.5
6.388888889	164.2234802	357.969696
6.394444444	167.7682953	353.5975647
6.413888889	173.5	351
6.416666667	168.5697632	352.9651184
6.419444444	159.5	359.1000061
6.422222222	161	357.5
6.441666667	150	363.5
6.444444444	155.3000031	365.2999878
6.45	155.5	368
6.466666667	155.1860504	365.9302368
6.477777778	155.9545441	359.6818237
6.5	137.1176453	364.6470642
6.502777778	137	366.5
6.508333333	139	363
6.511111111	142.5465088	357.1511536
6.516666667	148	350.5
6.519444444	156.5	349
6.522222222	167	339
6.525	171	332.5
6.527777778	174.9960632	324.3267822
6.536111111	189	320
6.538888889	196.6111145	317.4629517
6.541666667	208.9107208	316.7723083
6.544444444	217.7733765	315.1546631
6.547222222	231.5	315.75
6.55	238.5	316
6.552777778	249.265625	311.3671875
6.555555556	261	305
6.558333333	268.5652161	296.4565125
6.561111111	277.5	291
6.563888889	284	286
6.566666667	290.5	285.5
6.569444444	303.6359558	278.6688538
6.572222222	315.3087769	273.1018677
6.575	319.1938782	268.9577332
6.577777778	324.5	264.1000061
6.580555556	327.5	260.5
6.583333333	327.5	257.6666565
6.586111111	328	259.5
6.588888889	326.5	268
6.591666667	319	263.5
6.594444444	310.5	266
6.597222222	298.8058167	265.9514465
6.6	292	264
6.602777778	288.5	267.5
6.605555556	290	270.5
6.608333333	294	279
6.611111111	298.5	284
6.616666667	299.2919312	286.3389282
6.619444444	303.5	280
6.622222222	308.5101929	278.4183655
6.625	306.7857056	271.5
6.627777778	307	265.5
6.630555556	302	260.5
6.633333333	300.0481873	259.941864
6.636111111	298.5	264
6.638888889	296.8571472	263.8571472
6.641666667	293	265
6.644444444	287.5	264.25
6.647222222	279	264.5
6.65	264.5	265.5
6.652777778	255	269
6.655555556	242.4057388	274.6325073
6.658333333	235	284
6.661111111	228.0161285	291.9515991
6.663888889	222.5	296.5
6.666666667	214.115387	295.5
6.669444444	205.5	295.5
6.672222222	197.6428528	296.2142944
6.675	194.2931061	298.2930908
6.677777778	194.2142792	304.7857056
6.688888889	187	312
6.691666667	185.5	315.5
6.694444444	183	322.8409119
6.697222222	186.6785736	332.5
6.7	190.5045929	338.7385254
6.702777778	193.7708282	343.4583435
6.705555556	195.5	349
6.708333333	205.872879	350.0762634
6.711111111	209.5	355
6.713888889	212.5	356.5
6.716666667	212.5	362.2647095
6.727777778	207	367
6.730555556	203.5	367.8999939
6.733333333	195.8092804	364.7371216
6.736111111	196.9809113	354.797699
6.744444444	193.1530609	344.8061218
6.75	182.0344849	343.3103333
6.752777778	178.8333282	346.5
6.755555556	180.4653931	355.5449829
6.758333333	183.0454559	362.5681763
6.761111111	187.7608643	364.5
6.794444444	195.9299011	367.9065552
6.797222222	198.1976776	373.058136
6.8	196	378.5
6.802777778	193.0441132	378.3897095
6.805555556	188.1140289	378.6754456
6.808333333	183	371.5
6.833333333	175.5	364.5
6.836111111	170.782608	368
6.861111111	161.7872314	365.9574585
6.880555556	165.4861145	380.902771
6.883333333	167.5	383.5
6.891666667	168	392
6.894444444	166.5	395
6.952777778	175.5	407.5
6.955555556	179.1551666	409.6724243
6.958333333	180	413.5
6.961111111	183.5	412
6.963888889	186.3644104	417.2288208
7.002777778	190.5557556	423.4925537
7.005555556	194	420.5
7.019444444	194	410.5
7.022222222	194.0454559	408.2954407
7.044444444	194.3636322	404
7.05	189.6641846	405.2015076
7.052777778	182.25	402
7.058333333	178.744339	405.6131287
7.066666667	171.700592	405.173645
7.077777778	165.5	400.5
7.086111111	159.379303	397
7.088888889	152	400.5
7.094444444	149.5	402.5
7.1	145.3999939	408.7999878
7.102777778	142.2894745	411.1315918
7.105555556	140.782608	415.9565125
7.108333333	138.5	420.5
7.111111111	138.634613	423.8923035
7.113888889	131.56604	423.28302
7.116666667	121.25	412.5
7.119444444	115.3983078	398.8389893
7.125	105.8948517	402.1394958
7.15	128.7702637	403.3378296
7.166666667	123	416.5
7.169444444	116.5	417.5
7.175	108	406
7.177777778	110	401
7.183333333	116.1764679	400.2352905
7.186111111	120.0609741	408.8902588
7.188888889	121	416.5
7.191666667	119.75	421.25
7.194444444	127	428
7.2	134.7307739	428.6538391
7.202777778	136	426.5
7.208333333	135.4090881	423
7.211111111	133.5	421.5
7.216666667	131	410
7.219444444	124.8000031	406.6000061
7.222222222	109.5	407
7.225	103.8092804	407.7680359
7.241666667	100.4230804	428.5769348
7.244444444	106.5	437.5
7.25	111.3571396	445.5
7.255555556	113.29245	451.0848999
7.258333333	113	456.5
7.261111111	108	457
7.308333333	109.7432404	429.7432556
7.311111111	112.3040543	439.8986511
7.316666667	114.5	439
7.319444444	122.267067	441.3032227
7.336111111	139.5	449.5
7.338888889	140	452.5
7.341666667	134	460.5
7.344444444	122.4478683	462.6184692
7.35	109.2804871	459.0609741
7.352777778	107.8611145	454.305542
7.355555556	108.5	449.6764832
7.358333333	109.5192337	447.365387
7.361111111	110.5	439.5
7.372222222	108	439
7.391666667	104.5	419.5
7.402777778	127.2261429	418.122406
7.405555556	131.5620422	422.4087524
7.408333333	133.1538391	428.3076782
7.411111111	131.3157959	427.1578979
7.416666667	124.3235321	434.0882263
7.419444444	119.5	436
7.427777778	110.9736862	447.3947449
7.458333333	85.2467804	477.4055786
7.461111111	91	484
7.469444444	87.54878235	488.3292542
7.486111111	108	483
7.505555556	121.3214264	501.5178528
7.508333333	118.143837	508.0205383
7.516666667	109.5	530.5526123
7.525	122	547
7.591666667	202.2844086	551.3807373
7.619444444	230.875	565.708313
7.622222222	238.617981	562.6067505
7.633333333	251	565.5
7.641666667	267.5	567.5
7.655555556	275.625	565.458313
7.658333333	286	559
7.669444444	300.5	549.5
7.672222222	305	538.5
7.683333333	310.9333191	534.0666504
7.686111111	311.058136	530.0349121
7.688888889	317	527.5
7.691666667	317.5526428	524.2368164
7.7	322.7826233	517.3695679
7.702777778	325.7354431	510.6745911
7.716666667	326.3905334	495.813446
7.719444444	324.1470642	487.5588226
7.722222222	318.4375	476.4375
7.725	314.4072266	472.7989807
7.730555556	316.3955994	465.5604248
7.733333333	317	461.5
7.736111111	319	454
7.738888889	327.5	454
7.741666667	333.9450073	452.230011
7.752777778	346	445.5
7.755555556	349.125	443
7.758333333	351.5	440
7.761111111	356	442.5384521
7.763888889	359.5	445.5
7.769444444	358	455
7.772222222	353	455.5
7.786111111	346.5909119	457.8636475
7.788888889	342	451
7.791666667	335.6711426	443.724823
7.794444444	332.6818237	438.3181763
7.808333333	327.5	437.5
7.811111111	326	435
7.813888889	320.8999939	433.8999939
7.816666667	314.5	431.5
7.825	307.7999878	434.2000122
7.827777778	303.5	433.5
7.844444444	290	431
7.861111111	272.9285583	417.0714417
7.863888889	267	410.5
7.866666667	262.25	399.375
7.869444444	255.9130402	386.1739197
7.872222222	252.5	379.5
7.875	251.5	369.5
7.877777778	247	363
7.880555556	240.223526	351.3411865
7.883333333	241.5	339.2272644
7.886111111	243.1666718	326.3333435
7.888888889	252.9523773	315.0476074
7.891666667	264.0714264	304.6071472
7.894444444	275	300.5
7.897222222	281	299
7.9	292.6239014	300.3495483
7.902777778	300.1087036	299.2391357
7.905555556	309.3591919	305.0718384
7.908333333	311.3888855	305.1666565
7.911111111	311.3684082	309.578949
7.913888889	314	318.5
7.916666667	315.6367188	325.2890625
7.919444444	317.5	338.5
7.922222222	308	342
7.925	304.4877014	346.9590149
7.927777778	301	348
7.930555556	290.5	354
7.933333333	275.615387	353.1538391
7.936111111	259	353
7.938888889	247.5	353
7.941666667	234	349
7.944444444	222.8888855	348.194458
7.95	216.5	345.5
7.952777778	213.1274567	344.3627319
7.955555556	210.3104858	344.4435425
7.958333333	209	344
7.961111111	208	344.5
7.969444444	210	347
7.972222222	209.5	349.5
7.975	212	343.5
7.977777778	212.5588226	347.2058716
7.980555556	212.7100525	344.8972473
7.983333333	212	344
7.986111111	210.5	342
7.988888889	207	341.5
7.991666667	211.3308105	343.2220459
7.994444444	212.097229	347.4583435
8	216.8333282	347.277771
8.005555556	217.1666718	347.1666565
8.013888889	217.5	344.5
8.019444444	218.5	346
8.022222222	218	343.5
8.025	218.5	349
8.852777778	216.5	347.5
8.855555556	219.8292694	345.5609741
8.858333333	227.4375	335.5
8.861111111	226	335.7857056
8.863888889	225	331.5
8.866666667	221.5	329.5
9.319444444	215.5	328.5
9.322222222	213.3318634	332.9867249
9.325	208.5348206	334.4950256
9.327777778	203	327.5
9.330555556	191.5	321.5
9.333333333	190.9609985	315.6843872
9.336111111	186	321.5
9.338888889	175	333
9.341666667	178.3499985	353.2624969
9.344444444	184.5	364.6428528
9.347222222	178.5273285	361.1775818
9.35	171.4432983	355.1237183
9.352777778	169.5204773	353.0392456
9.355555556	161.3134308	351.0970154
9.358333333	165	347.5
9.361111111	169.5	339
9.363888889	176.648941	344.9468079
9.366666667	177	349
9.369444444	175.5	354
9.372222222	174.0769196	351.9230652
9.375	179.5	348.5
9.377777778	185.820755	344.21698
9.380555556	187.3607635	346.4114075
9.383333333	187.803894	353.351593
9.386111111	183.6971893	359.2605591
9.433333333	175	360.5
9.436111111	163.5	358
9.438888889	157	356
9.441666667	148.5454559	345.8363647
9.45	152.5	341
9.458333333	148.5	340
9.461111111	146.4308777	343.9562073
9.466666667	145	349.5
9.469444444	142.1095886	357.1506958
9.472222222	137	362.5
9.475	132.5806427	361.7419434
9.5	139	351
9.502777778	144.6764679	356.6764832
9.505555556	143	361
9.511111111	137.5	363.5
9.516666667	132	357.5
9.538888889	153.5	342
9.555555556	161.6992416	342.2846222
9.558333333	162.8606567	336.8114624
9.566666667	166.5	337.5
9.586111111	170.5	335.5
9.591666667	170.5	336.5
9.594444444	172.25	333.5
9.602777778	171.4285736	320.3214417
9.605555556	163.5	325
9.608333333	157.6428528	333.0714417
9.611111111	155.5	338
9.616666667	151.0865326	347.2740479
9.622222222	151.2407379	350.7592468
9.625	160.1475143	352.6102448
9.627777778	171.806778	352.5278931
9.630555556	179	358
9.636111111	180	364
9.638888889	176.209671	369.7580566
9.641666667	170.5	373
9.644444444	167.8955994	369.9395752
9.647222222	163.0298767	371.8426208
9.65	160	363.5
9.652777778	158	360.5
9.655555556	155.5	355.5
9.658333333	151.2193451	343.1321411
9.661111111	151	334.5
9.663888889	153.1146851	325.8761597
9.666666667	146.6111145	314.6666565
9.669444444	144.8235321	312.7647095
9.672222222	142.6818237	310.2272644
9.675	140	311.3333435
9.677777778	139	310.5
9.683333333	141.254715	309.3537598
9.686111111	145.8666687	310
9.688888889	155.6985168	309.8598022
9.691666667	165.5	307.5
9.694444444	165.5	304.5
9.697222222	173.9896851	307.8659668
9.7	171	311.5599976
9.702777778	167.8953552	315.8488464
9.705555556	163.5	323
9.708333333	157.5	328.5
9.711111111	150.1428528	334.8571472
9.713888889	143.4516144	335
9.716666667	138.5	337
9.719444444	132.5200043	333.519989
9.722222222	125.2127686	329.8085022
9.725	122.5	326.5
9.755555556	120	328.5
9.758333333	122.5	330.5
9.761111111	122.4193573	331.4032288
9.777777778	119.2222214	335
9.780555556	119.0909119	334.5
9.786111111	116.5	343.5
9.788888889	115	348
9.794444444	118.453125	353.0104065
9.797222222	120	359.5
9.8	122.3785248	367.1876221
9.802777778	121.9065933	370.1263733
9.805555556	124.25	371
9.808333333	121.5	376
9.811111111	115.5	381
9.813888889	103.7580643	385
9.816666667	95.41379547	392
9.819444444	86	395
9.822222222	87.5	402
9.825	90.5	404.5
9.827777778	91	408
9.841666667	97.6808548	400.2978821
9.844444444	99.5	397
9.85	102.5	387.5
9.852777778	104.0969009	384.6085205
9.855555556	105.5	392.5
9.858333333	102.8602448	401.1273193
9.861111111	106	406
9.872222222	110.5	412.5
9.922222222	111	451.5
9.925	108	453
9.927777778	108.5517273	458.2241516
9.944444444	87	451.7608643
9.95	97.5	439.5
9.955555556	107.0555573	435.472229
9.961111111	104.4782639	427.5434875
9.983333333	105.0396042	418.7277222
9.991666667	109.2692337	412.1923218
9.994444444	111.5	407.5
