# Supplementary material for: Lithium-ion battery components are at the nexus of sustainable energy and environmental release of per- and polyfluoroalkyl substances
Source: Nat Commun. 2024 Jul 8;15:5548. doi: 10.1038/s41467-024-49753-5 (PMC11231300; doi:10.1038/s41467-024-49753-5)
Supplement: Supplementary file 6 — Source Data [file 41467_2024_49753_MOESM6_ESM.zip › Track density raw data - Full set/5000ng_L bis-FMeSI/Replicate 4.csv]

Time (min)	x-position	y-position
0.022222222	469.9810181	440.7658081
0.025	469.6098938	442.9560547
0.088888889	460.5	412
0.236111111	434	373.5
0.283333333	433.9980469	373.6843262
0.286111111	433.1923218	369.5769348
0.291666667	435.6904907	370.5
0.377777778	439.5	366.5
0.616666667	431.3378296	360.5540466
0.619444444	430.5	358.5
0.638888889	428.0703125	359.2578125
0.686111111	402	364.5
0.691666667	394.383728	363.2674561
0.711111111	390.5	340
0.716666667	392	332
0.719444444	395.5	332.2333374
0.741666667	335	432.5
0.744444444	418.8372192	342.8604736
0.75	414.2549744	337.0231934
0.752777778	409.5	334.5
0.755555556	404.5	336.5
0.758333333	402	333.5
0.761111111	400.0540466	331.3783875
0.763888889	396	326.5
0.791666667	394.5	335
0.794444444	393.5	331
0.8	390.944458	326.8333435
0.808333333	379.741394	327.741394
0.816666667	384.9473572	334.2894592
0.819444444	388.7631531	337.7105408
0.822222222	395.25	334.5
0.827777778	399.8173218	331.365387
0.833333333	324.9814835	419.2129517
0.836111111	399	316
0.841666667	393.9490967	309.1167603
0.844444444	389.441864	304.7209167
0.85	382	302
0.852777778	375.618103	298.1574707
0.855555556	368	295.5
0.858333333	363.0263062	289.7105408
0.861111111	357	287
0.863888889	357	288.5
0.866666667	352	287
0.877777778	323	294
0.888888889	280.6807251	400.858429
0.891666667	278.0248566	402.3287354
0.897222222	316.5	287.5
0.9	288.6588821	406.4537354
0.908333333	292.5442505	410.707962
0.911111111	337.1147461	305.0163879
0.933333333	345.4736938	308
0.955555556	346.5	312
0.958333333	349.1712341	310.4041138
1.069444444	257.3302917	520.0300293
1.122222222	371.5	349
1.169444444	369.1884155	362.2644958
1.191666667	307.7361145	441.680542
1.213888889	359.6914978	369.1170349
1.219444444	357.5603027	353.6055298
1.222222222	354.4761963	346
1.225	359.03125	340.5892944
1.230555556	370.6304321	345.8478394
1.238888889	378.0344849	348.4827576
1.294444444	389	339.25
1.3	390	340
1.316666667	393.2893982	340.6752472
1.325	399.9117737	340
1.336111111	409.5	364.5
1.344444444	403.5	363
1.436111111	373.3360596	371.3196716
1.438888889	371.253418	371.5821838
1.466666667	375	365.5
1.469444444	382.5	355.5
1.472222222	388.9807739	353.9423218
1.483333333	398.9473572	363.9473572
1.661111111	434.7272797	393.75
1.672222222	433.0294189	365.3235168
1.677777778	429.0384521	363.2692261
1.802777778	430.3666687	365.277771
1.811111111	424.3076782	382
1.825	422	382.5
1.836111111	408.2464905	377.936615
2.088888889	390.5689697	345.8103333
2.152777778	390.6111145	338.6666565
2.175	375.8687439	322.9125061
2.183333333	382	332.6904907
2.2	392.325592	345.4612427
2.202777778	400	348.5
2.205555556	407.0544434	352.0643616
2.216666667	420.6791077	344.3805847
2.219444444	417.3064575	345.4354858
2.375	403	340.5
2.383333333	400.5	333.5
2.386111111	404.6460571	333.8146057
2.388888889	403.5	334
2.394444444	414.080658	335.919342
2.4	417.9186096	336.7092896
2.402777778	415	330.6818237
2.408333333	415.5	324
2.411111111	410.6641846	320.6791077
2.416666667	406.3018799	320.5282898
2.427777778	392.5	320
2.436111111	386.5	301.5
2.438888889	389.2289734	298.7149658
2.444444444	393	306
2.447222222	395.3999939	311.3999939
2.45	396.3060913	312.7409973
2.452777778	398.5	315.5
2.455555556	408	310.5
2.458333333	409.09375	308.90625
2.461111111	411.124115	308.1311951
2.466666667	405	309
2.469444444	396.2567444	314.1824341
2.472222222	386.6000061	317.2000122
2.475	382.0957336	314.4361572
2.477777778	378.8731384	316.0298462
2.480555556	372.2054749	312.9006958
2.486111111	374.5	320.5
2.491666667	382	327.5
2.497222222	393.8832703	324.249115
2.5	398.0617981	318.1853943
2.502777778	403.5	312
2.505555556	404	302.0961609
2.511111111	400.3888855	291.277771
2.513888889	400.5	287
2.516666667	395	283
2.519444444	391.3125	281
2.527777778	384.5	280
2.536111111	375.5	299.5
2.538888889	376.6122437	302.836731
2.547222222	394	311.5
2.55	399	307.5
2.555555556	410.5	299.5
2.558333333	413.5	295
2.561111111	410.2689514	291.4963989
2.583333333	398.4361572	287.0957336
2.586111111	393	289.5
2.588888889	384.875	290.4375
2.591666667	378.5	291.5
2.594444444	372	289
2.602777778	365.0384521	288.9615479
2.605555556	360.7054749	279.9109497
2.608333333	360	280
2.611111111	358	271
2.616666667	356.5	266.5
2.622222222	364.5	271.5
2.625	371	274.25
2.627777778	373.5	277.5
2.630555556	374.3883362	278.0888367
2.636111111	384	277
2.647222222	384.5	280.5
2.65	379.5	278
2.652777778	375.258606	276.258606
2.655555556	371.5	276.5
2.658333333	367.1808472	280.6489258
2.661111111	359.6612854	279.5
2.669444444	349.5	278
2.672222222	346.5	273.5
2.675	341.5	270
2.683333333	338	265.5
2.686111111	336.5	267
2.688888889	344.0484009	268.362915
2.691666667	349.2142944	270.5
2.694444444	348.1590881	273
2.697222222	351	278.5
2.702777778	355.724823	278.6711426
2.705555556	360.6257935	279.7612915
2.708333333	367	276
2.713888889	372.279541	283.2007751
2.716666667	369.5	279
2.722222222	364.7442627	279.9656372
2.725	362.6818237	278.5909119
2.727777778	356.5	280
2.733333333	348.055542	278.1296387
2.741666667	340.6803284	277.0901489
2.744444444	334	275.5
2.752777778	320.5	267.5
2.763888889	318.6379395	268.4655151
2.766666667	321.7156067	271.6192627
2.769444444	324.1627808	272.7209167
2.772222222	334	277.5
2.783333333	349.5	290.5
2.788888889	350.1013489	296.2770386
2.791666667	351.0302124	300.2113953
2.794444444	353.5	307.1087036
2.797222222	350.5	307
2.8	351.9510498	306.3951111
2.802777778	351.8864441	310.7589722
2.819444444	331.921051	318.5526428
2.825	325.0185242	313.6296387
2.863888889	337.7672882	311.5518799
2.866666667	340.5161438	324.5484009
2.869444444	336	330
2.875	324	327
2.883333333	304.3399963	319
2.888888889	300.1811523	305.0362244
2.891666667	307	302
2.9	308.6451721	295.0322571
2.911111111	312	299
2.913888889	305.9127197	301.3665161
2.916666667	298.1430664	298.9447632
2.933333333	286.3235321	292.9411774
2.936111111	280.3116455	290.0874329
2.938888889	283	285
2.977777778	252	307
3.008333333	237.5	324
3.016666667	259.5063171	323.0949402
3.025	265.5	320.5
3.027777778	266.6679993	318.428009
3.036111111	267.7142944	322
3.058333333	273	332
3.061111111	270.5	334
3.063888889	275.5833435	332.8888855
3.066666667	280.1470642	330.1470642
3.069444444	279	322
3.072222222	276.1721191	323.0803223
3.086111111	268	311.5
3.088888889	271.5	313
3.125	265.8409119	311.9318237
3.141666667	258.5370483	332.3888855
3.144444444	259.5	336.8999939
3.147222222	261.5170288	338.9851074
3.152777778	265.6379395	339.2241516
3.158333333	270.8571472	342
3.161111111	279.2142944	341.5952454
3.219444444	301.2720032	332.7200012
3.233333333	306.1000061	336.1000061
3.236111111	302.831604	336.0129395
3.238888889	304.2980652	337.7211609
3.241666667	300.1060486	343.5909119
3.244444444	291.6875	348.75
3.247222222	281	351
3.252777778	268.5	346.5
3.255555556	259	344.5
3.258333333	256.5342407	344.4862976
3.261111111	252.2352905	340.6882324
3.263888889	250.7352905	333.0294189
3.266666667	257	331.5
3.269444444	263.9576416	328.4237366
3.272222222	259.7580566	320.1774292
3.275	257.1952057	307.9760284
3.288888889	276.5	298.5
3.3	287	298.5
3.305555556	287	295
3.311111111	281.4703064	304.4108887
3.313888889	285.7857056	314.2142944
3.322222222	301.222229	298.9629517
3.325	302.9838562	302.3064575
3.327777778	309.8709717	301.4515991
3.330555556	315.941864	304.9273376
3.344444444	322	298
3.35	314.7000122	302.8200073
3.377777778	349.0681763	320.2909241
3.383333333	334.9736938	318.0263062
3.386111111	334	311.5
3.388888889	336	308.5
3.394444444	332.5781708	301.5936737
3.397222222	323.5	306.5
3.4	324.5	311.1999969
3.402777778	333.4285583	310.5714417
3.405555556	339.7878723	308.6363525
3.408333333	334	306.5
3.411111111	327.5	308.5
3.416666667	329.5	314.6499939
3.419444444	339.142334	310.1131287
3.425	339	312.5
3.433333333	337.4163971	313.0146942
3.441666667	337	311.5
3.455555556	328.8392487	309.0108948
3.458333333	321.2291565	316.625
3.469444444	318.1880798	305.7477112
3.472222222	318	306
3.475	313.4473572	299.7894592
3.480555556	307.698761	299.4378967
3.483333333	302.0783081	298.8373413
3.488888889	301	304
3.505555556	293	324
3.508333333	289.5	329.5
3.511111111	286.5	331.5
3.516666667	291.5	335
3.519444444	302.1741943	335.3619995
3.522222222	309.75	336
3.525	301.8521118	340.3591614
3.527777778	298.1611023	338.8675537
3.536111111	288.7615356	334.0692444
3.555555556	293.5	313.5
3.566666667	308	305
3.580555556	318	302.5
3.591666667	308.427002	297.5437927
3.594444444	301.5	297.5
3.602777778	305.125	297.125
3.611111111	310.722229	306
3.616666667	323	308
3.619444444	330.0952454	305.0476074
3.625	325	310.5
3.627777778	324.7017517	319.578949
3.638888889	333.5	335.4333191
3.641666667	329.5	344.5
3.647222222	337.2272644	346.6818237
3.652777778	342.2521973	349.6504517
3.655555556	349	353
3.661111111	362.1666565	349.8333435
3.669444444	359.5	322
3.672222222	357.5	315.5
3.683333333	360.055542	311.722229
3.686111111	353	308
3.691666667	332.109375	306.6979065
3.694444444	325.194519	304.8317566
3.711111111	313.5681763	317.1136475
3.713888889	307	307
3.716666667	307	310.222229
3.722222222	302.7327271	295.5145569
3.725	295.5	300.9285583
3.736111111	276.8157959	296.5
3.741666667	267.7727356	305.1818237
3.744444444	259.5	309.5
3.775	254	322
3.777777778	263.5	331.25
3.786111111	284.75	324
3.788888889	294.555542	314.8888855
3.791666667	297.1165161	303.7030487
3.805555556	288.5	289.5
3.811111111	295.3025513	292.5254822
3.816666667	311.5	299.5
3.852777778	347.5	326
3.855555556	358.5131531	321.3026276
3.861111111	364.9246521	312.3630066
3.866666667	360	307.5
3.872222222	345.1773682	304.5384674
3.875	332.2844849	307.8879395
3.886111111	324.1400146	321.5
3.897222222	316	309.5
3.9	315	302.25
3.902777778	309.5	295.75
3.916666667	299.2723694	298.4187012
3.936111111	323.6964264	310.4821472
3.944444444	328.5	323.5
3.955555556	337.171875	323.484375
3.958333333	338	313
3.975	339.5	306.5
4.077777778	363.5	305
4.122222222	346	307.8999939
4.127777778	339.1440735	303.3305054
4.155555556	335	335.5
4.158333333	339.5	340.5
4.338888889	392.6296387	330.5185242
4.344444444	393.7786865	329.0245972
4.35	390.1666565	325.1666565
4.355555556	387.7861328	322.1387329
4.358333333	381.5	316.5
4.361111111	377.4446411	315.2162781
4.369444444	368.25	311.7142792
4.377777778	349.9390259	312.7195129
4.419444444	337.3604736	299.058136
4.436111111	331	292.5
4.444444444	318.2096863	299.2419434
4.447222222	314.5	297.5
4.452777778	295.5	305.5
4.469444444	291.365387	304.1826782
4.552777778	282	308.5
4.555555556	273	314
4.591666667	247	318
4.594444444	243.5	313.5
4.602777778	231.3064575	310.3709717
4.636111111	229.0460052	296.1502991
4.641666667	232.5	294.5
4.644444444	231.3031464	294.7440796
4.647222222	231.875	301.25
4.65	232.7195129	301.76828
5.016666667	206.6428528	303.5857239
5.194444444	201	316
5.3	187.5	322.5
5.352777778	147.5	355.5
5.355555556	140.5	360
5.372222222	134.7358551	364.3396301
5.375	130.0172424	363.9023132
5.377777778	131	367
5.416666667	129.2857208	358.9285583
5.555555556	162.8798523	338.3294678
5.6	175.2916641	333.2083282
5.658333333	170.2599945	329.3666687
5.772222222	172.359375	326.828125
5.875	175.453125	326.9895935
5.877777778	177.5	325
5.933333333	179.5	323.5
6.344444444	191.0193329	317.3950195
6.733333333	229.2692261	299.115387
6.738888889	235.3181763	300.3181763
6.75	239.7060089	296.8390503
6.752777778	239.5085144	297.3808594
6.783333333	240.2718506	296.9902954
6.8	238.6799927	296.5799866
6.894444444	238.5973969	297.3636475
6.9	235.5	299
6.902777778	234.25	299
6.938888889	236.5	302.75
6.941666667	241	304
6.944444444	243.628006	305.2799988
6.958333333	262.5	322
6.961111111	264.5	327
7.066666667	265	348
7.069444444	271.5	349.5
7.075	281.5	350.5
7.077777778	290	351
7.083333333	291	349.5
7.086111111	289.1535339	348.7362061
7.088888889	291.194458	349.7962952
7.091666667	292.8559265	352.7203369
7.152777778	296	361
7.155555556	295	362
7.161111111	299.7127686	360.1808472
7.163888889	303	367
7.166666667	309	368
7.169444444	312.2333374	371.5
7.183333333	314	375
7.186111111	313.7109985	379.3807373
7.188888889	318.265625	380.6328125
7.194444444	323.5	389
7.294444444	346.875	390.75
7.297222222	352.1176453	389.1029358
7.3	360.7328796	375.7054749
7.302777778	376.5454559	360.9545441
7.308333333	399.5	375.5
7.319444444	421	366
7.330555556	418	355
7.769444444	378.8999939	321.8999939
7.772222222	377	323.5
7.841666667	347.4672241	305.5983582
7.844444444	345.5689697	300.7069092
7.858333333	335	304
8.002777778	306	318.5
8.016666667	304.4042664	336.3616943
8.058333333	311.4545593	347.9090881
8.061111111	312.3608398	347.2474365
8.066666667	329.8953552	352.7790833
8.069444444	337.3235168	357.8382263
8.072222222	337.3563538	367.1381226
8.075	341.5240784	374.6042786
8.077777778	347	380.5
8.108333333	353.75	385.75
8.111111111	361.3591614	387.7429504
8.119444444	372.5	384
8.125	385.6111145	383.4629517
8.222222222	380.8320923	353.1125488
8.286111111	412	349.5
8.288888889	414	354.5
8.291666667	401.5	350.5
8.294444444	390.2601013	352.2493286
8.3	392	354.6111145
8.313888889	393.1183167	360.9906616
8.327777778	389	372.5
8.330555556	393	374
8.336111111	396.5	386
8.338888889	395	392.7608643
8.341666667	393.9513245	400.7124023
8.344444444	399.5	404
8.347222222	406.5	408.5
8.35	406.722229	409.8888855
8.358333333	403.4347839	405.4565125
8.361111111	399.5	398.5
8.369444444	399.6574402	391.2446899
8.375	411.9295654	385.0915527
8.397222222	439.7036133	399.074646
8.4	440.5	408.9736938
8.433333333	456.5	414.5
8.436111111	457.5	417.5
8.444444444	455	429
8.455555556	449.5	448.5
8.458333333	457.5	450.5
8.488888889	459.5	441.5
8.491666667	456	444.5
8.505555556	459	434.5
8.508333333	463.9140015	432.6847229
8.525	475	453
8.55	442.5	466.4411621
8.558333333	445.8953552	458.0116272
8.566666667	454.2209167	447.6627808
8.569444444	456.5	458
8.580555556	442.5	459
8.586111111	435.2015076	455.3358154
8.588888889	429.2804871	459.7195129
8.591666667	426	462
8.602777778	427.5943298	461.78302
8.616666667	448.4090881	453.7545471
8.622222222	454.8354492	447.9240417
8.625	461.5	449.5
8.633333333	471.5	445.5
8.638888889	468.1363525	440.4090881
8.641666667	463.5	439
8.644444444	455.5	439
8.65	454.5	448.5
8.655555556	449.9285583	458.5
8.669444444	450	439.5
8.686111111	467.2999878	444.2999878
8.705555556	470.9685669	440.0142822
8.783333333	459	434
8.794444444	450.8035583	440.7321472
8.802777778	345.9458542	490.8492279
8.822222222	441.7528076	461.882019
8.838888889	350.0459061	491.1809692
8.855555556	471.6111145	479.444458
8.883333333	363.5	504.5
8.894444444	479.5	494.5
8.908333333	471.7080383	498.7956238
8.941666667	472.5	516
8.952777778	467.625	515.375
8.961111111	454.5	530.5
9.472222222	402.2890015	590.3991089
9.708333333	322.875	570.75
9.711111111	315.2710876	567.3674927
9.716666667	302.5	566.5
9.719444444	288.5	564.5
9.725	276.9710693	565.8057861
9.733333333	258.5	562.5
9.736111111	256.5	556.0263062
9.738888889	252	556.5
9.741666667	245.9039764	552.0165405
9.747222222	240.1428528	548.8571167
9.752777778	232	545
9.755555556	226.86586	538.4755859
9.758333333	222.7419281	530.1290283
9.761111111	220	523
9.775	197	512
9.780555556	180.2727203	519.5
9.783333333	168.5	519
9.786111111	158.6320801	519.9528198
9.791666667	137.5	518
9.8	110	501.5
9.836111111	104	493
9.844444444	89.5	480.5
9.861111111	87.64503479	503.614502
9.877777778	118.953949	510.7828979
9.925	93	515
9.955555556	91.06164551	507.0513611
