# Supplementary material for: Lithium-ion battery components are at the nexus of sustainable energy and environmental release of per- and polyfluoroalkyl substances
Source: Nat Commun. 2024 Jul 8;15:5548. doi: 10.1038/s41467-024-49753-5 (PMC11231300; doi:10.1038/s41467-024-49753-5)
Supplement: Supplementary file 6 — Source Data [file 41467_2024_49753_MOESM6_ESM.zip › Track density raw data - Full set/5000ng_L bis-FMeSI/Replicate 6.csv]

Time (min)	x-position	y-position
0.016666667	420.5	359
0.047222222	419	357
0.05	415	354.5
0.052777778	408.5	349.5
0.055555556	409.5689697	349.7069092
0.077777778	405.5	347
0.088888889	396	341.1578979
0.091666667	395	343
0.094444444	391	340
0.097222222	383.6447449	330.9934082
0.1	382	328.5
0.102777778	381.5	324.5
0.105555556	379	317.59375
0.108333333	373.5	313.5
0.111111111	371.3421021	308.6578979
0.113888889	364	308
0.116666667	357.5714417	305
0.119444444	347.5	301.5
0.122222222	340.5	299.5
0.125	331.5	292.5
0.127777778	327	288.5
0.130555556	323	286.5
0.133333333	310	284
0.136111111	300.5	291.5
0.138888889	292.5	292
0.147222222	284.5	304.5
0.15	283.5	309
0.152777778	275.5	310
0.155555556	269.5	314
0.158333333	256.5	315.5
0.161111111	248	312.5
0.163888889	240	314
0.166666667	225.5	313.5
0.169444444	214.6831055	304.0915527
0.172222222	201	305
0.175	193.5	301
0.177777778	190	303.5
0.180555556	185	302.5
0.183333333	173.9516144	305.080658
0.186111111	172.7885895	306.0302124
0.188888889	169.4836121	308.1885376
0.191666667	165.2619019	317.2142944
0.194444444	162.8141632	320.9822998
0.197222222	160	323.5
0.2	154.5	331
0.202777778	154.2896729	332.1642151
0.205555556	147	332
0.208333333	144.6590881	335.8863525
0.211111111	141.5	336.5
0.213888889	135.5	337.5
0.216666667	132.9754028	337.5327759
0.219444444	133.5	341
0.222222222	130.2142792	342.5
0.225	123.5223236	344.2232056
0.227777778	125.0161285	350.1774292
0.230555556	125.8698654	356.376709
0.233333333	120.2251892	357.8435059
0.236111111	119.9891281	359.8587036
0.238888889	117.332489	363.8857727
0.241666667	116.103447	364.8275757
0.244444444	115	370.5
0.247222222	111.5	375
0.25	106.9807663	378.009613
0.252777778	108.2083359	377.7916565
0.255555556	103.6724167	376.1551819
0.258333333	105	383
0.272222222	103	377.5
0.275	104	378.4736938
0.283333333	109.2756653	378.4125366
0.286111111	112.0568161	378.7670593
0.291666667	113.4803925	375.6764832
0.294444444	114.5	375
0.297222222	117	376.5
0.3	116.9810104	373.2341919
0.302777778	119.5	369.5
0.305555556	120	369
0.308333333	122.3291168	367.5316467
0.311111111	123.5	363.5434875
0.313888889	126	360.5
0.316666667	125.9146347	354.6707458
0.319444444	130.4387817	350.8265381
0.322222222	134.1397858	346.7150574
0.325	139.2435913	340.7564087
0.327777778	143.5807495	337.9782715
0.330555556	143	329.3714294
0.333333333	146	323.5
0.336111111	148.5	315.5
0.338888889	155	308
0.341666667	161.5813904	300.5658875
0.344444444	170.5	294
0.347222222	178.2674408	290.7325439
0.35	184.5	284.5
0.352777778	185.8173065	284.365387
0.355555556	189.5	283
0.358333333	193	277
0.361111111	194.2692261	274.7307739
0.363888889	198.5666656	271.4333191
0.366666667	196.5	273.5769348
0.375	192	276
0.377777778	188.5	278.5
0.383333333	185	281
0.386111111	180.7727203	284.5454407
0.388888889	179	289.5
0.391666667	173.4117584	289.5882263
0.394444444	171.5	293.5
0.4	166	294.5
0.402777778	162.1281738	294.4352112
0.411111111	162.2164154	290.7984924
0.413888889	164.5	291
0.416666667	170.5	292.5
0.422222222	171.5	291.5
0.425	170.9499969	292.0499878
0.427777778	175.5285645	293.2428589
0.430555556	177.0184021	292.3128967
0.433333333	179.716217	291.283783
0.436111111	181.6764679	295.6764832
0.438888889	183.5	294
0.441666667	187.5746918	291.0726013
0.45	195	296
0.452777778	198.2272797	298.2272644
0.455555556	204.0625	299
0.458333333	205	299
0.461111111	208	296
0.463888889	214.5	295
0.466666667	211.5	287.5
0.472222222	219.5	278.0454407
0.475	218.0769196	278.9230652
0.477777778	222	276
0.480555556	223.5	275.5
0.483333333	224.5	275.5
0.486111111	227.5	279
0.488888889	231.351593	278.196106
0.491666667	241	282
0.494444444	247.8026276	287.2763062
0.497222222	249.9126434	290.3029785
0.5	252.3148193	291.277771
0.502777778	256.5	295.5
0.505555556	262	295.5
0.508333333	264.4761963	298
0.511111111	270.5	297.5
0.513888889	279	298.5
0.516666667	284.5	292.7142944
0.519444444	293	292
0.522222222	299.5	278.5
0.527777778	309	268.5
0.530555556	313.5	265.5
0.533333333	315	267
0.536111111	316.8043518	272.4021606
0.538888889	315.5	275
0.541666667	321	277.5
0.544444444	326.5	281
0.547222222	336.1363525	280.7727356
0.55	339.5	278.5
0.552777778	346.5	278
0.555555556	352.7913513	276.6417236
0.558333333	354.1521606	277.5434875
0.561111111	356.5	278.5
0.563888889	359.5	279.5
0.566666667	361.8157959	279.5
0.569444444	362.3709717	283.3709717
0.572222222	370.8421021	287.0526428
0.575	368.9300842	294.6608276
0.577777778	373.5	303.5
0.580555556	382.25	316.25
0.583333333	380.742218	317.8800049
0.586111111	378	323.25
0.588888889	398.712677	328.3358154
0.591666667	406.5	334
0.594444444	420.8055115	338.4656982
0.597222222	438.46875	343.25
0.6	439.3235168	339.5588379
0.602777778	444.0151367	341.6060486
0.605555556	450.5	348.5
0.608333333	455.7312622	354.737793
0.611111111	458.0822754	358.1329041
0.613888889	461	367
0.616666667	463.5	376.5
0.619444444	466.5	384.5
0.622222222	474	392.5
0.625	477	405.5
0.627777778	482.5	420
0.633333333	475.5	438
0.636111111	478.375	445.96875
0.638888889	474	451
0.641666667	471.1923065	461.3076935
0.644444444	466.3243103	471.0270386
0.65	463	481
0.652777778	456.1111145	493.055542
0.655555556	454.5	499.5
0.658333333	448.5	507
0.661111111	442.5	514.5
0.683333333	435.4688721	523.8307495
0.694444444	423.5	537
0.7	427	531
0.705555556	432	521.5
0.708333333	434.5	510.5
0.711111111	440.9356384	501.2574158
0.727777778	446.8015747	501.4206238
0.736111111	448.5	502
0.738888889	449	498
0.741666667	449	499.5
0.769444444	467.5	460.5
0.788888889	455	456.3999939
0.791666667	451	456
0.802777778	447.5	458
0.805555556	445.3863525	456.7272644
0.816666667	446.3432312	460.2513428
0.819444444	443.5	465.5740662
0.825	446.5882263	479.7647095
0.827777778	450	483.5
0.830555556	450	491
0.861111111	460.23172	532.6463623
0.866666667	453.5	547.5
0.872222222	450.5	551.5
0.875	442	552
0.883333333	419.5	546.5
0.902777778	403.6313782	534.6605835
0.905555556	401.5	526.5
0.908333333	397.8608398	519.7010498
0.911111111	390	516
0.913888889	382.7239685	512.2476196
0.916666667	375	504.5
0.927777778	367	497
0.930555556	358.5	500.1666565
0.933333333	355	493
0.936111111	350.5	486.5
0.938888889	348.5	482.5
0.941666667	341.5	475.5
0.944444444	335.5	472
0.947222222	323.8070984	471.8228455
0.95	319.5	463.5
0.952777778	310.5	463
0.955555556	303	455.5
0.958333333	300.2261047	448.2197571
0.961111111	297	440
0.963888889	292	429.5
0.966666667	286.3817749	414.7108765
0.969444444	278.9387817	402.0510254
0.972222222	269.5	391.5
0.975	263.8627319	383.931366
0.977777778	255	379.5
0.980555556	248.5	368
0.983333333	240	357
0.986111111	223	348
0.988888889	217.5	342
0.991666667	218.5	341.9545593
0.994444444	217.5	342.5
1.013888889	220.2200012	340.1000061
1.016666667	221.3823547	342.7941284
1.030555556	219	344
1.036111111	219.5	343
1.038888889	222	343
1.05	219.1086884	343.5
1.052777778	219	344
1.055555556	220.5609741	344.512207
1.066666667	217.6031799	346.6190491
1.075	216.627655	345.7765808
1.077777778	215.5	346.5
1.091666667	215.6666718	349.6666565
1.094444444	215.7333374	348.361908
1.105555556	219.5869598	347.3260803
1.108333333	217.0979919	349.0276489
1.116666667	211.9729767	353.0067444
1.119444444	216.5	355.5
1.130555556	211.5	353.5
1.133333333	211.3150635	350.4862976
1.147222222	210.5	351
1.15	206.5	342
1.161111111	201.0409851	334.5819702
1.163888889	195.9852905	329.6617737
1.166666667	187.5	329.5
1.183333333	178	327
1.194444444	175.6559601	327.7935791
1.2	176	326
1.202777778	171.3292694	329.0853577
1.208333333	172.3260803	327.6739197
1.219444444	171	339
1.222222222	165.5	349.5
1.227777778	165.5	355
1.230555556	166	362
1.233333333	168.9660187	366.6844788
1.236111111	172.1363678	370.5
1.238888889	176.879303	369.5603333
1.241666667	185.7773438	367.265625
1.244444444	192.5	358
1.247222222	194	347
1.25	198.5	337.5
1.252777778	193.5	328.4599915
1.255555556	198.5	319
1.258333333	199.761322	308.5139465
1.261111111	206	308.5
1.266666667	215.5	303
1.269444444	224.5	301
1.272222222	234.5	302.5
1.275	243.7435074	305.9188385
1.277777778	256.0531921	295.6489258
1.280555556	264	292.5
1.283333333	275.5499878	292.4500122
1.286111111	279.9500122	286.6600037
1.288888889	285	292.5
1.291666667	294.5	296
1.294444444	299.5	299.5
1.297222222	308.3539734	295.8495483
1.3	319.5714417	297.1428528
1.302777778	328.6923218	294
1.305555556	332.3006287	295.6871033
1.308333333	334.5	300
1.311111111	335.7580566	300.2419434
1.313888889	344	296.5
1.316666667	348.7926941	300.3048706
1.319444444	352	300.5
1.322222222	354.2850342	305.9392395
1.325	358.3125	306.0625
1.327777778	366	306.5
1.333333333	371	308.5
1.336111111	374.5	312.5
1.338888889	375.9473572	312.6842041
1.347222222	379	308.5
1.35	384.5	308.5
1.352777778	388	318
1.355555556	390	321
1.361111111	389.5	327
1.363888889	390.2692261	332.0384521
1.366666667	390	333
1.369444444	390.9615479	336.5769348
1.372222222	386.25	342.8333435
1.375	381.6417847	343.1940308
1.377777778	380.0473022	343.3040466
1.380555556	376	345.5
1.383333333	367.5869598	344.2934723
1.386111111	369.5	344.5
1.391666667	362.5	339
1.394444444	356.70755	336.6697998
1.397222222	354.5	335.5
1.4	347.9166565	335.7083435
1.402777778	342.5	339
1.405555556	339.5	335
1.408333333	331.5	335.5
1.416666667	314	330.5
1.419444444	304	329.5
1.425	294.4347839	329
1.427777778	285.5	329
1.430555556	276	334.5
1.433333333	271	338
1.441666667	264.7808838	339.3764038
1.444444444	264	343.9318237
1.45	262	343.5
1.455555556	263.8508911	346.5701904
1.458333333	263.3043518	347.4782715
1.466666667	261.5	347.555542
1.469444444	261.3912964	347.6956482
1.475	261	349.5
1.477777778	263.5	355
1.491666667	268.5	363.5
1.494444444	269.1285706	365.9285583
1.511111111	274.9200134	369.3800049
1.530555556	277.5	370
1.533333333	278.5	371
1.536111111	276	372.5
1.538888889	276	379.5
1.541666667	271.258606	381.741394
1.544444444	271.9333191	385.0666809
1.552777778	270.1142273	397.7994995
1.555555556	272.2878723	407.2878723
1.558333333	273.5	411.5
1.561111111	279.5	412.5
1.563888889	283	417
1.566666667	287.7307739	418.8076782
1.569444444	292.5602417	425.8735046
1.572222222	300	427
1.575	311.6509399	428.0377502
1.588888889	323.3204041	431.4836731
1.591666667	321.5	429
1.6	322.490387	430.3413391
1.602777778	323.3913879	425.5633545
1.616666667	326	422
1.625	329.5752869	424.7530212
1.627777778	331.0652161	424
1.630555556	335	422.5
1.641666667	343.5	420.5
1.644444444	353	418
1.647222222	355.75	418.1666565
1.65	361.3311768	420.2207642
1.652777778	366.5	422
1.655555556	371.0945129	419.9850769
1.658333333	372.7213745	417.9274902
1.661111111	377.5	413.5
1.677777778	387	411
1.680555556	393.7592468	406.5
1.691666667	399.1477661	405.2206421
1.702777778	403.277771	403.6111145
1.713888889	412.5	399.5
1.722222222	417.3960266	403.3837891
1.744444444	419.5	404
1.763888889	427.1428528	404.7142944
1.766666667	427.8684082	403.8684082
1.777777778	430	409
1.780555556	427.5	407.5
1.8	434.5	410
1.819444444	431.5	410
1.822222222	437.3721008	409.8604736
1.852777778	438.5	401.5
1.855555556	436	403.5
1.866666667	436.9634094	397.4268188
1.869444444	434.8571472	399.7619019
1.872222222	430.769928	400.1993713
1.888888889	429.2462769	395.8582153
1.891666667	433.5	388.5
1.894444444	434.620697	388.1379395
1.919444444	438.2200012	382.7799988
1.927777778	438	384
1.941666667	435.5	381.5
1.95	436	379.6315918
1.958333333	433.1139221	379.9177246
1.961111111	431.5	381.5
1.969444444	432	380
1.972222222	430.5	379.5
1.977777778	432.5939331	379.4226379
1.994444444	430.7257996	378.7257996
2.086111111	411.6956482	370
2.088888889	409	367.5
2.091666667	403.5	366.5
2.094444444	399.5	366
2.097222222	399	359
2.1	397.5	349.0333252
2.105555556	393.5	338
2.108333333	391.5	334
2.111111111	391.7475281	337.5148621
2.116666667	389.4705811	332.4705811
2.119444444	384	327.5
2.127777778	380.3114624	329.7868958
2.130555556	382.5	329
2.138888889	379.625	329.5625
2.141666667	378	328.5
2.152777778	375.1647339	329.2919006
2.155555556	372.7105408	325.7631531
2.186111111	370.6436157	324.5106506
2.188888889	370.5773621	324.1961365
2.236111111	355	339
2.238888889	353	343
2.241666667	349.5	348
2.244444444	347.9576416	346.5762634
2.252777778	346	345
2.266666667	339.3333435	341.6666565
2.269444444	333.9126892	344.2936401
2.272222222	332	345.5
2.275	328.53125	342.0833435
2.280555556	323.5	338.5
2.283333333	314.2142944	337.7857056
2.286111111	309.2614746	333.3899231
2.288888889	309	332.1428528
2.291666667	299.5	330
2.294444444	298.5	331
2.297222222	292.8138733	330.8503723
2.3	290.480896	337.3375854
2.302777778	289.1209717	338.1532288
2.305555556	288.5	340.5
2.308333333	288	344.5
2.311111111	291.5	346.5
2.313888889	299.4024353	347.8205566
2.316666667	301.1685181	343.7762451
2.319444444	307.0649719	339.5112915
2.322222222	309.0709534	331.5675659
2.325	306.1087036	331.0652161
2.327777778	306.5	325.5
2.333333333	301.6842041	321
2.336111111	298.5196228	322.9902039
2.338888889	293	323.5
2.35	285.5	327.5
2.352777778	283.2546387	331.3847656
2.355555556	279.3957825	338.4571228
2.358333333	274.4041748	337.5835266
2.361111111	274.4166565	335.4166565
2.363888889	267.5	335.5
2.377777778	263.5	336.0882263
2.380555556	262.5909119	337.7727356
2.386111111	260.1818237	336.7272644
2.388888889	257.6601563	335.7028503
2.391666667	261.5	330
2.402777778	258.5	332
2.405555556	258.490387	334.3413391
2.408333333	262.5	333.0384521
2.419444444	259.6089478	336.0058289
2.422222222	258	335.5
2.425	259.3058167	337.5388489
2.438888889	259	338.5
2.441666667	258.5	335.5
2.447222222	258.1168213	335.9766235
2.45	257.8745728	336.0583191
2.452777778	259.4285583	337.7142944
2.455555556	258	341
2.458333333	257.2666626	340.1036987
2.461111111	260.2954407	343.9090881
2.466666667	263.7000122	342.1000061
2.469444444	263.5	342
2.472222222	265	343.5
2.475	268.0454407	345.7727356
2.477777778	263.6536255	344.0335083
2.480555556	266	342.5
2.483333333	263.5	340.5
2.486111111	265.4761963	342.7380981
2.488888889	266.515625	337.7421875
2.491666667	265.182251	337.6542053
2.494444444	265.7692261	340
2.497222222	264.5	337.5
2.5	264	333.5
2.502777778	264.5	335.5
2.508333333	261.9854431	335.7524414
2.511111111	264	337
2.513888889	266.7061768	333.3505249
2.519444444	268.2727356	333.7272644
2.533333333	262.8461609	339.3076782
2.536111111	266.9545593	340.0454407
2.538888889	267.5	340
2.541666667	267.6639404	342.2950745
2.544444444	267.5	346
2.55	269.3404236	348.3191528
2.552777778	261.7550659	348.3097229
2.555555556	262.4691772	347.0546265
2.558333333	263	344.5
2.561111111	266	344
2.569444444	260.2631531	342.7894592
2.572222222	260.8999939	341.2000122
2.575	262	345
2.577777778	263.8023376	348.1550293
2.583333333	266.5	349.5
2.586111111	264.2749939	350.6812439
2.588888889	260	351.5
2.597222222	256.5	351
2.6	251.5	346.5
2.608333333	249.9664764	339.3463745
2.611111111	246.4411774	338.8529358
2.613888889	250.4697876	341.3580017
2.619444444	250.4495544	340.1587524
2.622222222	249.2200012	336.9666748
2.625	250.0263214	335
2.627777778	254.5	336.5
2.633333333	250.6268463	334.0368652
2.636111111	248.5	330
2.641666667	244.4016418	327.8934326
2.65	238.790329	329.2742004
2.652777778	236.4803925	323.9902039
2.658333333	231.5	320
2.661111111	232.742569	316.901001
2.663888889	230	312.5
2.666666667	230.5	307
2.669444444	228.5	298
2.672222222	234.9504852	299.2348328
2.675	236	296.5
2.677777778	245	291
2.683333333	260.5	294
2.686111111	265.5212708	295.379425
2.688888889	276.7257996	294.1774292
2.691666667	291	293
2.694444444	306	295.5
2.7	314.625	301.5
2.702777778	315.6538391	302.615387
2.705555556	318	297
2.708333333	319	300
2.722222222	326.1013489	297.5946045
2.75	327.5	296.5
2.755555556	326.5526428	294.7763062
2.761111111	315.1818237	292
2.766666667	307.5731812	294.9634094
2.775	304	297.5
2.780555556	293.78302	299.7641602
2.783333333	290	295
2.786111111	283.0217285	295.5
2.788888889	278.5	295.5
2.791666667	272.5	294.5
2.794444444	264.5	297
2.797222222	252.75	292
2.8	250.5681763	297.9090881
2.802777778	251.5	302.5
2.805555556	244	301
2.808333333	237.1999969	302
2.811111111	234	300.5
2.816666667	225.7699127	301.911499
2.819444444	222.5	299
2.822222222	224.5	298.5
2.825	227.0454559	298.8636475
2.833333333	231.515274	297.874054
2.844444444	234.9545441	295.5
2.858333333	236.3999939	294.5
2.866666667	237.5	293
2.875	239.5	293
2.888888889	241.5	292.055542
2.911111111	244	287.5
2.922222222	239.6473694	292.5631714
2.925	239.5	295
2.927777778	238	299
2.938888889	237	295
2.95	234	295
2.952777778	234.7962952	296.194458
2.958333333	234	296.5
2.961111111	232.3235321	299.5
2.963888889	234.9545441	301.5
2.972222222	226.6999969	300.7000122
2.975	226	305
2.977777778	225.8095245	305.8809509
2.991666667	221.0245972	317.926239
2.994444444	222	322.5
2.997222222	220.5	322.1666565
3	222.5	318.5
3.002777778	229.6428528	318.8214417
3.005555556	232.7857208	317.9285583
3.008333333	238.5	320.5
3.016666667	244	317.5
3.019444444	254	317
3.022222222	259.8045502	311.25
3.025	266.5	312.5
3.027777778	275.56604	312.28302
3.030555556	280.5	315
3.033333333	290.5	308
3.036111111	303.4274597	304.9300537
3.038888889	314.5	300.5
3.041666667	320.722229	299.277771
3.044444444	325.5	298.5
3.047222222	331.436615	301.0422668
3.05	338.9782715	303.5
3.052777778	348.9530029	305.9074097
3.055555556	354.5	311
3.058333333	359	310.5
3.061111111	366.5	313.875
3.063888889	367.5	315.5
3.066666667	372	316.5
3.069444444	377	315.5
3.072222222	376.5	315.25
3.075	375.5750122	310.4500122
3.077777778	371.5	312
3.080555556	368.5	312.5
3.083333333	359.6419067	309.9425659
3.086111111	353.5	309.115387
3.088888889	347.2948608	307.2948608
3.091666667	340	301.5
3.094444444	332.0681763	300
3.1	317.75	293.5
3.102777778	305	292.5
3.105555556	297	287.25
3.108333333	289.5	284
3.111111111	285	287.5
3.113888889	277	287.5
3.116666667	271	286
3.119444444	259.5	291
3.122222222	251.5	286.5
3.125	249.0444489	290.1777649
3.127777778	248.5	289.8500061
3.130555556	243.5	289.5
3.133333333	237.5	291
3.136111111	234.8056946	291.3549194
3.138888889	227.6086884	293
3.141666667	219.5	292.5
3.144444444	213.2709198	293.7510986
3.152777778	211.5	293
3.161111111	209	292
3.163888889	211.5124969	292.2687378
3.166666667	212.6111145	297.5
3.169444444	215.4010925	292.3955994
3.172222222	219.7307739	291.5
3.175	222.3283539	295.9179077
3.177777778	224.2973022	296.9729614
3.180555556	227.8253021	297.6807251
3.183333333	235.5555573	295.8981628
3.186111111	237.5	290
3.188888889	242.5	285.5
3.191666667	247.7307739	282.2692261
3.194444444	252	285
3.197222222	253	286.5
3.2	259.8478394	286
3.202777778	264.6190491	286
3.205555556	271	286.5
3.208333333	281	286.5
3.211111111	291.5	281
3.213888889	299.3181763	283.3181763
3.216666667	303	283.5
3.219444444	307.5	277.5
3.222222222	312.5	280.3888855
3.225	315	282
3.227777778	325.5	280
3.230555556	335.875	283
3.233333333	339.5	282.5
3.236111111	344.0179749	281.7194214
3.238888889	347.3200073	282.0299988
3.241666667	352.2113342	281.9432983
3.244444444	349.9423065	279.3461609
3.255555556	351.8363342	276.849762
3.258333333	350.5	279.3888855
3.261111111	348.5	276
3.263888889	344.5	277
3.266666667	339.0535583	278.8392944
3.269444444	335.9871826	282.3205261
3.272222222	338.6538391	284.1923218
3.275	336	283
3.277777778	335.5	281.5
3.280555556	333.0661011	281.5950317
3.283333333	330.2681274	285.0942078
3.286111111	329.5	286
3.291666667	325.5400085	286.3533325
3.294444444	325	282.5
3.297222222	324.5	285.5
3.3	325.5	287
3.302777778	320.5	285
3.305555556	310.3651733	283.5561829
3.308333333	303.6304321	285.5
3.311111111	300	292.5
3.313888889	294.5	293.5
3.316666667	292.5	295.5
3.322222222	287.5	299
3.325	276.046875	300
3.327777778	262.0357056	301.3143005
3.330555556	251.6956482	297.6087036
3.333333333	244.5	298.5
3.336111111	240.3214264	301.5357056
3.338888889	238	302
3.366666667	235.2272797	302.2272644
3.411111111	235	302
3.422222222	229.5	306
3.425	227.5	307.5
3.433333333	222.9615326	316.115387
3.438888889	214.5	315
3.441666667	207.5	313.3333435
3.444444444	202.3947296	313.921051
3.447222222	195.4324341	310.8108215
3.45	190	311
3.452777778	182.1842041	314.1842041
3.455555556	173.5	319.5
3.458333333	168.0290375	325.4225769
3.461111111	163.5	333
3.463888889	156.5	341.5
3.466666667	147.3529358	346.931366
3.469444444	139.2524261	352.8883362
3.472222222	138.5	355.5
3.475	128.5	357.5
3.477777778	122.1923065	362.7307739
3.483333333	116.5	373
3.486111111	113.0500031	379
3.488888889	109	384
3.491666667	106.5	392
3.494444444	100.625	400.75
3.502777778	95	414.7692261
3.505555556	96.96154022	420.5
3.508333333	93.7142868	423.2857056
3.511111111	94.32027435	428.5230408
3.558333333	88	455
3.569444444	80.64112854	462.0121002
3.575	90	449
3.577777778	90.28211975	438.9748535
3.586111111	89.5	434
3.594444444	88.5	430
3.608333333	90.66447449	426.7763062
3.611111111	93.14633942	425.5731812
3.616666667	91	425.5625
3.619444444	97.52458954	423.8114624
3.622222222	101.5	424
3.641666667	99.34615326	421.3461609
3.658333333	93	416
3.661111111	97	416
3.666666667	93.5	414.0714417
3.677777778	92.94285583	410.1285706
3.688888889	98.73809814	406.5
3.691666667	103.0195541	407.9245911
3.7	107.2926865	403.2601624
3.702777778	107.6111145	396.277771
3.705555556	112	394
3.708333333	111.9150925	396.21698
3.733333333	107.5	396
3.741666667	108.5	400.9736938
3.75	179.889534	462.0174561
3.755555556	107	409
3.758333333	191.4510803	466.25
3.761111111	115	409.5
3.766666667	123.8863602	409
3.772222222	127	409.5
3.783333333	127.5	414.5
3.786111111	126	416.5
3.791666667	128	419
3.794444444	125.0357132	420.59375
3.8	118.75	421.25
3.802777778	116.5	419.5
3.805555556	117.4729767	418.4459534
3.819444444	124	428
3.822222222	126.5	428.5
3.825	128.75	434
3.833333333	129.9741364	427.6465454
3.836111111	132	426.5
3.844444444	130.5	425.5
3.847222222	131.1458282	423.7083435
3.852777778	134	422
3.855555556	132	419
3.858333333	131.5	422
3.861111111	131.1382904	416.3297729
3.866666667	128.1601563	411.421875
3.869444444	124.776268	406.2626343
3.872222222	123.2226868	400.1134338
3.875	121.5	397
3.877777778	119.5	394.5
3.894444444	131.277771	381.6111145
3.897222222	136.0677948	376.466095
3.9	142	372.5
3.905555556	146	366.5
3.908333333	149	363.5
3.911111111	153.3765411	358.9938354
3.922222222	154	355.5
3.925	158.0588226	348.6764832
3.938888889	166.8203888	341.9854431
3.941666667	166	343.5
3.944444444	165.3260803	344.4130554
3.955555556	167.5	350.6875
3.958333333	164.6818237	346.6818237
3.961111111	162.5	346
3.983333333	170.1589661	346.9508667
3.994444444	176.5	343
4.008333333	182	342
4.011111111	187	334.5
4.019444444	190.5	320.5
4.022222222	195.3210144	314.0992126
4.025	197.8200073	314.1799927
4.027777778	203.5	313.5
4.036111111	215.5	308
4.038888889	227.5	303
4.041666667	241.1842041	300.1947327
4.044444444	248.4264679	299.1470642
4.047222222	248.9757996	299.1935425
4.055555556	252	298
4.058333333	254	297.75
4.066666667	257.8989563	295.5414429
4.069444444	260.5730286	296.3483276
4.083333333	264.5	298.8999939
4.094444444	269.5	298
4.136111111	276.4898987	288.0959473
4.138888889	272.9545593	291.8636475
4.141666667	274.8529358	293.5
4.144444444	280	295.25
4.147222222	276.9285583	295.5
4.15	283.5	297.625
4.155555556	288	297.5
4.158333333	290	300.5
4.161111111	300.6842041	298.3157959
4.163888889	304.125	300.625
4.169444444	306.4354858	300.580658
4.172222222	307.875	298.75
4.175	312.8030396	298.5649414
4.183333333	317	302
4.191666667	324.8279266	304.0162354
4.194444444	318	306.5
4.205555556	322	305
4.219444444	320.1818237	302.0909119
4.222222222	322.5	305.5
4.225	316	303.5
4.25	318.9420166	301.9637756
4.252777778	320	301.5882263
4.261111111	318.875	300.0416565
4.263888889	313.5	301
4.266666667	314.5	302
4.269444444	317	308
4.272222222	317	310.1428528
4.275	318.5	311.5
4.277777778	316.4736938	310.7368469
4.283333333	316.4208069	313.1435547
4.288888889	315.5	313
4.291666667	315.6724243	317.3620605
4.297222222	312.5952454	312.8650818
4.3	311.9705811	307.4411621
4.302777778	310	308.6875
4.305555556	308	307
4.308333333	306	311.4166565
4.311111111	306.4090881	315.7727356
4.313888889	299.4041138	317.869873
4.316666667	300.7941284	319.3823547
4.327777778	294.6666565	322.444458
4.333333333	285.2424316	322.3232422
4.336111111	281	319.5
4.338888889	280.5	313.5
4.341666667	282	307.6739197
4.347222222	276.5	299.5
4.35	269	301
4.352777778	266	304.5
4.366666667	261	312
4.377777778	261.2540894	310.5819702
4.380555556	254.5	310.5
4.383333333	251.5	312
4.386111111	250.4173584	310.8264465
4.388888889	244.1511688	312.174408
4.4	237.5	312
4.408333333	235	313
4.411111111	234.2228851	315.102417
4.416666667	227.5	313.5
4.419444444	223.1703949	311.4441223
4.444444444	220.0533905	314.2961121
4.447222222	216.5	317
4.452777778	217	319
4.455555556	213.484848	317.0909119
4.461111111	213.1428528	319.2857056
4.463888889	211.7352905	317.1470642
4.466666667	210	315
4.469444444	207	313.5
4.472222222	203.5	316.5
4.475	199.5	317
4.477777778	196.9285736	317.8714294
4.480555556	196.5	321
4.488888889	195.3125	320.25
4.5	191.620697	315.0172424
4.502777778	189.8955994	316.5439453
4.522222222	187.5	314.5
4.525	190.4390869	315.8959351
4.533333333	184.219101	316.8483276
4.536111111	188.5	321.5
4.538888889	184.8571472	323.2857056
4.541666667	180.5	326
4.555555556	178.3333282	330
4.563888889	172.8516541	329.532959
4.566666667	172	330
4.583333333	171	329.5
4.591666667	173.067749	327.6935425
4.594444444	171.1000061	328.1799927
4.605555556	170.1686707	334.9638672
4.608333333	168.8023224	334.8953552
4.625	164.5619507	335.7035522
4.633333333	163.5	338
4.636111111	160.1923065	337.5
4.65	160	332.5
4.655555556	155	334
4.658333333	152.2142792	335.6904907
4.661111111	153	337.5
4.669444444	153.2178497	338.5788269
4.672222222	149	338
4.675	147	343.5
4.677777778	144.5	346.5
4.680555556	142.5	350.5
4.686111111	137.4100037	359.3850098
4.688888889	135.5	363.5
4.705555556	132.4021759	367.5815125
4.708333333	127.5	375
4.711111111	120.9391899	389.6621552
4.716666667	113	395
4.719444444	112	407
4.722222222	110.5	419.3181763
4.725	110.5	424.0909119
4.727777778	111.5	428.5
4.730555556	103.4065323	431.3896484
4.733333333	89.15168762	438.1853943
4.736111111	85.8611145	446
4.738888889	87	445
4.75	85.5	448
4.752777778	84	448
4.755555556	82	451.5
4.844444444	83.23912811	480.0217285
4.877777778	83.5	487.5
4.891666667	83.5	486.5
4.902777778	93.74539948	488.7085876
4.905555556	97.90625	491.1640625
4.908333333	100.5909119	489.4090881
4.911111111	101.5	492.5
4.916666667	113.5	492
4.919444444	117.5	493
4.936111111	123.5	499.5
4.944444444	117	504.5
4.961111111	100.3076935	513.634613
4.966666667	83.28260803	518.5
4.969444444	79.37128448	522.8267212
4.972222222	79.1162796	522.5930176
4.975	79.5	518.2999878
5	89.40825653	529.0412598
5.002777778	96.7558136	530.7557983
5.005555556	101.5	535
5.019444444	104.5	533.5
5.022222222	109.5	535
5.025	114.5	534.5
5.027777778	115.6898727	532.5632935
5.061111111	129.8406525	540.0494385
5.083333333	117.5338974	554.6186523
5.086111111	106.5702515	558.706604
5.088888889	97.5	558
5.091666667	95.609375	558.265625
5.108333333	96.03845978	558.5
5.116666667	95.5	558.5
5.119444444	102.9695435	563.4746094
5.122222222	112	564.5
5.125	119.5	560
5.127777778	119	558.5
5.141666667	134	548.5
5.144444444	138.0283051	552.9528198
5.177777778	155.6746063	583.3729858
5.225	151	615
5.227777778	152.4285736	618.7142944
5.233333333	168.1428528	629
5.236111111	176.5	635.5
5.241666667	175	636
5.244444444	176.3000031	639.5
5.261111111	175.5	640
5.263888889	179	640.5
5.266666667	181	643.125
5.288888889	181.3571472	630.3571167
5.302777778	181.6181793	617.8909302
5.305555556	173	615.5
5.311111111	161.1842041	617.5
5.322222222	135	627
5.338888889	133.4452057	621.6781006
5.341666667	131.5	622
5.355555556	131.6351318	618.7297363
5.366666667	129.7857208	623.0714111
5.375	130.4516754	619.5297241
5.377777778	128.5	612.2272949
5.388888889	129	602
5.441666667	117.3888855	593.5
5.483333333	119.9642868	591.9642944
5.486111111	119.9154892	591.7957764
5.491666667	118.8776855	585.182373
5.519444444	112.5	580
5.522222222	107.8333359	577.833313
5.525	110	575
5.527777778	115.6764679	571.6764526
5.625	94.96218109	575.0209961
5.633333333	104	568
5.641666667	101.1209412	566.3700562
5.661111111	102	561.5
5.688888889	100	555.5
5.691666667	99.95744324	551.7180786
5.722222222	96.2142868	545.5
5.727777778	97.5	537.5
5.75	100	540
5.805555556	83.48165131	540.8486328
5.891666667	84.5	540
5.894444444	87.63636017	540.7272949
5.933333333	88.91428375	534.8713989
5.944444444	93.61764526	536.5
5.991666667	97.8181839	571.4091187
6.005555556	96.5	568
6.008333333	100	564
6.011111111	97.11946869	564.6858521
6.016666667	97.0806427	556.4723511
6.019444444	98.11585236	555.512207
6.022222222	97	552
6.038888889	95.41262054	548.7233276
6.052777778	90	546.5
6.069444444	90.5	540.5
6.102777778	89.49476624	528.7722778
6.105555556	90.30232239	523.0465088
6.108333333	89.23529053	521.4117432
6.119444444	90	511.5
6.138888889	86	503.5
6.155555556	82.43955994	498.6044006
6.158333333	84.5	501
6.161111111	83.3181839	499.7727356
6.188888889	76.79268646	499.0853577
6.194444444	75.6818161	493.5
6.2	81.21875	492.4375
6.202777778	80.47058868	489
6.205555556	76.5	488
6.222222222	76.5	472.5
6.225	80.5	468.5
6.227777778	87	462
6.230555556	89	459
6.233333333	85	456
6.236111111	86.74242401	454.7727356
6.241666667	84.28688812	454.2377014
6.25	82.5	451.3888855
6.338888889	80.5	444.5
6.377777778	84.4310379	441.1551819
6.391666667	80.3235321	443.5
6.425	81.5	439.5
6.433333333	85.5	433.5
6.436111111	91.51129913	429.0649719
6.438888889	95	431.5
6.441666667	96.5	434.5
6.444444444	96.3666687	429.8333435
6.45	97.5	426.6764832
6.466666667	97.16666412	424.3888855
6.488888889	94.75714111	422.7928467
6.491666667	93.5	424
6.513888889	94.27500153	420.6812439
6.516666667	92.5	424.5
6.519444444	93.94782639	414.7413025
6.527777778	93.66666412	420.4166565
6.530555556	95.46178436	419.0414124
6.561111111	90.66666412	411.6666565
6.566666667	97.16666412	412.5
6.569444444	101	411
6.588888889	99.5	408
6.616666667	96	408.5
6.622222222	96.44736481	408.5
6.627777778	97	406
6.630555556	100	406
6.636111111	101.890976	406.9887085
6.65	97	404.5
6.652777778	95.39286041	403.2857056
6.655555556	101	402.5
6.661111111	101	402
6.683333333	103	404
6.7	99.5	403.5
6.702777778	97.17073059	405.3841553
6.713888889	102	408
6.719444444	101.5	407
6.722222222	102.7647095	410.4705811
6.758333333	100.5	416.5
6.761111111	104.5956497	417.9434814
6.763888889	102	416.3333435
6.766666667	101.7394333	413.62677
6.786111111	112.1115723	418.3016663
6.788888889	114.5	417.5
6.791666667	119.5	417
6.794444444	119	413
6.797222222	119.5	406.5
6.802777778	114.5	397
6.805555556	109.6052628	391.5
6.811111111	106	397
6.813888889	103.7236862	398.8026428
6.816666667	103.5	399.5
6.819444444	105	401.972229
6.822222222	104	405
6.827777778	103.2777786	405.722229
6.861111111	103	412
6.883333333	97	418
6.886111111	94.04737091	419.7105408
6.888888889	90	422
6.9	92	425.5
6.902777778	90.51316071	425.3157959
6.905555556	91.34263611	429.1751404
6.908333333	92.40367126	429.3302612
6.911111111	92.72727203	431.6363525
6.922222222	91.31012726	453.0696106
6.925	89	456
6.927777778	89.55555725	458.0370483
6.938888889	84	465.5
6.977777778	79.5	472.6538391
6.994444444	83.57303619	476.3483276
7.016666667	83.0308609	477.5123596
7.069444444	75.5	477
7.188888889	72.87036896	483.6851807
7.191666667	73	479.8571472
7.194444444	78.359375	479.234375
7.291666667	86.5	490.5
7.294444444	87.5	489.9736938
7.333333333	99.97959137	501.8163147
7.336111111	100.8177567	505.537384
7.341666667	101.358696	515.0978394
7.344444444	100.4322739	521.0059814
7.4	83.77083588	521.375
7.438888889	80.72727203	519.0908813
7.455555556	77.01063538	512.6489258
7.475	82	513.5
7.477777778	81	512.1500244
7.538888889	73.59638214	505.9578247
7.558333333	75.5	505.5
7.569444444	77	501.4166565
7.605555556	79.27160645	500.9259338
7.644444444	81.3888855	500.5
7.672222222	77.75	494.375
7.683333333	81.83018494	498.3018799
7.686111111	83	499
7.708333333	80.91860199	503.2907104
7.755555556	77.22727203	496.5909119
7.775	76.91573334	494.6853943
7.777777778	78.24193573	491.4354858
7.783333333	82.94444275	484.944458
7.811111111	78	477
7.819444444	82.18852234	474.6639404
7.822222222	84.8503952	472.3228455
7.825	84.5	468.6578979
7.827777778	87.06994629	465.8005066
7.833333333	92.4159317	458.8937988
7.836111111	92.5	452
7.838888889	95.77999878	447.7799988
7.841666667	94.5	443.5
7.844444444	93.5	440
7.861111111	85	436.5
7.905555556	81.07831573	426.5722961
7.911111111	89.85713959	425.9642944
7.916666667	91	423
7.919444444	84.95794678	426.4065552
7.922222222	85.61597824	421.5592804
7.925	86.83333588	429.5
7.927777778	85.5	432
7.955555556	84	435.5
7.986111111	80.3235321	436.8529358
8.011111111	80	434.5
8.05	84.1891861	427.4594727
8.055555556	84.91484833	427.6615601
8.083333333	91.44329834	419.8762817
8.086111111	95.5	420
8.088888889	97.97368622	417
8.119444444	91.5	413
8.122222222	88.5	411
8.125	94.5	415.5
8.136111111	98	417
8.161111111	94	425.5
8.172222222	93.73469543	423.1326599
8.183333333	95.5	425.5
8.191666667	97	428.5
8.194444444	97.7857132	428.6428528
8.202777778	97.42372894	428.9576416
8.205555556	95.19767761	425.1046448
8.222222222	97.5	430.5
8.25	92	440.5
8.252777778	91	440
8.255555556	87.44676971	444.640686
8.266666667	82	447.6666565
8.272222222	82.4375	451.875
8.275	83	459.5
8.277777778	86	469.5
8.283333333	88.78676605	478.4264832
8.286111111	85.5	490.5322571
8.288888889	83	503.5
8.291666667	87.5	513.5
8.294444444	87.5	525
8.297222222	86.5	535.5
8.305555556	88.5	560.5
8.308333333	95.21614456	574.4127502
8.311111111	101.8103485	585.925293
8.316666667	115.0749969	605.0750122
8.319444444	123	616.5
8.322222222	134.3000031	625.2999878
8.325	144	635.5
8.327777778	153.6951294	644.6951294
8.336111111	177	652.5
8.338888889	184.8636322	657.2272949
8.341666667	193.9485931	657.3317871
8.347222222	205	652.5
8.35	206.5	651
8.352777778	214.5	648.5
8.375	238.7927704	653.4868164
8.388888889	252.7441864	655.4360352
8.397222222	259.5	649
8.4	262	643.4285889
8.422222222	253	637
8.441666667	245.5	634.5
8.45	243	636.5
8.475	240.5	645
8.483333333	240	663
8.486111111	245.7631531	674.3421021
8.488888889	251.6180573	677.100708
8.491666667	260.277771	680.3666382
8.494444444	266	682.5
8.5	271.5	683
8.511111111	269.5	692.5
8.516666667	261	685
8.519444444	257	684
8.522222222	251.5	683.5
8.525	237.7857132	681.5
8.527777778	224.5	677.5
8.541666667	156.1176453	648.0588379
8.544444444	147.5	638.5
8.55	127	622.5
8.552777778	118.3080635	618.9371033
8.555555556	119	613
8.558333333	119.1999969	615
8.572222222	103.5	578.5
8.577777778	99.5	562.5
8.580555556	96	555.5
8.586111111	91.5	545.5
8.588888889	85.820755	538.6414795
8.591666667	88.88356018	533.5822144
8.594444444	87.42857361	530.3035889
8.602777778	87	526
8.605555556	85.23144531	520.9381714
8.608333333	83	516
8.677777778	76.2857132	491.3571472
8.683333333	81.67857361	489.1428528
8.686111111	82.1783905	487.9321594
8.702777778	78.64286041	481.5
8.705555556	79.5	480.5
8.736111111	78.25974274	471.5844116
8.738888889	83.5	472.5
8.75	80.80555725	470
8.761111111	83.18421173	467.7631531
8.777777778	77.5112381	466.7584229
8.786111111	78.34906006	466.4056702
8.794444444	79.09886932	464.2853088
8.808333333	79.97058868	459.5
8.827777778	80.75	455
8.877777778	83.97727203	453
8.888888889	77.93548584	448.9677429
8.891666667	82.31012726	447.7025452
8.905555556	81	444
8.925	79	439
8.927777778	79.30644989	438.5967712
8.930555556	82	436.4375
8.933333333	84	432.7142944
8.936111111	84.71212006	428.8636475
8.938888889	86.91176605	428.9705811
8.941666667	91.5	426.5
8.944444444	91.5	423.5
8.947222222	93.71789551	425.4221802
8.95	91.9807663	428.634613
8.952777778	88.56382751	429.5265808
8.955555556	88.40557861	432.7918396
8.986111111	88	444.5
9.019444444	88.24850464	450.0149841
9.041666667	91.5	454
9.080555556	104.2957764	468.9436646
9.086111111	104	475.5652161
9.088888889	101	482.5
9.091666667	101.5	487
9.1	91.44736481	490.5
9.108333333	84.60869598	484.3043518
9.111111111	87.07142639	479.2142944
9.141666667	78.87735748	475.3679199
9.172222222	74.46774292	469.6290283
9.183333333	75.57894897	467.3684082
9.186111111	81.53773499	466.2018738
9.188888889	83	464
9.238888889	75.5	462
9.266666667	77.32926941	457.9146423
9.269444444	81.57936859	457.1984253
9.283333333	80.67073059	455.0853577
9.325	82.36363983	454.0909119
9.358333333	80.5	453
9.366666667	82.72818756	448.9161072
9.372222222	81.90625	448.1875
9.405555556	83.76712036	443.4246521
9.413888889	79	440
9.425	82	436
9.427777778	81.33333588	436.3333435
9.441666667	83.20224762	439.0337219
9.444444444	85.08333588	439.2083435
9.469444444	80.45237732	435.6904907
9.488888889	81.2142868	432.7857056
9.494444444	84	432.5
9.5	88	429
9.502777778	90.90351105	427.5877075
9.505555556	92.5	428.6428528
9.516666667	106.5	437.5
9.522222222	106.2142868	440.3095093
9.544444444	115.125	446.3125
9.55	121.5	451
9.552777778	122.3888855	458.5
9.558333333	118	466.5454407
9.561111111	113	471.5
9.566666667	104.0945969	472.5270386
9.575	98	468
9.602777778	83.5	466
9.611111111	85.58333588	467.5
9.627777778	85.35713959	467.6428528
9.630555556	81.98469543	467.8469238
9.65	78.15048218	464.8883362
9.661111111	80.5	465.5
9.672222222	82.5	465.5
9.677777778	84.5	463.5
9.683333333	87.55714417	463.8714294
9.688888889	89.5	465.5
9.691666667	92	468.3125
9.744444444	96.64193726	479.5516052
9.772222222	96.57142639	482.5714417
9.808333333	111.5	487.5
9.811111111	118.4444427	488
9.816666667	117.5555573	493.5
9.827777778	121.3551407	494.2523499
9.836111111	126.5	504.5
9.841666667	127.6503525	509.3951111
9.844444444	125.2750015	512
9.847222222	119.5	515.5
9.85	114	520
9.852777778	108.7121201	525.2879028
9.855555556	107.5	528
9.858333333	101.5	532.5
9.894444444	100.5	545
9.927777778	107.5	548
9.933333333	106.9166641	547.083313
9.936111111	104	544
9.938888889	104.257576	540.2575684
9.941666667	108	539.5
9.944444444	115.5	541
9.958333333	127.5582504	531.3931885
9.972222222	115.5999985	521
