# Supplementary material for: Lithium-ion battery components are at the nexus of sustainable energy and environmental release of per- and polyfluoroalkyl substances
Source: Nat Commun. 2024 Jul 8;15:5548. doi: 10.1038/s41467-024-49753-5 (PMC11231300; doi:10.1038/s41467-024-49753-5)
Supplement: Supplementary file 6 — Source Data [file 41467_2024_49753_MOESM6_ESM.zip › Track density raw data - Full set/5000ng_L bis-FMeSI/Replicate 7.csv]

Time (min)	x-position	y-position
0.008333333	92.92105103	548.5526123
0.011111111	95.5	544.5
0.019444444	95	539
0.022222222	92.22774506	536.505249
0.025	87.56451416	531.9515991
0.027777778	88.21186066	524.0593262
0.033333333	87.87004089	510.1696167
0.036111111	86.5	502
0.038888889	87.64286041	497.2142944
0.05	86.5	479
0.052777778	91.07499695	472.3250122
0.055555556	94.5	461.3888855
0.058333333	94.0663681	459.1637268
0.066666667	93.25	460.25
0.069444444	99.5	447
0.075	107.5	439.5
0.083333333	115.2777786	438.6111145
0.086111111	120.5	443.5
0.088888889	118	451.5
0.091666667	115.271431	457.7285767
0.1	110	459
0.105555556	101.5	463.5
0.108333333	96	464
0.119444444	93.5	466
0.122222222	91.92285919	471.4714355
0.125	86.2297287	473.0135193
0.133333333	85.5	476
0.15	84	479.5
0.152777778	85.5	484
0.155555556	84	490
0.158333333	86.00980377	493.1078491
0.166666667	85.35873413	511.0427551
0.175	83.5	511.5
0.177777778	83.32749176	515.0498657
0.186111111	85	516
0.188888889	83.5	518.5
0.2	84.5	521
0.202777778	85.67142487	521.9571533
0.205555556	90	517.5
0.208333333	89.5	515.0999756
0.211111111	90.5	516
0.216666667	88	507
0.219444444	89.32836151	504.9776001
0.222222222	89	503
0.227777778	91.13414764	500.6188965
0.241666667	91.45604706	498.8955994
0.244444444	91.57691956	494.1923218
0.25	89.69795227	491.0221863
0.252777778	89	490
0.261111111	89.26699066	490.6893311
0.277777778	85.87267303	488.13974
0.280555556	83.36652374	485.436554
0.286111111	86.19898224	481.9183655
0.288888889	86.52158356	477.924469
0.291666667	83	477.5
0.294444444	88	476
0.305555556	91.27999878	470.4200134
0.308333333	90	471.4705811
0.322222222	91.16666412	467.5
0.325	93.5	462.5
0.327777778	93.5	460.5
0.336111111	93	454.6315918
0.35	92.24093628	456.8005066
0.352777778	89.94117737	449.9411621
0.355555556	90	448.5
0.366666667	90	446
0.369444444	93.40000153	443
0.375	92.3125	446.3125
0.377777778	96.5773468	436.9115906
0.388888889	103.5	439.5
0.402777778	103.5833359	431.3333435
0.408333333	108.0588226	433.0441284
0.411111111	109.1078415	429.4607849
0.416666667	114.4883728	425.8953552
0.422222222	115	428
0.425	122.2766953	427.3106689
0.427777778	121.6518707	425.806076
0.430555556	120.5	441.5
0.433333333	119.5516129	451.7128906
0.436111111	118.7680435	451.8092651
0.441666667	121	453
0.444444444	120.5	458
0.45	124.2330093	460.1747437
0.452777778	125.75	466
0.461111111	117	465
0.463888889	114	470.5
0.469444444	109.3333359	474.3999939
0.472222222	103.5	480
0.475	98.5	478
0.488888889	91.3888855	473.5
0.508333333	90.65599823	475.519989
0.511111111	90.6421814	478.158783
0.527777778	91.5	474.9090881
0.55	92	479
0.552777778	93.06329346	483.4430237
0.555555556	91	491.5
0.561111111	94.18292999	497.8780518
0.566666667	90.08378601	507.5378418
0.572222222	87.08620453	507.9137878
0.575	83	508.5
0.577777778	84	508.5
0.580555556	84	503.5
0.583333333	82.75789642	496.663147
0.588888889	84.7857132	493.9285583
0.6	83	486
0.627777778	87.09375	485
0.641666667	87.94927216	477.2970886
0.644444444	84.5	476.5
0.65	85.95587921	469.3897095
0.652777778	88.2767868	461.3928528
0.655555556	88.13265228	453.6020508
0.658333333	86.5	449
0.666666667	89.8203125	430.09375
0.669444444	91	428.4705811
0.677777778	92	426
0.686111111	89.38770294	424.3663025
0.688888889	87.22033691	429.3178101
0.691666667	82.5	435.5
0.694444444	83.08580017	441.6183472
0.7	76.5	450
0.702777778	72.16666412	453.4583435
0.705555556	70.22064972	461.1477661
0.708333333	69.69230652	466.2307739
0.711111111	72.30000305	467.5
0.716666667	72.98275757	467.3060303
0.719444444	73.5	468.5
0.722222222	72.5	463.5
0.725	75.70503235	460.7841797
0.727777778	77.5	458
0.730555556	79.24687195	449.0437622
0.733333333	82.56451416	443.0484009
0.736111111	82.1607132	439.0428467
0.738888889	89	434.5
0.741666667	93.37943268	428.1028442
0.744444444	93	416.7069092
0.747222222	95.5	413
0.75	95.65384674	406.5
0.752777778	96.16666412	402.6333313
0.755555556	99	400.5
0.758333333	100.1290359	395.6451721
0.761111111	104.9117661	395.8235168
0.763888889	108.5	387.5
0.766666667	112.5	385
0.769444444	115	382.5
0.772222222	121.7857132	381.2142944
0.775	127.5	374
0.777777778	132.6365662	369.9978027
0.780555556	130.2272797	364.5
0.794444444	129.5	359.5
0.797222222	129	364
0.8	129.3108063	363.1216125
0.805555556	128.71875	363.6875
0.808333333	135.5	367.0555573
0.816666667	126.5357132	365.6964417
0.819444444	126.1666641	364.5
0.822222222	128.5	367.5
0.825	129.8214264	370.1964417
0.827777778	128.5	368.5
0.841666667	122.3125	369.75
0.847222222	123.257576	373.2575684
0.85	121	372
0.852777778	120.3310814	369.533783
0.855555556	123.2589264	373.9241028
0.858333333	118.4207916	378.866333
0.861111111	116	382
0.866666667	116.0230789	380.2538452
0.875	113.0094376	382.06604
0.888888889	111.9545441	382.4318237
0.891666667	114.6737442	379.8243103
0.894444444	117.7758636	380.3620605
0.902777778	116.3000031	378.7000122
0.905555556	115.5800018	381.947998
0.908333333	117.0128174	385.1282043
0.922222222	117	382
0.925	122.4688721	380.1692505
0.930555556	121.3641968	379.2530823
0.933333333	122.5	376
0.936111111	124	373
0.938888889	124	374
0.941666667	127	372.6428528
0.944444444	127.5	368.5
0.947222222	125.5	367
0.958333333	125.435997	368.5799866
0.966666667	123.4763336	371.3402405
0.969444444	123.3315811	372.6210632
0.972222222	124	372
0.975	122.861702	372.6914978
0.977777778	120.5	372
0.983333333	122.1170197	374.3085022
0.986111111	119.5	374.5
0.991666667	116.5	376
0.994444444	113.5	377
1	107.6351318	385.6531677
1.002777778	103	391
1.005555556	103.2647095	393.9705811
1.008333333	101.5	397
1.011111111	103.2777786	396.444458
1.013888889	102	399
1.022222222	105.3333359	398
1.025	103.3214264	398.6785583
1.027777778	105	401
1.030555556	107.4565201	404.5
1.036111111	104.2673264	400.5841522
1.038888889	107.5	403.5
1.041666667	108.2142868	401.7857056
1.044444444	107.5	399.5
1.05	106.5	397.5
1.052777778	106.6851883	399.3703613
1.055555556	108.6136398	397.8068237
1.058333333	111.5	398.2142944
1.061111111	109.9302292	395.1860352
1.066666667	117.5	393.5
1.083333333	116.7014923	393.9403076
1.091666667	115.8541641	397
1.094444444	110.7325592	399.4534912
1.097222222	108.3446198	403.5956116
1.1	108	403.5
1.102777778	104.3476181	408.9666748
1.105555556	101	411
1.108333333	98.5	416.5
1.111111111	94.3888855	421.6111145
1.116666667	95.15921783	432.2709351
1.122222222	92.15467834	443.4280701
1.125	93	444
1.127777778	93.29136658	442.3776855
1.138888889	88	450.5
1.141666667	87	458.5
1.144444444	85.5	461
1.15	87	465
1.152777778	90	468.5
1.155555556	87.5	474.7399902
1.158333333	89.5	480.5
1.161111111	101.25	492.75
1.172222222	100.9647903	506.8943787
1.175	105	510
1.177777778	100	521.5
1.188888889	96	529
1.191666667	90.3675766	532.7374268
1.194444444	90.97222137	537.027771
1.197222222	89.8666687	538.0166626
1.208333333	90.75926208	532.7434082
1.211111111	89.4375	528.875
1.213888889	91.5	528
1.216666667	93.23664093	523.5114746
1.219444444	90.5	518
1.222222222	90.1171875	518.3632813
1.225	87.69512177	514.7926636
1.227777778	88	510.5147095
1.241666667	83.8666687	494.3110962
1.272222222	84.92857361	489.5
1.275	88.5	488
1.277777778	86.06521606	483.1956482
1.280555556	88.5	472.5
1.283333333	92.52006531	467.1421509
1.286111111	101	459
1.288888889	107	452.5
1.291666667	105.5	449.6578979
1.294444444	100.9380493	441.9557495
1.297222222	91.5	434.5
1.3	92.94444275	432.8888855
1.305555556	93.5	430.5
1.308333333	93.77272797	429.7727356
1.311111111	94	428.6000061
1.316666667	99.5	423.5
1.319444444	98.82394409	424.7957764
1.322222222	100.1842117	420.4473572
1.325	106.53302	421.3396301
1.327777778	110.5	405.5
1.333333333	114.9166641	395.25
1.336111111	113.8797455	390.7025452
1.338888889	116.5	385.5
1.341666667	117	379.5
1.344444444	116.3297882	375.7765808
1.355555556	120.6999969	370.7000122
1.358333333	118.0682831	371.1828308
1.361111111	123	367.5
1.366666667	124	369.3636475
1.369444444	131	367
1.372222222	135.5	363
1.375	141.5147095	354.1139832
1.377777778	146.6643829	348.5274048
1.380555556	147.2705841	342.8764648
1.383333333	151.5	340.5
1.386111111	152	338.4545593
1.388888889	156.0449066	332.4640808
1.391666667	165	331
1.394444444	175.5	335
1.4	183	338.5
1.402777778	184.5	340
1.405555556	191.1122437	338.2755127
1.408333333	193	334.5
1.411111111	190	328
1.413888889	187	322.5
1.419444444	179.6304321	322.5
1.422222222	178	318
1.425	175	316
1.427777778	175	315
1.430555556	183.8178864	312.268219
1.433333333	189	314.5
1.436111111	195.5	313
1.438888889	206.5	312
1.441666667	212	304.5
1.444444444	220.1268616	301.0298462
1.447222222	225.5	297
1.45	229.5	289
1.452777778	239.5	284
1.455555556	252.0592041	276.2763062
1.458333333	263.5235291	277.947052
1.461111111	268	281.5
1.463888889	279.0722961	287.1325378
1.466666667	282	286.5
1.469444444	286.4310303	285.5
1.472222222	292.5	286.5
1.475	301.5	290
1.477777778	308.241394	289.5862122
1.480555556	308	284
1.494444444	316	279
1.497222222	317.3511963	284.5654907
1.5	330	288.5
1.502777778	329.4390259	297.4451294
1.505555556	330.2692261	300
1.513888889	326	311.5
1.516666667	327.8529358	314.6029358
1.519444444	321.5	340.5
1.522222222	319	351.5
1.525	316	366.5
1.533333333	314.5	372.5
1.536111111	312	375.555542
1.538888889	312.2999878	379.7999878
1.544444444	309	379
1.558333333	306.6932678	383.8277283
1.561111111	305.0441284	383.8713379
1.566666667	308.7017517	383.578949
1.569444444	306.5606079	386.4393921
1.580555556	298.7257996	387.5322571
1.583333333	298	387.5
1.586111111	292.5	388.5
1.588888889	294	381
1.591666667	293.5	377
1.6	290.0625	378.75
1.602777778	292.0526428	377.1578979
1.608333333	290.1377258	379.1856384
1.611111111	289.1714172	378.4750061
1.613888889	290.4354858	383.2742004
1.616666667	290.5	380.5
1.619444444	286.125	379.7083435
1.622222222	281	381.25
1.625	274	370
1.627777778	268.5	362.5
1.630555556	264	353.5
1.633333333	253.5	347
1.636111111	251	340.5
1.638888889	239.5	331
1.641666667	234.5	321.5
1.65	228.6142883	304.2571411
1.652777778	225.6413116	301.4130554
1.655555556	225	299.5
1.658333333	220.5	301.5
1.672222222	219.5	304.5
1.675	218.5	305
1.686111111	221.5	302
1.688888889	224.5	301.5
1.691666667	226.7456207	303.8859558
1.716666667	225.9593048	299.7848816
1.719444444	230.2575684	300.2575684
1.722222222	231.5	303
1.736111111	232.5	300.5
1.738888889	232.5	303.5714417
1.747222222	228.4851532	304.2524719
1.75	227.7849731	307.3652954
1.755555556	224.9274139	305.7459717
1.758333333	224.5465088	304.7325439
1.761111111	222.2195129	308.73172
1.763888889	216.5	316
1.766666667	208.5	325
1.772222222	212	330.5
1.775	206.5	329
1.777777778	201	333
1.783333333	189	329.5
1.794444444	183	330
1.797222222	173.0769196	326.5
1.808333333	172.5	326
1.811111111	170	326
1.819444444	171.5	327.5
1.822222222	169	331
1.825	161.5	339.5
1.827777778	163.7142792	341.9285583
1.841666667	147.5	352
1.844444444	146.0813904	353.7092896
1.861111111	148	350.625
1.869444444	140.2474213	350.6391602
1.872222222	141	350
1.875	143.5	348.5
1.877777778	146	353
1.888888889	145.3421021	348.5
1.891666667	141.9705811	349.9705811
1.894444444	133.004425	356.1637268
1.9	125.8461533	374.8461609
1.902777778	120.6052628	375.2368469
1.905555556	116	383
1.908333333	113.4719086	386.7528076
1.911111111	112.5	393.5
1.913888889	115	400
1.916666667	112.3474579	410.3983154
1.919444444	108	413
1.922222222	103.1987915	410.7349548
1.925	101.5	409
1.933333333	106.5	406
1.936111111	109.1626511	404.9216919
1.944444444	106	403
1.95	104.5	412
1.952777778	100.5	419
1.958333333	93.5	427.5
1.961111111	91.5	432.5
1.963888889	91.3181839	433.2272644
1.966666667	85	428.5
1.969444444	92.67241669	425.120697
1.972222222	98.02500153	419.9750061
1.975	105.8939362	412.4090881
1.977777778	110.5	406.5
1.980555556	109.5	400.8529358
1.983333333	105.615387	397.8461609
1.991666667	107.5087357	395.2598267
2.002777778	109	394
2.016666667	110.1425858	393.3973389
2.019444444	110.7686539	393.6791077
2.033333333	110	394
2.036111111	113.5	390
2.038888889	113.4803925	391.6764832
2.052777778	113.8497772	391.2354126
2.058333333	112.1842117	390.3947449
2.061111111	114.5	391.5
2.066666667	115	386
2.069444444	118.5259056	389.081604
2.072222222	120	381.5
2.075	121	381.5
2.080555556	120.2153549	379.5561829
2.088888889	124	379
2.094444444	121.1629868	377.0138245
2.1	117.8595505	382.3314514
2.102777778	115.5	380
2.105555556	116.6653214	379.2177429
2.108333333	120.4568939	377.8879395
2.111111111	120.5	374.5
2.116666667	131	362.5
2.119444444	137	358
2.122222222	138.4189148	351.4729614
2.125	137.7451019	351.401947
2.127777778	143.5	349.2894592
2.130555556	145.1975403	347.9822998
2.133333333	150.5	348
2.136111111	154	344.5
2.141666667	159.5	342.5
2.15	165	343
2.152777778	171.5	348
2.155555556	173.2055817	348.398468
2.158333333	174	349.75
2.161111111	175	347
2.166666667	179.5	347
2.177777778	184.5	341.5
2.202777778	185.2142792	338.2142944
2.205555556	183.5	331.5
2.208333333	180.4210052	322.7619629
2.211111111	175.4677429	320.2257996
2.213888889	172.5	322
2.216666667	171.3333282	322
2.219444444	170.1296234	324.0061646
2.222222222	168.5	326
2.225	169.2727203	326.3863525
2.227777778	166.9505005	326.2772217
2.233333333	157.5	334.5
2.236111111	157.9810791	337.451355
2.244444444	160.6896515	339.2672424
2.261111111	156	340
2.263888889	157.5	340
2.280555556	159.1692352	337.7922974
2.283333333	155	335
2.291666667	157.1875	333
2.294444444	157	332.5714417
2.302777778	156	336
2.305555556	155.5897064	336.270752
2.308333333	155.5	338
2.311111111	146.462265	340.6603699
2.316666667	141.3333282	352.1666565
2.319444444	138.5	354
2.322222222	133.5416718	359.375
2.325	134.8999939	363.7000122
2.327777778	136.5	367.5
2.338888889	138	373
2.341666667	141.9242401	375.7727356
2.347222222	141.6999969	378.8999939
2.35	144	380.5
2.352777778	144	385.5
2.355555556	141.3984375	388.0078125
2.358333333	140	397.5
2.361111111	136.625	403.5
2.363888889	135	407
2.366666667	139.5173187	411.7424316
2.369444444	139.7054291	415.5116272
2.372222222	138.394165	420.0182495
2.375	137	424.5
2.377777778	137	435.5
2.380555556	132.5	441.5
2.383333333	124.5	445.5
2.386111111	121	447
2.388888889	113.5	447
2.394444444	98.88692474	450.5463257
2.4	94.48666382	453.5799866
2.416666667	94.84285736	456.2714233
2.419444444	91.74390411	459.2561035
2.422222222	89.41666412	467
2.425	86.5	470
2.427777778	86.90309906	476.3217163
2.436111111	85.58000183	480.052002
2.438888889	85.44827271	482.1034546
2.45	86.27566528	485.5874634
2.452777778	87.5	488.7105408
2.455555556	91.19339752	489.64151
2.466666667	88.72930145	493.2897949
2.469444444	91	501.5
2.472222222	97.03845978	512.1153564
2.475	98	523.5
2.477777778	99.83333588	530.5
2.480555556	97.92857361	539.7857056
2.483333333	91.99342346	541.6447144
2.488888889	89.5	540
2.491666667	86	529
2.494444444	84.57142639	518
2.5	88.69802094	501.6782227
2.502777778	91.5	489.5
2.511111111	89.5	481.5
2.513888889	84.5	476.5
2.516666667	81.38669586	474.7315369
2.519444444	81.16355133	471.7055969
2.527777778	83	472.5
2.533333333	87.0625	464.0625
2.536111111	89.5	466
2.541666667	89	460
2.544444444	90	451.5
2.547222222	96.5	441
2.55	96.63716888	433.9911499
2.552777778	100.5	424
2.555555556	104.826088	415.3478394
2.558333333	103.647728	412.7045593
2.563888889	102.3191452	406.9574585
2.566666667	104.5	403.5
2.569444444	104.5	402
2.575	104.2142868	397.5
2.577777778	104.4189224	395.2297363
2.580555556	110.6666641	390
2.583333333	118.5	386.5
2.586111111	127.4400024	386
2.588888889	134	382
2.591666667	138.5	384
2.594444444	141.8513489	379.1486511
2.602777778	148	376.5
2.605555556	145	367.5
2.608333333	147.4117584	355.2352905
2.611111111	143.2317047	348.5975647
2.616666667	139.9417114	349.361969
2.619444444	132.5	349.5
2.622222222	132	356.5714417
2.625	129.8225861	365.2742004
2.627777778	127.5666656	373.9666748
2.630555556	123.5	381
2.633333333	116	385.5
2.636111111	110.4653473	389.5049438
2.638888889	103.1363602	391.5
2.641666667	104.9000015	395.1000061
2.644444444	104.7578964	397.336853
2.65	101.875	400.71875
2.652777778	99.5	399.2692261
2.655555556	98	402.9285583
2.658333333	100	405
2.661111111	101.5	412
2.666666667	105.5	421.5
2.669444444	105.9431801	424.9204559
2.705555556	105	443.5
2.716666667	109.727272	442
2.719444444	110.5	440.5
2.727777778	110.5	441
2.738888889	110.6323547	439.3529358
2.744444444	106.5	443.5
2.766666667	117.21138	445.1138306
2.769444444	118.0774612	450.9647827
2.772222222	120.5	450.7380981
2.777777778	121.5	458.5
2.786111111	112.0714264	460.5
2.788888889	104	458.5
2.791666667	99.5	452.5
2.8	92.98648834	449.5303955
2.802777778	93.04372406	449.4391785
2.819444444	91.17567444	450.6737366
2.822222222	89.55555725	447.1111145
2.825	92.29824829	443.6140442
2.827777778	96.18932343	441.1698914
2.833333333	95.6111145	438.3888855
2.841666667	97.03845978	436.2692261
2.844444444	95	428
2.847222222	97.0102005	419.7346802
2.85	103	410.5
2.852777778	105.0668793	402.5318604
2.858333333	108.5	395.5
2.861111111	110	394.5
2.869444444	125	380.5
2.872222222	128.5	375.5
2.883333333	125.7049179	365.3401642
2.888888889	131.7293243	363.1616516
2.891666667	136.5	362.5
2.894444444	134.5	360.8529358
2.897222222	136.9827576	360.9827576
2.905555556	139.7916718	357.5833435
2.908333333	147.7283478	350.5866089
2.911111111	148.5	343
2.913888889	156.5	342
2.916666667	164	335.5
2.919444444	170	335
2.922222222	168	326
2.927777778	171.5	318.5
2.933333333	171.875	310.5
2.936111111	171.5	312.5
2.944444444	173	316
2.95	184.6818237	312.4090881
2.952777778	191.5	312
2.955555556	196.5	312
2.958333333	203.337204	311.8023376
2.961111111	210	308
2.963888889	214.5	305.5
2.966666667	214.5	306
2.975	212.490097	307.1782227
2.977777778	213.8620758	307.8965454
2.983333333	217.8190613	306.6478577
2.994444444	219.5344849	307.6379395
2.997222222	220.5752258	305.8274231
3	223	313
3.027777778	224.5	310
3.036111111	225	308.5
3.038888889	225.7835846	304.6044922
3.041666667	227.5	309
3.052777778	230.0949402	308.4936829
3.055555556	228.7781525	304.9238281
3.058333333	232	301.5
3.063888889	232.5	299
3.066666667	235.5	301
3.069444444	238.75	304.625
3.072222222	240.9545441	302.7045593
3.075	244.5	302
3.077777778	251.3105774	302.2437439
3.080555556	262	299.5
3.083333333	272.5	299.4230652
3.086111111	277	293.5
3.088888889	281	289.5
3.1	283.5	288.5
3.102777778	284.8529358	292.8529358
3.105555556	292.368866	293.6475525
3.108333333	297	296.1111145
3.111111111	299.2774963	294.7984314
3.119444444	300.1186523	309.8135681
3.122222222	301.5	318
3.125	294	323.5
3.133333333	289.7666626	326.2466736
3.136111111	286.5	325
3.138888889	277.9333191	323.7888794
3.141666667	273.9515991	315.9515991
3.144444444	271.1019287	307.3058167
3.147222222	266.5	302.6666565
3.158333333	266.5	292.5952454
3.188888889	264.5	290.5
3.191666667	265.5	292.5
3.194444444	267.527771	291.3703613
3.2	277	295
3.202777778	281.4938965	294.6829224
3.205555556	288.6059875	296.6382446
3.208333333	296.6724243	297.5
3.211111111	305.790802	296.6216736
3.213888889	315	296.5
3.216666667	319	296.5
3.219444444	322.5	295.5
3.222222222	322.8712769	299.0098877
3.225	324.9109497	303.6369934
3.227777778	329.5	304
3.233333333	330.84021	307.8608398
3.236111111	330.5	307.5
3.241666667	331	307.5
3.25	338	310.5
3.252777778	330.8983154	313.2715759
3.255555556	321.75	322.5
3.258333333	325.2619019	322.7380981
3.266666667	317.5	331
3.269444444	313.3201294	340.2409973
3.272222222	317	340
3.275	312.6538391	343.2692261
3.288888889	305.4472504	357.727066
3.291666667	304.7105408	352.7631531
3.302777778	299	355
3.305555556	292.5	353.5
3.308333333	287	350.5
3.311111111	282.5	349.5
3.313888889	279	342
3.316666667	277.5	337
3.325	278.5	328.5
3.327777778	277.8907166	329.374176
3.330555556	278	329
3.333333333	274.5	322.5
3.336111111	267.1739197	325
3.338888889	261.5	323
3.341666667	249.5	317
3.344444444	243.5	314.5
3.347222222	232.1994781	310.6450806
3.35	225	308.1000061
3.352777778	220.5	307.5
3.369444444	218.0875854	307.3722534
3.377777778	216.311264	306.5231934
3.380555556	214.1319427	307.5416565
3.383333333	214	312.5862122
3.386111111	211	314
3.388888889	210	311.5
3.391666667	208.7692261	309.615387
3.4	205.5	308
3.402777778	200.0845032	312.9929504
3.405555556	201	314.5
3.408333333	199.1343231	313.3880615
3.411111111	196.5	310
3.419444444	197	311
3.422222222	199	308.1818237
3.425	197.9821472	309.2276917
3.427777778	195.9545441	308.5
3.430555556	188.4832001	312.2450867
3.433333333	190.3148193	314.7098694
3.436111111	186.8142853	315.1856995
3.438888889	179.5	324.5
3.441666667	173.2441864	330.7558289
3.444444444	164	338.5
3.447222222	155.5	344
3.45	150.7619019	345.8571472
3.452777778	147.1368408	342.2842102
3.455555556	144.7391357	345.2173767
3.458333333	148.3064575	339.6935425
3.461111111	155.5	332.5
3.466666667	167.5384674	330.5961609
3.469444444	164.5963898	330.6566162
3.472222222	165.5	330.5
3.475	174.6111145	326.4629517
3.477777778	184	322.5
3.480555556	195	321
3.483333333	203.7492218	319.2320862
3.486111111	207.5	319.5
3.488888889	210.2058868	313.0882263
3.491666667	213	307.1739197
3.494444444	216.6054993	304.1376038
3.497222222	219.5	312.5
3.5	219.5	311.5
3.502777778	215.1428528	303.5714417
3.505555556	205.5	303.5
3.508333333	199	310.5
3.511111111	186.8863678	319.5454407
3.513888889	180.5	321.0714417
3.516666667	180.3000031	323.5
3.561111111	178.7592621	324.722229
3.563888889	180.3000031	327.1000061
3.572222222	179.1292114	324.7696533
3.575	177.3333282	327.5
3.577777778	171.7920074	331.1119995
3.583333333	168.5	335
3.594444444	169	335.5
3.602777778	170.5227203	343
3.608333333	168.3717957	341.9615479
3.633333333	173.5	343.5
3.636111111	172.5	344
3.652777778	176.3295441	341.3522644
3.655555556	171	340.5
3.658333333	165.4481812	342.0233154
3.661111111	165.1923065	333.9358826
3.663888889	165.8500061	334.3374939
3.666666667	164.0601501	331.7706909
3.669444444	167	332
3.672222222	167.2692261	334.7307739
3.675	166.46875	326.75
3.677777778	170.7935791	333.1972351
3.680555556	174.0405426	327.0540466
3.683333333	180.1484222	332.5086365
3.686111111	189	335.2857056
3.688888889	196.1315765	334.3421021
3.691666667	203.5	330.5
3.694444444	207	327
3.7	207	318.5
3.705555556	204.0833282	310.7916565
3.708333333	199.7093048	307.9186096
3.711111111	200.7272797	310.6136475
3.713888889	201	304.75
3.716666667	200.2241364	309.2241516
3.719444444	202.671875	307.5625
3.722222222	203.5	303.5
3.725	208	305.5
3.727777778	210.2272797	309.3181763
3.733333333	213.6666718	307.5
3.736111111	214.7449036	311.2619019
3.75	214	305.25
3.752777778	216.8243256	306.3919067
3.755555556	215.7580719	305.7903137
3.758333333	215.4698792	301.7710876
3.761111111	210	303.5
3.763888889	208.5	304
3.766666667	205	306.5
3.772222222	202.4878082	306.26828
3.775	206.5	302.5
3.777777778	212.1363678	302.5
3.780555556	221	302.5
3.783333333	231.5	305.5
3.786111111	245.25	302.25
3.788888889	244.2022858	303.0190735
3.791666667	252	300
3.794444444	259	293
3.8	268.5	288
3.802777778	274	296.5
3.805555556	280.5	298.5
3.808333333	289	297
3.811111111	301.4933777	295.9039612
3.813888889	308.7930908	295.1321716
3.816666667	308.5404053	296.2171631
3.822222222	311	295
3.825	315.5	298
3.827777778	318.5	300
3.833333333	321	300.4117737
3.838888889	317.9117737	298.6764832
3.841666667	316	296
3.844444444	314	294
3.847222222	310.7514954	298.5718689
3.85	305	300
3.863888889	302.8789368	299.5947266
3.866666667	301.5285645	296.6085815
3.875	298.5	298.5
3.877777778	296.6522827	301.6878052
3.880555556	295	306
3.883333333	299.3895569	307.4202576
3.888888889	293	310.5
3.891666667	293	309.5
3.894444444	295.5	306.5
3.897222222	292	305
3.9	288.5133667	308.068573
3.902777778	283	303
3.905555556	278.4224243	298.6896667
3.911111111	274.1923218	296.2692261
3.913888889	272.5	298.625
3.916666667	266.6269836	294.6745911
3.919444444	256.4120941	294.5219727
3.922222222	253.3541718	302.0546875
3.925	251.0409851	302.0082092
3.933333333	248.3176727	306.7099304
3.936111111	235.5	310
3.938888889	230	307.5
3.947222222	222	304
3.958333333	219.9047546	304.9285583
3.961111111	222.5	304.5
3.966666667	223.5287018	303.9019165
3.969444444	224	303
3.977777778	224	305.5
3.994444444	227.1582336	301.0569763
4.002777778	221.5	302.5
4.005555556	214.5	299.5
4.008333333	209.5	301.5
4.011111111	203.5	307.5
4.013888889	195	313
4.016666667	188.6803284	318.9098511
4.019444444	179.5	325.5
4.022222222	172.5	326
4.025	168	330.5
4.027777778	162.875	331.875
4.030555556	156.7635956	333.2280273
4.033333333	157.3936157	337.7978821
4.036111111	154.5201416	337.0033569
4.038888889	148	344.5
4.041666667	143.5	353
4.044444444	137.5	360.5
4.05	140.2216492	361.9639282
4.061111111	134.2767029	364.6553345
4.069444444	130.5	369.5
4.077777778	131.2352905	373
4.083333333	124.4642868	369.6964417
4.086111111	125.6602173	371.5220947
4.094444444	124.5599976	369
4.102777778	123.5	369.5
4.105555556	127	370
4.108333333	130.5	368.5
4.116666667	131.5645142	365.2742004
4.119444444	132.5	364
4.122222222	132.3688507	362.4180298
4.125	134.9666595	357.3666687
4.127777778	134.7731018	355.9831848
4.130555556	136.0337067	352.20224
4.133333333	136.5749969	349.9100037
4.136111111	137.7158661	348.0815125
4.138888889	144.5	347.5
4.141666667	150	342.5
4.144444444	161.3241272	338.525116
4.15	175.0714264	332.9285583
4.152777778	176.5	325
4.155555556	185.1861267	314.1496277
4.158333333	191.4535828	310.1497803
4.161111111	197	310.5
4.163888889	203.5	311.5
4.166666667	211	309.5
4.169444444	218	302
4.172222222	223	299.5
4.175	226.7533264	297.3800049
4.177777778	231.75	294.75
4.180555556	232.5357208	295.5
4.183333333	243.6086884	297.6521606
4.186111111	247.0851135	301.7872314
4.188888889	257.590271	306.3263855
4.191666667	268.1878662	305.4248657
4.194444444	274.7973022	299.2026978
4.197222222	282	287
4.2	284.3571472	281.0357208
4.208333333	283.5	285.5
4.211111111	277.6538391	286.9423218
4.213888889	270.5	292
4.216666667	266.7723999	292.109314
4.219444444	266.5	295
4.227777778	261.1835327	299.1645508
4.233333333	251.5	303
4.236111111	243	297.5
4.238888889	230	297.5
4.241666667	219.5	300.5
4.244444444	218.4905701	304.2547302
4.247222222	219.2283936	304.5246887
4.25	210	312
4.252777778	198.0749969	316.9249878
4.269444444	190.941864	323.1976624
4.272222222	187.2043457	322.53479
4.275	180.7982025	322.762207
4.283333333	171.5	322.884613
4.288888889	174	326
4.291666667	173.75	326
4.297222222	170.0609741	328.6219482
4.3	172.8311615	331.2402649
4.302777778	169.6234894	330.8317261
4.305555556	170.5	330
4.308333333	163.0930176	331.5116272
4.311111111	158.6219482	337.3780518
4.316666667	148	351
4.319444444	140.5	356.5
4.322222222	137.3055573	361.1388855
4.325	135.9429474	360.3456421
4.327777778	136.2065277	362.6847839
4.330555556	130.5212708	365.8744812
4.333333333	120.4644165	374.084259
4.336111111	113.2948685	387.7051392
4.338888889	109	399.5
4.341666667	107.3000031	404.2999878
4.35	110.7096786	407.9354858
4.352777778	103	406
4.366666667	100.1478882	407.0352173
4.369444444	100	408.5
4.372222222	99.47097015	407.454834
4.375	99.10311127	411.9202271
4.377777778	96.93582916	425.3141022
4.380555556	94.46170044	439.4106445
4.383333333	101	446
4.386111111	102.5	451.5
4.388888889	104	460.5
4.391666667	107	465.5
4.394444444	103	468.5
4.4	100.0849075	469.70755
4.402777778	95.5	472.5
4.416666667	88.04216766	469.6445923
4.419444444	89.5	469.5
4.427777778	89.15306091	467.8061218
4.433333333	89.5	457.6666565
4.436111111	89.5	456
4.438888889	93.87986755	451.7922058
4.444444444	94	456
4.45	92.53607941	444.65979
4.452777778	89.16666412	446.5
4.455555556	86.35057831	447.5689697
4.458333333	85.02272797	450
4.461111111	87	457.5
4.463888889	86.27777863	463.5
4.466666667	85.08333588	474.972229
4.469444444	91	479.5
4.472222222	85	490.5
4.477777778	82	494.9333191
4.483333333	81	492
4.486111111	83.5	485.8448181
4.488888889	87.20370483	475.777771
4.491666667	90.44117737	472.0294189
4.494444444	93.82283783	467.1929016
4.5	100	450.5
4.502777778	102.2093048	441.6278992
4.508333333	101.4898453	430.1903687
4.511111111	107.5	425.5
4.522222222	115	411.0681763
4.525	116.5	403
4.527777778	115.5	396
4.533333333	123.4020996	379.744751
4.536111111	130	365.5
4.538888889	136	351
4.541666667	139.3191528	342.4787292
4.544444444	144.5	340
4.547222222	150.1761475	334.7363281
4.55	159.5	328
4.552777778	168.5	325.5
4.555555556	179.5	328
4.558333333	188	324.5
4.561111111	194.6643829	316.623291
4.563888889	201.8387146	307.3225708
4.566666667	206	295.5
4.569444444	207.1029968	291.2640381
4.572222222	209	292
4.575	208.5	289
4.577777778	205.25	283.5
4.583333333	206.0215454	289.879303
4.586111111	207.0753479	287.630127
4.588888889	213.5	285
4.591666667	222.9672852	287.4906616
4.594444444	235	289
4.597222222	244	287.5
4.6	250.5078735	284.2401428
4.602777778	252	287.5
4.605555556	252.8453827	288.2188721
4.608333333	256	289.5
4.611111111	263.5	288.5
4.613888889	273	285.5
4.616666667	277	290.5
4.619444444	281	293
4.622222222	287.2000122	298.5
4.625	300.5	296
4.627777778	312	291
4.630555556	324	290.3095093
4.633333333	322.4347839	295.8695679
4.638888889	320.2419434	300.7580566
4.641666667	323.722229	299.5
4.644444444	327.5	298
4.655555556	325	299.5
4.658333333	328	298.125
4.661111111	326.9484558	300.3711243
4.663888889	322.5606079	299.7828369
4.666666667	318.4318237	301.0909119
4.669444444	313.5	306.5
4.672222222	308	317
4.691666667	305	315
4.694444444	303.5	320.5
4.697222222	294.5	319.5
4.708333333	284.115387	321.053833
4.711111111	273.1296997	321.0794983
4.713888889	265	323
4.719444444	259.5	317
4.722222222	248	305.5
4.736111111	246	297.5
4.744444444	243.3064575	300.3709717
4.752777778	243.25	301.125
4.758333333	242	306.5
4.772222222	245	304.5
4.775	239.7155762	301.9011841
4.777777778	236.5	302.5
4.783333333	232.5	303.5
4.788888889	232	300
4.791666667	230	299
4.8	232.9420319	297.0362244
4.808333333	237.921051	301.9736938
4.813888889	234.9047546	298.6904907
4.816666667	230.7727203	300.0454407
4.819444444	231	300.5
4.822222222	227.5	299.4375
4.825	228	299.5
4.827777778	229.5	298.7380981
4.833333333	233	302
4.836111111	235.5	300
4.838888889	238.3450775	302.6408386
4.841666667	239	298.8863525
4.844444444	239.3434753	296.517395
4.847222222	236.5405426	295.4053955
4.85	232.2735901	292.5188599
4.852777778	229.0098114	294.9640503
4.855555556	230.089035	294.4657593
4.858333333	235.3843231	288.5522461
4.861111111	248.2272797	286.5
4.863888889	256.1666565	292.5
4.866666667	260.9807739	293
4.869444444	271.5	293.5
4.872222222	282.5	298.5
4.875	294	298
4.877777778	306	296
4.880555556	314.5	295
4.883333333	321.9750061	290.0249939
4.886111111	323.7023926	288.5952454
4.888888889	326	288
4.894444444	331	290.5
4.897222222	336.5	291.5
4.9	340.7244873	297.1122437
4.902777778	346.8513489	302.5810852
4.905555556	346	301
4.908333333	346.0416565	303.0416565
4.911111111	346.9047546	308.6904907
4.913888889	341.7127686	315.1808472
4.916666667	342.65625	319.34375
4.919444444	339.5	319.5
4.922222222	329.5	319
4.925	316.5	327
4.927777778	306.5	326.5
4.930555556	302.5	331.5
4.952777778	306.6949158	331.2627258
4.955555556	307.375	329.8125
4.966666667	305.5730591	329.1027527
4.975	299	329.5
4.977777778	293	324
4.980555556	286.5	319
4.983333333	285.2926941	313.6829224
4.986111111	281.5	305
4.988888889	286	294
5	281.7352905	289
5.002777778	275.4103088	293.270752
5.005555556	269	294
5.008333333	263.7641602	300.8018799
5.019444444	262.0503387	305.8890228
5.022222222	258.5	305
5.036111111	258	304.5
5.038888889	258.2385559	305.7189636
5.047222222	256.5	306
5.05	254.8823547	304.9117584
5.052777778	254	305
5.058333333	251.6617584	304.1102905
5.061111111	251	306
5.063888889	251.046875	304.9375
5.086111111	235.75	304
5.097222222	239.0862045	413.9224091
5.1	216	310.5
5.102777778	234.5	414.5
5.105555556	211	308.5
5.108333333	209.1502228	308.7645874
5.116666667	207.7093048	311.8023376
5.122222222	233.7894745	413.9035034
5.127777778	231.5	415
5.133333333	202.8258362	314.6797791
5.138888889	217.25	422.75
5.141666667	170.859436	335.3967896
5.15	204.5	436
5.155555556	143.6000061	356.5
5.158333333	202.0802383	437.6494141
5.177777778	141.1170197	360.1861572
5.180555556	134.2886505	361.8123169
5.183333333	196.8224335	445.9524841
5.186111111	131.6428528	369.0714417
5.188888889	127.9090881	366.5
5.191666667	123.2160492	371.0308533
5.194444444	122	381
5.2	186.1428604	454.5
5.202777778	105	404.25
5.205555556	102.5	407.375
5.208333333	99.25	410.125
5.216666667	101.5566025	416.29245
5.219444444	95.13265228	422.1122437
5.222222222	95	434.5
5.225	95	441.5
5.236111111	91.5	450
5.238888889	90.5	456
5.241666667	90.01639557	455.7459106
5.244444444	90.02272797	458.6022644
5.255555556	88.82691956	474.4230652
5.258333333	88.81578827	475.9473572
5.261111111	88.01999664	482.4333191
5.266666667	86.5	494.5
5.269444444	85.45999908	499.5400085
5.272222222	91.75806427	502.9838562
5.275	93.5	515.3181763
5.277777778	97	523
5.283333333	98.5	531.5
5.286111111	98.39473724	544.0263062
5.288888889	104.5	554
5.291666667	105.5	561
5.294444444	105	560.5
5.3	102.146595	558.5510559
5.305555556	100.3650284	563.4263916
5.308333333	97	554.5
5.311111111	98.5	548.2727051
5.316666667	98.5	541.0384521
5.327777778	98.11467743	539.435791
5.338888889	100.5	531.5
5.341666667	100.5	522
5.35	97.5	511.5
5.355555556	91.7020874	508.4303284
5.361111111	91.5	499.5
5.369444444	88.95728302	492.0527649
5.377777778	87.5851059	485.6702271
5.391666667	85	481.5
5.4	90.41666412	479.5833435
5.405555556	88	477.5
5.408333333	90	470
5.411111111	90.29032135	465.3548279
5.419444444	89.84091187	449.4602356
5.422222222	91.5	451
5.425	88.5	443.5
5.427777778	94.11621857	436.8729858
5.430555556	101.5	425
5.433333333	104	416
5.436111111	102.8754654	411.0055847
5.438888889	98.5	403
5.441666667	99.5	402.9782715
5.45	105.5	399
5.452777778	111	403.5
5.455555556	112	403.2391357
5.458333333	112.0999985	400.5
5.461111111	113	396.5
5.463888889	117.5	393
5.466666667	119.1923065	387.115387
5.469444444	122.5714264	384.7142944
5.472222222	122.9565201	378.7826233
5.483333333	127.0806427	371.6290283
5.486111111	132	374
5.488888889	127.5	374
5.491666667	133.4681396	370.0735168
5.494444444	132.6187286	367.901825
5.5	135.0167389	364.33255
5.502777778	137	360.5
5.505555556	139.2731934	356.8608398
5.508333333	143.5	353.5
5.511111111	142.3688507	349.183075
5.513888889	147	350
5.516666667	148.3928528	345.1071472
5.519444444	153.1901398	340.7605591
5.522222222	155.7577362	340.7886658
5.525	158.7659607	343.3191528
5.527777778	162.4732819	340.1641235
5.530555556	168.8873215	334.1831055
5.533333333	183.5329742	332.5109863
5.536111111	195	332
5.538888889	200	331
5.541666667	200.71875	328.90625
5.544444444	198	316.75
5.547222222	200.5	311.5
5.55	203.6572113	308.9672546
5.552777778	212.5	308.5
5.555555556	225.5	305
5.558333333	238.25	306
5.563888889	260	301.5
5.572222222	265	297.5
5.588888889	270.8432922	292.5298462
5.591666667	269.3684082	292.578949
5.594444444	268.1363525	294.7545471
5.608333333	271	293
5.611111111	271	294
5.616666667	274.5	297.5
5.619444444	278.586792	296.9049683
5.622222222	280.5479431	295.3835754
5.625	284	296.5
5.627777778	288	294
5.630555556	299.3214417	294.5892944
5.633333333	306	291.875
5.636111111	309.722229	299.5
5.638888889	307.75	298.75
5.641666667	308.5736084	299.6349792
5.647222222	313	299.5
5.65	315.5	296.5
5.652777778	315.1320801	297.8490601
5.669444444	314.5	295.6875
5.672222222	315.5	296.6875
5.675	312.5	298.3571472
5.680555556	313	300.5
5.683333333	306.5	297
5.686111111	297	298
5.688888889	287.5	297
5.691666667	277.5	298.5
5.694444444	264	296
5.697222222	249	299.5
5.7	237.5487823	299.5975647
5.702777778	225.1875	300.125
5.705555556	217.9056396	297.9394226
5.708333333	215.7666626	297.5
5.711111111	212.0219727	299.5192261
5.713888889	200.8782654	304.0869446
5.716666667	189.3181763	307.5909119
5.719444444	183	311
5.722222222	176	318
5.725	171.5	319
5.727777778	170.2619019	321.5
5.733333333	164.5	322.5
5.736111111	162.1573639	324.5876465
5.738888889	162.8076935	324.7307739
5.744444444	156.5	323
5.758333333	159.282608	328.2826233
5.761111111	163.5	327.5
5.772222222	165.5	329.5
5.775	168	328.5
5.777777778	171.5796814	328.2489929
5.780555556	169.75	327.25
5.783333333	171.108429	322.1204834
5.786111111	176.9492798	324.5797119
5.788888889	178.3709717	325.5967712
5.791666667	183	318
5.794444444	189.2114563	313.3102722
5.8	210	311
5.802777778	222.5	306.5
5.805555556	232.5	305
5.808333333	241	299.5
5.811111111	245.5	289
5.813888889	254.8216858	284.625885
5.816666667	261	292
5.819444444	267.5	298
5.822222222	267	305.5
5.825	276.8928528	302.5357208
5.827777778	285	303.5
5.830555556	297.3219452	304.2931671
5.833333333	304.5	302.375
5.836111111	319.5	298.5
5.838888889	324.6066284	289.6029358
5.841666667	329.3029785	289.0873718
5.85	325.5	283.5
5.852777778	320.7452698	285.2358398
5.855555556	308.1590881	286.8409119
5.858333333	306.7000122	296.8999939
5.861111111	304	296.5
5.872222222	300	303
5.875	294.5512695	303.1217957
5.877777778	285.8000031	300.7444458
5.880555556	279.75	301.75
5.883333333	272	303.75
5.886111111	256.0265503	313.2743225
5.916666667	251	313.4318237
5.919444444	251.5	314.5
5.922222222	252	315.5
5.933333333	251.5923004	312.7346191
5.936111111	250.5	316
5.938888889	251.5	317.5
5.95	254	320.5
5.952777778	254.1000061	318.7000122
5.966666667	254	319
5.969444444	253	316
5.972222222	253	314.5
5.977777778	253	316
5.983333333	254	312.4285583
5.986111111	246.3795166	313.1506042
5.988888889	250.8571472	313.8571472
5.991666667	246	313
5.994444444	235.5	309.5
6	229	307
6.002777778	224	300.5
6.005555556	228	297.5
6.008333333	234.722229	297.6333313
6.011111111	242.5	300.5
6.016666667	264.2916718	304.5
6.019444444	271.5100098	298.1600037
6.022222222	282.5	292.5
6.025	288	281
6.027777778	296.1038208	286.711853
6.030555556	310.3260803	288.4130554
6.033333333	316	291.7999878
6.036111111	317.7359619	295.7247314
6.038888889	323.5	299.5
6.041666667	325	302
6.044444444	331.8999939	310.8999939
6.047222222	336.1383057	319.7074585
6.05	343.5	323.5
6.052777778	356.5	327.5
6.055555556	367.5	335.5
6.058333333	374.5	336
6.061111111	377.5	343.5
6.075	389.462677	347.9701538
6.077777778	396	351
6.083333333	407	352.7142944
6.088888889	411.6000061	355
6.091666667	411.5	354.375
6.1	414	349.1875
6.102777778	407.7452698	350.1037598
6.105555556	406	350
6.108333333	405.3381653	350.5751343
6.133333333	401.25	357.375
6.136111111	401.5	360.5
6.141666667	399.5	359.5
6.144444444	398.5	359.5
6.152777778	399.2200012	360.2200012
6.155555556	395.6818237	358.2272644
6.158333333	392.5322571	358.0161438
6.161111111	383	355.5
6.166666667	371.5	346.5
6.169444444	360.6063843	343.3085022
6.172222222	354.5	334.5
6.175	347.606781	325.1601868
6.188888889	338.0534973	314.4581299
6.191666667	333	307
6.194444444	324	301.5
6.197222222	314.1792603	298.93396
6.2	306.1087036	296.5543518
6.202777778	296.5	294
6.205555556	285.7055511	293.2611084
6.208333333	277	294
6.211111111	268.5	296
6.227777778	251.5	306.5
6.230555556	250.4636383	312.7181702
6.236111111	250.5	314
6.302777778	252	315
6.308333333	255.1543274	315.2407532
6.313888889	257	317.5
6.316666667	257	313.5
6.319444444	259.3452759	315.7792358
6.322222222	259.5	315.5
6.325	263	312.5
6.327777778	260.5	312
6.330555556	263.0833435	312.5
6.336111111	268.6976624	313.4651184
6.338888889	271	315
6.344444444	271.7592468	316.7592468
6.347222222	273.1923218	314.2692261
6.35	273	312.5
6.352777778	274.5	311
6.361111111	274.9565277	311
6.363888889	277	311.5
6.366666667	281	313
6.369444444	279.741394	315.741394
6.372222222	278.5	319
6.375	280	317.5
6.377777778	275.5	318
6.383333333	274.5	318.5
6.386111111	273.0593262	320.5678101
6.388888889	274	323.5
6.391666667	275	325
6.394444444	276.2660522	328.7064209
6.405555556	279.5	332
6.408333333	288	335.5
6.411111111	293.2787476	339.6947021
6.413888889	299.5	342.5
6.416666667	305.1785583	342.5
6.419444444	313	342
6.422222222	325	335
6.425	332	334
6.427777778	337	327.5
6.433333333	344	317
6.436111111	345.8561707	309.5684814
6.438888889	344.5	306.5
6.441666667	343.5	307.5
6.444444444	341.8968201	308.5952454
6.447222222	332.7692261	304.5
6.45	321.5	309
6.452777778	308.0443726	311.7426147
6.461111111	297.5	312.5
6.463888889	287.5	310.5
6.466666667	273.2263794	303.3358154
6.469444444	260.8809509	299
6.472222222	258.5	297
6.475	252.5535736	296.8571472
6.477777778	249.5	297.5
6.483333333	251.0233154	294.4481812
6.486111111	256.7368469	295.6052551
6.488888889	261.5	295.5
6.491666667	270.5499878	295.5
6.494444444	273.5	303
6.497222222	284.1363525	307.5
6.5	289	310
6.502777778	293	303.5
6.513888889	309.5	302
6.516666667	322	300.5
6.519444444	330.5	301.5
6.522222222	335.4615479	304.1538391
6.525	335.4401245	306.3922119
6.527777778	335.5	308
6.533333333	337.5333252	305.5333252
6.544444444	338.6649475	310.0670166
6.561111111	339.8984375	311.15625
6.575	340.5	310.5
6.577777778	340.3888855	314.5
6.583333333	340.8103333	312.5738831
6.588888889	343.9584961	308.4802246
6.591666667	336.4451599	309.1871033
6.594444444	335.2746582	306.2323914
6.597222222	329.777771	305.555542
6.6	325.5	299
6.602777778	316.3235168	292.9117737
6.605555556	308	291
6.608333333	305.1300049	288.9700012
6.611111111	303.3709717	284.419342
6.613888889	298.3315735	279.3789368
6.616666667	290.5	282.5
6.619444444	280.753418	286.0993195
6.622222222	273.15625	284.59375
6.625	263.5	281.5
6.627777778	256.5	278.5
6.630555556	247	279
6.633333333	233.6999969	279.5
6.636111111	227	282.5
6.638888889	219.5	285.5
6.641666667	208.0351868	286.4680176
6.644444444	196.3297882	296.6702271
6.647222222	184.217865	308.0068665
6.65	166.7352905	311.9705811
6.652777778	153	319.5
6.655555556	143.8076935	321.2692261
6.658333333	141	326.5
6.661111111	136.3287659	336.0616455
6.663888889	132	350
6.666666667	126.5	355.5
6.669444444	123.5	357
6.672222222	114	369
6.675	111.1236191	383.8874512
6.677777778	107.8825226	392.2514648
6.683333333	110	397
6.686111111	106	402
6.688888889	107.7222214	406.277771
6.694444444	104	414.5
6.716666667	100.1935501	425.9354858
6.733333333	102.875412	424.480072
6.736111111	99.5	423.5
6.738888889	104	420.5
6.75	101	423.5357056
6.777777778	96.33333588	424.3333435
6.788888889	91.9594574	423.9459534
6.791666667	92.1987915	422.9457703
6.8	92.05882263	422.9411621
6.802777778	94.51398468	425.0734253
6.838888889	91.74045563	431.7099304
6.841666667	95.40721893	432.2010193
6.85	93	434.5
6.852777778	97.02777863	430
6.858333333	100.2777786	428.3333435
6.861111111	95	427.5
6.869444444	100.5	419.5
6.872222222	102	418
6.888888889	108	413
6.891666667	114.0999985	412.6333313
6.894444444	123.5	411
6.9	131.2272797	410.5
6.902777778	138	411.5
6.911111111	135	409
6.919444444	133.7604218	407.4791565
6.922222222	131	403.5
6.925	132.5	399
6.927777778	133.5	389
6.930555556	135.6326599	381.836731
6.933333333	136.5	375.5
6.936111111	141.5	360.5
6.938888889	150.2132416	356.5735168
6.941666667	159.5	344.5
6.944444444	171.272728	328.4772797
6.947222222	179	320.5
6.95	190	310
6.952777778	199.5	304.5
6.955555556	213.5	299.5
6.958333333	223	297
6.961111111	232.0657959	292.9506531
6.963888889	238.2653046	292.9898071
6.966666667	241.5	288
6.969444444	250.9043884	287.6314697
6.972222222	259.3786316	285.7087402
6.975	271.383728	285.2209167
6.977777778	282.5	288
6.980555556	298.5	283.5
6.983333333	308.3091736	283.6297607
6.986111111	307.7578735	283.2192078
6.988888889	309.5	285
6.991666667	311.9782715	286.1521606
6.994444444	315	287
6.997222222	321.1506958	289.8904114
7	325.5	299
7.002777778	328.1065674	301.4016418
7.005555556	330	303
7.008333333	331	305.5
7.011111111	330.5	308
7.013888889	330.6123657	314.9494324
7.016666667	330.1538391	318.6923218
7.019444444	327	322
7.022222222	327	324.5
7.025	324.5	326
7.027777778	325.3095093	329.5476074
7.030555556	323.1271057	328.81073
7.033333333	315	334
7.036111111	306.2780457	330.9268188
7.038888889	301.5	332
7.041666667	303.5	334.5
7.058333333	304.5197754	335.9584961
7.075	299.5094299	337.2547302
7.077777778	298.5	335.5
7.080555556	295.2272644	327.2272644
7.083333333	281	317.5
7.086111111	273	314
7.088888889	261.3171082	303.8362732
7.091666667	254.5	297.5
7.094444444	249.697464	298.1835327
7.097222222	244.7341461	299.9243774
7.1	242.5	302.5
7.105555556	243.5	302
7.108333333	240.25	302.5
7.116666667	245	299
7.122222222	244.2860718	296.5746155
7.125	243.6087646	292.250885
7.127777778	241.5	296
7.130555556	235.4273529	294.170929
7.133333333	235.233017	298.8252563
7.136111111	229	301.5
7.138888889	224	306.5
7.141666667	220.2758636	307.9655151
7.144444444	210	311.5
7.147222222	204.1943054	313.3549194
7.15	198.4031067	309.3269958
7.152777778	194	314
7.155555556	194.2272797	312.7727356
7.158333333	191	313
7.161111111	188.6970825	312.857666
7.163888889	188	312
7.166666667	194.734375	311.359375
7.169444444	197.3139496	313.2674561
7.172222222	198.5	311.5
7.175	204.5	310
7.177777778	213	308.5
7.180555556	223	303
7.183333333	232.4853973	304.0766296
7.186111111	239.4389801	303.5271301
7.188888889	255.75	298.375
7.191666667	269.5	296
7.194444444	282.5	296
7.197222222	295.5	295
7.2	306.9318237	294
7.202777778	310.5	294.5
7.205555556	321	295
7.208333333	332.5	299.5
7.211111111	341.5	303.5
7.213888889	350.0126648	304.2531738
7.216666667	356.5	304.4166565
7.219444444	355.8170776	306.0853577
7.222222222	358.40625	301.1875
7.225	361.5416718	301.3958282
7.227777778	354.7340393	300.9468079
7.230555556	349.6749878	302
7.233333333	344.5	301.5
7.236111111	339.5	301.5
7.238888889	342.5919495	300.7816162
7.241666667	333	304
7.244444444	325	305
7.247222222	309.9271851	302.237854
7.25	295.1090088	302.5676575
7.252777778	290.6574402	299.4234009
7.255555556	266.5	302
7.266666667	254.5	306
7.269444444	246.5	302
7.272222222	241.7307739	300.2692261
7.277777778	240.789917	299.5630188
7.280555556	240.75	300.4166565
7.288888889	239.5	300
7.291666667	239.5	299.5
7.302777778	237	299.5227356
7.319444444	236.5122681	299.5429382
7.325	233	298.1428528
7.327777778	234.1648102	300.0977783
7.330555556	240.6773148	298.2400818
7.333333333	235.5	293.5
7.336111111	245.0714264	298.6904907
7.338888889	254.5	298
7.341666667	263.9421082	299.4578857
7.344444444	276	302
7.347222222	292.5	299
7.35	304	293
7.352777778	309	290.5
7.355555556	310.7999878	294.125
7.358333333	315	292.5
7.361111111	318	292
7.363888889	327.5	294
7.366666667	333.2297363	296.9864807
7.369444444	343.35849	299.1792603
7.372222222	348.5	298.5
7.375	348.0833435	299.9166565
7.377777778	352	293.7142944
7.380555556	356.1981201	292.4056702
7.383333333	347.8333435	289.5
7.386111111	347.6749878	288.5750122
7.388888889	340.8900757	292.1028442
7.391666667	334.8396301	293.6132202
7.394444444	332	296.5
7.397222222	327	294
7.4	320	295
7.402777778	308.25	287.25
7.405555556	299	288
7.408333333	286.9563446	283.1338501
7.411111111	276	276.5
7.413888889	275.0857849	276.3816528
7.416666667	275.5	280.5
7.419444444	267.050415	279.8686981
7.422222222	262.7755432	286.9953613
7.425	253.5	286.5
7.427777778	247.7391357	291.5434875
7.430555556	235.4375	293.4375
7.433333333	225	297
7.436111111	223.8556671	299.1340332
7.438888889	223	302
7.441666667	223	304
7.444444444	222.7203369	305.0932312
7.45	221	307
7.452777778	218.5	310
7.455555556	212.5	319.5
7.458333333	201.5864716	324.4586487
7.461111111	199.5	327
7.469444444	192.351059	327.1595764
7.472222222	193.2045441	329.2954559
7.475	192.5714264	323
7.483333333	188.6636353	324.4818115
7.486111111	188	325.0714417
7.488888889	190.4811249	320.2735901
7.502777778	191.5	320
7.505555556	192	320
7.519444444	194	319
7.536111111	196.5	317
7.538888889	197.5	318.5
7.541666667	199.5	318
7.55	202.0735321	316.4681396
7.552777778	200	314.5
7.558333333	200.125	317.875
7.561111111	204	316.5
7.566666667	203.1482315	328.2190247
7.569444444	203.5	322
7.572222222	205	318.5
7.577777778	204.836441	326.6495361
7.588888889	204.5	323
7.591666667	202.1101685	323.2796631
7.594444444	202	321.625
7.6	195.5	316
7.602777778	189.4259186	321.6481628
7.605555556	188	320.5
7.608333333	181	319.5
7.611111111	182.5762787	321.1355896
7.616666667	183.5	325
7.619444444	186.5	325.5
7.625	182.7434845	326.952179
7.627777778	184.5	332
7.630555556	184.0625	334.125
7.633333333	181.5	339.5
7.636111111	178.5	341.5
7.638888889	180	344
7.641666667	182.2049255	340.1229553
7.65	178.1612091	342.4562988
7.652777778	175.2407379	342.277771
7.655555556	176	342
7.658333333	175	336
7.661111111	169	332
7.669444444	168.8571472	326.2857056
7.672222222	170.5	326
7.675	171.5497131	321.0350952
7.677777778	170	326
7.686111111	170.3571472	328
7.688888889	169	328
7.691666667	167.7307739	333.5769348
7.697222222	165.516037	332.7673645
7.7	165.4459534	334.9864807
7.702777778	165.3095245	336.5476074
7.705555556	156.3009644	341.7281494
7.708333333	149	351.5
7.722222222	139	357.5
7.725	143.5	359.5
7.727777778	144.0342331	352.9920349
7.744444444	145	353.5
7.75	142.2647095	353.7352905
7.752777778	137.7105255	355
7.755555556	140.5	355.5
7.766666667	141	359.5
7.769444444	138.282608	360.8912964
7.772222222	138.7716064	360.4753113
7.783333333	136.5	362
7.791666667	133.5	365.5
7.794444444	136.5	366
7.811111111	132.5	369
7.819444444	134	371
7.822222222	130	371
7.844444444	129.5	371.5
7.847222222	127.4456558	374.1087036
7.85	123.453125	373.609375
7.852777778	123.5	376.5
7.855555556	121.5	376
7.866666667	118.0633774	375.9647827
7.869444444	116	377.5
7.872222222	116.5897446	379.5128174
7.877777778	118.1201096	383.192749
7.880555556	115.5	383.5
7.886111111	116.5	383.5
7.888888889	118.3795776	386.013092
7.891666667	118.5	390
7.894444444	115.5	391.5
7.916666667	115.3956528	395.5608826
7.925	117.1067429	395.7359619
7.933333333	112.2358475	397.7264099
7.936111111	113	399
7.938888889	116.5	402.5
7.955555556	114.5476227	402.5
7.958333333	107.4255295	403.7659607
7.961111111	108.1744156	406.6976624
7.963888889	105	412
7.966666667	100.0910645	414.6993103
7.969444444	102.40625	423.2644348
7.991666667	99.20587921	427.2647095
7.994444444	99.05000305	430
8.011111111	99.9193573	434.4723511
8.016666667	96.5	440
8.019444444	97.22826385	442.6087036
8.033333333	98	449
8.036111111	96.5	448.5
8.038888889	93.88679504	457.0471802
8.041666667	93.5	465
8.075	97.22093201	481.5930176
8.077777778	100.5	491
8.083333333	106.0952377	506.4761963
8.086111111	106.1842117	512.4473877
8.088888889	101.5	518
8.091666667	97	523
8.094444444	92.5	533.5
8.1	95.5	547
8.102777778	108.522728	557.5170288
8.130555556	121.5	563
8.133333333	128	572.5
8.136111111	130.6851807	579.722229
8.138888889	135.0080261	584.7780762
8.15	146.5	620.25
8.152777778	154.2561035	635.2561035
8.166666667	201.5	658
8.169444444	215.5	656.5
8.172222222	229.5	657.5
8.175	242	653.5
8.177777778	254.5	656.5
8.186111111	277	662
8.188888889	282.5	661
8.191666667	294.8333435	660.5
8.194444444	305	656.5
8.2	322.25	651.25
8.202777778	335.75	650
8.205555556	348.2479248	648.5413208
8.208333333	356.890564	647.809021
8.211111111	363	647.5
8.216666667	376.2674561	639.5465088
8.219444444	379.5	637.5
8.222222222	389	632
8.225	397.5	624
8.227777778	410.5	616
8.233333333	431	600
8.236111111	434.3999939	589.4000244
8.238888889	436	579
8.241666667	445	572.5
8.255555556	449.4032288	564.5968018
8.261111111	452.8358765	556.2901001
8.266666667	458.0666809	552.9333496
8.269444444	460.0384521	541.8846436
8.272222222	463.5	534
8.275	464.5	519.5
8.277777778	460	508
8.291666667	456.1037598	466.93396
8.294444444	456	457
8.3	458.5	431.5322571
8.302777778	460.2313538	420.228363
8.305555556	454.0499878	419.0499878
8.308333333	445.9074097	413.7037048
8.311111111	439	412.5
8.313888889	431.6842041	403.5921021
8.316666667	420	393
8.319444444	415.4782715	390.1304321
8.325	407.5	385
8.327777778	410.2368469	380.0263062
8.333333333	402	371
8.336111111	398.5	361.5
8.338888889	394.5	350
8.341666667	393.5	335.5
8.344444444	388.0903625	329.2710876
8.347222222	383	317.5
8.35	368	311.5
8.352777778	356.8876343	302.9550476
8.355555556	344.5	296.5
8.358333333	331.9295654	285.9647827
8.361111111	320	280
8.363888889	305.0263062	278.3421021
8.366666667	292.4836121	273.9917908
8.369444444	286.4791565	274.2395935
8.372222222	276.9285583	275.2142944
8.375	261.5	271
8.377777778	247.5	275
8.380555556	232.5	281
8.383333333	216	280.5
8.386111111	198.4766541	285.9319153
8.388888889	191.6538391	292.9615479
8.391666667	188.5	293.5
8.394444444	185.5	294.5
8.397222222	177.7121277	296.7727356
8.4	175.5961609	299
8.402777778	171.5	305
8.405555556	171.5	305
8.411111111	170.7857208	303.7857056
8.413888889	167.3333282	303.3333435
8.416666667	175	301
8.419444444	191.5	301.5
8.422222222	201	301
8.425	201.5	303
8.427777778	206.5	303.25
8.430555556	214.143631	301.5669556
8.433333333	225	300.5
8.436111111	234	295.5
8.438888889	239.1944427	294.194458
8.441666667	245	308
8.444444444	253	313.5
8.461111111	256	318.5
8.469444444	259.4354858	318.7257996
8.472222222	260.2272644	317.2272644
8.475	265.5	315.5
8.477777778	267	311.5
8.480555556	271.5	301.75
8.483333333	276.4905396	299.1580963
8.486111111	283.5639648	307.7965088
8.488888889	294.0846863	310.297821
8.491666667	303.4137878	311
8.494444444	312.5	313
8.497222222	322.5	312.5
8.5	332	312.5
8.502777778	334.5	308
8.505555556	341	296.5
8.508333333	347.5	293.5
8.511111111	347.3787842	290.4393921
8.513888889	344.2407532	287.8456726
8.516666667	339.6034546	286.0862122
8.519444444	333.7391357	290.1304321
8.522222222	323.5	296.5
8.525	319	291.5714417
8.527777778	310	289
8.530555556	297.5	284
8.533333333	292.9642944	274.9285583
8.536111111	285.9507141	273.1478882
8.538888889	282.777771	274.6111145
8.541666667	276.0612183	274.2449036
8.544444444	266.5	275.5
8.547222222	256.14151	273.4811401
8.55	250.5	267.5
8.552777778	252.75	275.25
8.555555556	242.5	280.5
8.558333333	231.8282166	284.0873413
8.561111111	223.5	284
8.563888889	213.3899994	280.7099915
8.566666667	204.2736969	284.5348206
8.569444444	195.1666718	294.5
8.572222222	191.5	305.5
8.575	195.3387146	305.6209717
8.577777778	203.5	302.5
8.580555556	207	306
8.583333333	210	310
8.586111111	212.5	315.8636475
8.588888889	214.5	315
8.602777778	219.2619019	323.2619019
8.605555556	220.8333282	320.8333435
8.616666667	227.8168945	318.309845
8.622222222	234.8563232	315.7183838
8.625	234.1739197	315.0869446
8.627777778	239.5	310
8.641666667	246.383728	311.7907104
8.644444444	245.13414	303.5975647
8.647222222	251	299.5
8.65	254.6477203	293.2954407
8.652777778	249.8606567	294.6147461
8.655555556	242.5	290.5
8.658333333	236.5	294
8.661111111	231.5	294
8.666666667	224.5	298.7380981
8.669444444	219.5860291	303.1021423
8.672222222	215.4230804	308.4780273
8.675	217.5	311
8.694444444	211.8500061	313.6625061
8.7	207.5	311
8.702777778	208.717392	311.2826233
8.705555556	205.8586884	313.1358643
8.708333333	205.5	312
8.711111111	201	313.5
8.736111111	200	309.555542
8.738888889	203	308
8.741666667	208.0964966	309.5877075
8.744444444	211.6566315	310.7770996
8.747222222	218.0240631	308.6577454
8.75	227.7697144	304.8900452
8.752777778	246.5	302.5
8.755555556	253.6831055	299.9084473
8.758333333	268.4029236	297.9368896
8.761111111	280.8214417	297.5
8.763888889	291	295
8.766666667	306.5	297.5
8.769444444	316.4200134	296.5
8.772222222	326.5	301
8.775	331	302
8.777777778	335.5	306.375
8.780555556	341.7105408	309.5
8.783333333	348.9222107	310.944458
8.786111111	358.3297729	313.3829651
8.788888889	362	317.5
8.791666667	359.5	319.5
8.819444444	361.7290649	321.1740112
8.827777778	359.2058716	321.7941284
8.858333333	362	319.5
8.861111111	360.8999939	322
8.869444444	362.6891785	321.3108215
8.872222222	362.8235168	320
8.877777778	362.3333435	321.5
8.9	360.8446045	316.4864807
8.905555556	358.9077759	320.3834839
8.913888889	357	316
8.916666667	352.5	312.5
8.919444444	350.3800049	314.7200012
8.922222222	344.1774292	311.1774292
8.925	339.1363525	305.8636475
8.927777778	335.8266296	299.4698486
8.933333333	322.4380493	298.2964478
8.936111111	317.5	298
8.938888889	314.1379395	300.620697
8.941666667	303.5	301.5
8.944444444	291.5	299.5
8.947222222	280	293
[truncated: 267 more rows]
