# Supplementary material for: Lithium-ion battery components are at the nexus of sustainable energy and environmental release of per- and polyfluoroalkyl substances
Source: Nat Commun. 2024 Jul 8;15:5548. doi: 10.1038/s41467-024-49753-5 (PMC11231300; doi:10.1038/s41467-024-49753-5)
Supplement: Supplementary file 6 — Source Data [file 41467_2024_49753_MOESM6_ESM.zip › Track density raw data - Full set/5000ng_L bis-FMeSI/Replicate 3.csv]

Time (min)	x-position	y-position
0.016666667	77.4315033	464.8835754
0.019444444	81.75926208	465.722229
0.022222222	82	466.5
0.025	84.58201599	469.4211426
0.027777778	87.75	478.375
0.038888889	103	477
0.044444444	96.24834442	471.4436951
0.05	91	465.5
0.055555556	86	462
0.105555556	92.84246826	450.3219299
0.116666667	174.75	481.640625
0.122222222	99.5	444.5
0.127777778	102.5	442.5
0.136111111	114.673912	439.6739197
0.138888889	119.5	445.5
0.141666667	123.5	450
0.144444444	118	455
0.15	109	465
0.155555556	104.5	477
0.158333333	102	479.4285583
0.161111111	102.5	484.5
0.172222222	111.5	490
0.180555556	117.227272	488.1515198
0.183333333	122.9878082	488.0365906
0.188888889	123.421051	476.8684082
0.191666667	124	469
0.194444444	121.5106354	463.7659607
0.197222222	116	463.5
0.202777778	109.8076935	457.8076782
0.208333333	100.1363602	458.5
0.216666667	87.13978577	454.2849426
0.219444444	83.83333588	452.8333435
0.222222222	82.3888855	446.5
0.225	83.77049255	442.426239
0.227777778	88	434
0.230555556	89	426.5
0.233333333	92.5	422
0.236111111	96.03845978	413.3461609
0.238888889	95.5	402
0.241666667	95.92986298	396.201355
0.244444444	95.82876587	394.3493042
0.25	101.5645142	383.2742004
0.252777778	109	380.5
0.255555556	112.5	372
0.258333333	120	367
0.261111111	121.493103	356.258606
0.263888889	123.7307663	349.3461609
0.266666667	126	339.5
0.269444444	129.5	331
0.272222222	139	323
0.275	142.5	321.5
0.277777778	148	317
0.280555556	153.5	315
0.283333333	159.7520523	311.0714417
0.286111111	166.5	309.5
0.288888889	177.5	301
0.291666667	187.565567	292.057373
0.294444444	193.3105316	291.6263123
0.297222222	199.7592621	287
0.3	207.5	285
0.302777778	212.5183716	279.9278259
0.308333333	219.5	282.5
0.311111111	227	279
0.316666667	238	276.5
0.322222222	244.0714264	275.0714417
0.325	250	271
0.327777778	251.6388855	272
0.330555556	256.6745911	271.4841309
0.336111111	259	274.5
0.338888889	261.4959717	492.4825745
0.344444444	272.4428711	287.8714294
0.347222222	269.9838562	292.3387146
0.35	269	295.7941284
0.358333333	270.5	306
0.361111111	271.5	312
0.363888889	271.5	312
0.366666667	274.2557678	313.0253601
0.369444444	275.5	318
0.372222222	276.5	316
0.375	283	320
0.377777778	287.0243835	317.9512329
0.388888889	291.5564575	307.6895142
0.4	300.5	296
0.405555556	309.0319214	292.2872314
0.408333333	278.8208923	497.4029846
0.411111111	315.0384521	290.5769348
0.436111111	321	273.5
0.438888889	287.1676102	488.7431335
0.458333333	315.8148193	272.4074097
0.461111111	315.8207397	272.21698
0.466666667	310	273
0.469444444	309.5764465	275.2324829
0.472222222	309.401947	276.6372681
0.477777778	306.6666565	272.5833435
0.483333333	302	276
0.486111111	304	273
0.488888889	298.5	273.5
0.491666667	295.1451721	276.0484009
0.508333333	295.5	275
0.511111111	296	275.5
0.522222222	293	274
0.525	293.5	271.5
0.536111111	288.6244812	277.0684509
0.552777778	289.5	278.5
0.555555556	289.5	279
0.558333333	288.5	280.8684082
0.561111111	288.0853577	281.8170776
0.566666667	284.0263062	282
0.569444444	277.0227356	283.1818237
0.572222222	274	287.5
0.575	264.4444427	405.75
0.577777778	271.4117737	292.4705811
0.594444444	269	305
0.6	271.1925812	303.3074188
0.647222222	261.5	324.5
0.652777778	260.7980652	332.7692261
0.658333333	260.5	336.5
0.661111111	263.5	339.5
0.663888889	267.7907104	338.4651184
0.669444444	274	336.5
0.672222222	277.615387	334.4615479
0.675	282	332
0.680555556	284.5318604	323.2484131
0.686111111	290.5	316.8333435
0.688888889	297.4666748	305.1999969
0.691666667	302.8558655	304.4054108
0.694444444	304.2150726	307.6937714
0.7	310.953125	307.3125
0.708333333	316.5	326.5
0.711111111	319.3214417	334
0.716666667	324.5	336.5
0.725	339.5	333.5
0.727777778	343.8604736	329.8372192
0.730555556	346	329.5
0.733333333	350	330
0.738888889	353	323
0.752777778	353.9500122	308.8999939
0.758333333	349.0238037	302.5
0.761111111	348.7105408	298.2368469
0.766666667	344.2391357	296.5
0.769444444	338.3518372	297.5493774
0.772222222	330.6742249	302.1167297
0.786111111	286.5	415
0.788888889	312.6641846	319.6716309
0.794444444	306.6199951	333.3800049
0.8	302.7279358	336.1102905
0.802777778	298	339.5
0.805555556	293.5740662	339
0.808333333	291.5	341.5
0.811111111	283.2939758	335.7523193
0.813888889	279.5	338.5
0.816666667	270	340
0.819444444	267.3636475	331.8181763
0.822222222	261.5	329.5
0.825	258.5	323
0.827777778	251.2674408	323.2674561
0.830555556	247.993454	316.4781799
0.836111111	239.5604095	308.9362488
0.841666667	231.5	302
0.844444444	223	300.5
0.85	211.6785736	303.4107056
0.852777778	205.5	306.5
0.855555556	226.5	414.75
0.858333333	192.5	311.5
0.861111111	184.5	317.5833435
0.863888889	180	319.5
0.866666667	172	318.5
0.869444444	171.282608	322.5
0.872222222	164	323
0.875	160.1896515	323.4310303
0.883333333	153.678421	325.8360901
0.902777778	204.4340897	420.9750061
0.905555556	159.5	321.5
0.908333333	163.8684235	319.2894592
0.911111111	167.5	319.5
0.913888889	171.4723816	314.5773621
0.916666667	177	314
0.919444444	182.3213043	318.7989807
0.922222222	187	317.5
0.925	186.25	315.75
0.927777778	197.5	318
0.936111111	214.5	299
0.938888889	218.5	294.5
0.95	246	286.5
0.952777778	254	288
0.955555556	255	287
0.958333333	262	291
0.961111111	269.5	287.5
0.963888889	284.5	292
0.966666667	295	285.5
0.969444444	304.5	277
0.972222222	313	275.5
0.975	311.5	278.5
0.977777778	312.7432556	281.2567444
0.983333333	322.5	281
0.986111111	328.5	280.5
0.988888889	333.0731812	284.5487671
0.994444444	346.125	295.625
1.002777778	366.25	304.25
1.005555556	383	303.5
1.008333333	390	316
1.011111111	398	325.5
1.016666667	410.5	332.5
1.019444444	418	342
1.022222222	422.2575684	347.2575684
1.025	428.5714417	351.8571472
1.027777778	433	355.5
1.036111111	356.4959717	442.25
1.041666667	437	373.25
1.052777778	339.5	549.5
1.055555556	427.5	404
1.088888889	333.783432	473.7340698
1.094444444	417.71698	435.43396
1.1	429.5	437
1.105555556	446.5	433.75
1.125	354.7477112	473.1668091
1.127777778	455	419.5
1.130555556	452	414
1.133333333	452.1907349	407.7680359
1.136111111	446.1578979	406
1.138888889	437.1499939	406.5
1.152777778	416.7876587	409.6095886
1.155555556	408.4324341	410.1891785
1.161111111	401.9037781	411.0141907
1.163888889	393.1491089	411.3245544
1.166666667	385.4135742	405.2037048
1.169444444	382.5	402
1.172222222	375.3267822	400.9960632
1.175	370.5	393.5
1.177777778	362.2790833	384.8372192
1.183333333	356.5	374
1.186111111	350	365.5
1.188888889	348.0400085	356.1600037
1.194444444	342	354
1.197222222	334.8181763	347.5454407
1.2	330.5	344.5
1.202777778	323	344
1.205555556	314.7716064	341.5246887
1.208333333	310.5	346.5
1.211111111	302.9836121	349.7213135
1.230555556	285	350
1.233333333	284.5	355.5
1.236111111	280.4328308	361.7612
1.238888889	285.875	370.0625
1.241666667	286.0151367	372.2373657
1.247222222	290.1111145	379.5833435
1.25	293	382.5
1.252777778	303.5	382.5
1.255555556	307.5	384.5
1.266666667	314.2592468	381.3703613
1.269444444	322	375.5
1.272222222	326.8064575	366.887085
1.277777778	325.5162354	351.337677
1.280555556	326	343
1.3	324	332.5
1.302777778	315.4315186	326.1438293
1.308333333	305.6818237	330.8636475
1.313888889	295.7947998	330.7601013
1.319444444	290	338
1.322222222	284.25	338.75
1.325	277	336.5
1.327777778	275.71875	336.46875
1.333333333	270.1818237	332.4090881
1.336111111	267.9146423	332.5243835
1.352777778	254.3447266	315.2826233
1.358333333	249.4444427	306.444458
1.372222222	241.1379242	301.4827576
1.375	242.0625	304.9375
1.383333333	240.897583	303.6566162
1.388888889	241	307.5
1.391666667	237.5	307.5
1.4	241.1956482	318.8043518
1.419444444	235.7983856	327.6653137
1.422222222	236	333
1.427777778	232.5	336
1.430555556	231.6559601	344.7477112
1.433333333	233.4274597	352.992218
1.436111111	235.5	358.5
1.45	234.8674774	368.0722961
1.455555556	236.0370331	375.8148193
1.458333333	235	378
1.466666667	232	377.4750061
1.469444444	227.4248352	379.2973938
1.472222222	226.5	384.75
1.475	219.5	387
1.477777778	211.4090881	390.5
1.480555556	208.2451019	387.1127319
1.483333333	203.3409119	387.9772644
1.486111111	199.5	382.5
1.488888889	194.5	379.3695679
1.491666667	192	370
1.494444444	193.1753235	364.9025879
1.497222222	194	361.5
1.5	191	347.5
1.502777778	190.4107208	339.6785583
1.505555556	194.4748688	328.6758728
1.508333333	192.8929749	316.1996765
1.511111111	196	308
1.513888889	196.5	297
1.522222222	197.0299988	285.8699951
1.525	197.0862122	284.6034546
1.533333333	191.3394165	287.2810364
1.536111111	187.8191528	289.6489258
1.544444444	180.9285736	291.9285583
1.547222222	177.9533386	295.8200073
1.55	173.4250031	297.8125
1.552777778	171.8571472	303.8571472
1.555555556	168.5	306.5
1.558333333	164.7941132	311.2058716
1.561111111	157.9579773	314.0756226
1.563888889	152.4390259	324.1707458
1.566666667	144.5673065	327.0817261
1.569444444	140	334
1.575	128	337
1.577777778	119	341.5
1.591666667	113	351.5
1.597222222	106.2743378	357.9026489
1.608333333	104	366.5
1.611111111	102.8606567	370.8114624
1.616666667	100.7441864	373.7151184
1.619444444	97.1111145	376.444458
1.622222222	96.25862122	376.741394
1.633333333	93	383.5
1.65	91.5	389.277771
1.658333333	88.10493469	389.4629517
1.661111111	87.07691956	389.9230652
1.663888889	89.16666412	392.3888855
1.666666667	90.2692337	394.5
1.669444444	89.03520966	395.8943787
1.672222222	93.7142868	401
1.675	97.5	399.5
1.686111111	91.5	407
1.688888889	92.10869598	409.5
1.691666667	96.23332977	409.2000122
1.705555556	93.15517426	411.5402222
1.719444444	90	417
1.744444444	98.33333588	434.5
1.75	96.69149017	436.1170349
1.766666667	111	433.5
1.772222222	114.5	426.5
1.775	116.6548691	419.8628235
1.777777778	122	413.5
1.780555556	124	411.5
1.783333333	125.5	408
1.786111111	133.2413788	404.5430908
1.788888889	136.8370209	400.9861755
1.791666667	140.3778687	404.1564941
1.797222222	145	408
1.8	149.4456482	410.8912964
1.802777778	151.5833282	415.5833435
1.805555556	151.5	419
1.811111111	148	425
1.813888889	144.6531525	431.0495605
1.816666667	139.4666595	431.6166687
1.819444444	136.3358154	430.9029846
1.825	134.5284576	424.1869812
1.827777778	137	419
1.833333333	137	405
1.836111111	137.3522797	398.6136475
1.838888889	135.3848114	390.6937256
1.841666667	137.4839325	387.8614502
1.844444444	132.4130402	381.6739197
1.85	125.921051	375.5394592
1.852777778	123.1492538	374.1791077
1.855555556	115.9666672	371.3666687
1.858333333	113.320961	369.8668213
1.869444444	105.5	364.5
1.872222222	101.1180725	358.910675
1.875	99.07142639	360.4047546
1.894444444	100.2931061	357.2930908
1.922222222	96.29310608	360.7069092
1.925	99.46666718	362.6166687
1.927777778	99.5	363
1.983333333	110.3793106	358.9137878
1.986111111	113.9332123	353.0487366
1.988888889	120.9090881	351.5454407
1.991666667	124.3061981	344.7558289
1.994444444	129.6274719	346.5481567
1.997222222	134.4802399	339.0810242
2	137.5	336
2.002777778	138	329
2.005555556	138.5	324
2.008333333	138.5	321.5
2.011111111	143.5	319.5
2.013888889	147.9647827	317.063385
2.016666667	155.976059	318.6577454
2.019444444	163.9347839	317.5
2.027777778	167.5	320.5
2.030555556	170.2083282	321.9166565
2.033333333	173.7367554	324.5777283
2.041666667	179.5	338.5
2.044444444	181	345.5
2.05	185	352.7037048
2.052777778	179.8076935	354.5769348
2.055555556	180	363
2.058333333	177	367.5
2.061111111	175.0555573	372.5
2.066666667	170.4782562	380.4347839
2.069444444	171	384.5
2.072222222	163.5	393
2.075	158	396
2.077777778	157	402.5
2.083333333	147.5	411.5
2.086111111	139.5	415.5
2.088888889	133.5	421
2.091666667	125	428
2.094444444	114.3048782	432.6951294
2.097222222	108.5625	432.75
2.1	96.07376862	453.6639404
2.102777778	91.62162018	463.7567444
2.105555556	85.5	467.5
2.108333333	89.16291809	469.1853943
2.111111111	88	475.5
2.113888889	88	482.5
2.116666667	90.36144257	491.5421753
2.119444444	97.5	499
2.133333333	121	501
2.136111111	128.0833321	488.75
2.15	117	479.5
2.163888889	111	470
2.166666667	103.7979813	464.1414185
2.175	97	454
2.177777778	98.3888855	444.722229
2.180555556	98	440.34375
2.183333333	93.35931396	433.5532227
2.186111111	96.87863922	426.4611511
2.188888889	100	418.8043518
2.191666667	98.58984375	410.2421875
2.2	97.5	403
2.202777778	101.5	395.5
2.205555556	103.5833359	391.4166565
2.208333333	108.6627884	385.3372192
2.211111111	114	377.5
2.213888889	121.5517273	368.4137878
2.216666667	125.8070831	362.3504028
2.219444444	129.5	355.5
2.222222222	132.7352905	352.1470642
2.225	136	352.2647095
2.227777778	139	348.5
2.230555556	140.2894745	346.9473572
2.233333333	144.5	341
2.236111111	148.3818665	336.1373596
2.238888889	154.8244324	336.6373901
2.244444444	163.4112701	334.0904541
2.25	174	333
2.255555556	185.3076935	329.0769348
2.258333333	194.6578979	331
2.263888889	201.6930542	324.3031006
2.266666667	209.5	327.5
2.269444444	222.875	328.7083435
2.275	234.5	320.5
2.277777778	246.6818237	316.4393921
2.280555556	258.9171753	313.6165771
2.283333333	272.5	305.25
2.286111111	285.5	300
2.316666667	294.5869446	296.6739197
2.319444444	290	292.5
2.322222222	285.5	295.5
2.330555556	279.5	304.5
2.333333333	276.9108429	303.7160492
2.336111111	275.7974854	306.2863159
2.338888889	272.5	318.1666565
2.341666667	269.5	319.5
2.355555556	253.2229919	331.2146912
2.358333333	251.011734	332.8615112
2.361111111	244	333.5
2.366666667	235.5	346
2.369444444	231	350.5
2.394444444	221.5289917	356.8188477
2.397222222	221.1499939	357.5
2.455555556	191.5	369.5
2.461111111	214	447.7708282
2.463888889	169.5	376.5
2.483333333	147.6707306	375.9146423
2.491666667	139.8434296	379.1329956
2.494444444	138.5	387.5
2.511111111	135.5	397.5
2.513888889	133	405
2.519444444	130	411.5
2.527777778	120.5	416.5
2.533333333	103.8972626	419.2899475
2.536111111	100.5	420.5
2.538888889	93.71844482	432.737854
2.544444444	87.5	443.2142944
2.555555556	87	455
2.561111111	86	462.5
2.569444444	89.92857361	473.7857056
2.575	98.5	479.5
2.577777778	100.5	479.5
2.580555556	106.7682953	476.9634094
2.588888889	114.4694672	471.683197
2.591666667	116.0073013	465.9416199
2.616666667	114	459.6956482
2.622222222	110.5	454
2.625	108.8689346	445.3252563
2.638888889	107.187149	415.5949707
2.641666667	110.1451645	406.5645142
2.644444444	114.9693909	395.9285583
2.652777778	128.5	376.5
2.655555556	131.5	363.5
2.658333333	139	352.5
2.661111111	146.5	341.5
2.663888889	153	331.5
2.666666667	157.8496246	320.5977325
2.669444444	165.2742004	311.8225708
2.672222222	175.5	307.5
2.675	185	306.5
2.677777778	195	306.5
2.680555556	197	301
2.683333333	206.3000031	292.7000122
2.686111111	209	287.5
2.688888889	214.5	282
2.694444444	217.8734894	282.4397583
2.697222222	218.4253082	280.8485413
2.7	223.5	281.5
2.702777778	227	282
2.711111111	233	282
2.713888889	240.8424683	284.6506958
2.716666667	252	285.5
2.722222222	255.4156647	285.8855286
2.725	259.3260803	286.7173767
2.727777778	266.5	280
2.730555556	277.5	276.5
2.733333333	281.5	278
2.736111111	284	280.5
2.738888889	286.5	280.5
2.744444444	294.5	277
2.747222222	300.7574158	283.0049438
2.75	312.5371704	289.960968
2.752777778	324.5	292
2.755555556	334.5	298
2.758333333	341.5	299.5
2.761111111	351.5	303.5
2.763888889	359.5280151	307.6319885
2.766666667	368.1188354	303.8856506
2.769444444	370.6978149	307.6648254
2.780555556	379.3191528	320.2978821
2.783333333	382.419342	326.6774292
2.794444444	387.7150574	348.8602295
2.797222222	387.2132263	358.5735168
2.802777778	386	370
2.805555556	380	375.5
2.811111111	382.5	380
2.813888889	378	385.5
2.816666667	377.320282	386.2649841
2.827777778	374	377
2.830555556	367.8095245	374.9047546
2.833333333	361.9249878	371.9249878
2.836111111	352.7016907	362.6344604
2.838888889	343.5	359.5
2.841666667	336	358
2.844444444	326.8529358	355.5073547
2.847222222	312.5	350.5
2.85	296.8684082	343.7456055
2.852777778	290	340.5
2.855555556	282.2619019	339.6904907
2.858333333	272	339
2.861111111	267.4577332	339.5140991
2.863888889	257	343
2.866666667	247.6912231	348.1081543
2.875	243	349.5
2.877777778	234.5582581	351.9854431
2.880555556	224	350.5
2.883333333	216.5	350
2.888888889	211.8859711	349.6929932
2.891666667	200	343.5
2.894444444	189	342
2.9	173.7196198	343.0700989
2.936111111	156.8703766	353.4259338
2.938888889	159.2177429	361.887085
2.941666667	161.5	371
2.944444444	163	376
2.947222222	168	379
2.95	166.8898315	385.2796631
2.952777778	167	388
2.955555556	167.4659119	389.1534119
2.961111111	162.5	395
2.963888889	159.6538391	403.5
2.966666667	160.5	411.7173767
2.969444444	161.5	419.5
2.972222222	158	426
2.975	157.7378845	432.5969238
2.977777778	156.6499939	444.0599976
2.980555556	151	449
2.983333333	150.5	452.5
2.986111111	147.1967163	456.2459106
2.991666667	140.5	462.3571472
2.994444444	132.5	464.5
3	125.3385849	462.7480164
3.005555556	123	457.5
3.008333333	123.5	448
3.011111111	119.2822571	437.4112854
3.013888889	121.1355133	430.0420532
3.016666667	120	423
3.022222222	115.5	411
3.027777778	110.6379318	395.5344849
3.030555556	116	388
3.033333333	112.1891861	381.7567444
3.036111111	111.5	373
3.038888889	112	371
3.041666667	104.5	371
3.044444444	102.5	365
3.158333333	96.6333313	360.4666748
3.161111111	97.5	362
3.177777778	103.68293	359.1768188
3.180555556	103.9566193	352.5548096
3.183333333	107.2692337	347.9615479
3.186111111	109.5	348
3.194444444	116	347
3.2	132.5	343.5
3.205555556	141	335
3.208333333	151	323
3.211111111	150.5639954	317.4200134
3.213888889	151.5	313.5
3.216666667	157.216217	308.8243103
3.219444444	160.6156769	306.2612
3.222222222	164.1382904	307.3085022
3.227777778	171.2407379	310.4629517
3.233333333	177	315.5
3.236111111	179.5	314
3.238888889	188	314
3.241666667	193	314
3.244444444	198.9090881	313.8181763
3.247222222	207	308.5
3.25	212	295.5
3.252777778	214.5614929	287.368988
3.255555556	214	277.5
3.258333333	216.5	277
3.261111111	220.3571472	277.2142944
3.263888889	223	275.5
3.266666667	222.972229	272
3.269444444	225.0434723	275.4347839
3.277777778	223	277
3.280555556	230	279
3.288888889	237.5	275
3.291666667	242	269.5
3.294444444	245.4285736	269.4285583
3.297222222	244	271.5
3.305555556	249.1923065	279.2692261
3.308333333	245.5	286.5
3.311111111	245	294.5
3.313888889	249	299
3.316666667	246	312.5
3.319444444	249	320
3.322222222	251	329.5
3.325	253.5	336.5
3.327777778	255.5	339
3.330555556	257.9207764	347.6366272
3.333333333	268	356
3.336111111	278.5	358.5
3.338888889	289	361.5
3.341666667	303.5	358
3.344444444	312.5	361
3.347222222	325.5	356.5
3.35	335.5	349
3.352777778	342.8225708	341.6935425
3.355555556	344.9137878	334.7069092
3.369444444	350.5779114	328.1103821
3.405555556	366.1138611	311.401001
3.408333333	371.5	316.5
3.416666667	382.5	327.5
3.419444444	386.1666565	333.1666565
3.422222222	387.5	337.3888855
3.425	392	339
3.436111111	410.5	355.5
3.438888889	413.75	364.5
3.45	422.5746155	385.4701538
3.452777778	426.5	392.0333252
3.466666667	412.7564087	418.2435913
3.477777778	405.5	425.5
3.494444444	405.5	427.5
3.5	409	436
3.502777778	411.5	443.7173767
3.522222222	418.5	454.5
3.525	419.5660706	452.0198364
3.533333333	428.25	448
3.536111111	433.5	444.5
3.575	433.2037048	417.2037048
3.577777778	430	410
3.586111111	417.5	389
3.591666667	404.23172	371.23172
3.594444444	396	364.5
3.6	378.75	361.9166565
3.602777778	367.7755432	360.0046387
3.605555556	356	360
3.608333333	342.5	359.5
3.611111111	332.1897888	352.0912476
3.613888889	319.345459	347.0636292
3.616666667	310.5	338
3.619444444	296.8666687	336.3733215
3.622222222	286.5	335
3.636111111	280	334.5
3.641666667	272.53125	336.46875
3.644444444	267	339.5
3.647222222	265	341.5
3.65	259	348.5
3.652777778	252	352
3.655555556	251.5	354.5
3.658333333	247.5	352
3.661111111	243.5	353.5
3.663888889	235	352.5
3.666666667	230.2346954	350.8469238
3.672222222	222.5	348.5
3.675	216	343.5
3.677777778	208.6716461	334.3358154
3.688888889	195.3703766	331.8888855
3.694444444	191	337.5
3.711111111	185	353.5
3.713888889	180	364.5
3.716666667	178.5	364.5
3.725	179.375	364.75
3.727777778	171.3952026	374.77948
3.733333333	167	386
3.736111111	158.5	392.5
3.744444444	141.25	401.75
3.75	127	416
3.758333333	115.6666641	421.3888855
3.761111111	111	429.5
3.791666667	112	433.71875
3.805555556	119.9219666	433.0144653
3.808333333	121.5	435.5
3.816666667	126.4310379	436.258606
3.819444444	132	441.5
3.825	139	445.9615479
3.838888889	149.4611664	452.3058167
3.841666667	152.1891937	459.5675659
3.844444444	155.5	461.7727356
3.847222222	158.3888855	468.722229
3.85	158.634613	471.75
3.852777778	159.5	483.5
3.858333333	162.4194336	489.324646
3.875	168.5	512
3.905555556	166	543.5
3.908333333	165.3333282	539.666687
3.916666667	168.5	533.1923218
3.919444444	171	530.5
3.922222222	167.5	525
3.925	165.4107208	523.3214111
3.927777778	165	513
3.930555556	161.3162537	508.0724487
3.933333333	163.5582886	503.6704102
3.938888889	166.5416718	495.375
3.941666667	171.0075378	490.3894348
3.944444444	172.588501	483.6858521
3.947222222	177	481
3.95	186	474
3.952777778	191.2433624	464.5265503
3.955555556	195	452.9423218
3.961111111	191.5	442.8809509
3.963888889	193	431.5
3.966666667	192	424.5
3.969444444	188.5466461	419.8207092
3.975	187.9715881	415.9602356
3.977777778	185	405.5
3.980555556	177.5	392.5
3.983333333	177.1559753	382.6078796
3.986111111	178.3871002	365.4838562
3.988888889	174	358
3.991666667	176	351.5
3.997222222	176.5	336
4	170.5	325
4.002777778	173.2661285	319.080658
4.022222222	176	317.5
4.025	177.5	318.5
4.027777778	178.6964264	319.5714417
4.077777778	188.5	313
4.091666667	191.2449646	311.3255005
4.102777778	190.8043518	308.1521606
4.108333333	187.0878448	312.533783
4.111111111	184.5	318.5
4.113888889	181	323.5
4.122222222	184.5	328
4.127777778	182.5	341.0333252
4.141666667	188.0806427	351.4354858
4.144444444	195.7793579	356.6416931
4.147222222	201	357
4.15	206.5	358.5
4.152777778	212.5	352
4.166666667	218.5	354
4.169444444	218.7627106	348.8983154
4.177777778	219.5	348
4.183333333	230.5	344.5
4.186111111	238	346.5
4.188888889	245.5	344
4.191666667	252.8500061	342.8500061
4.194444444	257	338.5
4.197222222	261.5	335
4.2	269	332
4.202777778	272	326
4.208333333	278.5	307.5
4.216666667	283.2125854	298.026947
4.219444444	290.4180298	293.478714
4.227777778	296	295
4.233333333	309.157135	303.9142761
4.236111111	309.2293701	299.8807373
4.238888889	308.1590881	300
4.241666667	315.3679199	300.1226501
4.25	317.6929016	302.8346558
4.252777778	325	305.5
4.255555556	325	312.25
4.261111111	333	323
4.266666667	344.8168945	340.690155
4.272222222	360.9821472	341
4.275	368	341
4.277777778	371.8912964	341.4456482
4.280555556	379.5	339
4.283333333	386	339
4.286111111	394.5	342
4.288888889	404.5	345.5
4.294444444	417	355.5
4.297222222	426	366.5
4.3	432	377.5
4.302777778	438.9188538	391.5314026
4.305555556	448	406
4.308333333	456.3038025	419.10672
4.311111111	463	433.5
4.333333333	470.5300293	495.6974182
4.338888889	464	518.5
4.341666667	463	528.5
4.391666667	451.7608643	562
4.4	453	568
4.402777778	447.5	573
4.408333333	443.8770447	584.2868652
4.411111111	437.5	594
4.433333333	388	640
4.438888889	376.5	638.5
4.444444444	365.0517273	641.7241211
4.45	355.5	649.5
4.466666667	278	679.5
4.516666667	232.6914825	678.0531616
4.519444444	232.8076935	673
4.588888889	122.5	586
4.594444444	113.5806427	579.1935425
4.616666667	124.5	591.5
4.619444444	129	587
4.638888889	135	550.5
4.641666667	131.7849731	539.84198
4.65	104.5925941	509.3148193
4.655555556	100.5073357	492.0675659
4.658333333	109	479.0576782
4.661111111	105.5	469
4.669444444	97.5	430.6666565
4.7	100.5	419.5
4.719444444	108.5202408	404.933197
4.722222222	109.9173203	398.4133911
4.725	112.5	390.5
4.730555556	114	380
4.733333333	115.9027786	375.243042
4.736111111	122	371
4.738888889	128	366.5
4.741666667	131.5	361
4.744444444	139.605484	357.8204956
4.747222222	143.5	350
4.75	146.8382874	345.1951599
4.752777778	148.5239563	342.326355
4.755555556	146.5	337.5
4.758333333	152.5	328.5
4.761111111	157.875	326.0625
4.763888889	160.8448334	324.5241394
4.766666667	170.5	318.5
4.769444444	178.1538391	313.3076782
4.772222222	189	310.5
4.775	196.5652161	305.4565125
4.777777778	198	301
4.783333333	207.5	294.5
4.786111111	211.5	290.078949
4.788888889	220.7026215	289.4248352
4.791666667	223.75	295.25
4.794444444	223.5	295.5
4.8	223.722229	299.5
4.802777778	222.5	301.5
4.808333333	225	311.5
4.811111111	219.384613	315.7692261
4.813888889	219.3421021	322.3421021
4.816666667	214.3563843	326.4148865
4.819444444	214.3695679	334.3115845
4.822222222	211.0645142	349.387085
4.825	213	355
4.827777778	210.4257355	361.2450562
4.833333333	218.7608643	369.3260803
4.858333333	225.7419281	378.580658
4.861111111	231.5	380
4.866666667	239.8880615	378.3059692
4.869444444	249.5	372.5
4.872222222	255	365.5
4.875	270.3424683	359.3458862
4.883333333	270	354
4.886111111	275.9898071	353.1224365
4.891666667	283.5652161	353.5434875
4.894444444	289.3684082	358.6842041
4.897222222	293.5	359
4.902777778	301.5	363
4.905555556	303.5484009	364
4.908333333	313.5	362.5
4.911111111	327	357.5
4.925	330.1428528	349.8571472
4.927777778	336.5	342.5
4.944444444	341.5	329.5
4.952777778	332.6904907	306.1190491
4.955555556	327	305
4.958333333	314.3999939	300.5
4.961111111	306	304.5
4.963888889	299.7000122	313
4.966666667	291.9105225	313.2263184
4.969444444	283.2001648	324.0630493
4.972222222	273.5	331.5
4.975	265.5	340
4.977777778	255	343
4.980555556	240.5689697	345
4.983333333	230	344.5
4.986111111	215.4677429	346.5
4.988888889	201.9285736	342.3095093
4.991666667	191.5	339.5
4.994444444	179.5	338
4.997222222	169.5	333.5
5	166.5652161	335.8695679
5.008333333	163.5	337.5
5.011111111	157.3712921	343.2524719
5.016666667	151.4107208	347.6785583
5.044444444	152	364.5
5.058333333	154.5	372.5
5.061111111	152.5	381
5.063888889	152.5	385
5.066666667	153	393.6481628
5.069444444	152.3142853	404.9642944
5.072222222	149	416
5.075	144.3085175	421.8829651
5.077777778	139.5	432
5.080555556	130.5	442.5
5.083333333	125	455
5.086111111	119.8724518	462.4898071
5.102777778	125	482
5.108333333	128.3636322	487.5844116
5.111111111	133.1985321	482.9411621
5.116666667	138	476.5
5.119444444	141.0213318	468.2867432
5.122222222	141.5	461.3888855
5.125	137	455.5
5.127777778	133.3620758	445.258606
5.130555556	127.9648438	430.5917969
5.133333333	128.5	420
5.138888889	122	405
5.141666667	126	392.5
5.144444444	122	378.5
5.155555556	128.5	364.5
5.158333333	133.5	361
5.161111111	138	355.5
5.166666667	158	354
5.172222222	171.5	353.5
5.175	179.5	349.5
5.177777778	187	344
5.180555556	192.8045044	341.2631531
5.183333333	192	333
5.186111111	195	329.5
5.188888889	196.5	319.5967712
5.191666667	202	303.5
5.194444444	205.5	300.5
5.197222222	210	298.5
5.2	212.5	297
5.202777778	219.8684235	295.7105408
5.205555556	228.6394501	291.0884399
5.208333333	236.5	288.5
5.211111111	240.9285736	285.9285583
5.216666667	247.5	284
5.219444444	263.5	284
5.222222222	271	286
5.225	273.5	290.5
5.227777778	286	298
5.233333333	299	297
5.236111111	309	291
5.238888889	314.0344849	281.4408875
5.244444444	316.5	274
5.247222222	316	276
5.25	313.5	274
5.252777778	308.1588135	274.3235168
5.255555556	303.2627258	277.9915161
5.258333333	298.7388	281.8283691
5.261111111	294.3297729	286.627655
5.263888889	288	287.5
5.266666667	283	287
5.269444444	267.0699158	293.1569824
5.272222222	259.6785583	296.5892944
5.275	250.625	297.5
5.277777778	235.8421021	295
5.280555556	221.717392	299.7608643
5.283333333	207.5	305.5
5.286111111	195.5	310.5
5.288888889	183	313.5
5.291666667	178	320
5.294444444	175.5	319
5.3	168	320.875
5.302777778	165.384613	324.2307739
5.311111111	160.5	320.5
5.322222222	161.0068512	316.9794617
5.325	163.5	316.5
5.327777778	165.583725	318.4395447
5.330555556	171	318.5
5.333333333	172.6363678	316.7878723
5.341666667	180.5	316
5.347222222	192.5	312
5.361111111	205.4259186	311
5.386111111	211.5	311
5.388888889	220	314
5.391666667	224.9545441	319.0454407
5.4	234.5	320
5.402777778	239.7857208	317.2142944
5.405555556	245	314
5.408333333	248.5414581	309.8989563
5.411111111	259	304.5
5.416666667	267.6956482	295
5.419444444	277.1119385	294.6940308
5.422222222	289	291.5
5.425	298.5	287
5.427777778	300.5	283.5
5.433333333	306.4433899	283.0282898
5.436111111	309.7685547	284.7510986
5.438888889	318.8707886	289.5449524
5.441666667	325.7455444	292.0480347
5.444444444	329	294
5.447222222	325.3219299	298.253418
5.45	333.5	304
5.452777778	339.8404236	309.8900757
5.455555556	346	309.5
5.458333333	350.8200073	306.1000061
5.466666667	358.5	304.5
5.472222222	363	300.5
5.475	366	295.7580566
5.477777778	367	290.5
5.480555556	363.2785339	291.8825378
5.483333333	358.5	295.5
5.486111111	353.5116272	299.8953552
5.488888889	344.8523254	297.6352234
5.491666667	339.3478394	297
5.494444444	336.2619019	304.3095093
5.5	318.75	304.5
5.502777778	311	305.5
5.505555556	305	310.5
5.508333333	298.3780518	324.6219482
5.511111111	289.6642456	336.1204529
5.513888889	274.4179077	341.8955078
5.516666667	263.5986023	350.9507141
5.519444444	252.5	352.5
5.530555556	249	356.5
5.533333333	240.5	358
5.536111111	229	359
5.538888889	216.1569366	359.6459961
5.541666667	202.1569366	357.6459961
5.544444444	187.4111404	355.1457367
5.558333333	170.8043518	351
5.561111111	160.5	355
5.575	138	363.5
5.577777778	133.5	368.5
5.580555556	128.5	372
5.583333333	122	377
5.586111111	114.9752502	389.0742493
5.588888889	121	400.7349548
5.6	124.2128677	419.7079163
5.613888889	124	428.0869446
5.616666667	119.5714264	435.5714417
5.625	115.9324341	440.7432556
5.627777778	114	448.5
5.630555556	114.5	459.5
5.636111111	121	474
5.641666667	122	478.5
5.644444444	126.1886826	479.8302002
5.65	131	477.7105408
5.658333333	129.3085175	470.1170349
5.661111111	126	465.5
5.666666667	127.5	453.5
5.669444444	127.5	445.4200134
5.672222222	124.9455414	437.4505005
5.683333333	118.5185165	423.3703613
5.688888889	115	411.5
5.7	110.4107132	395.3214417
5.702777778	111	388
5.705555556	115	382.6666565
5.719444444	118	382.5263062
5.736111111	124.759613	372.8076782
5.738888889	128.5	371
5.744444444	139.5	363.5
5.747222222	140.3636322	357
5.75	141	348
5.752777778	142.1712341	339.1369934
5.755555556	151.5	333
5.758333333	160.3337402	325.0638428
5.761111111	166	320
5.763888889	170.3116913	312.3766174
5.766666667	175.5	307.4565125
5.769444444	179.5	301.5
5.772222222	181.6000061	300
5.775	190.1578979	301.6842041
5.777777778	195.5569611	301.9367065
5.780555556	198	299
5.783333333	206	289.5
5.794444444	206.6578979	280.8684082
5.808333333	212.8907318	275.625824
5.811111111	215.2965088	275.8721008
5.844444444	217.5930176	272.2209167
5.847222222	221.5720062	276.4599915
5.85	229.9736786	282.0087585
5.852777778	234.222229	290.5
5.855555556	234.5922394	292.0048523
5.861111111	235.4380493	297.3849487
5.863888889	240.9725342	295.8772888
5.866666667	250	293
5.869444444	255.5	285.5
5.872222222	253.5	278.5
5.875	257.60495	272.0246887
5.888888889	252.1303711	267.5229187
5.891666667	257.5	265.75
5.9	254.2727203	268.8181763
5.905555556	259.9801331	268.8410645
5.908333333	268.258606	269.5689697
5.911111111	270	270
5.916666667	278.5348816	268.7907104
5.919444444	288.5	273
5.922222222	298	268.5
5.925	300.0853577	265.6951294
5.927777778	302.5	272
5.933333333	307.5	270.5
5.936111111	309	273
5.938888889	314.5	276
5.947222222	325	293.75
5.952777778	333.7685242	293.2685242
5.955555556	333	293.5
5.958333333	341	292
5.961111111	351.5	286
5.963888889	356.5	281.5
5.966666667	359	287.5
5.969444444	361	289
5.972222222	367.836731	297.8040771
5.975	379	299.5
5.983333333	384	311.5
5.986111111	392.5	319
5.988888889	403	323
5.991666667	412.5	327
5.994444444	420.0819702	329.0327759
5.997222222	421.5807495	332.0217285
6	424	335
6.002777778	421.5	339
6.016666667	424	350.5
6.022222222	424.9492798	355.4202881
6.027777778	422.5	361.5
6.038888889	414	368
6.041666667	407.5	367.5
6.044444444	406.5	368
6.055555556	399.5	367.5
6.058333333	391	365
6.069444444	375.8181763	364.2272644
6.072222222	369.078949	363.078949
6.080555556	367.5	363.5
6.091666667	360.5	366
6.094444444	355.1739197	370
6.1	347.8483276	372.8146057
6.116666667	344.9766235	378.1168213
6.127777778	339.7727356	385.5
6.130555556	339.5	385.5
6.15	341.163269	385.3673401
6.166666667	344.7826233	387.8912964
6.169444444	346	390.5
6.186111111	348.2419434	393.7580566
6.188888889	342.4755249	390.157135
6.208333333	344.5	387.5
6.219444444	345.7692261	387.5384521
6.227777778	346.9047546	387
6.230555556	348.6666565	390
6.233333333	351	387.5
6.236111111	353	385
6.241666667	358	384
6.244444444	355.625	387
6.247222222	357.7692261	385.6923218
6.258333333	360	374.25
6.269444444	359.328949	368.3157959
6.272222222	355	362
6.277777778	347.0437622	359.7531128
6.280555556	339.5	359
6.283333333	334.2058716	358.5
6.286111111	329	361
6.288888889	322.1175232	357.6336365
6.291666667	316	360.5
6.294444444	311.277771	359.277771
6.297222222	306.5	355
6.3	303	349
6.302777778	300	344
6.305555556	295	339
6.308333333	293	333
6.311111111	290.5	330.5
6.313888889	283	328
6.316666667	274	329
6.319444444	269	329
6.322222222	267	333
6.325	259.5	338
6.327777778	256.4142761	340.6428528
6.330555556	256	343
6.333333333	249	345.5
6.336111111	244.4701538	350.8432922
6.344444444	240	354.5
6.355555556	229.5	349
6.358333333	230.0707703	346.920105
6.361111111	225.3192749	342.7770996
6.363888889	221.6081085	334.716217
6.369444444	215.8020782	323.7083435
6.372222222	216.4894333	317.5915527
6.377777778	211.5	308
6.380555556	202.5	299
6.383333333	199.9193573	299.919342
6.386111111	198.5	306
6.388888889	193	314.5
6.391666667	188.2916718	316.9166565
6.394444444	187.5	324.5
6.408333333	192.1046448	331.0116272
6.411111111	196.2272797	335.5681763
6.419444444	204	331
6.422222222	207.2407379	327.7592468
6.427777778	208.5	320.5
6.433333333	207.3235321	309.5196228
6.438888889	202.5526276	312.4473572
6.441666667	199.5	313.5
6.447222222	191	321
6.45	186.5	327
6.452777778	179	330.5
6.455555556	174.5	333
6.461111111	167.5	336
6.463888889	163.6401825	334.5280457
6.472222222	159	332.5
6.475	159.5	326.4285583
6.477777778	161.4316711	326.3819885
6.483333333	164.8795166	324.7349548
6.486111111	167.4181213	319.0321655
6.488888889	171.5	319.5
6.494444444	175.5	318.5769348
6.5	182	313.5
6.502777778	190.5	314.5
6.505555556	196.4375	318.5
6.508333333	202.5	315
6.511111111	206.4638519	305.608429
6.513888889	210.5	295.5
6.516666667	214.1216278	289.3108215
6.519444444	218.5	289.1666565
6.522222222	225.5714264	291.4285583
6.525	230.4444427	295
6.527777778	235.5	293.7000122
6.530555556	243.5	293
6.533333333	247.5	288
6.536111111	250.7105255	278.8684082
6.538888889	255.5	271.5714417
6.541666667	259.8962402	269.5566101
6.544444444	267.6785583	271.4107056
6.55	270.7950745	267.0409851
6.552777778	271.5	265.0499878
6.555555556	273	267.5
6.561111111	275.8534546	271.9827576
6.566666667	278.8595581	273.6067505
6.572222222	290.5	273.5
6.577777778	302.5	273.5
6.583333333	316	276.5
6.586111111	327	277.5
6.588888889	331.0894775	280.2263184
6.591666667	340	288
6.6	350.5	300
6.602777778	354.5900574	302.5062256
6.605555556	360.5	306.5
6.608333333	365.0249939	311
6.616666667	370	315
6.619444444	371.414032	316.90271
6.630555556	373.5	313.5
6.636111111	371.5	312.5
6.638888889	372.8246765	311.3831177
6.641666667	373.3181763	311.2272644
6.65	369.6730652	308.8365479
6.655555556	366	308
6.672222222	351.5	312
6.675	352.1325378	320.9277039
6.705555556	347.5681763	335.2272644
6.730555556	343.0946045	339.5540466
6.733333333	339.7962952	345.2037048
6.736111111	337.5	350
6.741666667	332.3571472	355.8928528
6.744444444	327.5	355.5
6.75	322.6101685	356.8135681
6.752777778	317	356
6.755555556	316.5	363
6.758333333	308.5263062	365.4736938
6.761111111	304.6428528	367.3571472
6.766666667	301	367
6.769444444	294.5	365
6.772222222	289.5	368.5
6.777777778	280.4489441	364.271759
6.780555556	273.3392334	357.2874756
6.783333333	262	354.5
6.786111111	254.5	348.5
6.788888889	241	344
6.791666667	231.6851807	341.5
6.794444444	223.5	344
6.797222222	211	344
6.8	200	350
6.802777778	193	355.5
6.816666667	187	357.5
6.825	183.5331726	360.964447
6.827777778	188.2004547	361.3617554
6.833333333	186	359
6.836111111	188.5610962	359.2009583
6.838888889	189.8305817	357.4256287
6.841666667	191	364
6.844444444	191.2731934	368.1391602
6.847222222	194.8333282	368.722229
6.852777778	195	370
6.855555556	201.5692291	369.6230774
6.858333333	201.5	379.5
6.861111111	200.5	385.5
6.886111111	199.902771	395.6458435
6.888888889	199.5	395.5
6.891666667	199.6296234	394.6851807
6.894444444	201.1726227	392.4464417
6.902777778	205.3577423	393.7970581
6.905555556	203.5	397.5
6.916666667	204.5	393
6.919444444	202.5	388
6.925	198.9367065	377.6202393
6.927777778	196.5	372.5
6.930555556	194.2272797	365.6818237
6.933333333	196.5	358.5
6.936111111	187	351.1964417
6.938888889	187.4479828	340.9855347
6.941666667	184.5806427	337.2580566
6.944444444	189	327
6.947222222	193.5	315
6.95	202.5	305
6.952777778	209.5	299.5
6.955555556	216.3292694	294.0853577
6.958333333	220	293.5
6.961111111	228.0719604	293.1309814
6.963888889	237.5	291.5
6.966666667	247.3181763	286.845459
6.969444444	252.7857208	282.2142944
6.972222222	256.4854431	283.2672729
6.975	260	282
6.977777778	268	277
6.980555556	273.5	276
6.983333333	280.3203888	286.9247589
6.986111111	278.2600098	287.2600098
6.988888889	279	291.4473572
6.991666667	280	294.5
6.994444444	278	305.5
7	279.921051	315.3947449
7.005555556	275.253418	320.5821838
7.008333333	275	325
7.011111111	269	330
7.013888889	260.5	333
7.016666667	253	334.5
7.019444444	239.5	340
7.022222222	233	343
7.025	223.5	345
7.030555556	213.7592621	345.5
7.033333333	202	343.5
7.036111111	190.7857208	346
7.041666667	183.9712067	341.5785217
7.044444444	175.5	342
7.047222222	162	334.5
7.05	156.0869598	337
7.052777778	151.5	335.5
7.055555556	149.5	342
7.058333333	142.90625	342.984375
7.061111111	142	354
7.063888889	146.5	364
7.066666667	150.779068	369.7790833
7.088888889	157.9677429	384.9838562
7.1	152.8815765	390.2236938
7.102777778	152.6413574	395.3638611
7.105555556	154.5	400.5
7.108333333	157	404.5
7.113888889	162	404.5
7.116666667	169.5	401.5
7.119444444	170.3125	396.25
7.122222222	177.1578979	393.421051
7.125	178	388.5
7.127777778	181.8571472	383.1428528
7.130555556	179.7835846	380.2015076
7.133333333	179	372
7.136111111	175.8030243	368.6717224
7.141666667	172.8461609	364.0615234
7.144444444	164	360
7.155555556	146.5	350.5
7.158333333	140.5	347.5
7.172222222	134.75	353
7.175	131.9583282	359
7.183333333	131.1753235	370.2987061
7.186111111	132	375
7.188888889	133.3013763	382.4931641
7.191666667	133	395
7.194444444	135	401
7.2	137	407
7.202777778	142.5	411
7.205555556	143	408.5
7.208333333	147.7272797	405.9090881
7.211111111	150.2457581	399.1779785
7.213888889	152.5	392.4411621
7.219444444	152	385
7.222222222	151.5773163	373.9587708
7.227777778	150.7142792	360
7.230555556	148.5	348.5799866
7.244444444	159.2970276	339.3267212
7.252777778	177.3409119	326.8863525
7.255555556	184.7333298	327.3166656
7.258333333	191.5	319
7.291666667	194.472229	314.055542
7.294444444	187.75	314.75
7.302777778	178	318.5
7.305555556	176.2142792	318.3095093
7.316666667	177.8076935	311.615387
7.319444444	185.4007568	313.8282471
7.322222222	188.0433502	307.5462341
7.325	192	305
7.327777778	197.5	306.2272644
7.330555556	198	300
7.333333333	211.1804962	300.8319397
7.336111111	217.7157745	295.8153381
7.338888889	222.5689697	297.2155151
7.341666667	230.0887909	294.8644714
7.344444444	235.1857147	292.8143005
7.347222222	241	286
7.35	246.4615326	278.5384521
7.352777778	250.5	279.9545593
7.355555556	255.8604126	283.730957
7.358333333	259.6666565	290.1666565
7.361111111	261.78125	293.890625
7.366666667	261.8076782	300.4230652
7.369444444	263	308
7.372222222	261.7422485	310.3260803
7.375	259.9390259	309.1341553
7.377777778	254	312.5
7.380555556	242.5	314
7.383333333	232	317
7.386111111	219	320.5
7.388888889	210.5	325
7.391666667	203.5	324.5
7.397222222	185.5	328
7.4	169.5	329.5
7.402777778	152.2704926	329.5327759
7.405555556	141.3800049	332.5
7.408333333	139.6465454	335.870697
7.413888889	135	339
7.416666667	123.5	341.5
7.419444444	121	346.8333435
7.422222222	122.0446777	349.5425415
7.425	118.9028549	353.9828491
7.427777778	114.609375	362.28125
7.430555556	105.5	371.5
7.433333333	102.1521759	378.6304321
7.436111111	105	379.5
7.438888889	103.7857132	378.4285583
7.444444444	104	382
7.447222222	99.5	385
7.45	98	394
7.452777778	96	401.5
7.455555556	96	411
7.461111111	94	417
7.477777778	91.67857361	428.4821472
7.502777778	95	439.5
7.55	103	444.5
7.583333333	111.5	440
7.591666667	114	435.5
7.594444444	120	433
7.6	112.5	421
7.616666667	110.5	418.5
7.619444444	102.2982864	415.1308899
7.625	101.0063324	419.6012573
7.630555556	99	434
7.633333333	98	440.5
7.636111111	101.2647095	445.7941284
7.638888889	103.5	456.5
7.65	99.5	466
7.672222222	90.97368622	471.3947449
7.677777778	87.21351624	472.2026978
7.738888889	88.38461304	492
7.741666667	94.5	497.5
7.747222222	100.5334702	503.6715393
7.783333333	119.1842117	508.2631531
7.786111111	124.6682205	502.4813232
7.788888889	123.5	496
7.791666667	121	491
7.794444444	115.5	481
7.8	106.8100433	472.1855774
7.802777778	107.5	461.5
7.805555556	106.6785698	442.8571472
7.808333333	109.5641022	427.7948608
7.816666667	110	403.5
7.825	116.6162796	389.9186096
7.833333333	119.5	378.5
7.836111111	124.1585388	373.4756165
7.844444444	129	375.25
7.877777778	142.0526276	363.3684082
7.886111111	156.0058899	355.2411804
7.888888889	159.8243256	348.216217
7.891666667	159.9468079	343.6489258
7.894444444	160	337.5
7.897222222	154.5489502	334.3391724
7.9	148.6396637	332.8352051
7.902777778	145.5	339
7.905555556	145.298996	341.7110596
7.908333333	139	347
7.911111111	135.5	355
7.913888889	127.884613	359.884613
7.916666667	121	367
7.919444444	106.5	381
7.922222222	103.5	386
7.925	98.5	388.5
7.927777778	93.0892868	396.1071472
7.930555556	89.34210587	406.8618469
7.933333333	91.34574127	421.8324585
7.936111111	94.5	427.1956482
7.938888889	98.5	431.6290283
7.941666667	101	447.4090881
7.944444444	99.5	458
7.955555556	104.5999985	460
7.958333333	103.9870453	462.831604
7.966666667	99.33750153	470.9249878
7.969444444	89.110466	473.5930176
7.972222222	83.5	480.5
7.975	79.5	491.5
7.983333333	79.07142639	495.0714417
7.986111111	78.7767868	497.5223083
7.988888889	78.22727203	501
7.991666667	80	504.5
7.994444444	79	504
8.002777778	84	511
8.013888889	175.8181801	515.6590881
8.019444444	173.0999985	517.1000061
8.077777778	103.6428604	528.2142944
8.088888889	107.2352905	523.2352905
8.091666667	100.3953476	518.399231
8.122222222	96.29545593	537.5454712
8.186111111	100.5833359	555.666687
8.188888889	105.5	559.7666626
8.191666667	109.5	560.5
8.205555556	126.5	564.5
8.208333333	129.9521027	570.2432861
8.211111111	136.5	575.5
8.216666667	139.5	586.9545288
8.358333333	254	663.5
8.361111111	259	663
8.366666667	281.5	655
8.461111111	249.1644058	660.9872742
8.522222222	157.9450073	590.7700195
8.525	155.5	587.5
8.536111111	143	583
8.544444444	132.6338654	577.8543091
8.616666667	104.5	574
8.627777778	105.1428604	563.2857056
8.636111111	103.25	554.875
8.638888889	102	547.6521606
8.65	105.5	532.5
8.652777778	105.5	527.5
8.658333333	110	520.5
8.661111111	112.2777786	518
8.666666667	110.8040543	512.4053955
8.669444444	113.5	508
8.691666667	104.5	495.5
8.7	91.5	484
8.702777778	86	482
8.816666667	93	457.5
8.822222222	91.5	451
8.827777778	168.75	574
8.838888889	182.8404236	471.6111145
8.844444444	102.5	419.5
8.858333333	179.7891045	465.0114136
8.866666667	110.8035049	397.5817261
8.883333333	114.6412201	394.2557373
8.902777778	113.4444427	390.5
8.922222222	118.0540543	386.7364807
8.925	119	380
8.936111111	121.5	370.25
8.952777778	119.1077347	368.6160278
8.955555556	121.71698	365.8773499
8.961111111	130.1999969	363.7999878
8.963888889	139.5	360.5
8.969444444	147	355
8.972222222	155.7236786	348.6842041
8.977777778	162.1530609	341.2346802
8.983333333	164	331.5
8.986111111	165.5	323.5
8.988888889	166.9312439	319.5874939
8.991666667	170.5	322.5
8.994444444	178.5	317
8.997222222	181	320
9.002777778	188.8695679	320.5652161
9.008333333	196	315.5
9.019444444	204	302.5652161
9.030555556	203.7702637	298.7702637
9.033333333	201	299.2380981
9.036111111	191.75	303.75
9.038888889	191.7533264	309.6199951
9.041666667	193.1875	316.3806763
9.044444444	198	325
9.047222222	196	330.5
9.05	197	339.5
9.052777778	193	347
9.058333333	192	355.5
9.061111111	226.2033005	442.3544006
9.075	188	363.7391357
9.077777778	191.4347839	363.0543518
9.080555556	191.4010925	365.3955994
9.086111111	196.2435913	372.2435913
9.088888889	197.8006592	376.9378967
9.094444444	203.4117584	379.4117737
9.1	215.5	386
9.102777778	220.3442688	394.7991943
9.105555556	228.0434723	402.1304321
9.111111111	235.5	412
9.122222222	241.1931763	421.0113525
9.125	241	420.5
9.133333333	249.2941132	424
9.136111111	250.9327698	415.6050415
9.141666667	257.9902039	407.5196228
9.144444444	258.2692261	402.7307739
9.147222222	266.2674561	395.7325439
9.15	269.5	384
9.152777778	274.5	376.5
9.155555556	279.5	367.7000122
9.158333333	280.5	360
9.161111111	274	347.5
9.163888889	272.390625	338.28125
9.166666667	267.6875	334.640625
9.175	264.8110962	331.9311218
9.183333333	259.6087036	331
9.186111111	254	326.5
9.188888889	239.4516144	327
9.191666667	223.8876801	327.8405762
9.194444444	207.8999939	332.5
9.2	193	332.5
9.202777778	183.5	335
9.213888889	171.5	331
9.216666667	166	335.5
9.219444444	156	343.5
9.222222222	149	352
9.225	140	361.5
9.236111111	133.3333282	367
9.238888889	191.0537262	444.6170654
9.241666667	124	373.5
9.244444444	122.5	379.5
9.25	118.3780518	388.4463501
9.261111111	114.5	397.5
9.275	113	400
9.291666667	108.7121201	404.2878723
9.294444444	108.2560959	410.7438965
9.3	104.5	419.5
9.305555556	108	429
9.308333333	113	440
9.325	109.5	450.5
9.327777778	105.3235321	452.1588135
9.341666667	106.5	465.5
9.344444444	107.9788742	464.7957764
9.352777778	110.9482727	470.741394
9.369444444	103.8167725	479.13974
9.383333333	107.5	483.5
9.388888889	120.5	482.5
9.394444444	131	478.5
9.397222222	140	479.5
9.4	145.5434723	485.8260803
9.405555556	155	497
9.411111111	153	517
9.413888889	154	525.5
9.422222222	140	526.5
9.427777778	130.8181763	521.5
9.430555556	120.1998215	520.4348755
9.433333333	105.5	512.5
9.458333333	97.83333588	508.1666565
9.469444444	99.32926941	510.4512329
9.472222222	99.5	507
9.475	101.3970604	504.1323547
9.477777778	104.7233047	499.4126282
9.483333333	183.2640686	507.1547546
9.486111111	99.0871582	499.564209
9.497222222	85	500
9.502777778	79	494
9.505555556	79.5	483.5
9.508333333	78	469
9.511111111	83.5	463.5
9.516666667	79	450
9.519444444	83	442.4761963
9.525	87.94799805	428.4200134
9.527777778	89.64406586	427.5593262
9.533333333	92.5	420.5
9.536111111	98	417
9.538888889	98.91353607	411.4624023
9.541666667	99.36842346	406.6842041
9.55	100.0230789	398.7461548
9.552777778	97.5	395
9.572222222	184.6388893	449.1111145
9.588888889	119.125	377.8125
9.602777778	122.7181091	377.7098694
9.625	124.9782639	371.4891357
9.65	122	376.5
9.675	124.3670502	375.0144653
9.722222222	126	370
9.730555556	124.5	367.5
9.733333333	120.8313217	367.8554077
9.788888889	130.9157257	352.3146057
9.794444444	139.625	345.4583435
9.8	151.5	340.5
9.802777778	208.25	425
9.808333333	166.5268402	329.0704651
9.811111111	167.6712952	323.972229
9.816666667	165.1777191	315.0924072
9.819444444	172	313
9.822222222	180.3076935	317.1538391
9.825	183.676712	320.5361328
9.827777778	188.7885895	318.9697876
9.833333333	198	318.5
9.836111111	205.5	316.5
9.838888889	211.4585419	307.1010437
9.841666667	213.3203125	304.640625
9.844444444	207.2804871	293.2804871
9.855555556	193.222229	291.222229
9.858333333	190.936615	299.0352173
9.863888889	188.8076935	309.8461609
9.866666667	177.6525421	317.7542419
9.869444444	176.5	324.5
9.872222222	168.5	331.5
9.875	162.5	334
9.877777778	154.5	330.5
9.880555556	143.5	334
9.883333333	137	335.6176453
9.886111111	130.3883209	337.0888367
9.888888889	127.5882339	341.6323547
9.891666667	122.5	344
9.894444444	124.5	350.7916565
9.9	125.7773132	363.1134338
9.902777778	119	370.5
9.905555556	124.9295807	385.1408386
9.908333333	118.5	387.5
9.916666667	116.5	401.5
9.991666667	135	411
9.994444444	138.5188751	412.7893066
