# Supplementary material for: Lithium-ion battery components are at the nexus of sustainable energy and environmental release of per- and polyfluoroalkyl substances
Source: Nat Commun. 2024 Jul 8;15:5548. doi: 10.1038/s41467-024-49753-5 (PMC11231300; doi:10.1038/s41467-024-49753-5)
Supplement: Supplementary file 6 — Source Data [file 41467_2024_49753_MOESM6_ESM.zip › Track density raw data - Full set/5000ng_L bis-FMeSI/Replicate 2.csv]

Time (min)	x-position	y-position
0.005555556	163.859375	440.3203125
0.008333333	170.5	432.5
0.011111111	166.5614014	429.2602234
0.013888889	156	429.5
0.019444444	147.8968201	427.3095093
0.022222222	154.5	425
0.025	155.2368469	419.5526428
0.027777778	155.4631653	415.0947266
0.030555556	148	417.5
0.033333333	140.3721161	422.832489
0.036111111	133.6791534	423.0276794
0.038888889	128.9864807	419.033783
0.041666667	128.5	417
0.044444444	131.5	418.5
0.047222222	136.1923065	423.1923218
0.05	141.5	429.5
0.052777778	146.6451569	427.8709717
0.055555556	142.1320343	422.811676
0.058333333	145.5	415
0.061111111	146	407
0.063888889	144.5	407
0.066666667	143	413.5
0.069444444	140	419
0.072222222	130.9151001	425.29245
0.075	128	418
0.077777778	127.5	414
0.083333333	130.7564087	413.7564087
0.086111111	140.7662354	418.2597351
0.088888889	141	423.5
0.091666667	136	419
0.094444444	129	408
0.1	131.9623718	407.887085
0.102777778	129.859375	416.703125
0.105555556	133.3571472	421.6428528
0.108333333	132.9040375	415.2878723
0.111111111	136	407.2115479
0.116666667	140	410
0.119444444	138	418
0.122222222	137.3039246	419.7352905
0.125	139.5	413.5
0.127777778	143.5	410
0.130555556	144	416
0.133333333	139.790329	422.7580566
0.136111111	137	416
0.138888889	137.5	410
0.141666667	139	407
0.144444444	142.7857208	405.5
0.147222222	142	415.5
0.15	139.1326599	426.7346802
0.152777778	131.8421021	425.3157959
0.155555556	123.863636	419.0075836
0.158333333	118.5	412
0.161111111	121.9022369	409.9357605
0.163888889	122.919754	416.0493774
0.166666667	127.5	427.5
0.169444444	125	426.5
0.172222222	126.5	417.1428528
0.177777778	122	415.5
0.180555556	122	421.5
0.183333333	116.9433975	431.1226501
0.186111111	112	429
0.191666667	107	419.5
0.194444444	98.19444275	414.972229
0.197222222	96	419.3043518
0.2	95.20587921	429.3823547
0.202777778	95.5	440.5
0.208333333	92.27981567	441.0229492
0.216666667	89	449.75
0.219444444	87.53960419	463.6188049
0.222222222	93.56609726	471.5746002
0.225	105.3857117	478.3857117
0.227777778	102.75	490
0.233333333	89	494
0.236111111	86.5	482
0.238888889	90.9850769	477.1119385
0.244444444	84.5	481.5
0.25	81.5	498.5
0.252777778	88	503
0.255555556	97	498.5
0.258333333	106	490.5
0.261111111	111.5	483
0.275	88.7699585	473.0855408
0.277777778	77.5	473
0.283333333	80.95613861	464.9298096
0.294444444	86.94864655	462.8135071
0.3	107.5	478.6964264
0.302777778	113.0826797	492.4133911
0.305555556	108.1229477	504.0655823
0.308333333	103.9642868	519.0357056
0.311111111	98.88461304	520.5615234
0.316666667	88.11164856	539.7475586
0.325	88.39325714	536.1404419
0.327777778	96	523
0.333333333	90.60679626	521.8397827
0.336111111	88.53540039	523.8009033
0.338888889	91.5	523
0.341666667	96.5	519.5
0.344444444	99.5	503.5
0.347222222	98.5	498
0.35	109	508.5
0.352777778	113	506.5
0.355555556	119.7121201	501.2878723
0.358333333	119.2457657	494.2796631
0.361111111	119	494
0.363888889	118	502
0.366666667	115.2763138	505.4605408
0.369444444	114.5	497
0.383333333	115.2887344	484.1197205
0.386111111	125.5	487.5
0.388888889	130.1070251	482.8003235
0.391666667	128	483
0.394444444	120	482
0.4	125.0972214	477.472229
0.402777778	134	477.5
0.405555556	142.5	478
0.408333333	145.2058868	475.5
0.411111111	140.1523666	479.8032532
0.413888889	130.5	481
0.416666667	129.625	477.375
0.419444444	135.5	470.5
0.422222222	138.7894745	467.578949
0.425	133	470.5
0.427777778	127	476.5
0.433333333	129.6333313	478.3666687
0.436111111	137.5	474
0.438888889	135.6730804	474.7307739
0.441666667	129.122406	481.7738647
0.461111111	123.5	482.5
0.463888889	122.6428604	484
0.466666667	115.5	483.5
0.469444444	105.5538559	486.155899
0.472222222	96	494
0.483333333	109.5	498.5
0.486111111	119	497
0.488888889	128.397583	497.5421753
0.491666667	130.8823547	497.9411621
0.502777778	132.0441132	501.9411621
0.505555556	134.5416718	507.625
0.508333333	138.5	516
0.511111111	144.2716522	526.5866089
0.516666667	149.868927	541.6747437
0.786111111	147	535
0.788888889	143.6052704	527.7105103
0.791666667	140.3662415	520.40448
0.836111111	135.5	512.5
0.886111111	129.5	501
0.891666667	124.4090881	498.5
0.894444444	123.4166641	491.2083435
0.908333333	127.3089905	489.1629333
0.911111111	129.0454559	489.4090881
0.916666667	131.8118286	488.5860291
0.925	140	486
0.927777778	146.5	486.5
0.938888889	152.5	490
0.941666667	156.3979645	487.1122437
0.944444444	159.8764191	483.2072144
0.95	162.5	483.5
0.952777778	168.1750031	478.9500122
0.958333333	167.5	476
0.961111111	166.5	468.5
0.963888889	167	464.5
0.969444444	163.5	462.25
0.975	157.2758179	463.3715515
0.977777778	155	463.5
0.980555556	151.733017	462.131073
0.988888889	144	469
0.994444444	141	474.2000122
1.002777778	139.8315582	477.72995
1.005555556	138.1824341	479.3209534
1.011111111	139.2339478	486.3348694
1.019444444	138.6185608	491.6391602
1.022222222	138	498.9318237
1.030555556	137	504.5
1.041666667	133	516.5
1.05	122	522.5
1.055555556	111.8214264	528.5
1.069444444	85	523.5
1.072222222	83.4315033	521.1164551
1.086111111	76.76829529	514.6463623
1.091666667	77.0853653	512.6707153
1.1	76.29592133	499.9183655
1.102777778	75.43706512	493.0279846
1.108333333	81.35713959	485.3571472
1.111111111	89.5	480
1.122222222	180	493.25
1.130555556	108.0898895	462.4775391
1.136111111	114.9662933	460.0786438
1.138888889	119.0416641	456.9583435
1.144444444	122.5	454.5
1.152777778	130.8515015	449.7288818
1.158333333	135.5	439
1.169444444	142	433
1.186111111	144.8815765	420.8947449
1.2	147.75	418.875
1.202777778	148	419
1.205555556	146.4163208	412.4205017
1.208333333	148.1666718	408.5
1.211111111	148.3000031	402.8999939
1.225	147.3571472	397.6428528
1.227777778	148.722229	386.944458
1.230555556	144.5	380
1.233333333	142.9666595	376
1.244444444	144	376
1.25	139	379.5
1.288888889	267	522
1.316666667	131.277771	391.722229
1.319444444	132.5	387.5
1.322222222	133	387.5
1.352777778	191.9383926	453.2803497
1.358333333	128	391.5
1.458333333	123	386
1.461111111	123	388.5
1.466666667	122.5	390.5
1.472222222	126.3333359	395.3333435
1.486111111	129.9050293	403.4702454
1.488888889	133.0826111	410.5318909
1.511111111	142.5	415.5
1.513888889	147.5	415.5
1.536111111	154	416.5
1.661111111	160.3125	411.25
1.666666667	162.7583008	405.4077454
1.669444444	162.8457184	408.5855103
2.005555556	167.5	407.7000122
2.008333333	166.0652161	403.8043518
2.011111111	166.3693695	405.2927856
2.016666667	171.5983582	403.6147461
2.088888889	169	399.5
2.133333333	167.9545441	395.9545593
3.622222222	165.3436432	393.6726379
3.627777778	164.5	391
4.008333333	169	379.5
4.786111111	168.5	372
4.788888889	169.144577	370.6144714
4.791666667	169.5	367.5
5.452777778	262.6428528	524.0714417
5.477777778	351	588.194458
5.730555556	186.6414185	346.1262512
5.911111111	196.5	334.5
6.716666667	207	334
6.833333333	215.5	335.5
7.825	225.5	340
7.833333333	223	340.5
7.888888889	226.5769196	339.6538391
7.936111111	231	341.5
7.938888889	232	342.5
7.941666667	239.5	345.5
8	244	347.5
8.055555556	247.9485931	349.6682129
8.127777778	254.2727203	349.6363525
8.133333333	260	356.5
8.211111111	268	361.0652161
8.216666667	271	359.5
8.261111111	278.1544189	363.1617737
8.263888889	283.5	367.5
8.266666667	288.0698547	369.4485168
8.269444444	292.6363525	370.0909119
8.272222222	292.5662842	372.3784485
8.275	295.7325439	372.5930176
8.316666667	291.5	367.5
8.319444444	297.5	363.5
8.4	303.6092834	361.9172058
8.402777778	306	362.5
8.455555556	307.8128662	354.8070068
8.458333333	312.5	352.1470642
8.508333333	309.777771	352.777771
8.511111111	309.2461853	353.565979
8.591666667	311.5	352.5
8.636111111	315.3571472	353.5952454
8.638888889	314.4562073	351.427002
8.641666667	314.5	350
8.644444444	313.5	347.5
8.683333333	316	349.5
8.722222222	318.1818237	350.9454651
8.725	315.7853546	347.5618591
8.777777778	314.9130554	351
8.780555556	315.2999878	350.2999878
8.783333333	313	350.0666809
8.786111111	314	349.5
8.788888889	309.6000061	350.5
8.791666667	310	355
8.797222222	308	358
8.8	301.2435913	364.7564087
8.802777778	294.6428528	366.4142761
8.805555556	290.5	369
8.808333333	286.2653198	373.3163147
8.811111111	284.0889282	372.0743408
8.836111111	281.7346802	368.9081726
8.880555556	281	372.5
8.883333333	272.71875	371.390625
8.886111111	269	379.5
8.888888889	265.3777161	379.8449707
8.891666667	264.2658386	382.0756226
8.894444444	264.5388489	385.8786316
8.938888889	273.5	393.5
8.941666667	273.4354858	395.1451721
8.994444444	264.5	396.5
9	269.3333435	404.3333435
9.002777778	269.5	406
9.005555556	273.7228394	404.9945679
9.019444444	277	415.5
9.022222222	283	420.5
9.025	290.6101685	426.3220215
9.027777778	294.219635	427.3504639
9.030555556	295.5429382	426.2484741
9.033333333	301.5	423
9.036111111	306.4033508	423.3438721
9.038888889	305.1104736	417.5930176
9.072222222	312.3764038	413.6376343
9.075	312.1412964	414.1467285
9.077777778	315.5	412
9.080555556	322.5	411
9.1	331.2953491	397.2488403
9.102777778	336.5	389.5
9.113888889	345.5	384.5
9.125	355.5	378.5
9.127777778	366.4395752	376.3516541
9.130555556	374	376.5
9.133333333	381.5	377.5
9.136111111	383.5	383.5
9.138888889	385.5	396.09375
9.188888889	383	404.5
9.191666667	323.410141	461.8846436
9.194444444	390	402
9.197222222	396.5	398.5
9.2	407.5	397
9.202777778	338.5265961	457.75
9.216666667	424.5652161	398
9.219444444	432	398.5
9.222222222	439.2117615	403.0823669
9.225	345.9537048	460.1342621
9.241666667	439.5874939	398.9312439
9.269444444	437.9960632	390.3267822
9.272222222	435.5	395.5
9.316666667	419.8181763	392
9.386111111	408.8254395	385.6597595
9.388888889	403.5	384
9.391666667	397	383
9.394444444	390	386
9.4	383.5	385.5
9.402777778	383.5	388.5
9.444444444	381.1538391	393.0769348
9.477777778	383.827179	395.9239502
9.483333333	391.3825989	395.9372559
9.486111111	395.125	399.0714417
9.488888889	397	401.5
9.502777778	405.4090881	407.5
9.55	415.1450195	397.0974121
9.583333333	411.6460571	395.3314514
9.586111111	412.5	392.5
9.588888889	413	385.5
9.591666667	410.6578979	373.7368469
9.638888889	408.5	377
9.641666667	405.5	370.5
9.644444444	407.6940918	368.7615967
9.666666667	405.1363525	366.9727173
9.694444444	404.5	365.5
9.7	326.620369	441
9.783333333	389	360.5
9.786111111	389.5	358
9.808333333	390.5	358.5
9.811111111	386.5	358.5
9.816666667	386	356
9.819444444	386	353.5
9.822222222	385	353.5
9.825	384.7250061	351.6812439
9.852777778	383.0263062	350.7105408
9.877777778	382	351
9.883333333	383.5	351.5
9.902777778	384.75	352.75
9.905555556	384.3571472	353.5
9.908333333	382.5	351.5
9.911111111	380.5	350
9.913888889	376.5	352.5
9.916666667	369	353
9.936111111	310.7799988	432.5
9.941666667	359.5	348
9.961111111	352.5	339
9.966666667	351.6724243	333.6724243
9.969444444	348	334
