# Supplementary material for: Lithium-ion battery components are at the nexus of sustainable energy and environmental release of per- and polyfluoroalkyl substances
Source: Nat Commun. 2024 Jul 8;15:5548. doi: 10.1038/s41467-024-49753-5 (PMC11231300; doi:10.1038/s41467-024-49753-5)
Supplement: Supplementary file 6 — Source Data [file 41467_2024_49753_MOESM6_ESM.zip › Track density raw data - Full set/5000ng_L bis-FMeSI/Replicate 1.csv]

Time (min)	x-position	y-position
0.016666667	79.5	494
0.019444444	80	499
0.022222222	83	506
0.025	89.5	507.5
0.041666667	88.4193573	506.2580566
0.044444444	83.66000366	504.7640076
0.052777778	82	497
0.058333333	79.375	483.5
0.072222222	82.8953476	490.158905
0.077777778	90.5	496
0.091666667	90.5	511
0.102777778	88	528.5
0.105555556	89.0689621	531.4827881
0.108333333	92.77272797	536.7727051
0.111111111	95	538
0.119444444	91.5	525.5
0.133333333	88	522.5
0.136111111	86.5	517
0.138888889	86	510.5
0.144444444	95.5	507.5
0.152777778	107.4523773	506.5
0.166666667	124.5	502
0.188888889	127.5	479.5
0.191666667	124.4166641	480.2083435
0.194444444	126.5176468	477.6588135
0.2	122	472.5
0.211111111	115.25	467.25
0.222222222	112	464
0.227777778	111	459.5
0.238888889	113	442
0.241666667	114	435
0.252777778	107.5	420
0.258333333	98.5	419
0.261111111	90.90789795	423.8651428
0.269444444	85.70874023	427.6213684
0.272222222	82.39169312	438.8971252
0.275	81.32432556	445.216217
0.277777778	79.43922424	455.2679443
0.283333333	75.51268768	471.7055969
0.286111111	73.82558441	478.6976624
0.288888889	77.5	482.25
0.291666667	71.35499954	491.1950073
0.294444444	76.625	493.25
0.297222222	78.5	499.5
0.3	80	509
0.302777778	82.5	514.5
0.305555556	86.5	519
0.308333333	89.53557587	525.3300171
0.311111111	93	532
0.313888889	95	539.5
0.316666667	97.84111786	551.9626465
0.319444444	100.2878799	559.2272949
0.322222222	99	567
0.325	100.5	577.5
0.327777778	100.5	584
0.330555556	101	598.5357056
0.333333333	99.92404938	606.9873657
0.336111111	98.07978821	618.7812805
0.338888889	95.08333588	627.75
0.341666667	97	630.5
0.344444444	98.5	633.5
0.347222222	103.9375	637
0.35	110.4883728	634.7557983
0.352777778	116	632.5
0.355555556	121.5	628
0.358333333	124.5	629.5
0.361111111	130.7702637	628.7702637
0.363888889	134.5	634
0.366666667	139.25	637
0.372222222	150	646.5
0.375	159.5	652.5
0.377777778	166.25	654.625
0.383333333	182.25	672
0.388888889	184.5	681
0.394444444	184.0714264	686.5
0.397222222	183.5	691.5
0.411111111	179.5	695
0.416666667	184.7531586	688.6898804
0.419444444	189.1451569	687.5645142
0.422222222	188.5	682.5
0.425	185	677.4000244
0.427777778	183	669.5
0.430555556	184.160553	662.3577881
0.436111111	192	647
0.438888889	190.7769165	645.4538574
0.441666667	193.5	638.5
0.458333333	191.5	623.5
0.461111111	187.6333313	622.1889038
0.469444444	181.3157959	621.2763062
0.472222222	180.5	631
0.475	178.5	636.5
0.477777778	183	644
0.486111111	186.3000031	650.7000122
0.488888889	188	661
0.494444444	190.1176453	674.6470337
0.5	191	685
0.502777778	192.9462433	689.9569702
0.505555556	195	687.5
0.519444444	197	691.9318237
0.522222222	195.5	691
0.525	193.5	686
0.530555556	188.5	687.5
0.533333333	187.25	686.5
0.536111111	183.5	680.5
0.538888889	180	677.5
0.55	166.5	667
0.552777778	162.5	662.083313
0.555555556	159.5	662.5
0.566666667	158.2391357	661.7608643
0.605555556	135	602.5454712
0.616666667	135.5	585
0.638888889	108	571
0.666666667	91	538.5
0.675	108.5	517
0.711111111	100.8333359	487.8333435
0.719444444	85	473.5
0.725	81.6764679	456.4117737
0.733333333	89	448
0.769444444	114.5	438
0.772222222	120.5	436.5
0.775	125.25	436.5
0.777777778	131.5	435.5
0.786111111	139.5	428.5
0.794444444	146	420.6521606
0.816666667	146	415.5
0.822222222	143.5	414
0.825	142.5	407.5
0.827777778	141	400.5
0.830555556	142.5	396.5
0.836111111	137	388
0.841666667	129.7307739	380.8076782
0.847222222	121.0500031	371
0.852777778	120.5	363.5526428
0.869444444	145.4750061	336
0.872222222	150.7960968	331.9525146
0.875	154.6799927	332.2799988
0.877777778	157.5	330
0.883333333	169	325
0.886111111	169.2428589	315.7571411
0.888888889	172.5	311
0.891666667	176	307.5
0.894444444	179	302
0.902777778	188.5	298.5
0.905555556	205.25	305.5
0.908333333	203.222229	302.5
0.911111111	211.3346405	302.8622131
0.913888889	216.8900757	300.1028442
0.916666667	218	300
0.919444444	223	298
0.922222222	235.5	292.5
0.925	239	289.5
0.927777778	243.5609741	290.1951294
0.930555556	241.2753143	280.6139221
0.933333333	249	275.2352905
0.936111111	250.2368469	278.0263062
0.944444444	259	275.5
0.947222222	259.5	282.0769348
0.95	260.5996094	279.2471313
0.952777778	264.7894592	279
0.955555556	271.5	282
0.958333333	274.375	283.125
0.961111111	274.6000061	283.6000061
0.963888889	276.3162537	285.7393188
0.966666667	283.5	284
0.969444444	289.374176	286.1092834
0.972222222	289	288.5
0.975	291.5	288
0.977777778	301.277771	290.6555481
0.980555556	305.8421021	287
0.983333333	310.3461609	288.7307739
0.986111111	313.2540283	288.9274292
0.988888889	318.1086884	289.2065277
0.991666667	322.8962402	289.3679199
0.994444444	328.3461609	294.6538391
1	333.5	294
1.002777778	338.2999878	297.2999878
1.005555556	345.0930176	302.8953552
1.008333333	350.5	306
1.011111111	355.817749	312.4345703
1.013888889	354.5	316
1.019444444	354	323.5
1.022222222	353.75	326.75
1.025	355.5	325
1.027777778	361	324.5
1.030555556	366.5	316.6904907
1.038888889	363.2075195	316.5355835
1.041666667	364.3157959	312.6842041
1.044444444	367.8125	309.0625
1.047222222	368.5	303.5
1.05	369.5197449	291.8190918
1.052777778	367	286
1.066666667	372.2842407	280.1846619
1.075	380	280.5
1.077777778	385.1768188	281.3170776
1.086111111	387.963501	282.7883301
1.088888889	390.5	286
1.1	393.5	287
1.102777778	396.8243103	286.0135193
1.105555556	394	285
1.108333333	391.5	282.5
1.111111111	396	290
1.113888889	394.8112183	295.3589172
1.116666667	392	298
1.119444444	387	305
1.122222222	385.1511688	308.8255768
1.136111111	380.8252869	317.1867371
1.138888889	375.8478394	318.3840637
1.141666667	373.3421021	320.5
1.144444444	370.1666565	323.5
1.15	369.2999878	321.1000061
1.152777778	364.5	326
1.155555556	362.25	326
1.158333333	359.5454407	327.469696
1.161111111	355.8548279	329.8225708
1.166666667	355.1875	332.15625
1.172222222	356.7253418	334.1337891
1.177777778	351.5	344.7857056
1.183333333	351.5	349.5
1.186111111	346.6228027	351.4912415
1.188888889	343	353.5
1.191666667	338.9565125	356
1.194444444	332.7662659	355.5295715
1.2	327	359
1.202777778	322.5	358
1.205555556	320.7000122	361
1.208333333	312.7307739	360.7307739
1.216666667	311	360
1.219444444	305.5	357.5
1.225	300.6651306	354.7660522
1.233333333	300.174408	360.3023376
1.236111111	302.4862976	362.3150635
1.238888889	301.2069092	360.6896667
1.241666667	305	363.5
1.255555556	310.2096863	372.7903137
1.258333333	307.5	372
1.272222222	312	382.5
1.275	307.5	379.5
1.283333333	309.5	383
1.286111111	315	380.5
1.366666667	315.2678528	387.5982056
1.369444444	322	391
1.372222222	322.2742004	393.5645142
1.377777778	326.78125	395.59375
1.380555556	329.4629517	399.3148193
1.383333333	332.5	398.5
1.388888889	339	398
1.391666667	344.5	401
1.394444444	347.5112915	402.9350281
1.397222222	352.3787842	402.3787842
1.4	361	406
1.402777778	364.5	411
1.405555556	369.2553101	415.1383057
1.408333333	375	419
1.416666667	377.5	428
1.419444444	386	438
1.422222222	389.5	448
1.425	396.9500122	451.9333191
1.427777778	395.5	460.5
1.430555556	404.5	469
1.433333333	412	478.5
1.436111111	417.5	484.5
1.438888889	419.0670166	490.8505249
1.444444444	423.6366272	499.4071045
1.466666667	426.9610291	511.7597351
1.472222222	436	519.5
1.475	440	526.5
1.477777778	446	528.5
1.488888889	451.5613403	527.7576904
1.5	468.190094	535.7364502
1.519444444	467.5	535.5
1.525	467.5	539.5
1.536111111	463.8461609	555.3076782
1.544444444	456.5	564
1.55	444.3983154	582.2796631
1.561111111	435	591
1.569444444	432	601
1.572222222	430	608
1.586111111	412.1756897	641.3648682
1.602777778	371.5	647
1.605555556	361.5	653
1.611111111	352	660
1.622222222	328	686.5
1.630555556	319.4838562	699
1.633333333	316.1391602	698.2731934
1.636111111	297.5	683.5
1.638888889	290	680
1.644444444	281.5	673
1.652777778	262	670.5
1.666666667	224.5	692.5
1.686111111	212	694
1.688888889	208.1980515	685.4577942
1.725	197.9516144	653.2903442
1.730555556	191.5	645
1.752777778	196	650.5
1.755555556	197.5	651
1.761111111	202	654
1.769444444	198	656.5
1.788888889	183.5	643
1.794444444	181.6875	636.0625
1.802777778	190.296402	636.8652954
1.805555556	194.1304321	638.4347534
1.808333333	226.7941208	581.5147095
1.825	198.5	627
1.844444444	191	622
1.877777778	176.5	621
1.880555556	169.5	619
1.891666667	170	615.5
1.894444444	173.2872314	612.8191528
1.975	154.5	578.5
2	134	575
2.033333333	120.5	571
2.055555556	188.25	550
2.086111111	116.1363602	585.2272949
2.088888889	112.6521759	583.2174072
2.091666667	110.2049179	581.4835815
2.133333333	126	599.5
2.136111111	132	602.5
2.138888889	139.5	605.5
2.141666667	143.1052704	603.3684082
2.158333333	143.0420532	601.4345703
2.188888889	171.5	575.5
2.236111111	220.5	611.5
2.241666667	224.717392	614.7174072
2.266666667	242	650.7750244
2.269444444	248	656
2.277777778	258.5	664
2.280555556	259.2261047	666.9713135
2.286111111	260.25	598.75
2.291666667	263	607.25
2.297222222	275.5	705
2.302777778	278.5769348	712
2.305555556	283.6954651	713.6272583
2.308333333	287.3666687	713.5
2.311111111	289	711.5
2.316666667	292.5	710
2.319444444	296.5	712
2.325	300.5	709.5
2.327777778	307.5	713
2.330555556	315	716
2.336111111	324.5	718.5
2.338888889	329.7244873	719.8877563
2.341666667	335.625	719.75
2.35	340.5	716.5
2.358333333	345	714
2.361111111	350.5	716
2.366666667	358.7857056	711.7857056
2.377777778	355.9583435	711.229187
2.397222222	341	707.5
2.408333333	332.1107483	718.352356
2.419444444	330.8529358	721.9705811
2.422222222	332.4321899	722.2966309
2.433333333	328.8095093	721.8809814
2.436111111	327.8219604	725.3292847
2.438888889	323.4166565	723.583313
2.45	317.5	721
2.452777778	314.9565125	722.7608643
2.461111111	306.115387	724.1923218
2.463888889	297.4545593	723.3636475
2.466666667	292.1557312	725.3360596
2.469444444	289.5	727
2.477777778	288.4032288	728.1774292
2.483333333	288.7209167	725.2325439
2.486111111	287.0384521	726.7307739
2.488888889	289.3932495	720.1404419
2.491666667	292.4189148	716.7702637
2.494444444	293.4387817	721.6714478
2.511111111	299.5	722
2.519444444	310.5	723.5
2.522222222	310.5	725.5
2.538888889	310	718.5
2.541666667	314.5	725
2.55	313.6020508	728.1938477
2.555555556	312.5540466	723.2567749
2.566666667	311.5	723
2.569444444	308	725.5
2.572222222	304.5	726.5
2.575	301.6347046	726.2150269
2.580555556	301.3095093	724.2142944
2.583333333	299	719.5
2.586111111	298.5	714
2.591666667	297	703.5
2.6	294.5	697
2.644444444	298	681.2000122
2.666666667	302.6764832	681.1134644
2.672222222	295	686.5
2.677777778	291.6123657	698.0505371
2.683333333	288.5	707
2.691666667	285.2250061	711.1875
2.694444444	285	710.5
2.702777778	275	711.5
2.705555556	273.578949	710.6315918
2.708333333	272.1954041	711.90802
2.711111111	268	713.5
2.758333333	250	703.5
2.761111111	245.5	702
2.772222222	234.4047546	697.5
2.788888889	220.4655151	693.6379395
2.791666667	214	694
2.794444444	208.5	689
2.805555556	206.8333282	656.5
2.808333333	207.06604	655.0094604
2.816666667	207.4142914	654.6428833
2.822222222	207.2666626	654
2.827777778	196.5	654
2.855555556	190.5	651.5
2.872222222	187	650
2.875	181.1190491	648.8095093
2.891666667	175.5	636
2.969444444	110.5	599.5
2.988888889	90	564.5
2.991666667	88.5	559
2.994444444	85	549
3.005555556	84.10606384	532.4091187
3.008333333	82	523
3.011111111	74	516
3.016666667	66.08256531	507.0321045
3.022222222	71.5	495
3.025	71	490
3.027777778	73	482.1470642
3.036111111	75.59433746	471.8396301
3.038888889	74.5	465.5
3.041666667	74.75	458.75
3.044444444	77.5	458.5
3.05	75.5	454.8636475
3.061111111	79	444.7619019
3.063888889	82.5	436
3.069444444	87	425.6481628
3.075	90.5	416
3.086111111	92.97736359	410.9814758
3.088888889	90.90000153	407.8999939
3.094444444	95.5	403
3.102777778	106.3918915	403.8243103
3.105555556	108.5	396.5
3.108333333	116	390.5
3.111111111	116.8766251	384.9025879
3.116666667	121.5	382.5
3.119444444	117	381
3.125	112	380
3.155555556	111.5	395.5
3.175	118.5	393
3.183333333	134.5	390.5
3.186111111	132.0384674	388.115387
3.202777778	130.9301605	388.717865
3.205555556	128.8125	384.125
3.208333333	128	378.5
3.213888889	123.4444427	372.222229
3.216666667	125.1890259	365.6341553
3.219444444	126.5	359.5
3.222222222	132.0847473	359.466095
3.225	138.3260803	355.5869446
3.227777778	147	357.5
3.238888889	163.4166718	351.375
3.241666667	158	345.5
3.25	146.3076935	339.6538391
3.252777778	147	341.5
3.255555556	146.5	339
3.258333333	142.0759125	341.2591553
3.261111111	142.3388672	344.078186
3.266666667	137.5	353
3.269444444	135	361.5
3.272222222	133	364
3.275	136.5	371
3.283333333	140.277771	374.3888855
3.286111111	145.5	372.5
3.294444444	154.5	372.5
3.297222222	160.6311493	367.4180298
3.3	167.0294189	371.5
3.305555556	170.5	375.5
3.308333333	172	377.5
3.311111111	173	381.7368469
3.313888889	174.5	387.5
3.316666667	177.25	386.75
3.319444444	179.3108063	396.3108215
3.322222222	183	399.5
3.333333333	183.5	394.1818237
3.344444444	184.5	387.5
3.355555556	187.5286713	382.4533997
3.358333333	189.8773651	382.9717102
3.377777778	191.3061218	380.336731
3.391666667	191	381
3.394444444	188.814743	381.1494141
3.4	188	387.5
3.402777778	190.0126343	388.4277954
3.405555556	186.7749939	390.8374939
3.408333333	183	392
3.444444444	174.4827576	391.5862122
3.455555556	170.2134094	388.4786682
3.458333333	166.5	389
3.461111111	167.6358032	383.4506226
3.466666667	165.9532318	380.874115
3.469444444	165.9923859	377.0329895
3.472222222	166.5	374
3.475	168.8018799	372.8396301
3.477777778	169.5	367.5
3.494444444	169	348.5
3.5	170.5	339
3.516666667	163.3529358	332.1176453
3.522222222	158.1315765	335
3.527777778	154.5	335.5
3.530555556	149.3421021	336.5
3.536111111	149	335.5
3.538888889	144.8333282	335
3.541666667	142.8076935	334.8076782
3.544444444	146.890625	332.328125
3.547222222	145.5	333
3.55	144	326.5
3.552777778	143.5	323
3.555555556	143.5	320.5
3.558333333	142.0754242	319.0195618
3.561111111	144.2134857	316.3483276
3.566666667	139.6739197	310.5869446
3.572222222	136.3155975	310.6560364
3.575	136.7422638	312.5567017
3.577777778	137.0675659	316.5270386
3.583333333	139.7127686	320.7553101
3.586111111	136.6460724	323.5898743
3.597222222	138.9658813	332.3249207
3.602777778	143.0936279	338.858551
3.605555556	144.0555573	340.5
3.613888889	147.1666718	339.5
3.616666667	149.9629669	340.1481628
3.619444444	148.5281677	334.6971741
3.622222222	149.1399994	337.7000122
3.655555556	148	336.5
3.658333333	150.5251007	332.3953857
3.661111111	149	331.5
3.663888889	147.207077	335.9242554
3.666666667	147.5	334.5
3.669444444	148.5	336.9375
3.672222222	149	338.5
3.686111111	149.5	339.5
3.688888889	151.8313293	343.8554077
3.7	148.0172424	345.5344849
3.705555556	150	347
3.708333333	145.1499939	347
3.719444444	148.3999939	342.2000122
3.730555556	147.4087524	340.8540039
3.733333333	146.0342407	346.5821838
3.736111111	146.5	352
3.744444444	147	349
3.747222222	149.8414612	348.3902588
3.75	151.5949707	348.5726318
3.752777778	153.9011993	343.7155762
3.755555556	155.5	343.5
3.766666667	153.5588226	343.5
3.772222222	154.4223328	348.3058167
3.783333333	158.7429962	351.780365
3.786111111	158.5	355.5
3.788888889	159.2552795	348.5632935
3.797222222	160.5	347.6304321
3.805555556	161.5	346
3.808333333	159	348
3.847222222	170.6068726	347.9885559
3.852777778	179.5	345.5
3.869444444	184.9230804	346
3.877777778	188	346.5
3.922222222	183.0084686	342.2288208
3.961111111	186.2831268	341.1385498
3.963888889	188.1111145	344.1111145
3.975	183.4331055	347.2535095
3.983333333	180.9615326	353.0769348
3.986111111	183.9675293	355.3441467
3.988888889	183.3894958	358.0690613
3.991666667	182.1999969	358.2000122
4	177.5	363
4.002777778	186.2558136	365.174408
4.005555556	189.5	363
4.008333333	191.5	360
4.011111111	193.4333344	358.4333191
4.013888889	195	353
4.016666667	198.5	351
4.019444444	201.2314835	343.8055573
4.022222222	198.9545441	345.0454407
4.025	196.4139709	338.7043152
4.027777778	195.7325592	332.7558289
4.033333333	195.3542786	327.8685608
4.036111111	194.5	323.5454407
4.038888889	189.394043	319.9172058
4.041666667	181.5	323.5
4.044444444	186.1818237	321.6363525
4.047222222	186.5101471	328.0786743
4.05	194.5	329
4.052777778	201	323.5
4.055555556	205.5	319
4.058333333	207	313.5
4.061111111	199.65625	308
4.063888889	201.5862122	308.2126465
4.066666667	198.3350525	300.6752625
4.072222222	199	296
4.075	203	291
4.077777778	203.2530823	286.6358032
4.080555556	207	285.5
4.086111111	214	280
4.088888889	218.2407379	278.7592468
4.091666667	222	274.5
4.097222222	229	271
4.1	229	266
4.102777778	234.2444916	265.1564026
4.105555556	237.5508423	264.8050842
4.108333333	242.5	264
4.111111111	245.1434784	259.986969
4.116666667	251.4380188	257.5082703
4.119444444	251.3399963	255.2359924
4.122222222	257.6333313	260.7399902
4.125	265.5	263.5
4.127777778	265	261.5
4.130555556	272.5	264
4.133333333	283.8612366	260.0991211
4.136111111	291.5	256.0833435
4.138888889	295.5	259.5
4.141666667	303.5	260
4.15	306.5	262.5
4.152777778	308.4225769	260.9709778
4.155555556	311.5	264.5
4.158333333	314	268
4.161111111	316.0405273	270.1216125
4.163888889	320.7528076	273.882019
4.166666667	324.2384644	277.0692444
4.169444444	325.421051	276
4.172222222	331.1463318	277.4268188
4.175	331	277.5
4.183333333	331.6038818	279.5584412
4.186111111	333	282
4.188888889	332.5	275.5
4.191666667	333	269
4.194444444	331.5	264.5
4.202777778	339	263
4.205555556	343.4666748	267.4666748
4.208333333	348.9677429	268.9032288
4.211111111	351.7487183	273.2360535
4.213888889	351.513031	276.6826172
4.216666667	347.5	278
4.222222222	347.5348816	283.2325439
4.225	343	281
4.227777778	341.0609741	276.3292542
4.230555556	335.0190735	273.797699
4.233333333	330.1575317	268.4383545
4.236111111	330.5	268.5
4.238888889	327.5	271.5
4.241666667	320.5	271.5
4.244444444	315.6481628	272.3518372
4.247222222	313.6535339	278.2834778
4.25	311.5	281
4.252777778	315.3983154	288.1610107
4.255555556	319	290
4.258333333	321	297.5
4.261111111	324	299.5
4.275	328	311.5
4.277777778	326.5	316.1521606
4.283333333	325.4145813	324.118103
4.286111111	323.0142822	325.157135
4.288888889	323.2384644	327.1461487
4.294444444	319.7592468	327.7592468
4.3	321	322.65625
4.302777778	317.5	320
4.308333333	312	315
4.311111111	308.5	315.2000122
4.316666667	306.1603699	318.6132202
4.319444444	303	320
4.322222222	301.4361572	319.4574585
4.325	304	323
4.327777778	299.5	327.3571472
4.330555556	294.8999939	331.7000122
4.336111111	291	333.5
4.338888889	287	334.5
4.341666667	284.5	334
4.344444444	277.4211731	332.7821655
4.347222222	273.5	335
4.35	272	330
4.352777778	272.0384521	327.5769348
4.355555556	270	331.5
4.358333333	270.0815125	330.3695679
4.361111111	272.6636353	330.4818115
4.366666667	276.9202271	330.1031189
4.369444444	281	330.5
4.375	282	336
4.383333333	278.5	339.5
4.386111111	276	334
4.391666667	274	331.5
4.394444444	269	330.5
4.4	264.5370483	325.5
4.408333333	254.9411774	321.9411621
4.413888889	248	317.5
4.419444444	242.7477875	318.6504517
4.422222222	235.5	320
4.427777778	230	322.5
4.430555556	225.5	328
4.433333333	218	327
4.436111111	210.0769196	331.5
4.438888889	199	335.5
4.441666667	190.7922058	330.5584412
4.444444444	177.4142914	328.5
4.447222222	168.5798187	325.8427124
4.45	159	318
4.452777778	149.427887	314.4423218
4.455555556	142.9680786	308.2872314
4.458333333	141	303.5
4.463888889	132.3999939	299.3999939
4.466666667	132.1692352	303.2077026
4.472222222	128.5	307.1666565
4.486111111	122	316
4.488888889	117	321.5
4.491666667	112.015152	326.9848633
4.494444444	112.8888855	327.444458
4.505555556	112	328
4.508333333	108.8414612	332.6951294
4.513888889	108	329.5
4.519444444	110	325.5
4.522222222	115.5	327.5
4.525	116.5	326
4.527777778	123	326
4.533333333	124	324.5
4.538888889	131.0894775	321.7736816
4.541666667	135.5	321.5
4.544444444	137	316
4.547222222	145.8726349	316.8066101
4.55	149	315.5
4.552777778	148.941864	315.6395264
4.569444444	149.6914825	313.1170349
4.575	150.5	311
4.577777778	149	311
4.6	154	316.5
4.602777778	160	315
4.605555556	159.5	310
4.608333333	164.7983246	313.4664001
4.611111111	169.5	316
4.613888889	171	311.5
4.616666667	174	307.75
4.619444444	173.5	308
4.625	179	305.5
4.627777778	185	299.5
4.630555556	190.6538391	299.5
4.633333333	190.5	303.5
4.636111111	192.2804871	303.2073059
4.638888889	192	298.9375
4.641666667	196	294.5
4.65	192.5	292.9615479
4.652777778	191.5	291
4.655555556	189.5	295
4.666666667	187.3168945	294.4718323
4.669444444	193.5	291
4.672222222	194.875	291
4.675	206.25	296.75
4.677777778	203.9024353	295.4146423
4.683333333	208.5	295.5
4.686111111	214	295
4.688888889	216	293.5
4.691666667	219.8936157	287.3191528
4.694444444	227.5	282
4.697222222	233.4620209	277.0569763
4.7	235.5	275
4.702777778	243.6999969	272.7666626
4.705555556	251.5	273
4.708333333	261	274
4.711111111	267.5	274.5
4.722222222	278	276.5
4.725	288.5	272
4.727777778	291.5	273.5
4.730555556	297.5	273
4.733333333	308	273.5
4.736111111	316.6904907	276.5476074
4.738888889	316.25	278.1666565
4.741666667	326	280
4.744444444	338	284
4.747222222	352	286
4.75	360.5	289.5
4.752777778	374	297.5
4.755555556	386	304
4.758333333	399.2826233	308.8912964
4.761111111	409.5	321.5
4.763888889	414.5958557	329.7460022
4.766666667	426.5	338.5
4.769444444	429.4949646	349.3287048
4.772222222	431	355.5
4.777777778	433	361
4.783333333	423.5	363.5
4.786111111	416.5	362.5
4.788888889	413.75	356.5
4.791666667	416	351
4.794444444	413.5	349
4.8	403.5	344.5
4.802777778	398.6621704	344.7432556
4.808333333	395	360
4.811111111	403.8627319	360.068634
4.819444444	410.5454407	355.0909119
4.822222222	403.4130554	356.5
4.833333333	401	366
4.838888889	402.375	374.5
4.847222222	395.5152283	368.667511
4.85	387.2142944	373.2142944
4.852777778	383.9507141	374.3662109
4.855555556	384	379
4.858333333	385.5	383.5
4.861111111	392.0365906	388.9512329
4.863888889	402.2368469	389.6578979
4.866666667	412	386.5
4.869444444	414.9873352	384.0759583
4.872222222	418	383.5
4.925	422.3333435	381.4166565
4.927777778	425.2633667	379.6335754
4.930555556	419	387
4.933333333	418.5	390.5
4.936111111	415.6271057	394.5932312
4.938888889	412.1216125	392.9053955
4.952777778	407.5	392.5
4.955555556	404.9375	387.9553528
4.958333333	394.0960388	386.5066223
4.961111111	391	394
4.963888889	393	401
4.969444444	396.5	406
4.972222222	405.5	408
4.975	412	410
4.988888889	415.0769348	409.0769348
4.991666667	418.6510925	410.3129578
4.994444444	422.5	412
5.002777778	422.5	420.5
5.005555556	416.5	424.5
5.019444444	410.5	425.9285583
5.022222222	411.2000122	425
5.05	411.5	425.5
5.075	413.2883301	426.9890442
5.077777778	415.1988525	426.5113525
5.083333333	420.765686	428.3067627
5.086111111	423.2281494	427.6941833
5.088888889	424	428
5.091666667	423.5	428.5
5.113888889	427	425.5
5.15	429	426
5.158333333	438.6000061	423.5599976
5.177777778	448.9615479	416.2179565
5.227777778	453.9905701	415.93396
5.241666667	454	421.5
5.244444444	454.5183411	425.4403687
5.25	451.5	429.5
5.252777778	446.5	433.5
5.255555556	444	429
5.258333333	444	429.5
5.266666667	433.5	424.5
5.269444444	425.5	423
5.272222222	421.5	423
5.280555556	409.5	430.5
5.283333333	400.6011658	441.9786072
5.286111111	389.8823547	443.3529358
5.288888889	381.5	449
5.291666667	375.5	452.5
5.294444444	374	458.8181763
5.3	363.5	461
5.302777778	363.5	470
5.305555556	362.3461609	472.3461609
5.308333333	352.5	478
5.311111111	351.8933716	488.2298584
5.313888889	349.5	497.5
5.316666667	348.9042664	503.7765808
5.319444444	348	511.5
5.322222222	351.5	523
5.325	352	535
5.327777778	351.5	544
5.336111111	361.8157959	566.0526123
5.461111111	341	659.5
5.466666667	337.5	648.5
5.502777778	312.6666565	645.5
5.508333333	308.6363525	643.6363525
5.516666667	306.5	633.5
5.533333333	320.7368469	609.4210815
5.55	318.6000061	607.5599976
5.552777778	313.25	608
5.558333333	306.5585632	610.6936646
5.561111111	302.9166565	612.541687
5.569444444	290.5493774	613.9074097
5.572222222	284.5	616.611084
5.575	281.5	613.9545288
5.577777778	276.2142944	612.7857056
5.588888889	245.3181839	584.9090881
5.591666667	235.75	576
5.594444444	223.7142868	565.6428528
5.6	213.25	545.75
5.602777778	207.5	536
5.605555556	206.5	525
5.608333333	204	513.5
5.616666667	204	481.5
5.622222222	195.5	459.5
5.625	192.0882416	448.6764832
5.627777778	190.0806427	438.0161438
5.633333333	186.5	415.2000122
5.636111111	185.5	405
5.638888889	185	392.5
5.641666667	185.3070221	379.9561462
5.644444444	183	367
5.647222222	183	355.5405273
5.65	178.0263214	338.2368469
5.652777778	171	330
5.655555556	169	316.5
5.658333333	159.2234039	307.2234192
5.661111111	153.1097565	300.1768341
5.663888889	150.5	293
5.683333333	146.5	291
5.686111111	146	291
5.688888889	153.6958771	293.0773315
5.691666667	157.859436	290.2224121
5.697222222	164.5521393	292.6184692
5.7	173.5	291
5.702777778	180	284.5
5.705555556	183	279.75
5.708333333	185.7727203	282.3181763
5.711111111	186	287.5
5.713888889	185.5	299
5.716666667	177.1621552	303.9594727
5.719444444	169	305
5.722222222	153.75	295
5.725	154.5306091	300.3545837
5.727777778	150.5	308.5
5.730555556	147	319
5.733333333	152	324.1590881
5.736111111	156	326
5.738888889	163.5	329
5.741666667	162.0714264	317.9642792
5.744444444	155	310.5
5.75	154.5677948	318.8220215
5.752777778	152.4817505	326.5985413
5.755555556	155.7323608	328.4543457
5.758333333	155.5	336
5.783333333	155	355
5.788888889	157.5	364.5
5.805555556	161.5	373.5
5.808333333	159	379.5
5.811111111	151.9710388	381.8050232
5.822222222	140.5	380
5.825	131.6785736	373.5892944
5.844444444	126.5	374.115387
5.85	123.0724945	373.2955322
5.852777778	124.5140839	375.9507141
5.855555556	124.3333359	377
5.861111111	122.8448257	380.9827576
5.883333333	121.9677429	397.7742004
5.886111111	126.1428604	398.0714417
5.888888889	130.5	396
5.894444444	135	388
5.9	138.5	380.5
5.902777778	145	374.5
5.905555556	148.25	373.75
5.919444444	151	374.5
5.922222222	153.5	376.5
5.925	159	370
5.927777778	160.796875	364.8046875
5.933333333	159.5	359
5.944444444	155.1923065	358.7307739
5.947222222	146	353
5.961111111	139.8620758	349.574707
5.966666667	133.5	346.5
5.969444444	132.5	350
5.972222222	125.8689346	355.6747437
5.975	124	358.5
5.977777778	124	362
5.983333333	112.972908	371.8990173
5.986111111	110.9090881	374.9090881
5.991666667	104.276001	385.0039978
5.994444444	102.3992233	387.6046448
6.002777778	107	406.4074097
6.016666667	103.75	413.875
6.019444444	98.5	419
6.025	97.5	427.5
6.027777778	95.85134888	429.5270386
6.036111111	110	439
6.038888889	117.5	434
6.044444444	115.5	433
6.05	109	439
6.055555556	103.5	440
6.061111111	96	447
6.086111111	89	462.5
6.088888889	95	468.5
6.091666667	103.9214859	472.4256287
6.1	112	462.5
6.105555556	115.6282043	455.0512695
6.108333333	118.5	449.5
6.111111111	117.8220367	445.9745789
6.116666667	112	436.5
6.119444444	109	435
6.127777778	96	428
6.133333333	92.84013367	420.4047546
6.138888889	96	414
6.141666667	98.47087097	408.2961121
6.152777778	100.6500015	407.3500061
6.155555556	104.7299271	409.572998
6.158333333	106	405
6.166666667	115.5	405
6.169444444	121.5	412.5
6.172222222	125	418.5
6.175	123.5	425.5
6.183333333	127.5	432.5
6.186111111	124.593956	437.2651062
6.188888889	121.850647	444.9155884
6.191666667	115.5	446
6.194444444	106	448
6.2	89.02941132	454
6.219444444	87.14286041	450.2857056
6.227777778	88.78358459	433.0970154
6.233333333	97	422.5
6.258333333	102	412
6.261111111	102.5	409.5
6.275	119	412.5
6.288888889	129	394.5
6.291666667	129.3999939	387.6000061
6.294444444	134	384
6.297222222	137.5395966	382.3613892
6.3	143.3118744	384.0148621
6.302777778	148	384
6.313888889	154.4366455	386.6086121
6.316666667	161	392
6.319444444	163.8739471	400.239502
6.322222222	165.2142792	408.6428528
6.325	164.5	413
6.327777778	161.6559601	413.7935791
6.336111111	157.0833282	414.2083435
6.341666667	151.6041641	415.6458282
6.344444444	153.0352173	426.8943787
6.35	156.5	437.5
6.358333333	157	446.5
6.361111111	159	454
6.366666667	158.9942474	462.9367676
6.372222222	150.8174591	472.2063599
6.394444444	145.5	514
6.4	140.5909119	520.4091187
6.416666667	133	541
6.455555556	131	554
6.472222222	128	577.7999878
6.475	126	579.722229
6.488888889	131.3157959	602.6315918
6.608333333	303.5	680
6.644444444	357.5	654.5
6.766666667	375	650
6.769444444	374.9705811	650.9117432
6.827777778	387	636.5
6.888888889	363	643.5
6.894444444	359.7105408	640.0789185
6.977777778	384.4117737	628.1176758
6.983333333	390.7142944	626
6.991666667	393	624
6.994444444	393.0294189	618.4607544
7.033333333	412	614
7.036111111	420.5	619
7.058333333	419.3453369	620.4532471
7.069444444	418.8912964	619.6304321
7.088888889	437.5	594.7174072
7.122222222	428	574
7.138888889	411.5	554
7.144444444	410.7708435	543.958313
7.155555556	421.5	522
7.158333333	426.8425293	515.5497437
7.161111111	428.0959473	513.4697266
7.166666667	437.2550964	510.2142944
7.175	444	503.5
7.177777778	450.1282043	500.6794739
7.186111111	456.75	492.4868469
7.191666667	463.5	473.5
7.197222222	468.9782715	465.5869446
7.2	471.5	459.5
7.202777778	476.3630676	450.7909546
7.211111111	477.5	435.5
7.213888889	469.5130615	428.2679749
7.216666667	467.107605	418.3227844
7.219444444	464	407
7.222222222	466.8448181	401.6034546
7.227777778	461.5	400
7.230555556	458.2058716	393.6176453
7.233333333	452	385
7.236111111	448.5	379
7.238888889	445.1071472	376.3214417
7.241666667	443	368
7.244444444	440	355.5
7.247222222	439	350
7.25	433.6383057	348.2765808
7.252777778	424	338.5
7.255555556	417.5	338
7.258333333	416.5	337.5
7.261111111	411.5	336.5
7.263888889	404	331
7.266666667	396	324.5
7.269444444	391.5	316
7.272222222	385	307
7.275	375.7354736	307.883728
7.277777778	376.6945801	310.1651611
7.280555556	376	304
7.283333333	371.5	295.5
7.286111111	365.7424316	298.2575684
7.288888889	364	301.5
7.291666667	357.884613	299.0384521
7.294444444	355.273407	301.697052
7.297222222	349.5	302
7.3	344	305
7.302777778	332.5	303
7.305555556	328.8085022	302.2553101
7.311111111	319	299
7.313888889	311.5	291
7.316666667	304.5	282
7.319444444	300.6000061	286.6000061
7.322222222	297.5	287.5
7.325	297	284
7.327777778	292.0100708	285.6141052
7.330555556	292.5	286
7.333333333	290.0484009	285.2419434
7.336111111	286	285
7.338888889	284.7999878	283
7.341666667	279.5	283.5
7.344444444	272	285
7.347222222	265.6363525	285.7878723
7.35	266	282.5
7.352777778	259.5	286.5
7.355555556	256.5825806	287.2339478
7.358333333	252	288
7.361111111	241.8235321	286
7.363888889	232	290.5
7.366666667	227	290
7.369444444	220.0942078	292.7318726
7.372222222	211.5	296
7.375	202.5	298.5
7.377777778	201.7432404	300.2567444
7.380555556	195.5	308.5
7.383333333	185.617981	318.4494324
7.388888889	181.5899963	333.6149902
7.391666667	171	341
7.394444444	165.5	339.5
7.4	158.6320801	336.1037598
7.402777778	162.5	334.5
7.408333333	172.0270538	342.4094238
7.411111111	178.7966156	346.3728943
7.416666667	189.5	332
7.419444444	190.7658234	331.9367065
7.436111111	191.9744568	349.2956238
7.438888889	190.7666626	350.5
7.45	195.5	349.5
7.452777778	197.3397827	348.5220947
7.466666667	194.0889587	341.4815979
7.469444444	192.5	335.5
7.472222222	189	325.5
7.480555556	191.6812439	314.2749939
7.483333333	196	310
7.486111111	199.0753479	304.369873
7.494444444	210.2075043	306.4644165
7.497222222	220	304.5
7.5	223	303
7.502777778	221.5	302
7.513888889	223.9090881	299.9090881
7.516666667	230	300
7.522222222	232.5	298.5
7.525	238.5	298.5
7.55	243	303
7.577777778	260.68927	321.6955872
7.583333333	257	327.5
7.586111111	253	325.5
7.588888889	247.7631531	320.9736938
7.594444444	243.1808472	321.2872314
7.597222222	235.8687439	316.9125061
7.602777778	224	309
7.608333333	217.5	302
7.613888889	210.5	302
7.616666667	204.3505707	300.4310303
7.619444444	200.5	301.5
7.622222222	198.5	301
7.625	196.0593262	304.211853
7.627777778	188.4898987	305.9040527
7.630555556	188.8620758	307.5402222
7.633333333	181.5	305
7.636111111	178	312
7.638888889	169.5	308
7.641666667	159	313.5
7.644444444	149.2346954	313.6224365
7.647222222	145.5	319.5
7.65	138.5	324
7.652777778	135.5	327.5
7.655555556	131.5	330.5
7.658333333	122	335.5
7.661111111	115.2383728	342.4796448
7.663888889	109.1013794	352.8940125
7.666666667	107.5	366
7.669444444	106	376.8200073
7.672222222	106.5	382.5454407
7.675	106.4285736	385.7142944
7.677777778	105.4951935	374.427887
7.680555556	103.5	362.5
7.683333333	102.272728	362.1818237
7.686111111	101	373.5
7.688888889	100	380.5
7.691666667	94	383.5
7.694444444	83.32608795	388.4565125
7.697222222	85.55813599	394.7790833
7.7	84.5	398.5
7.702777778	85.85483551	405.5645142
7.705555556	91	418
7.708333333	86.85713959	424
7.711111111	88	427.9615479
7.716666667	85	427.7999878
7.727777778	86.76667023	450.2999878
7.736111111	88	459.5
7.738888889	85.07079315	466.407074
7.861111111	85.09494019	459.8839722
7.869444444	101.5	465
7.872222222	104.717392	467.7173767
7.886111111	109	455
7.894444444	99	445
7.911111111	95.07228851	441.7530212
7.919444444	102.5	443
7.927777778	107	445.5
7.930555556	104.5	447.5
8.008333333	93	455.5
8.019444444	92.58620453	456.5172424
8.025	85.27272797	456.3636475
8.044444444	88.69013977	467.8168945
8.1	102.5	463.5
8.102777778	100.8259888	460.6321716
8.111111111	96.29629517	461.4814758
8.3	83.5	469.5
8.316666667	81.2142868	472.3571472
8.333333333	78.5	473
8.966666667	87.94520569	497.1712341
8.977777778	83.5	491.5
9.016666667	96	514
9.019444444	103	512
9.022222222	105.5	511.4230652
9.041666667	108.7935791	533.3440552
9.061111111	116.3571396	550.3571167
9.086111111	122	553.5
9.088888889	116.5	547.5
9.1	124	538
9.119444444	115	547
9.122222222	105.5	542.5
9.272222222	106.5	525
9.327777778	104.5769196	518.0384521
9.444444444	119.5	507
9.461111111	118	509
9.511111111	119	511.5
9.661111111	126.7916641	522
9.708333333	114	524
9.783333333	99.51376343	532.7890015
9.8	90.5	536
9.802777778	88.42857361	531.5714111
9.805555556	84.74887085	526.6809692
9.808333333	79.5	522.5
9.825	78.30000305	499.5
9.891666667	96.5	508.5
9.894444444	97.52040863	510.8469238
9.908333333	106	519
9.916666667	109.9716949	526.7075195
9.925	106.5	536
9.927777778	110	544.1538696
9.936111111	101.6982727	553.6379395
9.944444444	97.69999695	553.2999878
9.952777778	93.8385849	556.0827026
9.955555556	89.50637054	557.3789673
9.966666667	80	539.5
9.969444444	81.5	539.5
9.972222222	82.5	536.6500244
9.975	85.5	530
9.977777778	87.5	524
9.991666667	96.65493011	499.5281677
