# Supplementary material for: Lithium-ion battery components are at the nexus of sustainable energy and environmental release of per- and polyfluoroalkyl substances
Source: Nat Commun. 2024 Jul 8;15:5548. doi: 10.1038/s41467-024-49753-5 (PMC11231300; doi:10.1038/s41467-024-49753-5)
Supplement: Supplementary file 6 — Source Data [file 41467_2024_49753_MOESM6_ESM.zip › Track density raw data - Full set/5000ng_L bis-FMeSI/Replicate 9.csv]

Time (min)	x-position	y-position
0	263.5	311.5
0.005555556	285	313.5
0.008333333	295	317.5
0.011111111	301	313.5
0.013888889	310	313.5
0.016666667	317.4605255	307.6315765
0.025	346.8728943	316.81073
0.033333333	373.4657593	328.4862976
0.036111111	384.5	332
0.038888889	393.5	341.5
0.041666667	405.7173767	346.1087036
0.044444444	413	350
0.047222222	423.5	355
0.05	435	371
0.052777778	442.609375	381.71875
0.055555556	449	393.5
0.058333333	452.0629578	403.7666626
0.061111111	459.1460419	419.376236
0.066666667	461.5	444
0.072222222	463	475.5
0.075	467	487
0.202777778	461	525.5
0.277777778	453.944458	453.5
0.286111111	454.5	430
0.288888889	450.5	422
0.291666667	444.0341187	414.6750793
0.308333333	433.3611145	407
0.311111111	428	402.5
0.313888889	427.8125	404.625
0.316666667	425.29245	404.0848999
0.319444444	419.1764832	396.1764832
0.327777778	414	393
0.333333333	403.5	385
0.336111111	398	381
0.35	388.419342	377.8064575
0.352777778	383.634613	374.8173218
0.355555556	381.5379639	372.0569763
0.358333333	378.5	369.5
0.361111111	375.9705811	368.0294189
0.386111111	376.5	366
0.4	369.7346802	359.8673401
0.405555556	364	361.5
0.408333333	362	359.5
0.425	356.7580566	365.2419434
0.427777778	354	365.5
0.430555556	348.741394	366.5689697
0.433333333	348.3058167	369.5388489
0.436111111	350.8884277	368.3016663
0.458333333	343.9951782	366.3006287
0.461111111	342	366.5
0.463888889	342	359.3076782
0.466666667	342	354.5
0.469444444	346.5648804	353.0877991
0.472222222	354.7145996	347.113739
0.475	356.5243835	343.8414612
0.477777778	354.5055237	336.3453064
0.486111111	354.5	332.5
0.488888889	349	327.5
0.491666667	346.5	326.3888855
0.494444444	343.5	325.6111145
0.5	329	327
0.502777778	321	324
0.505555556	317.5	323
0.511111111	318.5	324
0.516666667	317	322.5
0.536111111	310	333
0.538888889	312.131073	337.6747437
0.541666667	312.4492798	341.6231995
0.544444444	317	347.5
0.547222222	320	348.3409119
0.55	322	354.5
0.555555556	326.4603882	367.3811951
0.558333333	328.966156	375.8308411
0.561111111	329.5	383.5
0.572222222	337	389.805542
0.575	335.1486511	389.4729614
0.577777778	336.5	387.2058716
0.602777778	339.3669128	390.7409973
0.605555556	347.5	390
0.608333333	355.3867798	387.4811401
0.611111111	362	387
0.613888889	364	375.5
0.616666667	366.3429871	371.3925476
0.619444444	367.7200012	366.3200073
0.622222222	374	360
0.633333333	381	350.5
0.636111111	383.1636353	350.7545471
0.641666667	391.70755	347.5377502
0.655555556	398.6971741	343.7394409
0.658333333	396.5	341.5
0.661111111	395.5	343
0.711111111	376.140625	350.84375
0.713888889	375.5	361.5
0.716666667	370.921051	370.3421021
0.719444444	371.2105408	371.0263062
0.755555556	368.8246765	377.0974121
0.758333333	372.5434875	380.1521606
0.763888889	379.5	382.5
0.766666667	389.5	384
0.769444444	397	391
0.783333333	413.5	404.5
0.786111111	421.5434875	411.5652161
0.788888889	429	421.5
0.791666667	434.5	431.5
0.794444444	440.5458679	436.8945007
0.805555556	457.2903137	448.8064575
0.808333333	465.5	458.5
0.816666667	466.5	492.5
0.938888889	417	574
1.019444444	423.5	596.333313
1.036111111	432	555.5
1.041666667	430.5	546
1.044444444	435.7029724	539.3267212
1.05	439.9554443	527.6782227
1.052777778	444	516.5
1.055555556	444.5	509.5
1.058333333	448	506
1.061111111	448	504.5
1.077777778	454	440
1.091666667	451.9492798	415.2608643
1.094444444	449.5	411.5
1.102777778	442.5318909	405.0826111
1.161111111	417.2115479	386.3269348
1.172222222	415.7000122	388.5
1.188888889	415.5	391
1.191666667	417	394
1.194444444	420.4705811	395.4705811
1.202777778	436.4321899	402.4152527
1.227777778	443.8252869	403.5481873
1.236111111	450	415
1.238888889	455.4354858	415.080658
1.241666667	451.5	420.5
1.294444444	442.5	403
1.302777778	435.4642944	391.3035583
1.305555556	431.5	383
1.308333333	428.3060303	374.9827576
1.311111111	421.8495483	368.6460266
1.316666667	409.5	354
1.319444444	406.4883728	352.2441711
1.325	398.0245056	350.5403442
1.327777778	386	354.5
1.333333333	378.5	359.5
1.336111111	376.5	360
1.347222222	371.4713135	366.2849426
1.352777778	370.4090881	369.7727356
1.355555556	372	371.5
1.358333333	374.5	375.5
1.363888889	378.5	379.5
1.369444444	385.5	381.5
1.372222222	392.5	381.5
1.375	404.1269531	382.5466309
1.388888889	420.5	376
1.4	427.5	375.5
1.408333333	432	373.5
1.427777778	434	378
1.436111111	435	388
1.441666667	442.8236389	408.0892029
1.469444444	453.1289368	425.2735901
1.483333333	451.5	443
1.486111111	445.5	449
1.5	436.2900696	459.740448
1.505555556	445.2297363	467.2297363
1.508333333	455.5	469
1.516666667	463.8571472	474.1428528
1.519444444	463.7087402	475.6213684
1.527777778	463.1666565	493.1666565
1.536111111	451	507.5
1.541666667	443.2058716	521.2058716
1.55	447	523.5
1.555555556	455.224884	531.3820801
1.605555556	450	561.25
1.616666667	438.6971741	538.2605591
1.691666667	443.8809509	581
1.694444444	447.5	577
1.766666667	439	577.5
1.775	441	582
1.783333333	427.5	590.5
1.786111111	423.5	588.5
1.805555556	422.5	594
1.836111111	434.5	591
1.841666667	431.8410339	590.6965332
1.844444444	427.8404236	597.2659302
1.855555556	435.158905	585.1046753
1.858333333	438.4151001	585.2641602
1.875	416.5	592
1.877777778	417	581.0769043
1.905555556	423	596.5
1.925	422	611.5
1.977777778	430.5	590.5
2.125	395.7867737	557.2977905
2.136111111	378.7173767	551.5
2.152777778	367	554
2.155555556	361.5	551.5
2.172222222	350.3695679	559.5
2.175	346	558.5
2.177777778	336	554
2.180555556	325.5	550
2.183333333	316.1831665	547.9059448
2.186111111	306.75	544.916687
2.188888889	300	541.5
2.191666667	294.5	538.5
2.197222222	285.6764832	534.3235474
2.2	281.7408447	530.9240723
2.202777778	275.5	527
2.205555556	267	522
2.211111111	263.3571472	509.5
2.213888889	259.3070984	501.9448853
2.216666667	258.5	487.5
2.219444444	263.7844849	476.4310303
2.222222222	266.5	465.5
2.225	268.8358154	457.1492615
2.227777778	268.5531311	449.9251099
2.230555556	267.7442627	443.0343628
2.233333333	264.6290283	437.580658
2.236111111	263.5	433
2.238888889	262	422
2.241666667	263.5	410.2142944
2.244444444	260.5	403.5
2.247222222	259.5	394
2.25	252.4705811	389.4705811
2.252777778	252.5	379.5
2.255555556	246.5	379.5
2.258333333	241.3539276	374.3314514
2.261111111	242.5	366.5
2.263888889	236.8972015	357.3925171
2.266666667	235	346.0961609
2.269444444	233.0918427	340.5816345
2.272222222	234	329.125
2.275	229.3058319	320.8301086
2.277777778	225.5	313.5
2.280555556	218.3209839	303.0802612
2.283333333	214	300
2.286111111	209.8939362	290.5909119
2.288888889	204.4236603	289.1183167
2.291666667	201.6521759	286.2173767
2.294444444	204	285.5
2.302777778	201.1273346	285.86026
2.305555556	205.29245	283.9151001
2.308333333	208.5	281.6428528
2.311111111	206.644928	281.0507202
2.313888889	196.5	283
2.325	193.5	296
2.327777778	186.9166718	298.5
2.333333333	183.5	301
2.338888889	180.1976776	301.9883728
2.341666667	170.5	301
2.344444444	164.7105255	302.921051
2.35	161.9444427	309
2.352777778	158.9298706	315.798645
2.355555556	162.1904755	318.7619019
2.358333333	163.4545441	322
2.361111111	166.0607452	323.4252319
2.363888889	169.6918793	326.2195435
2.366666667	171.5	327
2.372222222	184.5	327
2.375	191.5	330.5
2.377777778	194.7257996	334.7257996
2.380555556	198	334
2.383333333	200.5958862	336.8287659
2.386111111	202	343.5
2.388888889	213.1666718	347.8333435
2.394444444	213.9093323	353.4326477
2.4	220.0833282	365.6666565
2.405555556	228	373
2.408333333	232.7833405	377.8666687
2.411111111	238.4158325	380.7962952
2.413888889	241.3000031	383.2999878
2.416666667	248	383.5
2.427777778	248.5	384.5
2.430555556	250.7584229	386.6910095
2.433333333	252.5	385.5
2.466666667	245	383
2.486111111	243.3267365	375.2970276
2.494444444	241.1451569	372.1451721
2.569444444	238.7272797	363.6363525
2.572222222	242.5	365
2.575	244.3000031	360.2999878
2.602777778	240.8118744	357.8861389
2.605555556	236.0909119	358.5
2.608333333	237	356
2.613888889	235.5	350.5
2.622222222	243	354.5
2.625	252	348
2.627777778	254	338.5
2.633333333	258.3616943	335.3191528
2.636111111	259.5	333.5
2.638888889	261.5	329.5
2.641666667	266.5	322.5
2.644444444	266.3275757	316.3275757
2.647222222	264	315.5
2.652777778	263	311.5
2.655555556	257	305
2.661111111	263.5	291.5526428
2.663888889	262	282.5
2.669444444	258	272.5
2.672222222	255.6914825	268.8829651
2.675	256.8700867	267.0590515
2.677777778	253	268.5
2.683333333	255.5	267.5
2.688888889	258.8043518	266.8043518
2.691666667	264	267.5
2.705555556	272.5	276
2.708333333	279.5	280.5
2.711111111	288.5	278.5
2.713888889	296	279
2.716666667	303	275.5
2.719444444	308.5	269.5
2.725	312.8076782	266.884613
2.727777778	315.5359192	263.1826477
2.733333333	324.4545593	271.2727356
2.75	328.5	285
2.752777778	331	292.6000061
2.755555556	331.5	295.1000061
2.758333333	337.4495544	298.321106
2.761111111	342.9639282	304.6546326
2.763888889	350	308.5
2.772222222	351.6881104	305.0148621
2.775	354.4862061	306.2103577
2.777777778	351.5	304
2.780555556	349	303
2.786111111	353	304.5
2.794444444	359.875	298.9375
2.797222222	365	294
2.8	366.6403503	295.4649048
2.802777778	363.5	293.5
2.805555556	365.2939453	294.2417603
2.808333333	372.5	301.5
2.811111111	381.5	305
2.816666667	389	309
2.819444444	393.5	307.5
2.822222222	395	313.5
2.827777778	401.4163208	314.5794983
2.830555556	404.5	323.5
2.833333333	408.2575684	323.2575684
2.836111111	412.1052551	328.1052551
2.838888889	420	332.5
2.841666667	427	334.5
2.844444444	431.7008362	331.84729
2.847222222	434.5645142	332.4354858
2.85	440.4202576	332.6104431
2.852777778	440.5	332
2.855555556	440.5	341
2.858333333	443	346.5
2.861111111	446.5143738	354.1978455
2.863888889	445.5	354.5
2.866666667	437	362.5
2.869444444	432	361.5
2.872222222	423.5	361
2.875	419.625	357.625
2.877777778	414	362
2.880555556	408	363
2.883333333	398.1666565	363.5
2.886111111	392.2918091	360.0904541
2.888888889	385.0162659	358.5046387
2.891666667	380	354
2.894444444	373	354
2.905555556	359	351.5
2.908333333	353.5	349.5
2.911111111	345.5	339.5
2.913888889	340.7142944	332.6428528
2.916666667	332.8157959	328.3947449
2.919444444	328.5	317
2.922222222	323	305
2.925	321.5	298
2.927777778	309.8863525	296.6590881
2.930555556	304.5	285
2.933333333	297	284
2.936111111	289.9025879	277.8246765
2.938888889	281.375	277
2.941666667	271	279.5
2.944444444	255.5	281
2.947222222	249.4079742	275.8497009
2.95	251	279.5
2.952777778	250.5	283.5
2.955555556	242.5	279
2.958333333	238.886795	284.8490601
2.961111111	230.6842041	285.7236938
2.966666667	227.7697296	296.4934082
2.969444444	222.5	299
2.972222222	217	306
2.975	208	313.5
2.977777778	201.5	325
2.980555556	198.4090881	328.8939514
2.983333333	192.2475281	333.1089172
2.986111111	184.5	339
2.988888889	176	344
3	172	341.75
3.005555556	165	343
3.025	157.5	343
3.052777778	154.2528534	332.9486694
3.055555556	153.115387	334.4038391
3.066666667	153.5	331.1666565
3.069444444	156.1935425	326.4515991
3.072222222	155.3000031	330.2333374
3.075	165	328
3.1	186.6219482	312.5536499
3.108333333	207	302
3.116666667	231.8333282	298.1666565
3.119444444	242.5	296
3.122222222	253	291.5
3.125	263.2272644	290.5151367
3.127777778	269.5	285.5
3.133333333	289	285.277771
3.136111111	297.5	287.5
3.138888889	306.2735901	288.1289368
3.141666667	316	291.5
3.147222222	325	301
3.15	329.9285583	305.7857056
3.152777778	332.2916565	313.8541565
3.155555556	337	320.7758484
3.158333333	337.5869446	329.3260803
3.161111111	335	338
3.163888889	332.5	348
3.166666667	328	352.5
3.169444444	322.5	355.5
3.172222222	314.5	363
3.175	302.8999939	365.5
3.177777778	288.5	367
3.180555556	276.5	368.5
3.183333333	264.0270386	359.5405273
3.186111111	253	354
3.188888889	239.5	347.5
3.191666667	232.3925629	343.6570129
3.194444444	221.25	335.75
3.197222222	208	326
3.2	192	320
3.202777778	177.5	316
3.205555556	167	307.5
3.208333333	156.6855621	307.8170166
3.211111111	150	310.5
3.213888889	149.5	316.5
3.216666667	143	321
3.219444444	133.936615	330.62677
3.222222222	125	338.5
3.225	115	351
3.227777778	107.5541763	358.7731323
3.230555556	100	373
3.233333333	95	383.5
3.236111111	90.5	396.5
3.238888889	82.5	409
3.241666667	80.20270538	418.5270386
3.244444444	82	425
3.255555556	80	457
3.3	96.25757599	510.3961182
3.338888889	106.9615402	502.8269348
3.341666667	100.5	496.5
3.355555556	77	490
3.386111111	80.01094818	473.2883301
3.433333333	98.5	490
3.436111111	98.5	483.5
3.438888889	105.4693909	475.704071
3.441666667	110.5	473
3.444444444	112	471
3.452777778	106	460.5681763
3.455555556	102	458
3.477777778	97.72018433	458.0137634
3.486111111	86.06994629	449.8005066
3.494444444	85.04545593	437.9545593
3.502777778	100.603447	432.9137878
3.505555556	107.2258072	433.1451721
3.513888889	113.5	428
3.522222222	117	422
3.525	111.5555573	416.722229
3.527777778	111.8673477	416.6020508
3.561111111	102.5	417.5
3.566666667	113.4705887	418.0514832
3.569444444	114.5	416
3.575	117.5	407.5
3.577777778	116.5	405.5
3.583333333	109.2608719	391.5869446
3.591666667	109.5	383
3.6	111.3000031	380.7999878
3.611111111	114.9809189	377.3473206
3.616666667	116.8636398	371.8636475
3.622222222	122.5	366
3.625	128.5	359.5
3.633333333	130	360
3.636111111	133	359
3.638888889	140.5	354
3.655555556	158	355.5
3.658333333	161.777771	353.5
3.663888889	172	356.5
3.666666667	175.2348022	352.6105042
3.669444444	178	346
3.672222222	182	339
3.677777778	183	328.5
3.705555556	189.1961365	318.4226379
3.708333333	190.5	316.8333435
3.711111111	196.5	316
3.716666667	214.5	307.5
3.719444444	223.5	302.5
3.722222222	234	299.5
3.725	243	295
3.727777778	247	301
3.733333333	267	296.5
3.736111111	281	294
3.738888889	291.5	295
3.741666667	304	298
3.744444444	317	299.5
3.75	343	306.5
3.752777778	347.25	315
3.755555556	352.5	314.5
3.758333333	355.4081726	313.204071
3.761111111	360.5	317
3.775	371.1753235	317.0974121
3.777777778	368.6337891	316.9577332
3.783333333	368.5	315
3.802777778	366.8620605	313.7241516
3.805555556	362.5	315
3.808333333	358.8957214	315.8903809
3.811111111	356.7213135	312.7950745
3.816666667	339	306
3.819444444	327	308.5
3.822222222	323.5	309.5
3.825	309.5	317.5
3.827777778	306.0821838	314.8219299
3.833333333	299	314.5
3.844444444	286.3529358	310
3.852777778	278.5	306
3.858333333	268.1533813	299.858551
3.861111111	262.6724243	301.9482727
3.866666667	250.9151001	310.29245
3.869444444	242.5344849	311.1551819
3.872222222	234	312
3.875	218.9499969	309
3.877777778	205.8146057	311.0617981
3.883333333	192.8764191	314.9144592
3.9	186	334
3.902777778	183.0294189	338.2058716
3.905555556	188	347
3.944444444	201	363
3.961111111	205	368.5
3.969444444	209.6355133	375.4486084
3.975	213.5	380
3.980555556	219.799408	387.8652649
3.997222222	226	390.5
4	233	387.5
4.016666667	242.1000061	383.2000122
4.019444444	241.4799347	382.8210754
4.025	242.5	383
4.027777778	248	383
4.036111111	259	384.5
4.05	268.0263062	386.4172974
4.055555556	274	385.5
4.058333333	281.2246399	381.1376953
4.063888889	293.4764404	376.3865051
4.066666667	304.8195801	376.3659668
4.069444444	313.5	370.5
4.072222222	324.5	369
4.075	333	372
4.077777778	344	367
4.080555556	354.255249	367.5979004
4.083333333	362.6071472	365.4598083
4.086111111	375.7020569	357.3356171
4.088888889	384.6428528	345.6428528
4.091666667	394.3965454	340.1896667
4.105555556	398.5	338
4.119444444	401.2818298	339.463623
4.125	401.6428528	338.9285583
4.133333333	395	328.5
4.136111111	387.4253845	327.7139282
4.138888889	383	328
4.144444444	376.1363525	323.6818237
4.15	366.5	316.5
4.152777778	359.4375	313.875
4.155555556	353.6538391	306.115387
4.158333333	346.5	304.5
4.161111111	338.5	298
4.166666667	323.5	299.5
4.169444444	314.5	299
4.172222222	304.9515991	296.5645142
4.175	292.875	297.375
4.177777778	284.5	297.5
4.183333333	278.5	297
4.186111111	270.2002563	298.2229309
4.188888889	259.9782715	296.6195679
4.208333333	253.8284607	298.1131287
4.211111111	253.3809509	297.8571472
4.227777778	242.5	300
4.236111111	231	310
4.275	194.4193573	316.4032288
4.277777778	192.5	314
4.283333333	192	307.5
4.288888889	193	309
4.302777778	171.5	328
4.305555556	168.5	331.5
4.316666667	155.5	337
4.322222222	153.8684235	337.5
4.325	149	341
4.327777778	148.5	346
4.341666667	154.84375	354.84375
4.344444444	157.5	358.5
4.35	164.0316467	365.9810181
4.352777778	167	365
4.355555556	167	369.3529358
4.358333333	165.5	369
4.361111111	164.7432404	370.4459534
4.366666667	162.5	372
4.369444444	159.0172424	376.9827576
4.386111111	163	379
4.391666667	165.3235321	379.6764832
4.394444444	168.6111145	383.5
4.397222222	167.2407379	384.2407532
4.405555556	159.5	384
4.411111111	157.625824	387.1092834
4.413888889	152	387
4.416666667	141.5	383.5
4.419444444	130.5	379.5
4.433333333	121	391.5
4.436111111	127.5652161	395.1304321
4.438888889	133	402.5
4.45	133.7666626	411.7000122
4.452777778	135.5	411
4.455555556	134	411
4.458333333	131.676712	409.4638672
4.461111111	130	414
4.463888889	128.6764679	419.9117737
4.466666667	129	423
4.472222222	128.0833282	428.4166565
4.475	127	431
4.477777778	129.8228302	435.8070984
4.486111111	135	437
4.488888889	138.0619507	434.9557495
4.494444444	146.5	428.5
4.502777778	148.5	432.5
4.505555556	147.5	429
4.508333333	153.5	429.5
4.511111111	157.6666718	432.6666565
4.516666667	163.5	439
4.519444444	169.5	441
4.522222222	175.0975647	440.8536682
4.536111111	180	439
4.541666667	183.39888	432.8033752
4.544444444	183.5	424
4.55	182.8513489	417.5270386
4.552777778	182	419.5
4.569444444	180.9924774	408.887207
4.572222222	183	408
4.583333333	184.5	399.5
4.602777778	184.0625	401
4.605555556	185.8999939	402.1000061
4.608333333	187	411.5
4.611111111	190	416
4.613888889	188.5	425.5
4.616666667	188.5	429.5
4.622222222	193	438
4.630555556	199.8666687	447
4.636111111	203.5	446.722229
4.638888889	211.3913116	446
4.641666667	216.4419403	441.022583
4.661111111	219.1193237	442.6022644
4.666666667	221.1470642	439.5
4.669444444	224	436.5
4.672222222	220.9056549	429.56604
4.675	219	425.4814758
4.677777778	215.5714264	416.5
4.680555556	212.8999939	411.5
4.683333333	215.579361	406.8650818
4.686111111	218.5	401
4.688888889	220.6296234	393.6172791
4.691666667	224.5	383.5
4.694444444	225	375
4.716666667	222	362.5
4.719444444	226.0957489	361.4893494
4.727777778	225	361
4.738888889	222	358
4.741666667	227.8684235	358.2368469
4.744444444	229.5	358
4.75	234	355
4.758333333	237.1428528	348.2857056
4.761111111	235.4655151	343.5344849
4.766666667	244.5	345
4.769444444	246	342.5
4.772222222	256.0173645	342.6167297
4.775	265.5	335.5
4.777777778	273.5	325
4.791666667	276.4230652	310.7307739
4.794444444	282.7473145	303.2257996
4.797222222	293.3285828	297.5612183
4.8	297.673645	294.6496887
4.805555556	308.4729614	294.3108215
4.808333333	314	290
4.813888889	313.6428528	286.6428528
4.816666667	310.0434875	289.4782715
4.819444444	305.222229	291
4.822222222	302.897583	291.9337463
4.825	298.4024353	294.23172
4.827777778	295	304.5
4.830555556	291	315.5
4.833333333	293.302002	327.3221436
4.836111111	297.5	339.5
4.838888889	298.5	351.5
4.841666667	303	362.5
4.844444444	306.2083435	375.625
4.869444444	310.1188354	386.8856506
4.872222222	316	383
4.875	319.3427124	382.8162231
4.886111111	316	385
4.888888889	316.9847412	384.4313049
4.891666667	319.6012573	380.1455688
4.894444444	322.5	372
4.897222222	329.25	355.7016144
4.9	323.5	352
4.902777778	319.0818787	343.9146423
4.905555556	313.078949	339.5
4.908333333	316.0384521	334.4230652
4.911111111	314.5	331.5
4.919444444	310.4764404	307.7907104
4.936111111	306.5	299.5
4.938888889	301.6749878	299
4.941666667	299	296.5
4.944444444	292.7244873	298.8877563
4.95	280.682251	306.1121521
4.983333333	255.2941132	315.8088379
4.986111111	254	315.5
5	248	334
5.002777778	236.6508942	335.4822388
5.005555556	230.2352905	338.7058716
5.008333333	231.5	342
5.011111111	227.6877747	344.2336121
5.016666667	229.0213318	346.026062
5.019444444	232	351.5
5.022222222	231.0370331	354.5185242
5.025	238	359.5
5.027777778	240	368.5
5.033333333	243.5	374
5.036111111	245.613205	378.6320801
5.05	246	387
5.052777778	245.5	387.5
5.055555556	252.0409851	393.5819702
5.058333333	256	390.5
5.061111111	261.8103333	390.4310303
5.063888889	269.5	391.5
5.066666667	277	387.5
5.069444444	285	383
5.075	290.5	382
5.077777778	294	379.5
5.080555556	300.625	383.625
5.083333333	302.3248901	380.919342
5.086111111	308.5799866	383.5
5.088888889	316	382
5.091666667	319.5	381.5
5.094444444	321.4725952	380.623291
5.097222222	320.8690186	378.9280396
5.1	318.5	374.5
5.105555556	318.7727356	373.5
5.108333333	319.2525635	373.2628784
5.113888889	317	376.5
5.116666667	318.3571472	371.9285583
5.119444444	322.5	374
5.122222222	332	373.5
5.125	340.5	369.5
5.127777778	351.8508911	368.1390991
5.130555556	360.5	374
5.133333333	361	374.5
5.136111111	364	369
5.138888889	366.5	368.5
5.141666667	369.6000061	368
5.147222222	366.8157959	364.7236938
5.15	370	364.5
5.152777778	375	359
5.155555556	379.5	360
5.158333333	384	363
5.161111111	392.5	364.5
5.166666667	399.5	366
5.169444444	410	357
5.177777778	416.5714417	352.8571472
5.183333333	415.4523926	358.3412781
5.186111111	418.5	365.5
5.188888889	421.2142944	371.5
5.194444444	426	379.5
5.205555556	430.5	385
5.211111111	428	394.1538391
5.222222222	426	404.5
5.225	431.5	409.5
5.233333333	429	406.5
5.236111111	424	406
5.238888889	419.8333435	407.1666565
5.241666667	412	416.5
5.244444444	407.5	423.5
5.252777778	407.5	427.5
5.255555556	409.0714417	420.2857056
5.258333333	412.8125	412.5125122
5.269444444	446.884613	428.0576935
5.286111111	460.5	454
5.288888889	460	460
5.291666667	460	466.5
5.327777778	466.3979492	476.0357056
5.372222222	443	490.5
5.388888889	445	501.5
5.391666667	436	494
5.486111111	427.9372559	489.6174011
5.5	424	498.2142944
5.502777778	423.5454407	502
5.505555556	424	507.5
5.516666667	421.0599976	508.3500061
5.519444444	414	505.5
5.522222222	416.5	500
5.536111111	412	485.5
5.538888889	411.1212158	485.8181763
5.541666667	415.5	491
5.544444444	420.5	495.9545593
5.55	429.0681763	475.8409119
5.552777778	432	476.3636475
5.555555556	432	484
5.558333333	437.5	484.5
5.561111111	439	479.5
5.566666667	445.5	486.5
5.569444444	449.5	485.5
5.572222222	454	477.25
5.575	461.3453064	474.317688
5.577777778	462.5	480
5.583333333	463.0161438	475.887085
5.586111111	468.0454407	475.3636475
5.591666667	460.569397	478.0471954
5.594444444	462.5270386	468.5810852
5.602777778	448	485
5.605555556	443.1783142	482.5209656
5.608333333	446	476
5.611111111	449.4072266	472.1494751
5.622222222	462.5	476
5.630555556	452.2903137	471.9032288
5.633333333	448	479
5.636111111	449	478.5
5.638888889	446.5	468.5
5.641666667	447.2352905	463.6470642
5.644444444	454.5	465.5
5.652777778	461	461
5.669444444	463.1666565	459.5
5.672222222	462	465.5
5.683333333	460.5	496.5
5.686111111	460.5	502.5
5.688888889	458.5909119	511.8636475
5.708333333	452.8745117	527.7625732
5.711111111	446	528.5
5.716666667	441.5	521.5
5.719444444	455.2742004	519.5
5.722222222	460.6333313	528.0833435
5.725	458.8912964	539
5.727777778	449.5	541.5
5.752777778	442.3235321	545.8970642
5.755555556	451.9285583	554.5
5.777777778	461	543.5
5.791666667	460	528
5.825	463	508.1956482
5.827777778	462	497.5
5.836111111	459	492
5.838888889	456.5	485
5.841666667	458	477
5.844444444	451.5	471.5
5.861111111	445.5	485
5.908333333	446.7105408	500.0526428
5.916666667	464.2026978	508.213501
5.927777778	470.4358521	495.794342
5.938888889	459.5	481
5.941666667	445.5	481.5
5.944444444	445	478
5.95	451.5	472
5.975	463.9391479	483.4629517
6.002777778	461.3995667	467.5567627
6.019444444	455	449.5
6.022222222	457	445
6.025	462	449.5
6.027777778	464	454.5
6.033333333	463.3703613	470.472229
6.036111111	464	467.5
6.044444444	461.6123657	467.0505676
6.05	461.7916565	471.9583435
6.052777778	466.1483459	472.532959
6.061111111	464.5	463.5
6.066666667	447.3461609	457.5
6.077777778	441.5	460.5
6.083333333	443.8239441	467.1197205
6.086111111	447	471
6.091666667	449.5	479.5
6.102777778	461.5	477.8214417
6.125	467.9736938	466.5
6.133333333	462.2747192	454.6392059
6.136111111	458	443.5
6.138888889	447	439
6.141666667	441.5	439.5
6.15	440.921051	443.4473572
6.155555556	440.5	441
6.158333333	441	444
6.161111111	442.381897	446.9015808
6.169444444	461.276062	466.993866
6.177777778	463	467
6.211111111	453.8587036	431.1358643
6.216666667	459	423
6.222222222	448.5	415.5
6.227777778	442	403
6.238888889	424	388
6.241666667	419	386.5
6.244444444	421.5	389.5
6.25	419.5	397.5
6.252777778	418.620697	402.8620605
6.258333333	422.120697	409.3275757
6.261111111	436.0260315	412.8547974
6.272222222	450.5	417
6.277777778	454.5	423.5
6.286111111	457.2248535	425.5846558
6.294444444	456.5246887	433.6388855
6.3	456.1363525	439.5
6.305555556	455.0722656	449.534668
6.308333333	458.2523804	452.7380981
6.325	463.1741638	456.7134857
6.336111111	465	439
6.341666667	457.7142944	436.4285583
6.35	460.8607178	441.7100525
6.352777778	459	444
6.355555556	458.5	449.2894592
6.405555556	465.0461121	520.234314
6.427777778	460.063385	531.9647827
6.436111111	439.0384521	534.2692261
6.527777778	411	521
6.536111111	405.2037048	526.777771
6.583333333	405	543
6.616666667	429	536.5
6.638888889	440.5	549
6.661111111	444	572
6.666666667	439.5	581
6.675	444.9337463	584.9377441
6.686111111	451	572
6.694444444	456.5	556
6.702777778	451	545
6.727777778	462	531.5
6.733333333	456.5	518.388916
6.752777778	461	527.5
6.755555556	453.5	528.5
6.761111111	449.25	525.9038391
6.766666667	462.0454407	515.3181763
6.791666667	459.5	490
6.794444444	454.9329071	484.6329803
6.805555556	445.5	488
6.819444444	466	502.5
6.833333333	467.8989563	507.4585571
6.836111111	457.4761963	498.4761963
6.841666667	447.7673645	489.4893188
6.85	454.4814758	493
6.852777778	462	491
6.855555556	464.9135437	483.5375977
6.858333333	462.5	475.5
6.866666667	463.3125	480.65625
6.869444444	463.5564575	482.3104858
6.877777778	468.5137939	465.2103577
6.886111111	463.5	476
6.891666667	453.7727356	483.4090881
6.894444444	453.5	492
6.911111111	468	491
6.933333333	462	467.5
6.936111111	456.9166565	461.5
6.938888889	459.222229	453.222229
6.95	448.6056213	478.2323914
6.952777778	438.9516144	474.7257996
6.958333333	429	476
6.961111111	427.1363525	479.5
6.963888889	432.6758728	480.525116
6.966666667	435.6087036	480
6.969444444	446	480
6.972222222	449.615387	477.1923218
6.975	447	474
6.977777778	450.5	466.5
6.983333333	457.5	461.5
6.988888889	463	465.5
7.005555556	462.8085022	456.7446899
7.016666667	453.933136	442.5318604
7.019444444	459.5	439.5
7.05	459.5	431
7.058333333	457.2766113	442.1056366
7.061111111	455	435
7.066666667	458.7173767	436
7.072222222	447.5	454.5
7.075	441	449
7.077777778	438.9705811	445.6764832
7.083333333	456	452
7.086111111	466.5	458
7.088888889	466	467.5
7.102777778	460.671936	446.8473816
7.105555556	456	442.5
7.119444444	458.7157593	438.1846619
7.122222222	448.1333313	437
7.130555556	445.8611145	428.5
7.136111111	445.7927704	430.2697296
7.141666667	444.931076	430.451355
7.144444444	450.4114075	424.2911377
7.155555556	450	433.5
7.161111111	453.9390259	437.8170776
7.166666667	455.5	435.5
7.169444444	461	435
7.172222222	457	442
7.175	451.4130554	448.5
7.177777778	446	452
7.183333333	460	457
7.191666667	462	443
7.194444444	453.8200073	446
7.2	440	446.5
7.208333333	451.5	459
7.211111111	444.7244873	464.8877563
7.216666667	451.8676453	476.6617584
7.219444444	463	474.2307739
7.222222222	461	466.5
7.225	464.7274475	460.2894745
7.241666667	461.5	462.5
7.25	456.5	456.5
7.255555556	451.3103485	456.2068939
7.258333333	446.5	455.5
7.261111111	450	451.5
7.266666667	452.5	449.5
7.269444444	450	458
7.272222222	447.5857239	464.3571472
7.275	457.055542	453.5
7.277777778	459.6151733	457.3062744
7.283333333	461.0294189	467.2058716
7.291666667	461.2912598	467.3786316
7.294444444	465.5	474
7.3	456.5205383	483.9887543
7.302777778	453.5958862	492.869873
7.305555556	459.5	497.5
7.308333333	462.5	492.5
7.327777778	462.3888855	493.722229
7.333333333	462.869873	490.4041138
7.341666667	462.5	488.5
7.344444444	463	491.5
7.35	461.8225708	489.919342
7.352777778	463.5	483.5
7.355555556	463	483
7.366666667	451	491
7.369444444	448	482.125
7.372222222	448	477.7857056
7.472222222	441.5	490.7272644
7.475	440.320282	492.4769592
7.491666667	438	493
7.494444444	434.1318054	483.9393311
7.511111111	437	482
7.536111111	463.5	475.2826233
7.538888889	457	468
7.541666667	449.5	464.5
7.544444444	440.5	465
7.55	439.5	479
7.552777778	446.5819702	490.7459106
7.555555556	449.7978821	493.9095764
7.558333333	454	494
7.561111111	460.8333435	494.8333435
7.566666667	461.03125	508.96875
7.583333333	455.5	517
7.586111111	449.8296814	509.7307739
7.588888889	448.5	506
7.6	442.4729614	512.689209
7.602777778	451.7291565	514.364563
7.611111111	448.5	518
7.616666667	446	521
7.622222222	449.0678406	517.1784058
7.625	449	514
7.633333333	447.258606	513.258606
7.636111111	455.1808472	516.4042511
7.638888889	460	525
7.641666667	451.5	523
7.652777778	449	525.5
7.655555556	453	523.5
7.658333333	456.5	530.5
7.666666667	454	532
7.669444444	447	535
7.683333333	448.5	554.666687
7.686111111	450.5	549.5
7.688888889	453.493103	547.741394
7.691666667	452	555.5
7.694444444	451.9562378	559.7531128
7.7	448	562.8095093
7.702777778	449.5	558.5
7.705555556	444.4497375	563.2839355
7.708333333	445	563.5
7.711111111	444.2796021	563.2039185
7.722222222	440.5	561.5
7.725	440.5978394	563.581543
7.727777778	445.3042603	564.7723389
7.738888889	440.6595764	565.6329956
7.741666667	437.8559265	571.211853
7.744444444	444.4811401	573.3867798
7.752777778	439.6502991	566.2572021
7.755555556	442.1935425	563.4354858
7.758333333	435.7894592	552.6052856
7.761111111	437	556.0681763
7.769444444	439.5	550.5
7.772222222	438	548.5
7.783333333	450.5681763	559.2272949
7.786111111	448.0652161	564.1956787
7.788888889	448	563.5
7.791666667	450.1383057	556.8138428
7.794444444	448.5	555
7.805555556	448.5	553
7.811111111	448.3633728	555.5928955
7.825	439.7089539	550.8731079
7.858333333	454.0647583	556.6865234
7.869444444	447.5	556.5
7.872222222	453	560
7.877777778	455.4108429	548.0629272
7.883333333	445.3196716	530.9098511
7.886111111	441	526
8.066666667	442.6625061	559.3687439
8.072222222	446.5242615	567.8349609
8.102777778	441	574
8.108333333	426.5	566
8.111111111	426.5	564
8.141666667	444.9375	569.6875
8.152777778	447	571.5
8.155555556	443.6040344	578.7181396
8.183333333	449	563.5
8.191666667	446.5	571.5
8.194444444	449	576
8.2	445	571.5
8.202777778	443.2727356	575.7575684
8.205555556	443.2749939	577.3187256
8.208333333	431.0305176	577.8670044
8.211111111	424.4855042	576.6014404
8.213888889	428	572
8.225	423	579.5
8.238888889	421	580
8.241666667	423.5	588.7800293
8.244444444	424	590.5
8.252777778	428.7352905	593.7941284
8.258333333	432	589
8.266666667	436.5	591
8.269444444	433.1764832	586.2352905
8.325	391.9710693	609.1942139
9.108333333	347	645
9.111111111	349.5	642.5
9.202777778	299.5	574.5
9.205555556	301.5	565.5
9.208333333	302	556
9.211111111	304.5	547.2825928
9.216666667	299	535
9.219444444	297	529
9.222222222	294.9690857	522.463623
9.225	288.5	512.5
9.227777778	283.5	506.5
9.230555556	274.2246399	498.8623047
9.233333333	265.5	491.5
9.236111111	259	488
9.238888889	253.5877228	485.7982483
9.241666667	248.5588226	480.3235168
9.244444444	241.0957489	474.4468079
9.247222222	236.8333282	471.1666565
9.25	229	469
9.252777778	227.183548	465.8291016
9.258333333	220.3235321	462.9117737
9.261111111	224.4583359	463.1041718
9.275	217	463
9.277777778	216.1418457	467.0993042
9.283333333	210.9036713	463.3715515
9.291666667	205.2345734	464.3765564
9.3	204	455
9.302777778	202.5	445.115387
9.316666667	195.6369934	428.9246521
9.319444444	191.5	422.5
9.322222222	187	418
9.325	180.25	413.75
9.338888889	170.8306427	406.2177429
9.341666667	165	403.5714417
9.344444444	163.722229	399.722229
9.347222222	162	394.5
9.352777778	157.6578979	388.3421021
9.355555556	154.91362	386.657074
9.358333333	147.5	385
9.372222222	132.5	381
9.375	130.5	383.5
9.377777778	129.453125	385.7304688
9.386111111	102.7736816	403.0894775
9.391666667	102.1715317	410.6824951
9.394444444	109.435482	407.4072571
9.397222222	116.5	399
9.4	119.9074097	399.055542
9.402777778	118.1666641	397.5
9.422222222	118.5	384
9.425	115.5	388.5
9.433333333	116.7878799	379.6363525
9.436111111	118.6538467	374
9.438888889	120	371
9.441666667	126	366
9.444444444	129.5	363.5
9.45	132.375	356
9.452777778	136.5	351.5
9.455555556	132.7920837	355.9801941
9.458333333	130.7438965	362.2561035
9.461111111	127.5264282	364.3766479
9.466666667	123	371
9.469444444	117.7784805	375.5759583
9.472222222	109.8199997	382.9200134
9.475	103.7893372	386.6979675
9.477777778	107.4166641	394.5833435
9.483333333	113.8636398	400.1363525
9.486111111	119.9754105	402.9344177
9.488888889	125.2619019	402.2142944
9.491666667	130	403.5
9.497222222	128.991806	412.2049255
9.5	128	419.5
9.502777778	125	423.5
9.505555556	127.6891861	428.5270386
9.508333333	130.5	435.6739197
9.511111111	131.5	444.5
9.516666667	141.2391357	447.4130554
9.519444444	143.5689697	447.120697
9.522222222	147.3947296	443.078949
9.525	152.5	436
9.533333333	149	428
9.536111111	148.5	422.5
9.541666667	140.5	421.5
9.544444444	129	418.5
9.547222222	117.5	411.5
9.55	105.4130402	405.8478394
9.555555556	99	396
9.577777778	106.7105255	386.9473572
9.588888889	109.1477737	380.7793579
9.591666667	117.5	378.5
9.594444444	124	371.5
9.6	140.6682281	369.4018555
9.602777778	141.5205536	367.7739868
9.605555556	142	359.5
9.608333333	141.5	353
9.611111111	140.4506226	351.3641968
9.636111111	139.0478668	347.1808472
9.638888889	139.1000061	345.1000061
9.641666667	149.5	344
9.65	164.8829803	335.3085022
9.652777778	164	332.6923218
9.658333333	162.4629669	332.444458
9.661111111	165	330.5
9.666666667	165.2926788	330.5061035
9.669444444	165.5	325.5
9.672222222	166	323.5
9.675	167	320.5
9.686111111	167.5	323
9.688888889	171.5	320.115387
9.691666667	181.5	326
9.7	191.9520569	331.5616455
9.702777778	195.5	326.5
9.705555556	200.5431061	318.1120758
9.708333333	205.5	308.5
9.711111111	207.6111145	306.5
9.738888889	211.8571472	305.8571472
9.741666667	210.6164398	308.5890503
9.744444444	204.6904755	308
9.747222222	200	310
9.75	198.2767029	310.5873718
9.752777778	194.6707306	315.0853577
9.758333333	192.9857178	314.5857239
9.761111111	187.0172424	320.1551819
9.766666667	180	330
9.769444444	175.5	336.5
9.772222222	168.5	332.5
9.775	165.4166718	324.5462952
9.777777778	170.255661	321.3868713
9.780555556	177	327
9.783333333	181.2272797	332.2272644
9.786111111	189	332.5
9.788888889	196	329.5
9.791666667	203.5	327.5
9.794444444	210.5833282	324.75
9.797222222	212	321
9.802777778	217.5	308.7000122
9.805555556	215	303.875
9.808333333	213	301.5
9.816666667	197.5	304.8333435
9.819444444	190.25	313
9.822222222	184	326
9.825	184	335
9.833333333	175.75	341.5
9.836111111	180.5	348.2727356
9.838888889	182.2428589	353.2428589
9.841666667	187.1140289	359.3070068
9.844444444	194.6818237	361.5909119
9.847222222	195.5	364.5
9.85	198.5	358.5
9.855555556	204	355.5
9.858333333	207.2744293	352.2443542
9.9	195.5	329.5
9.911111111	194.6071472	326
9.922222222	183.5	325.5
9.925	175.5	321
9.927777778	174	321
9.930555556	169	326.5
9.933333333	162.851059	332.7765808
9.941666667	157	335.5
9.944444444	153.1802063	334.9873047
9.952777778	163.6279144	329.5116272
9.955555556	172	333.5
9.958333333	177	333.5
9.961111111	183.5	336
9.966666667	187.5	334.5
9.972222222	189	330
9.977777778	191.5	318
9.988888889	186.5909119	311.1818237
9.991666667	185.5	318.5
9.994444444	179	320.5
