# Supplementary material for: Lithium-ion battery components are at the nexus of sustainable energy and environmental release of per- and polyfluoroalkyl substances
Source: Nat Commun. 2024 Jul 8;15:5548. doi: 10.1038/s41467-024-49753-5 (PMC11231300; doi:10.1038/s41467-024-49753-5)
Supplement: Supplementary file 6 — Source Data [file 41467_2024_49753_MOESM6_ESM.zip › Track density raw data - Full set/5000ng_L bis-FMeSI/Replicate 8.csv]

Time (min)	x-position	y-position
0.016666667	374.1034546	392.1724243
0.069444444	384.5	403.5
0.086111111	385.3518372	409.6481628
0.094444444	388.5	411
0.102777778	409.2383728	428.3488464
0.105555556	417	427.5
0.111111111	424.5344849	429.5
0.119444444	439.5	427
0.122222222	450.5958862	426.2294464
0.133333333	467.1000061	429.7999878
0.136111111	468.2710876	427.6927795
0.144444444	446.3275757	442.6724243
0.161111111	431.112915	460.2742004
0.163888889	426.5	472.5
0.169444444	422	487
0.183333333	420.6456299	527.9368896
0.188888889	423	544
0.227777778	450.3650208	571.8312988
0.233333333	455	577.5
0.244444444	454.4166565	579.5
0.25	449.5	583
0.252777778	448	585
0.266666667	439.5	588
0.269444444	434.4655151	594.8563232
0.325	362.3518372	685.6481323
0.327777778	356.3800049	687.2466431
0.330555556	351.6650391	686.3494873
0.388888889	285.5	619
0.458333333	163.5	595.5
0.466666667	147.5	604.5
0.475	141.6111145	610.388916
0.491666667	122.5	634
0.505555556	121.3148117	636.7963257
0.508333333	120.5	635.5
0.511111111	124.5	637.5
0.522222222	153.7777786	625.75
0.536111111	184	623
0.544444444	194.5	616
0.55	201.8478241	612.3695679
0.666666667	237.5	430.5
0.669444444	238.1470642	426.2647095
0.675	240.5851135	419.3297729
0.677777778	242.1842041	417.4473572
0.680555556	241.972229	415
0.683333333	244.3963165	415.6471558
0.686111111	245.3525238	412.3165588
0.688888889	248.7093048	410.0813904
0.694444444	248.8254395	406.3402405
0.7	246.353775	398.7452698
0.702777778	246	394.5
0.711111111	237.8291931	392.4254761
0.716666667	232	392
0.719444444	229.6858368	393.588501
0.722222222	226.5	397.5
0.725	220	402
0.769444444	182	435
0.772222222	178.7578583	435.7326965
0.791666667	172.3597107	436.5359802
0.794444444	165.5	434.5
0.802777778	156.7157745	431.1846619
0.816666667	154.1144562	428.8012085
0.822222222	147.2298584	429.1066284
0.825	145	429
0.844444444	136.3877563	423.836731
0.85	135	417
0.858333333	140	396
0.863888889	141.5	384.5
0.866666667	138.8132477	380.3674622
0.872222222	137.5805664	369.0639954
0.877777778	137.3200073	355.1199951
0.883333333	139	351.5
0.9	136	341.5
0.905555556	134	330.5
0.944444444	133.5	320
0.947222222	131.5543518	311.9239197
0.952777778	131.1422424	307.0775757
0.955555556	131.25	299
0.958333333	134.5	305.5
0.961111111	133.2727203	306
0.963888889	139	301.5
0.966666667	138.70755	302.353775
0.969444444	139.8044739	303.5251465
0.975	144.5	308
0.983333333	146.0046692	314.3878479
0.986111111	147.5137024	321.5342407
1	156.779068	343.7790833
1.008333333	162.2435913	349.2435913
1.016666667	165.5	356
1.022222222	174.5	360
1.030555556	180	371
1.036111111	179	373.5
1.038888889	182.5	375.5
1.041666667	186.8181763	379.1818237
1.047222222	192.3571472	382.0714417
1.088888889	200	388.5
1.1	202.75	384
1.122222222	231.5	387.5
1.127777778	235.1878204	381.3197937
1.238888889	275.883728	321.1395264
1.241666667	278.5	319
1.377777778	339.40448	378.617981
1.383333333	342.0378113	384.4935303
1.388888889	347	388
1.394444444	355	396
1.422222222	372	409.5
1.441666667	389	430.5
1.683333333	365.5	523.666687
1.691666667	367.5	513
1.697222222	368	513.5740967
1.708333333	366.5	507.5
1.827777778	376	400.5
1.833333333	372.0631104	391.5970764
1.858333333	365.0172424	371.6379395
1.861111111	364.462738	366.3825073
1.872222222	359.5	363.5
1.877777778	356	361.5
1.883333333	352.5	360
1.9	340.5	348
1.908333333	333.5	347.5
1.941666667	314.7432556	337.7432556
1.947222222	307.5	327.5
1.969444444	305.1150818	315.0585022
1.980555556	308.9703217	296.9905701
1.986111111	305.1643372	294.9335632
1.991666667	307.2875366	290.584259
2.005555556	310.8780518	281.3658447
2.016666667	313.5	277.5
2.022222222	320.5	269
2.038888889	329.5	263.5
2.05	337	268.5
2.061111111	348.2826233	269.8912964
2.075	355.5	272.5
2.077777778	359.8214417	279.5892944
2.1	367.5	284
2.119444444	371.5	287.5
2.133333333	372.5	294
2.15	375	303
2.169444444	378.8143005	313.8143005
2.172222222	379.5423584	316.8898315
2.186111111	384	315.5
2.205555556	385.5	323.5
2.219444444	391.8387451	326.3379211
2.222222222	395	330.5
2.241666667	397.7105408	334.5526428
2.258333333	403.3379517	337.0019836
2.277777778	408.1666565	344.5
2.297222222	415.5	348
2.311111111	425.5	347.5
2.330555556	432.6148682	353.9189148
2.347222222	446.5	352.5
2.366666667	449.3999939	350.5
2.369444444	455.5484009	353
2.372222222	462.5	352.5
2.391666667	467	356
2.4	475	359
2.413888889	477.5	366
2.425	479.5	375
2.436111111	480	383
2.447222222	482.2349548	389.0903625
2.469444444	482	401.5
2.477777778	478.3861694	408.9552917
2.491666667	476.383728	414.4302368
2.494444444	476.9471436	422.6101379
2.497222222	476.3333435	425
2.5	474.5	434
2.505555556	472.5	441.5
2.513888889	473	451.5
2.525	475	456.4500122
2.527777778	476.8656006	464.026886
2.536111111	477.3446655	472.1407776
2.544444444	473.5	480
2.552777778	474.5	487.5
2.558333333	471	494.6896667
2.561111111	473.028656	503.1719666
2.563888889	471.5	505
2.572222222	467.5	511.5
2.583333333	462.9403076	519.425354
2.594444444	458.5	526.5
2.605555556	452.5	531.5
2.619444444	442	542.1818237
2.638888889	428.4459534	550.9053955
2.644444444	420	551.5
2.819444444	286.987793	487.0365906
2.825	283.5	482
2.85	266.5	466
2.977777778	234	398.5
2.991666667	235.4397583	389.102417
2.994444444	246.5	387.5
3.005555556	251.9734344	382.432373
3.011111111	259.5	383
3.025	271.3769531	384.5863953
3.083333333	320	355.5
3.105555556	331.7643738	337.1551819
3.111111111	334.1257782	331.9332275
3.122222222	339	326.5
3.125	339.6481628	324.2037048
3.138888889	347	316.480011
3.141666667	346.0487671	309.0365906
3.152777778	349.8523254	303.5725403
3.166666667	352.0136414	296.5904541
3.175	355	294.5
3.180555556	363.5	286
3.183333333	367	285.5
3.186111111	372.5	284.5
3.188888889	377.5	281.5
3.202777778	383.5	284
3.205555556	387.5	289
3.208333333	395	290
3.211111111	399.6363525	296.9090881
3.233333333	405.2930908	306.879303
3.244444444	404.879303	312.6379395
3.266666667	407	325.5
3.269444444	409.8614502	329.5843506
3.372222222	443.2772522	362.0266724
3.402777778	454.25	377.5625
3.425	460.3658447	383.8170776
3.430555556	461	390.5
3.458333333	464.0852051	411.3587341
3.469444444	466.4285583	415.8571472
3.472222222	467.0488892	419.7086182
3.488888889	466.7727356	424.1363525
3.491666667	469	427.7600098
3.505555556	465.8320007	431.8220825
3.508333333	468.5	441.5
3.513888889	466.8446655	441.2330017
3.527777778	464.0261536	447.8431396
3.533333333	456.5131531	453.3421021
3.552777778	451.3292542	462.0609741
3.566666667	443.5	467
3.572222222	437.2916565	470.5833435
3.591666667	429.0046692	474.6214905
3.683333333	368.5458679	511.839447
3.772222222	333.8357849	620.647583
3.791666667	312.2772217	625.0396118
3.905555556	182.5	597.5
3.925	166.1428528	587
3.952777778	150.5	582
3.961111111	144.3731384	582.6865845
3.966666667	136.603775	578.7358398
3.977777778	131.0952377	573.5595093
3.991666667	128.9408264	569.4970703
4.002777778	125.5	568.5
4.013888889	116.5	566
4.025	111.5	563.5
4.036111111	104.3977966	549.2495117
4.041666667	106.5	534.5
4.055555556	106	523.25
4.072222222	107	508.5
4.080555556	107.75	500.5
4.086111111	109.0999985	495.7000122
4.091666667	108.055954	486.0992737
4.094444444	109.421051	479.7105408
4.1	115.7564087	477.2435913
4.144444444	124.8214264	455.6071472
4.15	129	447.5
4.155555556	129.7593384	442.7710266
4.169444444	129.5	438
4.202777778	138	424
4.208333333	142.5	417
4.211111111	147.2948761	411.7051392
4.227777778	155.5	407.5
4.244444444	167	399.5
4.25	174.5	397
4.266666667	183	397
4.272222222	188.2677765	393.087677
4.275	194.5	392.5
4.288888889	199.0833282	396
4.294444444	207	393.5
4.308333333	226.5	396
4.330555556	238.5	399
4.35	256.5	396
4.352777778	270.5	395.5
4.372222222	289	393
4.383333333	296	391.5
4.405555556	312.6034546	392.5
4.411111111	319.5	389.5
4.447222222	342	384.5
4.469444444	357.5	386.5
4.475	367	390
4.486111111	373.6296387	391
4.497222222	383.4130554	392.7391357
4.505555556	388.5	394
4.516666667	397.5	397.5
4.522222222	399.0714417	400.7857056
4.527777778	408.5	406
4.538888889	422.8333435	414.555542
4.552777778	438.9249878	427.9249878
4.558333333	442.5	432
4.561111111	448.0903931	440.8283997
4.563888889	454	447.5
4.577777778	454	459.4375
4.583333333	454	468
4.586111111	454	477.4852905
4.591666667	454	488
4.594444444	453.5	495
4.6	452.2272644	505.1818237
4.611111111	449.5	512.5
4.616666667	443.5	519
4.622222222	440.5	531
4.627777778	434.7438965	537.2561035
4.744444444	304.75	544.6875
4.772222222	277.6875	559.359375
4.791666667	261.4724731	570.9128418
4.808333333	255	576
4.886111111	166	624
4.888888889	158.5	623.5
4.9	146.4038391	625
4.908333333	130.1666718	617.833313
4.916666667	121	607
4.933333333	108.635231	589.8522949
4.944444444	101.9166641	585.083313
4.958333333	89	569.5
4.977777778	73	560.5
4.983333333	69.046875	560
4.991666667	62	558
5.011111111	51.40350723	557.0438843
5.013888889	53.06537247	555.8250732
5.016666667	56.07894897	556.4473877
5.019444444	61	561.5
5.022222222	64	568
5.041666667	68	568.5
5.047222222	74	573
5.069444444	85	586
5.072222222	88.5	591
5.077777778	93	599
5.094444444	95.49065399	606.9672852
5.105555556	98	630
5.133333333	98	641
5.138888889	99.39189148	635.5810547
5.141666667	98	625.5
5.161111111	97	620.5
5.166666667	92.5	612.5
5.186111111	91.5	603.5
5.188888889	90.5	594.5
5.202777778	84.5	584
5.211111111	78.55644989	579.3104858
5.213888889	74.45237732	574.9285889
5.225	71	566
5.233333333	69.5	561
5.238888889	66	556.5
5.25	63.18548203	551.3709717
5.255555556	62	546.5
5.263888889	58.5	541
5.275	54.5	535.8214111
5.277777778	56.5	528
5.283333333	56.5	527
5.297222222	56.5	518
5.308333333	59.5	511.5
5.322222222	67.76829529	508.23172
5.336111111	70.55263519	497.7865601
5.338888889	77.59999847	494.0666809
5.341666667	79.5	489
5.358333333	81.5	489.5
5.361111111	88.875	487.7083435
5.391666667	100.7142868	482
5.416666667	115	479
5.422222222	123.5	478
5.427777778	135	476
5.6	235.1131439	569.5656738
5.672222222	200.0787811	632.3874512
5.677777778	191.5526276	637.8157959
5.736111111	140.5	656
5.744444444	136	661
5.752777778	124	670.5
5.761111111	122.25	665
5.766666667	124.3935547	666.3683472
5.783333333	124.5	659.5
5.8	131	652
5.825	148.1666718	634.166687
5.833333333	152.9473724	628.0526123
5.869444444	170.5	611.5
5.916666667	183.6687927	604.3081665
6.033333333	269.9726257	660.7736206
6.072222222	284	711.5
6.083333333	285	722.5
6.094444444	281	719.5
6.1	279.5	715.5
6.102777778	283.7558289	717.7557983
6.105555556	289	726.5
6.108333333	293.8030396	722.7727051
6.111111111	296.5	720
6.136111111	323	698
6.183333333	360.5	648
6.194444444	368.5	644.5
6.202777778	371	632.5
6.211111111	379.3944092	622.6677246
6.219444444	379.2282715	615.8607788
6.225	385.5	606
6.233333333	392.7941284	586.9117432
6.358333333	372.5	388
6.366666667	371	376
6.391666667	363.8125	349.421875
6.4	361	342.4482727
6.405555556	362.5	335.5
6.411111111	357.25	324.5
6.427777778	353.5	307
6.436111111	348.5	304
6.447222222	347.5607758	290.9668579
6.452777778	345.8387146	283.2903137
6.461111111	341	273
6.472222222	337.5	267
6.475	333.5	261.5
6.477777778	331	260
6.480555556	327.5	258
6.483333333	333	259.1739197
6.486111111	332.5	258
6.488888889	339.1456604	268.6522217
6.491666667	339.5	274.5
6.494444444	341	284.5
6.525	335.5194702	299.1069946
6.527777778	339	302
6.544444444	333.3243103	310.9189148
6.569444444	323.4772644	318
6.591666667	317.5	322.3999939
6.616666667	311.5	319.8333435
6.625	307	320.5
6.627777778	304.1956482	319.0652161
6.65	294	318.5
7.475	261	300
7.772222222	250.579361	296.2936401
7.869444444	247.9545441	295.0454407
8.291666667	224	295.5
8.5	240	290
8.575	258.2215271	293.4240417
8.588888889	268	291.5
8.758333333	329.5	301.5
8.802777778	343	309
8.822222222	344.8134308	309.6044769
9.247222222	402.5840759	352.1777649
9.252777778	413	356
9.427777778	457.5	423.5
9.433333333	463	428
9.45	465.5	420.4545593
9.525	419.5	403
9.527777778	412.4117737	397.4117737
9.577777778	400	385
9.611111111	396.9508667	383.8410339
9.761111111	387.7229309	365.4872742
9.805555556	378.5	359.5
9.852777778	375.9583435	354.5
9.875	378.5	356
9.969444444	355.5	347.5
